# Supplementary material for: Analysis of multi-condition single-cell data with latent embedding multivariate regression
Source: Nat Genet. 2025 Jan 3;57(3):659–67. doi: 10.1038/s41588-024-01996-0 (PMC11906359; doi:10.1038/s41588-024-01996-0)
Supplement: Supplementary file 4 — Statistical source data. [file 41588_2024_1996_MOESM4_ESM.xlsx]

## Sheet: Simulated data
celltype	condition	Y-dim1	Y-dim2	Y_ctrl-dim1	Y_ctrl-dim2	Y_trt-dim1	Y_trt-dim2
a	control	-0.892554	1.52606	-0.903917	1.48702	-1.84604	1.59329
a	treated	-1.93143	1.52504	-0.980251	1.50924	-1.94062	1.57633
b	control	2.41378	0.704804	2.36456	0.535691	2.20363	2.3192
b	control	2.59399	0.700869	2.53175	0.487028	2.41078	2.35634
b	treated	2.30786	2.31492	2.44546	0.512142	2.30387	2.33717
b	control	2.39726	0.474948	2.41101	0.522172	2.26118	2.32952
a	treated	-1.85281	1.73589	-0.889222	1.48274	-1.82784	1.59655
a	control	-0.943583	1.5456	-0.956203	1.50224	-1.91083	1.58167
a	treated	-1.7769	1.71471	-0.832832	1.46633	-1.75797	1.60908
b	control	2.51066	0.421668	2.52984	0.487582	2.40842	2.35591
a	treated	-1.77588	1.61389	-0.846164	1.47021	-1.77449	1.60611
a	control	-0.828937	1.45694	-0.82672	1.46455	-1.7504	1.61043
b	control	2.39558	0.553758	2.38831	0.528779	2.23305	2.32448
a	control	-1.06696	1.56388	-1.07485	1.53677	-2.05783	1.55532
a	control	-1.1724	1.32576	-1.10816	1.54647	-2.0991	1.54793
a	control	-0.93102	1.5331	-0.941266	1.49789	-1.89232	1.58499
b	treated	2.43711	2.14838	2.52319	0.489521	2.40017	2.35444
b	treated	2.47126	2.47005	2.59498	0.468624	2.48912	2.37038
b	control	2.60321	0.578641	2.57304	0.475009	2.46194	2.36551
b	control	2.71101	0.354619	2.73254	0.428587	2.65956	2.40093
a	control	-1.05831	1.54097	-1.06073	1.53266	-2.04034	1.55846
a	treated	-1.9807	1.60856	-1.00707	1.51704	-1.97385	1.57038
a	control	-0.925376	1.43463	-0.909643	1.48869	-1.85314	1.59202
b	treated	2.41571	2.40499	2.54242	0.483921	2.42401	2.35871
a	treated	-1.98067	1.50026	-1.02223	1.52146	-1.99264	1.56701
a	control	-0.902411	1.48306	-0.901465	1.48631	-1.84301	1.59383
b	control	2.57222	0.415558	2.58824	0.470587	2.48077	2.36888
a	treated	-1.77227	1.46569	-0.864114	1.47543	-1.79673	1.60213
b	treated	2.42653	2.39642	2.54969	0.481807	2.433	2.36032
b	control	2.5268	0.566752	2.50579	0.494583	2.37862	2.35057
a	treated	-1.86015	1.53619	-0.922953	1.49256	-1.86963	1.58906
b	treated	2.32323	2.38599	2.46744	0.505745	2.3311	2.34206
a	treated	-2.03129	1.5116	-1.06022	1.53251	-2.03971	1.55857
b	control	2.70771	0.290077	2.74681	0.424431	2.67725	2.4041
b	control	2.37615	0.599043	2.35824	0.537529	2.19581	2.3178
b	treated	2.45887	2.43399	2.58023	0.472916	2.47085	2.36711
a	control	-0.994314	1.53239	-0.999428	1.51482	-1.96438	1.57207
b	treated	2.25953	2.28478	2.40345	0.524372	2.25181	2.32784
b	treated	2.32375	2.25653	2.44971	0.510907	2.30913	2.33812
b	control	2.58212	0.337574	2.61829	0.461841	2.518	2.37556
a	treated	-2.00304	1.47381	-1.04343	1.52763	-2.0189	1.5623
a	control	-0.960782	1.38686	-0.929463	1.49446	-1.8777	1.58761
a	control	-0.945586	1.61766	-0.977386	1.5084	-1.93707	1.57697
b	treated	2.35252	2.40151	2.49253	0.498445	2.36218	2.34763
a	control	-1.06541	1.55036	-1.0698	1.5353	-2.05157	1.55645
a	control	-1.12721	1.49232	-1.1112	1.54735	-2.10286	1.54725
b	control	2.36547	0.473368	2.38212	0.53058	2.22539	2.32311
b	control	2.60876	0.570057	2.58046	0.472849	2.47114	2.36716
b	control	2.45572	0.421148	2.47934	0.502283	2.34584	2.3447
a	treated	-1.98568	1.52536	-1.02263	1.52157	-1.99313	1.56692
b	control	2.5298	0.398045	2.55383	0.480602	2.43814	2.36124
a	control	-0.71291	1.52187	-0.73718	1.43849	-1.63945	1.63032
b	treated	2.25334	2.38838	2.41313	0.521553	2.26381	2.32999
a	control	-1.01219	1.46495	-0.99781	1.51435	-1.96238	1.57243
a	control	-0.940054	1.52313	-0.94692	1.49954	-1.89932	1.58374
a	control	-0.897375	1.44756	-0.887297	1.48218	-1.82545	1.59698
b	treated	2.52962	2.20658	2.60369	0.46609	2.49991	2.37231
a	control	-0.986131	1.54515	-0.995307	1.51362	-1.95928	1.57299
a	control	-0.878523	1.36755	-0.848449	1.47088	-1.77732	1.60561
a	control	-1.11396	1.66756	-1.146	1.55748	-2.14599	1.53952
a	control	-0.960185	1.57155	-0.978473	1.50872	-1.93842	1.57673
b	treated	2.27068	2.54239	2.44827	0.511325	2.30735	2.3378
b	control	2.50704	0.546928	2.4929	0.498336	2.36265	2.34771
b	treated	2.34101	2.43942	2.48884	0.499517	2.35762	2.34681
a	control	-1.03737	1.72583	-1.09103	1.54148	-2.07787	1.55173
b	treated	2.50731	2.15457	2.57895	0.47329	2.46926	2.36682
b	treated	2.28807	2.34701	2.43448	0.515339	2.29027	2.33474
a	treated	-2.07217	1.49465	-1.09456	1.54251	-2.08226	1.55095
b	control	2.44293	0.548271	2.43344	0.515643	2.28897	2.3345
b	treated	2.35959	2.29122	2.48259	0.501335	2.34988	2.34542
a	treated	-1.90818	1.88884	-0.911076	1.4891	-1.85491	1.5917
b	treated	2.46728	2.40496	2.58275	0.472184	2.47397	2.36766
a	control	-0.92209	1.44349	-0.908989	1.4885	-1.85233	1.59216
a	control	-0.989705	1.52815	-0.994041	1.51325	-1.95771	1.57327
b	control	2.45256	0.4542	2.46755	0.505714	2.33124	2.34208
b	control	2.55015	0.459487	2.55611	0.479939	2.44096	2.36175
a	control	-1.01774	1.46805	-1.00376	1.51608	-1.96975	1.57111
b	control	2.58435	0.548366	2.56378	0.477706	2.45047	2.36345
b	treated	2.31963	2.32149	2.45559	0.509195	2.31642	2.33942
b	treated	2.44804	2.33287	2.5576	0.479504	2.44281	2.36208
b	treated	2.4843	2.34016	2.58697	0.470955	2.4792	2.3686
a	treated	-1.9322	1.40853	-0.997186	1.51417	-1.96161	1.57257
b	treated	2.2853	2.21006	2.41312	0.521557	2.2638	2.32999
a	control	-0.806883	1.54616	-0.830329	1.4656	-1.75487	1.60963
b	treated	2.40274	2.34633	2.52406	0.489266	2.40126	2.35463
b	control	2.22798	0.495287	2.24949	0.569183	2.06106	2.29365
b	control	2.50047	0.37747	2.53231	0.486864	2.41148	2.35646
b	control	2.52509	0.66052	2.47906	0.502364	2.3455	2.34464
a	treated	-1.90355	1.70294	-0.933516	1.49564	-1.88272	1.58671
a	treated	-1.94	1.60672	-0.975508	1.50786	-1.93475	1.57739
a	control	-0.796419	1.56495	-0.825726	1.46426	-1.74916	1.61065
a	control	-0.872065	1.43718	-0.861179	1.47458	-1.79309	1.60278
b	treated	2.48503	2.51726	2.61237	0.463563	2.51067	2.37424
b	control	2.61727	0.500618	2.60695	0.465141	2.50395	2.37304
a	treated	-1.76945	1.5907	-0.844385	1.46969	-1.77228	1.60651
b	treated	2.23713	2.40873	2.4033	0.524415	2.25163	2.32781
a	control	-0.991084	1.4767	-0.981508	1.5096	-1.94218	1.57605
a	control	-0.851222	1.46459	-0.849319	1.47113	-1.7784	1.60541
a	control	-0.958135	1.29026	-0.901103	1.4862	-1.84256	1.59391
b	control	2.36295	0.431554	2.39102	0.527989	2.23642	2.32508

## Sheet: True Differential Expression
emb	Gene	de
-4.2	Gene 1	-1.8
3.5	Gene 1	-0.3
-5	Gene 2	0.2
3.8	Gene 2	3.7
