# Supplementary material for: Analysis of multi-condition single-cell data with latent embedding multivariate regression
Source: Nat Genet. 2025 Jan 3;57(3):659–67. doi: 10.1038/s41588-024-01996-0 (PMC11906359; doi:10.1038/s41588-024-01996-0)
Supplement: Supplementary file 5 — Statistical source data. [file 41588_2024_1996_MOESM5_ESM.xlsx]

## Sheet: Panel A
data	method	job	status	name	covariate	sample	celltype	is_holdout	umap1	umap2	tsne1	tsne2	pca1	pca2
kang	CPA		done	AAACATACATTTCC-1	ctrl	patient_1016	CD14+ Monocytes	FALSE	-0.201502	10.9854	44.3007	18.517	2.67198	-0.442282
kang	CPA		done	AAACATACCAGAAA-1	ctrl	patient_1256	CD14+ Monocytes	FALSE	2.20976	10.6151	19.119	24.7766	3.43842	0.624597
kang	CPA		done	AAACATACCATGCA-1	ctrl	patient_1488	CD4 T cells	FALSE	0.64376	-2.85802	-22.9123	-28.7292	0.109259	0.953325
kang	CPA		done	AAACATACCTCGCT-1	ctrl	patient_1256	CD14+ Monocytes	FALSE	1.04416	10.7465	24.9458	16.6273	3.29503	-0.157001
kang	CPA		done	AAACATACCTGGTA-1	ctrl	patient_1039	Dendritic cells	FALSE	2.78226	-14.3535	5.28235	29.8633	0.472572	0.372719
kang	CPA		done	AAACATACGATGAA-1	ctrl	patient_1488	CD4 T cells	FALSE	0.0800548	-6.09007	-14.9678	11.1812	-1.58474	-0.513057
kang	CPA		done	AAACATACGCCAAT-1	ctrl	patient_1016	CD14+ Monocytes	FALSE	-0.409908	12.1583	46.7694	10.7703	2.14257	-0.657613
kang	CPA		done	AAACATACGCTTCC-1	ctrl	patient_1256	CD4 T cells	FALSE	1.83681	-5.57539	-5.87902	-9.41935	-0.903709	-0.508291
kang	CPA		done	AAACATACGGCATT-1	ctrl	patient_1015	CD14+ Monocytes	FALSE	0.413955	11.3458	33.4487	7.72847	2.6381	0.107616
kang	CPA		done	AAACATACGTTGTG-1	ctrl	patient_1016	CD4 T cells	FALSE	-0.47805	-5.10562	-27.1016	-7.07415	-0.213826	0.536036
kang	CPA		done	AAACATACTGCTGA-1	ctrl	patient_1488	CD4 T cells	FALSE	1.78232	-5.5173	-4.30478	-13.5934	-1.43333	-0.693995
kang	CPA		done	AAACATACTGGTCA-1	ctrl	patient_1016	CD4 T cells	FALSE	0.811868	-6.72887	-8.54807	3.03425	-1.1789	-0.203469
kang	CPA		done	AAACATTGAGTGTC-1	ctrl	patient_1016	CD8 T cells	FALSE	-3.07238	-6.37142	-36.4603	17.9958	-1.78464	0.699811
kang	CPA		done	AAACATTGCTCGAA-1	ctrl	patient_1256	B cells	FALSE	2.41705	2.85896	7.3652	-39.8947	-1.05752	0.0623234
kang	CPA		done	AAACATTGCTTCGC-1	ctrl	patient_1256	CD14+ Monocytes	FALSE	1.66563	11.4687	29.2519	16.8949	3.29419	-0.10012
kang	CPA		done	AAACATTGTACGCA-1	ctrl	patient_1016	CD8 T cells	FALSE	-3.30437	-6.16757	-36.9452	17.0024	-1.06289	0.803614
kang	CPA		done	AAACCGTGAGCCAT-1	ctrl	patient_1016	CD4 T cells	FALSE	1.82967	-6.31458	-9.52546	-4.48446	-1.55414	-0.701594
kang	CPA		done	AAACCGTGCATTTC-1	ctrl	patient_1016	CD4 T cells	FALSE	1.31845	-6.15659	-4.33514	-2.17252	-1.09687	-0.624843
kang	CPA		done	AAACCGTGCGCCTT-1	ctrl	patient_1015	CD14+ Monocytes	FALSE	0.160009	12.3003	41.7308	2.85717	2.20599	0.155616
kang	CPA		done	AAACCGTGGAGGCA-1	ctrl	patient_1488	CD4 T cells	FALSE	0.865928	-4.86409	-15.4925	-13.1244	-1.23525	0.00783966
kang	CPA		done	AAACCGTGGGTGGA-1	ctrl	patient_1488	B cells	FALSE	2.39712	2.86091	11.7588	-35.2974	-1.18136	-0.620122
kang	CPA		done	AAACCGTGGTCAAC-1	ctrl	patient_1244	CD4 T cells	FALSE	2.41491	-5.88566	0.959414	-15.3681	-1.0896	-0.416724
kang	CPA		done	AAACCGTGTGCTAG-1	ctrl	patient_1015	CD4 T cells	FALSE	-2.08083	-5.83505	-31.143	-7.52954	-0.949406	0.795377
kang	CPA		done	AAACGCACATTCGG-1	ctrl	patient_1016	CD14+ Monocytes	FALSE	-0.171704	12.2271	42.8841	7.61889	1.66604	0.137296
kang	CPA		done	AAACGCACCAACCA-1	ctrl	patient_1015	CD4 T cells	FALSE	-0.0190626	-6.03833	-16.5034	1.32275	-1.37375	-0.443634
kang	CPA		done	AAACGCACCCACCT-1	ctrl	patient_1256	B cells	FALSE	2.08594	2.40405	11.1255	-41.7168	-0.994867	0.480394
kang	CPA		done	AAACGCACGCTGTA-1	ctrl	patient_1015	CD4 T cells	FALSE	0.458753	-2.52162	-0.320854	-49.1679	-0.449032	0.926525
kang	CPA		done	AAACGCACGGGAGT-1	ctrl	patient_1256	CD4 T cells	FALSE	2.68726	-6.08502	7.57377	-11.0764	-1.43583	-0.424211
kang	CPA		done	AAACGCACTCGCCT-1	ctrl	patient_1256	CD14+ Monocytes	FALSE	1.83202	10.4405	19.0903	13.7218	3.55684	0.295481
kang	CPA		done	AAACGCTGAGTGTC-1	ctrl	patient_1256	CD4 T cells	FALSE	2.23105	-6.54304	6.12179	2.78502	-1.14289	-0.563386
kang	CPA		done	AAACGCTGCAGTTG-1	ctrl	patient_1015	CD4 T cells	FALSE	-2.14828	-5.93748	-29.3049	5.15004	-1.2183	0.322409
kang	CPA		done	AAACGCTGCCTAAG-1	ctrl	patient_1488	CD4 T cells	FALSE	-0.118377	-5.69605	-15.9857	5.83221	-1.25978	0.0112147
kang	CPA		done	AAACGCTGCTGACA-1	ctrl	patient_1015	B cells	FALSE	0.943031	2.69779	20.2054	-46.1354	-0.598722	0.170052
kang	CPA		done	AAACGCTGGATAAG-1	ctrl	patient_1256	CD4 T cells	FALSE	2.50493	-5.67047	-2.52522	-13.8647	-1.11796	-0.287177
kang	CPA		done	AAACGCTGGGACAG-1	ctrl	patient_1256	CD14+ Monocytes	FALSE	1.35906	10.7243	26.2251	15.8149	3.14726	0.150209
kang	CPA		done	AAACGCTGGGGATG-1	ctrl	patient_1016	CD14+ Monocytes	FALSE	-0.352361	12.6681	48.8753	-0.173713	2.23931	-0.664875
kang	CPA		done	AAACGCTGGGTAGG-1	ctrl	patient_1015	FCGR3A+ Monocytes	FALSE	-2.1479	10.6505	36.4826	-8.94616	1.83396	0.207233
kang	CPA		done	AAACGCTGGGTTTG-1	ctrl	patient_1015	CD4 T cells	FALSE	-2.13045	-5.84971	-32.3891	7.19313	-1.46037	0.378319
kang	CPA		done	AAACGCTGTAGCGT-1	ctrl	patient_1244	B cells	FALSE	1.13342	2.68103	18.5572	-46.6362	-1.30202	-0.141502
kang	CPA		done	AAACGCTGTGCTAG-1	ctrl	patient_1488	B cells	FALSE	1.5954	2.55072	13.1784	-48.3106	-0.741888	0.607806
kang	CPA		done	AAACGGCTAGAGTA-1	ctrl	patient_1256	CD14+ Monocytes	FALSE	2.25294	10.9211	22.7012	26.5247	4.07554	-0.000297125
kang	CPA		done	AAACGGCTAGTACC-1	ctrl	patient_1256	CD4 T cells	FALSE	1.85653	-5.82642	-3.98479	-7.63845	-1.41881	-0.532367
kang	CPA		done	AAACGGCTCTTCGC-1	ctrl	patient_1488	Dendritic cells	FALSE	-0.452102	9.84965	45.5103	25.9175	2.73841	-0.281324
kang	CPA		done	AAACGGCTGGTCAT-1	ctrl	patient_1016	CD4 T cells	FALSE	0.348027	-3.12571	-27.4006	-27.6549	-0.992524	1.02501
kang	CPA		done	AAACGGCTGTCCTC-1	ctrl	patient_1015	CD14+ Monocytes	FALSE	-0.122152	12.3338	43.0811	3.74742	2.00329	-0.159535
kang	CPA		done	AAACGGCTGTTTGG-1	ctrl	patient_1488	CD4 T cells	FALSE	0.760073	-6.19281	-11.4387	2.67422	-0.983145	-0.426117
kang	CPA		done	AAACGGCTTACTCT-1	ctrl	patient_1488	FCGR3A+ Monocytes	FALSE	-2.90694	10.627	36.4346	-15.6949	1.66936	-0.0136316
kang	CPA		done	AAACTTGAAAAACG-1	ctrl	patient_1039	Megakaryocytes	FALSE	-7.79774	2.85168	-2.64843	36.1144	0.73498	0.697597
kang	CPA		done	AAACTTGACATCAG-1	ctrl	patient_1016	B cells	FALSE	2.7592	2.48934	5.94912	-37.9888	-1.08623	-0.0746902
kang	CPA		done	AAACTTGACATTCT-1	ctrl	patient_1488	CD4 T cells	FALSE	1.94468	-6.79842	0.110473	-1.20952	-0.899132	-0.696011
kang	CPA		done	AAACTTGACCTGAA-1	ctrl	patient_1256	CD14+ Monocytes	FALSE	0.90418	11.7851	36.1442	10.3129	2.32021	0.143522
kang	CPA		done	AAACTTGACGATAC-1	ctrl	patient_1039	Megakaryocytes	FALSE	-7.78964	2.86455	-3.03145	36.5795	1.21958	0.912079
kang	CPA		done	AAACTTGACGTGTA-1	ctrl	patient_1015	CD4 T cells	FALSE	-1.88857	-5.76707	-31.4007	3.84489	-1.35195	0.369251
kang	CPA		done	AAACTTGACTCTTA-1	ctrl	patient_101	NK cells	FALSE	-5.29892	-5.60629	-62.196	1.38848	-0.723145	1.56365
kang	CPA		done	AAACTTGACTGAGT-1	ctrl	patient_1488	B cells	FALSE	2.20217	2.93783	11.7038	-32.8315	-0.683288	-0.291725
kang	CPA		done	AAACTTGACTGGAT-1	ctrl	patient_1488	FCGR3A+ Monocytes	FALSE	-2.26052	10.5147	32.7657	-10.6335	2.18987	0.242964
kang	CPA		done	AAACTTGAGAAGGC-1	ctrl	patient_1488	CD4 T cells	FALSE	1.89415	-6.781	-0.596336	-1.0775	-1.08309	-0.535336
kang	CPA		done	AAACTTGAGACGAG-1	ctrl	patient_1488	NK cells	FALSE	-4.63686	-5.21472	-44.7712	0.834155	-1.16091	0.509264
kang	CPA		done	AAACTTGAGCCCTT-1	ctrl	patient_1256	CD4 T cells	FALSE	-0.00455822	-5.87345	-22.5652	-9.05495	-1.38542	-0.0835886
kang	CPA		done	AAAGACGAAACAGA-1	ctrl	patient_1015	CD14+ Monocytes	FALSE	0.980324	11.5079	32.63	17.3727	2.82261	-0.272557
kang	CPA		done	AAAGACGAACACGT-1	ctrl	patient_1488	CD4 T cells	FALSE	2.09183	-5.203	5.84278	-19.8692	-1.50164	-0.523781
kang	CPA		done	AAAGACGAACGTTG-1	ctrl	patient_1015	CD14+ Monocytes	FALSE	0.678464	10.8337	30.0842	6.90189	2.66766	0.120702
kang	CPA		done	AAAGACGAAGTCTG-1	ctrl	patient_1256	CD4 T cells	FALSE	2.73842	-5.68149	7.35759	-11.3542	-1.26785	-0.452903
kang	CPA		done	AAAGACGAATAAGG-1	ctrl	patient_101	CD4 T cells	FALSE	0.672466	-3.72151	-18.2798	-21.9723	-0.922993	0.57862
kang	CPA		done	AAAGACGACCCGTT-1	ctrl	patient_1256	NK cells	FALSE	-4.94995	-5.3939	-48.017	-0.606303	-0.721414	1.01843
kang	CPA		done	AAAGACGACGCCTT-1	ctrl	patient_1016	CD8 T cells	FALSE	-3.52215	-6.01195	-42.4045	7.30919	-1.11436	1.39462
kang	CPA		done	AAAGACGACGGAGA-1	ctrl	patient_1256	CD4 T cells	FALSE	0.628212	-3.64475	-20.7876	-19.704	-0.807865	0.195939
kang	CPA		done	AAAGACGAGTAAGA-1	ctrl	patient_1015	CD14+ Monocytes	FALSE	0.788199	10.824	28.6651	6.42418	2.98455	-0.0855416
kang	CPA		done	AAAGAGACATTTCC-1	ctrl	patient_1488	CD4 T cells	FALSE	1.97324	-6.95503	-5.05979	4.23047	-1.26192	-0.600908
kang	CPA		done	AAAGAGACCTAAGC-1	ctrl	patient_1256	CD4 T cells	FALSE	1.52081	-5.94348	-2.99109	-6.23347	-1.13969	-0.51497
kang	CPA		done	AAAGAGACCTCTTA-1	ctrl	patient_1015	CD4 T cells	FALSE	0.92339	-6.40038	-12.2645	0.660897	-1.51579	-0.308784
kang	CPA		done	AAAGAGACGAGGTG-1	ctrl	patient_1015	CD14+ Monocytes	FALSE	1.66787	10.8774	25.4296	18.4076	2.89285	0.455714
kang	CPA		done	AAAGAGACTCAGAC-1	ctrl	patient_1256	CD4 T cells	FALSE	2.69161	-6.11468	6.30354	-6.94298	-1.53454	-0.461743
kang	CPA		done	AAAGAGACTCTGGA-1	ctrl	patient_1244	CD4 T cells	FALSE	0.406423	-6.37897	-4.05697	21.828	-1.09061	-0.316642
kang	CPA		done	AAAGATCTAAAGCA-1	ctrl	patient_1039	CD8 T cells	FALSE	-3.87928	-6.07454	-46.5546	15.9648	-1.025	0.690078
kang	CPA		done	AAAGATCTACACAC-1	ctrl	patient_1256	CD4 T cells	FALSE	1.45873	-5.85781	-2.05372	-6.32887	-1.11273	-0.415692
kang	CPA		done	AAAGATCTACCCTC-1	ctrl	patient_1015	CD14+ Monocytes	FALSE	-0.030506	11.4983	34.7894	3.37891	2.5822	-0.236369
kang	CPA		done	AAAGATCTGACACT-1	ctrl	patient_1256	CD4 T cells	FALSE	2.21038	-6.86937	11.7352	-2.98728	-1.0817	-1.0127
kang	CPA		done	AAAGATCTTAACGC-1	ctrl	patient_1256	CD4 T cells	FALSE	2.22641	-6.58609	5.08904	1.20087	-1.12869	-0.476245
kang	CPA		done	AAAGATCTTGCAGT-1	ctrl	patient_1016	CD14+ Monocytes	FALSE	-0.666118	12.0937	47.606	6.25223	1.93318	-0.600462
kang	CPA		done	AAAGCAGAAGAGAT-1	ctrl	patient_1016	CD8 T cells	FALSE	-3.80025	-6.29717	-44.4627	18.7003	-1.06477	0.808605
kang	CPA		done	AAAGCAGAAGTTCG-1	ctrl	patient_1016	CD8 T cells	FALSE	-5.25993	-5.88658	-52.7541	12.3017	-0.833955	1.16738
kang	CPA		done	AAAGCAGACGTCTC-1	ctrl	patient_1488	CD4 T cells	FALSE	2.60694	-5.52099	4.26078	-11.0647	-1.22958	-0.238134
kang	CPA		done	AAAGCAGACTTAGG-1	ctrl	patient_101	CD4 T cells	FALSE	-3.61439	-6.69389	-48.5922	22.4582	-0.784157	0.0415757
kang	CPA		done	AAAGCAGAGACGAG-1	ctrl	patient_1016	CD8 T cells	FALSE	-3.74298	-6.39074	-45.5945	17.563	-1.03634	0.671258
kang	CPA		done	AAAGCAGAGTTTCT-1	ctrl	patient_1256	CD14+ Monocytes	FALSE	1.50032	10.7856	25.5188	17.3144	3.0591	1.23635
kang	CPA		done	AAAGCAGATACGCA-1	ctrl	patient_1256	CD4 T cells	FALSE	0.729962	-5.60878	-14.8779	-5.6593	-1.16341	-0.0130915
kang	CPA		done	AAAGCAGATCGACA-1	ctrl	patient_1244	CD4 T cells	FALSE	2.56358	-5.50014	7.34687	-12.6085	-1.2294	-0.216623
kang	CPA		done	AAAGCAGATCTCGC-1	ctrl	patient_1488	CD4 T cells	FALSE	0.00660507	-6.08595	-19.9122	2.5418	-0.877184	-0.0695676
kang	CPA		done	AAAGCAGATGCAAC-1	ctrl	patient_1244	FCGR3A+ Monocytes	FALSE	-2.75794	10.5982	35.6062	-14.249	1.86338	0.20749
kang	CPA		done	AAAGCAGATGGAGG-1	ctrl	patient_1016	CD8 T cells	FALSE	-3.83067	-6.21296	-44.5748	15.1092	-0.953848	0.831486
kang	CPA		done	AAAGCAGATGTTTC-1	ctrl	patient_1016	NK cells	FALSE	-4.8601	-5.42164	-47.3529	0.27964	-0.783114	0.922403
kang	CPA		done	AAAGCAGATTTCAC-1	ctrl	patient_1488	CD14+ Monocytes	FALSE	0.522056	11.6079	34.7045	9.52348	2.25569	0.134037
kang	CPA		done	AAAGCCTGAAGTAG-1	ctrl	patient_101	CD14+ Monocytes	FALSE	0.41302	11.7803	39.1796	11.4541	1.99076	-0.729094
kang	CPA		done	AAAGCCTGACGTGT-1	ctrl	patient_1244	CD4 T cells	FALSE	2.09212	-5.21646	-5.9828	-18.6005	-1.65075	-0.129215
kang	CPA		done	AAAGCCTGCGTAGT-1	ctrl	patient_1015	CD14+ Monocytes	FALSE	-0.669497	12.0981	47.3017	5.49748	1.4786	-0.304396
kang	CPA		done	AAAGCCTGCTAGCA-1	ctrl	patient_1016	B cells	FALSE	1.53871	2.71307	16.2678	-42.9192	-1.08373	0.0600279
kang	CPA		done	AAAGCCTGCTGATG-1	ctrl	patient_1016	CD8 T cells	FALSE	-3.79469	-6.3111	-46.5074	19.6292	-0.906121	1.02407
kang	CPA		done	AAAGCCTGGCTAAC-1	ctrl	patient_1016	NK cells	FALSE	-3.85885	-6.08721	-47.6623	13.1245	-1.02374	1.18151
kang	CPA		done	AAAGCCTGGGATTC-1	ctrl	patient_1015	FCGR3A+ Monocytes	FALSE	-2.83851	10.6997	37.2171	-14.3556	1.22802	-0.157667
kang	CPA		done	AAAGCCTGTCTGGA-1	ctrl	patient_1039	CD4 T cells	FALSE	0.567163	-6.79336	-12.2257	20.8793	-1.19839	-0.324465
kang	CPA		done	AAAGGCCTAAACGA-1	ctrl	patient_1244	FCGR3A+ Monocytes	FALSE	-2.31414	10.5256	37.8446	-5.16701	2.22392	0.723064
kang	CPA		done	AAAGGCCTAGTCAC-1	ctrl	patient_1488	CD4 T cells	FALSE	1.58891	-6.82427	-0.218885	1.42331	-1.27578	-0.302763
kang	CPA		done	AAAGGCCTAGTCTG-1	ctrl	patient_1015	CD14+ Monocytes	FALSE	0.392587	10.6791	30.291	5.92325	2.76158	0.117252
kang	CPA		done	AAAGGCCTCGAGAG-1	ctrl	patient_1015	FCGR3A+ Monocytes	FALSE	0.642204	10.4281	31.1789	-3.61253	2.75371	0.250746
kang	CPA		done	AAAGGCCTGAGGAC-1	ctrl	patient_1488	FCGR3A+ Monocytes	FALSE	-1.55282	11.2869	40.0307	-7.05141	1.07938	-0.359317
kang	CPA		done	AAAGGCCTGTTCTT-1	ctrl	patient_1015	CD4 T cells	FALSE	-2.62065	-5.79764	-34.0567	12.8399	-1.30193	0.609209
kang	CPA		done	AAAGGCCTTGACAC-1	ctrl	patient_101	B cells	FALSE	2.23958	1.87053	2.86671	-44.634	-0.713392	0.109416
kang	CPA		done	AAAGTTTGAACCAC-1	ctrl	patient_101	B cells	FALSE	2.00347	2.86538	15.7895	-38.5807	-1.31272	-0.18445
kang	CPA		done	AAAGTTTGACGGAG-1	ctrl	patient_1015	B cells	FALSE	2.7081	2.64944	4.79699	-33.6132	-0.817354	-0.288159
kang	CPA		done	AAAGTTTGACTCTT-1	ctrl	patient_1256	CD4 T cells	FALSE	1.00555	-4.37791	-10.9336	-19.7375	-0.971315	-0.0276762
kang	CPA		done	AAAGTTTGATCTCT-1	ctrl	patient_1256	NK cells	FALSE	-5.10697	-5.2871	-51.5658	2.69504	-0.753684	0.960058
kang	CPA		done	AAAGTTTGCGAGAG-1	ctrl	patient_1488	FCGR3A+ Monocytes	FALSE	-2.35943	10.313	30.2056	-10.7684	2.39037	0.250271
kang	CPA		done	AAAGTTTGTAGCCA-1	ctrl	patient_1244	CD4 T cells	FALSE	2.19478	-6.28856	4.58037	-5.06761	-1.12567	-0.754703
kang	CPA		done	AAAGTTTGTAGCGT-1	ctrl	patient_1244	CD4 T cells	FALSE	0.0977186	-6.82654	-6.08548	13.5461	-1.48544	-0.287806
kang	CPA		done	AAAGTTTGTCAGAC-1	ctrl	patient_1256	CD14+ Monocytes	FALSE	-0.111797	12.0279	41.7667	7.99061	1.85877	-0.494675
kang	CPA		done	AAAGTTTGTCTAGG-1	ctrl	patient_1256	CD4 T cells	FALSE	2.07815	-6.87683	2.19874	8.662	-1.57454	-0.409109
kang	CPA		done	AAAGTTTGTGAGCT-1	ctrl	patient_1244	CD4 T cells	FALSE	1.88625	-6.69343	4.35723	2.90576	-1.03004	-0.971785
kang	CPA		done	AAAGTTTGTGTGGT-1	ctrl	patient_1244	CD14+ Monocytes	FALSE	-0.941994	11.2066	53.65	15.1334	1.80566	-1.13838
kang	CPA		done	AAAGTTTGTTCGTT-1	ctrl	patient_1256	CD14+ Monocytes	FALSE	1.53671	10.3853	18.6603	13.8311	3.82432	0.479879
kang	CPA		done	AAATACTGCCTTTA-1	ctrl	patient_1039	NK cells	FALSE	-5.38087	-5.55302	-50.2665	5.45995	-0.815026	1.27003
kang	CPA		done	AAATACTGCTGCTC-1	ctrl	patient_1244	CD4 T cells	FALSE	0.162191	-6.6922	-14.2791	8.49713	-1.36625	-0.227066
kang	CPA		done	AAATACTGGGTTCA-1	ctrl	patient_1015	FCGR3A+ Monocytes	FALSE	-2.65918	10.5685	35.4876	-14.3621	1.86613	0.221805
kang	CPA		done	AAATACTGGTTCTT-1	ctrl	patient_1488	CD14+ Monocytes	FALSE	0.39661	10.4994	39.7442	23.4756	2.87338	-0.444794
kang	CPA		done	AAATACTGGTTGAC-1	ctrl	patient_1015	CD4 T cells	FALSE	0.480252	-2.85734	-25.4402	-26.3157	-1.40579	0.257891
kang	CPA		done	AAATCAACAACAGA-1	ctrl	patient_1016	B cells	FALSE	2.35098	2.24582	5.72306	-40.1244	-0.690068	-0.354306
kang	CPA		done	AAATCAACCTGTAG-1	ctrl	patient_1256	FCGR3A+ Monocytes	FALSE	-2.54339	10.4928	31.5726	-12.0221	1.29582	-0.625579
kang	CPA		done	AAATCAACGTCAAC-1	ctrl	patient_101	NK cells	FALSE	-2.86282	-6.0563	-36.9264	6.96754	-0.896162	0.879371
kang	CPA		done	AAATCAACGTCGTA-1	ctrl	patient_1015	Dendritic cells	FALSE	-0.804037	10.2825	51.0534	23.0277	1.52354	-0.434291
kang	CPA		done	AAATCAACTAAAGG-1	ctrl	patient_1016	CD14+ Monocytes	FALSE	-0.407938	12.3235	46.0742	4.7336	1.68334	-0.489249
kang	CPA		done	AAATCAACTGACAC-1	ctrl	patient_1244	CD4 T cells	FALSE	1.65413	-6.11922	1.66045	-6.97698	-1.15781	-0.667858
kang	CPA		done	AAATCATGAAACAG-1	ctrl	patient_1015	B cells	FALSE	2.50075	2.37152	7.58317	-37.9311	-1.06473	-0.00102242
kang	CPA		done	AAATCATGACACCA-1	ctrl	patient_1256	CD4 T cells	FALSE	2.82431	-6.24158	9.51739	-9.05894	-1.71642	-0.785765
kang	CPA		done	AAATCATGCTCTAT-1	ctrl	patient_1015	CD14+ Monocytes	FALSE	-0.055061	10.7133	45.31	19.9125	3.12125	-0.568671
kang	CPA		done	AAATCATGGCTGAT-1	ctrl	patient_1488	CD4 T cells	FALSE	1.42113	-6.76855	-0.48788	4.38844	-1.16093	-0.705761
kang	CPA		done	AAATCATGGGGACA-1	ctrl	patient_1244	CD4 T cells	FALSE	2.66969	-6.23158	8.09207	-7.64092	-1.30158	-0.749406
kang	CPA		done	AAATCATGGGTTCA-1	ctrl	patient_1039	CD14+ Monocytes	FALSE	1.69155	10.5576	16.4694	16.6776	3.34278	0.655601
kang	CPA		done	AAATCATGTTCTTG-1	ctrl	patient_1256	CD4 T cells	FALSE	0.75581	-6.38788	-13.3699	-3.56595	-0.826783	-0.477197
kang	CPA		done	AAATCCCTAAGAAC-1	ctrl	patient_1244	CD14+ Monocytes	FALSE	0.522272	10.6781	36.0876	25.8665	2.86198	-0.567838
kang	CPA		done	AAATCCCTAAGAGT-1	ctrl	patient_107	CD4 T cells	FALSE	1.33348	-6.96996	5.16275	8.1485	-1.27464	-0.78524
kang	CPA		done	AAATCCCTACACAC-1	ctrl	patient_1015	CD4 T cells	FALSE	-0.364853	-6.84718	-20.5611	17.3721	-0.955516	-0.306014
kang	CPA		done	AAATCCCTCTTGAG-1	ctrl	patient_1016	CD14+ Monocytes	FALSE	0.512023	10.5524	27.6704	3.83163	2.60466	0.139138
kang	CPA		done	AAATCCCTTAGCGT-1	ctrl	patient_1256	CD8 T cells	FALSE	-4.67192	-5.21453	-46.2431	-0.931827	-0.927337	0.614887
kang	CPA		done	AAATCCCTTCTCTA-1	ctrl	patient_1244	NK cells	FALSE	-5.14043	-5.40178	-49.748	2.31734	-0.744267	1.08294
kang	CPA		done	AAATCCCTTTCCAT-1	ctrl	patient_101	B cells	FALSE	2.03018	2.26562	8.54062	-46.1602	-0.917452	-0.10099
kang	CPA		done	AAATCCCTTTCCCG-1	ctrl	patient_1244	CD4 T cells	FALSE	2.41393	-5.54365	-1.34473	-14.9046	-1.30389	-0.674948
kang	CPA		done	AAATCTGAAAAACG-1	ctrl	patient_1256	CD4 T cells	FALSE	1.54658	-6.36005	-1.2454	-0.10497	-0.864055	-0.490135
kang	CPA		done	AAATCTGAACGGTT-1	ctrl	patient_1016	CD8 T cells	FALSE	-4.79328	-5.45244	-46.4836	7.85124	-0.959004	0.822225
kang	CPA		done	AAATCTGACTCTAT-1	ctrl	patient_1016	CD4 T cells	FALSE	-0.891449	-5.91018	-25.6817	4.92032	-0.959482	0.138795
kang	CPA		done	AAATCTGACTTTAC-1	ctrl	patient_1015	B cells	FALSE	2.84251	2.73984	2.16802	-36.2055	-1.02335	0.0753851
kang	CPA		done	AAATCTGAGCTTCC-1	ctrl	patient_1244	CD14+ Monocytes	FALSE	1.20683	10.4333	29.0435	22.2423	2.76417	-0.0364843
kang	CPA		done	AAATCTGAGGTAAA-1	ctrl	patient_1244	CD4 T cells	FALSE	1.3703	-5.52505	-12.043	-9.85891	-0.801242	-0.267333
kang	CPA		done	AAATCTGATTCTGT-1	ctrl	patient_101	CD4 T cells	FALSE	2.17829	-6.32134	2.5883	-3.98956	-1.258	-0.448062
kang	CPA		done	AAATGGGAAAAAGC-1	ctrl	patient_1016	CD8 T cells	FALSE	-4.19039	-6.22035	-52.2572	12.9459	-0.837632	1.20556
kang	CPA		done	AAATGGGAAAACAG-1	ctrl	patient_1016	CD4 T cells	FALSE	-3.45065	-6.21728	-38.9069	12.8446	-1.11206	0.934124
kang	CPA		done	AAATGGGAAACCTG-1	ctrl	patient_1488	CD4 T cells	FALSE	1.73814	-5.60589	-0.718286	-10.9358	-1.31761	-0.5832
kang	CPA		done	AAATGGGAAGATCC-1	ctrl	patient_1016	CD4 T cells	FALSE	-2.35137	-5.92467	-31.4108	9.46915	-0.901146	0.647638
kang	CPA		done	AAATGGGACCTTTA-1	ctrl	patient_1015	FCGR3A+ Monocytes	FALSE	-2.08774	10.5083	32.2892	-6.17673	2.59054	0.371937
kang	CPA		done	AAATGGGACTCATT-1	ctrl	patient_1244	CD4 T cells	FALSE	-1.58336	-6.40029	-26.6277	14.521	-1.25655	0.319419
kang	CPA		done	AAATGGGAGATGAA-1	ctrl	patient_101	B cells	FALSE	2.67163	2.4384	0.238389	-36.0539	-1.14	-0.146864
kang	CPA		done	AAATGGGAGGGAGT-1	ctrl	patient_1015	CD14+ Monocytes	FALSE	0.832343	10.9169	29.6023	8.96665	2.77659	0.175184
kang	CPA		done	AAATGGGAGTCCTC-1	ctrl	patient_1244	CD4 T cells	FALSE	1.93411	-5.25046	-3.2833	-15.7338	-1.29998	-0.420735
kang	CPA		done	AAATGGGAGTCTGA-1	ctrl	patient_1488	CD14+ Monocytes	FALSE	1.06485	11.1344	28.8467	11.7378	2.85022	0.264778
kang	CPA		done	AAATGGGATGTTTC-1	ctrl	patient_1016	CD4 T cells	FALSE	-0.162118	-6.03225	-21.3541	-0.288333	-1.19411	0.09491
kang	CPA		done	AAATGTTGACCATG-1	ctrl	patient_1256	CD14+ Monocytes	FALSE	-0.689184	11.5213	54.606	8.579	1.19867	0.171272
kang	CPA		done	AAATGTTGAGCTCA-1	ctrl	patient_1015	CD14+ Monocytes	FALSE	0.935547	10.6513	25.5505	11.7042	2.78153	-0.0143899
kang	CPA		done	AAATGTTGCCAAGT-1	ctrl	patient_1015	CD4 T cells	FALSE	-0.403398	-5.25449	-25.699	-9.00092	-1.01038	0.337445
kang	CPA		done	AAATGTTGCCTACC-1	ctrl	patient_1256	CD4 T cells	FALSE	1.02546	-5.34026	-11.2057	-14.1407	-0.760943	-0.292724
kang	CPA		done	AAATGTTGGAGAGC-1	ctrl	patient_1016	CD4 T cells	FALSE	1.6251	-6.51709	-1.64708	-2.01743	-1.26881	-0.568609
kang	CPA		done	AAATGTTGTAACGC-1	ctrl	patient_1488	B cells	FALSE	2.51691	2.22057	3.36679	-39.8133	-0.912833	-0.137735
kang	CPA		done	AAATGTTGTAGCGT-1	ctrl	patient_1016	CD8 T cells	FALSE	-3.24195	-6.06217	-43.6316	12.8064	-1.14496	0.805811
kang	CPA		done	AAATGTTGTCTTTG-1	ctrl	patient_1016	CD14+ Monocytes	FALSE	1.2914	10.7184	25.1097	5.71289	3.17405	0.178667
kang	CPA		done	AAATGTTGTGAGGG-1	ctrl	patient_1016	CD8 T cells	FALSE	-3.66379	-6.49378	-43.6868	14.7537	-1.09582	0.656529
kang	CPA		done	AAATTCGAACCCAA-1	ctrl	patient_1256	CD4 T cells	FALSE	2.2423	-6.59614	7.1163	-0.974825	-1.30303	-0.599146
kang	CPA		done	AAATTCGAAGCTCA-1	ctrl	patient_1015	CD14+ Monocytes	FALSE	0.521314	11.7682	34.5564	14.3338	2.2499	-0.401756
kang	CPA		done	AAATTCGAGACGGA-1	ctrl	patient_1244	CD4 T cells	FALSE	1.87598	-5.79079	-0.491182	-10.7845	-1.27057	-0.58121
kang	CPA		done	AAATTCGAGTAAAG-1	ctrl	patient_1256	CD14+ Monocytes	FALSE	0.0584988	12.0202	42.882	6.6847	1.96224	-0.30473
kang	CPA		done	AAATTCGATCATTC-1	ctrl	patient_101	CD4 T cells	FALSE	-2.32113	-5.74793	-34.6207	6.34249	-1.05425	0.535797
kang	CPA		done	AAATTCGATGGAGG-1	ctrl	patient_1488	CD4 T cells	FALSE	-0.525288	-5.46966	-25.7236	-5.57995	-0.848133	0.214359
kang	CPA		done	AAATTCGATGTCGA-1	ctrl	patient_1016	B cells	FALSE	2.60562	2.48663	4.12057	-32.8355	-0.975594	0.0710392
kang	CPA		done	AAATTGACAAACAG-1	ctrl	patient_1016	CD14+ Monocytes	FALSE	-0.614733	11.7467	48.1955	9.47195	1.69242	-0.953073
kang	CPA		done	AAATTGACAGCGTT-1	ctrl	patient_1244	CD14+ Monocytes	FALSE	-0.209339	11.8847	44.3545	8.70142	1.69498	-0.461525
kang	CPA		done	AAATTGACCACTTT-1	ctrl	patient_1256	CD4 T cells	FALSE	1.0997	-4.75451	-15.4172	-16.4364	-0.95038	-0.27398
kang	CPA		done	AAATTGACCTGAGT-1	ctrl	patient_107	CD14+ Monocytes	FALSE	1.68954	10.9071	26.6327	21.7456	2.9134	-0.567653
kang	CPA		done	AAATTGACCTGATG-1	ctrl	patient_1015	CD14+ Monocytes	FALSE	1.65069	10.4738	20.3301	16.1577	3.6026	0.512513
kang	CPA		done	AAATTGACGCTTCC-1	ctrl	patient_1256	NK cells	FALSE	-5.89994	-5.64205	-60.4477	6.16496	-0.0139947	2.28663
kang	CPA		done	AAATTGACGGTATC-1	ctrl	patient_1488	CD4 T cells	FALSE	1.56965	-7.23706	1.50923	8.7035	-1.33262	-0.373232
kang	CPA		done	AAATTGACTGCCCT-1	ctrl	patient_101	Dendritic cells	FALSE	-0.700225	9.74226	48.4257	25.3972	1.82945	-0.10411
kang	CPA		done	AAATTGACTTTCTG-1	ctrl	patient_1244	CD4 T cells	FALSE	2.38723	-5.73368	1.20246	-12.4852	-1.32348	-0.293817
kang	CPA		done	AACAAACTCATGCA-1	ctrl	patient_1256	B cells	FALSE	1.75566	2.82506	17.2057	-37.5988	-1.04199	-0.0380634
kang	CPA		done	AACAAACTCGCAAT-1	ctrl	patient_1488	B cells	FALSE	2.6823	2.29577	1.12953	-37.9002	-0.824317	0.125574
kang	CPA		done	AACAAACTTCGTAG-1	ctrl	patient_1015	B cells	FALSE	2.58189	2.79487	9.80476	-36.9761	-0.80137	-0.065117
kang	CPA		done	AACAAACTTGATGC-1	ctrl	patient_1488	Dendritic cells	FALSE	2.79638	-14.389	4.46486	32.2023	-0.9013	0.874601
kang	CPA		done	AACAATACCCCAAA-1	ctrl	patient_1244	CD4 T cells	FALSE	1.25157	-6.95849	-2.99076	8.3641	-1.58427	-0.94849
kang	CPA		done	AACAATACCCTTTA-1	ctrl	patient_1016	NK cells	FALSE	-3.07325	-5.86597	-42.963	4.46403	-1.02763	0.687652
kang	CPA		done	AACAATACGCAAGG-1	ctrl	patient_1015	CD14+ Monocytes	FALSE	0.701259	10.2796	24.1949	5.48942	3.01537	0.245385
kang	CPA		done	AACAATACGGATTC-1	ctrl	patient_107	CD4 T cells	FALSE	-1.3758	-5.53871	-31.365	0.925912	-0.845213	0.723511
kang	CPA		done	AACAATACTCACCC-1	ctrl	patient_1488	B cells	FALSE	1.77326	2.33839	11.3272	-44.8546	-0.667136	-0.261927
kang	CPA		done	AACACGTGAAACGA-1	ctrl	patient_1016	CD4 T cells	FALSE	-0.248138	-5.69924	-17.453	13.4247	-1.04305	-0.159416
kang	CPA		done	AACACGTGACGTGT-1	ctrl	patient_1488	CD4 T cells	FALSE	1.96812	-5.83159	-0.941642	-12.9313	-1.55032	-0.690532
kang	CPA		done	AACACGTGCCCTCA-1	ctrl	patient_1256	FCGR3A+ Monocytes	FALSE	-2.22118	10.5225	33.0023	-9.62139	2.02426	0.119651
kang	CPA		done	AACACGTGCCTTTA-1	ctrl	patient_1488	CD4 T cells	FALSE	2.0018	-6.10735	0.419508	-4.48282	-1.21182	-0.718681
kang	CPA		done	AACACGTGCGAATC-1	ctrl	patient_1015	CD14+ Monocytes	FALSE	1.73807	11.103	26.8192	17.3761	2.6392	0.313541
kang	CPA		done	AACACGTGCGCATA-1	ctrl	patient_101	CD4 T cells	FALSE	-0.125399	-6.29644	-18.5246	13.1453	-1.25307	0.0897587
kang	CPA		done	AACACGTGCTGTGA-1	ctrl	patient_1244	CD4 T cells	FALSE	-2.17048	-5.88596	-31.5078	3.96507	-1.23282	0.605301
kang	CPA		done	AACACGTGTCTCGC-1	ctrl	patient_1488	B cells	FALSE	0.443189	-2.66365	-1.13543	-49.5238	-1.59549	0.952611
kang	CPA		done	AACACGTGTGCCTC-1	ctrl	patient_1256	CD8 T cells	FALSE	-3.68291	-6.45186	-38.5702	19.3277	-1.10236	1.02824
kang	CPA		done	AACACGTGTGGAAA-1	ctrl	patient_1015	CD4 T cells	FALSE	-0.515205	-6.27524	-16.7485	16.1668	-1.3032	0.0969658
kang	CPA		done	AACACTCTAAGTAG-1	ctrl	patient_1039	CD14+ Monocytes	FALSE	2.22711	10.4931	19.5506	23.0729	3.43129	0.417256
kang	CPA		done	AACACTCTACTTTC-1	ctrl	patient_1016	CD4 T cells	FALSE	-2.76038	-6.17359	-33.6074	14.404	-0.906494	0.701234
kang	CPA		done	AACACTCTCAGAGG-1	ctrl	patient_1015	CD4 T cells	FALSE	-0.464511	-6.62784	-17.4121	17.8147	-1.14144	-0.213078
kang	CPA		done	AACACTCTGAAAGT-1	ctrl	patient_1015	CD14+ Monocytes	FALSE	-0.0500769	10.7688	42.6761	16.6445	2.66648	-0.50268
kang	CPA		done	AACACTCTGGAGGT-1	ctrl	patient_107	CD14+ Monocytes	FALSE	1.69901	10.4058	17.5212	17.5745	3.29794	0.785232
kang	CPA		done	AACACTCTTCCCGT-1	ctrl	patient_1256	NK cells	FALSE	-5.80768	-5.30044	-58.4021	1.86327	-0.0721475	1.47915
kang	CPA		done	AACAGAGAACGGTT-1	ctrl	patient_1016	CD14+ Monocytes	FALSE	-0.260259	11.5804	45.5633	12.7206	2.1881	-0.450047
kang	CPA		done	AACAGAGAAGTACC-1	ctrl	patient_1015	CD4 T cells	FALSE	1.46264	-6.825	1.19263	11.6585	-1.40476	-0.462279
kang	CPA		done	AACAGAGACAGATC-1	ctrl	patient_1256	CD4 T cells	FALSE	2.14701	-5.58508	-1.93892	-9.81396	-1.44359	-0.75753
kang	CPA		done	AACAGAGACCTGAA-1	ctrl	patient_1015	B cells	FALSE	2.25485	2.04874	7.60094	-43.4829	-1.16381	0.237309
kang	CPA		done	AACAGAGACTTCCG-1	ctrl	patient_1015	B cells	FALSE	1.55072	2.74413	16.6637	-42.2894	-1.44606	0.176222
kang	CPA		done	AACAGAGAGAAAGT-1	ctrl	patient_101	B cells	FALSE	2.25652	2.18287	5.70663	-43.4324	-1.00691	0.219356
kang	CPA		done	AACAGAGAGGCGAA-1	ctrl	patient_1015	CD4 T cells	FALSE	-0.287075	-6.26089	-15.4334	15.0749	-1.30759	-0.171393
kang	CPA		done	AACAGAGATCCTAT-1	ctrl	patient_1244	CD4 T cells	FALSE	1.57665	-6.13218	0.00368831	-2.92083	-1.35964	-0.483115
kang	CPA		done	AACAGAGATGCTTT-1	ctrl	patient_1016	CD14+ Monocytes	FALSE	1.12144	10.858	23.1981	15.0105	3.17946	0.145371
kang	CPA		done	AACAGCACAACGTC-1	ctrl	patient_1015	CD14+ Monocytes	FALSE	0.277134	11.4409	38.8195	14.0084	2.46507	-0.298353
kang	CPA		done	AACAGCACAGTCAC-1	ctrl	patient_1488	CD14+ Monocytes	FALSE	0.286745	11.1687	40.6891	15.744	2.69977	-0.315656
kang	CPA		done	AACAGCACATCGAC-1	ctrl	patient_1488	CD4 T cells	FALSE	1.87922	-5.61459	-0.439369	-11.8232	-1.24221	-0.414888
kang	CPA		done	AACAGCACCCTAAG-1	ctrl	patient_1039	Megakaryocytes	FALSE	-7.79365	2.86281	-3.90148	35.428	0.882682	0.675542
kang	CPA		done	AACAGCACGTCGAT-1	ctrl	patient_1016	Dendritic cells	FALSE	-0.0264616	10.6835	44.2953	19.9402	2.87473	-0.266178
kang	CPA		done	AACAGCACGTCTTT-1	ctrl	patient_1015	CD4 T cells	FALSE	-2.14346	-5.89	-32.5694	5.92544	-1.35974	0.333461
kang	CPA		done	AACATTGAAATCGC-1	ctrl	patient_1015	CD14+ Monocytes	FALSE	1.33509	11.0271	29.8955	11.6587	2.73375	0.60362
kang	CPA		done	AACATTGACCCTAC-1	ctrl	patient_107	CD14+ Monocytes	FALSE	0.0805522	12.3962	42.844	3.66997	1.89503	0.222911
kang	CPA		done	AACCACGAAGTAGA-1	ctrl	patient_1244	CD4 T cells	FALSE	-0.691207	-6.2374	-20.8919	9.56029	-1.38717	-0.255669
kang	CPA		done	AACCACGACCACCT-1	ctrl	patient_1244	B cells	FALSE	0.869516	2.6248	19.8804	-49.1772	-0.54692	0.216224
kang	CPA		done	AACCACGACCTGTC-1	ctrl	patient_1015	B cells	FALSE	2.39346	2.71241	4.83738	-36.6709	-0.858761	-0.0126047
kang	CPA		done	AACCACGAGATAAG-1	ctrl	patient_1015	B cells	FALSE	2.8025	2.69323	8.15022	-35.9778	-1.01945	-0.33431
kang	CPA		done	AACCACGAGGCGAA-1	ctrl	patient_1015	B cells	FALSE	2.09956	2.60758	11.5653	-39.9776	-1.02953	0.00876788
kang	CPA		done	AACCACGAGGTGGA-1	ctrl	patient_1244	B cells	FALSE	2.25554	2.72315	7.60746	-30.5749	-0.614055	-0.152416
kang	CPA		done	AACCAGTGCCACAA-1	ctrl	patient_1016	NK cells	FALSE	-3.64396	-6.66161	-48.0591	22.519	-0.407894	0.525058
kang	CPA		done	AACCAGTGTAGTCG-1	ctrl	patient_1244	CD4 T cells	FALSE	1.17712	-5.70984	-10.5325	-8.99925	-1.15933	-0.1879
kang	CPA		done	AACCAGTGTATCTC-1	ctrl	patient_1256	NK cells	FALSE	-5.52134	-5.78522	-47.3931	5.63956	-1.03983	1.59911
kang	CPA		done	AACCAGTGTTTCTG-1	ctrl	patient_1488	B cells	FALSE	1.52819	2.85423	18.0376	-42.547	-1.2385	-0.464436
kang	CPA		done	AACCCAGAAACAGA-1	ctrl	patient_1488	B cells	FALSE	2.54892	2.65647	-0.281206	-36.8419	-0.639285	-0.0356974
kang	CPA		done	AACCCAGAACTCTT-1	ctrl	patient_1488	CD14+ Monocytes	FALSE	0.885779	11.718	33.8408	11.0787	2.47767	0.539175
kang	CPA		done	AACCCAGAAGCCAT-1	ctrl	patient_1015	B cells	FALSE	1.68171	2.35714	11.8368	-46.3804	-1.12484	0.196486
kang	CPA		done	AACCCAGAGTAGGG-1	ctrl	patient_1256	CD4 T cells	FALSE	2.68768	-6.39311	12.5417	-5.14933	-1.40666	-0.619974
kang	CPA		done	AACCCAGATCCTCG-1	ctrl	patient_1015	CD4 T cells	FALSE	0.563747	-3.64829	-25.2456	-19.9395	-1.64164	0.32603
kang	CPA		done	AACCGATGCTAGAC-1	ctrl	patient_1256	CD14+ Monocytes	FALSE	-0.40535	12.0163	46.5239	7.76723	2.13524	-0.274728
kang	CPA		done	AACCGATGCTCCAC-1	ctrl	patient_1256	CD14+ Monocytes	FALSE	0.751437	11.7386	35.3987	9.9243	2.39136	0.00502521
kang	CPA		done	AACCGATGCTGATG-1	ctrl	patient_107	CD4 T cells	FALSE	0.120566	-6.54939	-4.21039	14.4141	-1.42046	-0.660819
kang	CPA		done	AACCGATGCTTTAC-1	ctrl	patient_1488	CD14+ Monocytes	FALSE	-0.108365	12.0878	43.0645	5.67384	1.91603	-0.126385
kang	CPA		done	AACCGATGTAGAAG-1	ctrl	patient_101	CD14+ Monocytes	FALSE	-0.474475	12.3283	47.5412	3.69745	1.54779	-0.356502
kang	CPA		done	AACCGCCTAGTTCG-1	ctrl	patient_107	CD14+ Monocytes	FALSE	1.63707	10.7361	19.7858	17.6184	2.83377	0.936023
kang	CPA		done	AACCGCCTCGGAGA-1	ctrl	patient_1244	CD4 T cells	FALSE	2.57433	-6.59753	11.6641	-3.12859	-1.14742	-0.870547
kang	CPA		done	AACCGCCTGCATAC-1	ctrl	patient_1256	CD4 T cells	FALSE	2.69045	-6.23767	9.01774	-6.25732	-1.62106	-0.515878
kang	CPA		done	AACCGCCTGGAAGC-1	ctrl	patient_1244	CD4 T cells	FALSE	2.60187	-6.45046	7.08021	-5.1195	-1.59258	-0.552731
kang	CPA		done	AACCGCCTGTAGCT-1	ctrl	patient_1016	NK cells	FALSE	-5.42159	-5.5151	-53.8946	4.11198	-0.748687	1.3654
kang	CPA		done	AACCGCCTTGCCTC-1	ctrl	patient_1256	B cells	FALSE	2.44366	2.66981	8.54537	-38.4062	-1.05788	0.0159392
kang	CPA		done	AACCTACTGAACCT-1	ctrl	patient_1016	CD8 T cells	FALSE	-3.38871	-6.25066	-38.7424	13.1058	-1.27704	0.617135
kang	CPA		done	AACCTACTTCAGAC-1	ctrl	patient_1244	CD14+ Monocytes	FALSE	0.604703	11.8497	36.4386	11.0484	2.39578	-0.114065
kang	CPA		done	AACCTACTTCTCCG-1	ctrl	patient_1244	CD4 T cells	FALSE	2.81436	-5.69516	8.20207	-13.4303	-1.50029	0.025575
kang	CPA		done	AACCTTACAGGGTG-1	ctrl	patient_1244	CD4 T cells	FALSE	-1.59805	-6.46091	-27.652	16.7984	-1.32469	0.160268
kang	CPA		done	AACCTTACCAAGCT-1	ctrl	patient_1015	CD14+ Monocytes	FALSE	1.5604	10.6712	26.8384	22.5454	2.89728	-0.0903179
kang	CPA		done	AACCTTACCTAGCA-1	ctrl	patient_1015	CD14+ Monocytes	FALSE	-0.577383	12.5309	49.1198	3.52036	1.37134	-0.372017
kang	CPA		done	AACCTTACGCTACA-1	ctrl	patient_1015	CD4 T cells	FALSE	-0.035438	-6.3581	-16.4663	9.96102	-1.31193	-0.620242
kang	CPA		done	AACCTTACGGAGTG-1	ctrl	patient_1244	NK cells	FALSE	-5.42303	-5.15981	-51.1316	2.888	-0.6746	1.25776
kang	CPA		done	AACCTTACGGTATC-1	ctrl	patient_1244	CD4 T cells	FALSE	2.3481	-5.83119	-10.3431	-13.524	-1.30623	0.0278789
kang	CPA		done	AACCTTACGTAAAG-1	ctrl	patient_1015	FCGR3A+ Monocytes	FALSE	-2.57782	10.7536	38.7718	-14.1624	1.56365	0.256941
kang	CPA		done	AACCTTACTCCCAC-1	ctrl	patient_1488	CD4 T cells	FALSE	2.01492	-6.36044	3.26784	-3.74676	-1.09427	-0.858501
kang	CPA		done	AACCTTACTTTGTC-1	ctrl	patient_1256	CD4 T cells	FALSE	0.24622	-7.0234	-10.6861	17.3136	-1.38419	-0.669285
kang	CPA		done	AACCTTTGAAGGTA-1	ctrl	patient_1244	CD4 T cells	FALSE	2.66373	-6.22306	9.5879	-1.56053	-1.4703	-0.306267
kang	CPA		done	AACCTTTGAGCTCA-1	ctrl	patient_1016	CD8 T cells	FALSE	-3.83577	-6.15589	-46.0314	15.9255	-1.16274	0.960363
kang	CPA		done	AACCTTTGAGGGTG-1	ctrl	patient_1256	NK cells	FALSE	-5.48043	-5.44571	-53.1404	-0.238524	-0.631508	1.36004
kang	CPA		done	AACCTTTGATACCG-1	ctrl	patient_1488	CD8 T cells	FALSE	-2.96771	-5.93795	-40.0977	4.43897	-1.43384	0.293545
kang	CPA		done	AACCTTTGCGCATA-1	ctrl	patient_1015	B cells	FALSE	1.34695	2.55463	16.9699	-45.3508	-0.773496	-0.0699891
kang	CPA		done	AACCTTTGTACTGG-1	ctrl	patient_101	NK cells	FALSE	-5.31483	-5.56244	-53.2451	4.15538	-0.600859	0.904399
kang	CPA		done	AACGCAACATGCCA-1	ctrl	patient_1488	CD8 T cells	FALSE	-5.72093	-5.66839	-61.0415	7.37215	-0.194032	1.33898
kang	CPA		done	AACGCAACCAGTTG-1	ctrl	patient_101	CD4 T cells	FALSE	-0.710678	-6.24016	-21.9698	5.1623	-0.922279	-0.0452453
kang	CPA		done	AACGCAACCTGTCC-1	ctrl	patient_1244	CD4 T cells	FALSE	2.33643	-5.5564	1.34115	-14.3179	-1.19042	-0.674585
kang	CPA		done	AACGCAACTTGCAG-1	ctrl	patient_1244	CD4 T cells	FALSE	2.59358	-5.28064	3.77452	-17.3415	-1.34944	-0.12878
kang	CPA		done	AACGCATGACCATG-1	ctrl	patient_1016	CD8 T cells	FALSE	-3.23459	-5.77455	-42.7839	9.90281	-0.941626	0.808416
kang	CPA		done	AACGCATGACCTAG-1	ctrl	patient_1015	CD14+ Monocytes	FALSE	-0.372306	10.9906	49.6687	16.0595	2.15419	-0.298904
kang	CPA		done	AACGCATGCACCAA-1	ctrl	patient_1488	CD4 T cells	FALSE	1.34293	-7.04107	4.90957	8.29584	-1.19504	-0.670529
kang	CPA		done	AACGCATGCTGTAG-1	ctrl	patient_1016	CD4 T cells	FALSE	-0.532059	-6.41737	-21.3725	8.13904	-1.30212	0.0038007
kang	CPA		done	AACGCATGGAACTC-1	ctrl	patient_1488	FCGR3A+ Monocytes	FALSE	-2.95113	10.6183	36.2171	-16.5762	0.75535	-0.650155
kang	CPA		done	AACGCATGGCCATA-1	ctrl	patient_1016	CD14+ Monocytes	FALSE	-0.41354	11.6245	47.349	11.6602	1.96685	-0.522515
kang	CPA		done	AACGCATGGGGAGT-1	ctrl	patient_1016	CD8 T cells	FALSE	-3.93808	-6.11435	-46.3412	18.2038	-1.0439	0.979306
kang	CPA		done	AACGCATGTGAAGA-1	ctrl	patient_1015	CD14+ Monocytes	FALSE	0.79394	11.6287	33.3472	10.0155	2.3187	-0.118889
kang	CPA		done	AACGCCCTAATCGC-1	ctrl	patient_1488	CD4 T cells	FALSE	2.1772	-5.48628	7.29934	-9.55732	-1.21499	-0.346494
kang	CPA		done	AACGCCCTACTACG-1	ctrl	patient_1256	NK cells	FALSE	-5.61753	-5.50058	-54.2875	-0.351172	-0.572377	1.23505
kang	CPA		done	AACGCCCTATTGGC-1	ctrl	patient_1488	CD4 T cells	FALSE	1.3007	-6.24407	-12.0234	-3.14601	-1.31608	-0.730417
kang	CPA		done	AACGCCCTCCCTCA-1	ctrl	patient_1244	CD4 T cells	FALSE	1.27219	-6.93949	-2.93063	1.2169	-0.962557	-0.354502
kang	CPA		done	AACGCCCTTAAGCC-1	ctrl	patient_1016	CD8 T cells	FALSE	-3.83065	-6.15741	-41.9722	17.3103	-0.946363	1.21095
kang	CPA		done	AACGCCCTTACAGC-1	ctrl	patient_1488	CD4 T cells	FALSE	1.66242	-6.08724	6.04911	-0.239877	-1.35819	-0.772734
kang	CPA		done	AACGCCCTTCTTAC-1	ctrl	patient_1256	NK cells	FALSE	-5.5879	-5.45778	-54.8526	5.32163	-0.548207	1.22132
kang	CPA		done	AACGCCCTTCTTTG-1	ctrl	patient_1244	CD4 T cells	FALSE	0.557757	-3.60998	-24.3607	-21.3243	-1.3944	0.420176
kang	CPA		done	AACGGTACAAGAGT-1	ctrl	patient_1015	CD14+ Monocytes	FALSE	1.13021	11.8111	30.966	15.154	2.80265	-0.193713
kang	CPA		done	AACGGTACCCATGA-1	ctrl	patient_1244	CD4 T cells	FALSE	2.63929	-6.05628	0.939234	-11.3323	-1.17288	-0.541579
kang	CPA		done	AACGGTACGCTTCC-1	ctrl	patient_1488	CD4 T cells	FALSE	0.502492	-5.81686	-18.8558	-3.07126	-0.909295	-0.522047
kang	CPA		done	AACGGTACTCTAGG-1	ctrl	patient_1015	CD4 T cells	FALSE	-2.90731	-6.1074	-35.1191	12.0399	-1.23587	0.488501
kang	CPA		done	AACGGTACTTTGTC-1	ctrl	patient_1256	CD4 T cells	FALSE	-3.33672	-5.88841	-39.5161	13.2198	-1.04808	1.04604
kang	CPA		done	AACGGTTGACGTTG-1	ctrl	patient_1488	B cells	FALSE	0.897346	2.66127	20.2594	-46.9746	-1.36413	-0.0478036
kang	CPA		done	AACGGTTGACTACG-1	ctrl	patient_1244	FCGR3A+ Monocytes	FALSE	-2.5193	10.6472	35.1338	-13.3109	1.55569	0.0754091
kang	CPA		done	AACGGTTGAGAACA-1	ctrl	patient_107	NK cells	FALSE	-4.0406	-5.53057	-41.1655	1.39596	-1.02882	0.726591
kang	CPA		done	AACGGTTGTAAGCC-1	ctrl	patient_1015	CD14+ Monocytes	FALSE	0.245436	11.4413	49.0518	15.1422	2.00139	-0.307507
kang	CPA		done	AACGGTTGTCCAGA-1	ctrl	patient_1244	CD14+ Monocytes	FALSE	0.922794	11.668	35.6158	16.2679	2.57819	-0.258934
kang	CPA		done	AACGGTTGTGACAC-1	ctrl	patient_1488	CD4 T cells	FALSE	1.60984	-6.0522	3.88143	6.4073	-0.931122	-0.632922
kang	CPA		done	AACGTCGACATTGG-1	ctrl	patient_1488	Dendritic cells	FALSE	-0.725183	9.4419	48.5542	26.6805	1.81843	0.0368789
kang	CPA		done	AACGTCGACGTTGA-1	ctrl	patient_1244	Dendritic cells	FALSE	0.0249063	11.2115	49.5976	21.3344	1.86566	-0.239428
kang	CPA		done	AACGTCGATCATTC-1	ctrl	patient_1256	CD4 T cells	FALSE	1.63599	-7.04059	9.50807	3.45659	-1.2193	-0.458418
kang	CPA		done	AACGTGTGAAGGTA-1	ctrl	patient_1015	CD4 T cells	FALSE	-0.0108952	-6.98628	-9.2186	16.7871	-1.24631	-0.442772
kang	CPA		done	AACGTGTGACGCAT-1	ctrl	patient_1244	CD4 T cells	FALSE	0.988323	-6.23488	-12.5098	-2.29886	-1.17036	-0.242137
kang	CPA		done	AACGTGTGAGAGGC-1	ctrl	patient_1244	CD4 T cells	FALSE	2.6912	-5.41483	7.59166	-13.1265	-1.38744	-0.210618
kang	CPA		done	AACGTGTGCACTCC-1	ctrl	patient_1256	CD14+ Monocytes	FALSE	-0.449025	12.1354	50.1469	7.41244	1.80034	-0.832228
kang	CPA		done	AACGTGTGCCAACA-1	ctrl	patient_1015	CD4 T cells	FALSE	-0.775125	-6.11665	-22.1984	7.11715	-1.19364	-0.0485549
kang	CPA		done	AACGTGTGTATGCG-1	ctrl	patient_1244	CD4 T cells	FALSE	-0.0860494	-5.6875	-24.7076	-3.28829	-0.996396	-0.0694186
kang	CPA		done	AACGTGTGTATTCC-1	ctrl	patient_1015	CD14+ Monocytes	FALSE	1.32108	10.7972	29.5029	10.4236	2.88999	0.506239
kang	CPA		done	AACGTTCTATGTCG-1	ctrl	patient_101	CD14+ Monocytes	FALSE	1.21464	11.5474	32.5679	18.9602	2.80406	-0.334557
kang	CPA		done	AACGTTCTCATTTC-1	ctrl	patient_1244	B cells	FALSE	2.02282	2.67819	11.7119	-42.2243	-1.01194	-0.0711545
kang	CPA		done	AACGTTCTCTAGTG-1	ctrl	patient_101	CD14+ Monocytes	FALSE	-0.200126	11.8826	42.6318	8.5005	1.84982	-0.170093
kang	CPA		done	AACGTTCTTCCGTC-1	ctrl	patient_1015	CD4 T cells	FALSE	0.618043	-3.62841	-24.6308	-23.1062	-1.60483	0.357688
kang	CPA		done	AACGTTCTTCGCTC-1	ctrl	patient_1488	FCGR3A+ Monocytes	FALSE	-2.5285	10.6088	37.1873	-9.58687	1.6353	0.087312
kang	CPA		done	AACTACCTACCATG-1	ctrl	patient_1256	CD4 T cells	FALSE	2.4031	-5.94973	0.732751	-12.2194	-1.4539	-0.467916
kang	CPA		done	AACTACCTACTCTT-1	ctrl	patient_1016	CD8 T cells	FALSE	-3.80005	-6.19417	-45.4109	15.7533	-0.799796	0.835057
kang	CPA		done	AACTACCTCCCTAC-1	ctrl	patient_1488	Dendritic cells	FALSE	-0.741852	9.28689	48.636	29.3678	2.00942	0.205508
kang	CPA		done	AACTACCTCCTTCG-1	ctrl	patient_1488	CD4 T cells	FALSE	1.47436	-5.5762	-1.62516	-12.8292	-1.39902	-0.397093
kang	CPA		done	AACTACCTGTACAC-1	ctrl	patient_1039	CD4 T cells	FALSE	-2.32547	-5.76096	-36.7665	4.99174	-1.48579	0.390123
kang	CPA		done	AACTACCTTTGGCA-1	ctrl	patient_1256	CD4 T cells	FALSE	1.95013	-5.27167	-3.74973	-17.1022	-1.40674	-0.240314
kang	CPA		done	AACTCACTAGCACT-1	ctrl	patient_1488	CD4 T cells	FALSE	1.49011	-5.89776	-5.20549	-3.09775	-1.10929	-0.361098
kang	CPA		done	AACTCACTCTTGTT-1	ctrl	patient_1488	CD14+ Monocytes	FALSE	0.0238457	11.9354	37.4066	-1.21922	2.35824	0.0925063
kang	CPA		done	AACTCACTGACGTT-1	ctrl	patient_1015	CD14+ Monocytes	FALSE	0.218357	10.8011	40.7849	16.6902	2.53591	-0.396531
kang	CPA		done	AACTCACTTTAGGC-1	ctrl	patient_1244	B cells	FALSE	0.946772	2.65227	20.2611	-45.5518	-0.649957	-0.0571131
kang	CPA		done	AACTCGGAATGCCA-1	ctrl	patient_1256	CD8 T cells	FALSE	-4.23688	-6.00155	-50.1901	12.9219	-0.870699	0.875616
kang	CPA		done	AACTCGGACTGCAA-1	ctrl	patient_1016	FCGR3A+ Monocytes	FALSE	-2.60509	10.549	35.4778	-12.2546	1.76314	-0.139366
kang	CPA		done	AACTCGGAGCATAC-1	ctrl	patient_1015	B cells	FALSE	1.78861	2.60671	15.4984	-40.3014	-1.23541	0.144079
kang	CPA		done	AACTCGGAGCGTTA-1	ctrl	patient_1015	CD4 T cells	FALSE	0.617761	-6.08225	-13.6578	1.94171	-1.09181	0.164242
kang	CPA		done	AACTCGGAGTGAGG-1	ctrl	patient_1256	B cells	FALSE	2.14145	2.49286	11.1033	-37.7187	-0.671469	-0.145804
kang	CPA		done	AACTCGGATCAGTG-1	ctrl	patient_1256	CD8 T cells	FALSE	-3.82561	-5.88032	-41.1774	12.6871	-0.966705	0.965839
kang	CPA		done	AACTCGGATGCAGT-1	ctrl	patient_1015	FCGR3A+ Monocytes	FALSE	-2.15185	10.429	33.1137	-5.96124	1.88809	0.882762
kang	CPA		done	AACTCTTGCACACA-1	ctrl	patient_1015	CD4 T cells	FALSE	1.43777	-5.70039	-6.33318	-10.1402	-1.1581	-0.370385
kang	CPA		done	AACTCTTGCATTCT-1	ctrl	patient_1256	FCGR3A+ Monocytes	FALSE	-2.67261	10.6525	37.1142	-13.5926	1.68121	0.336605
kang	CPA		done	AACTCTTGTTCACT-1	ctrl	patient_1244	CD14+ Monocytes	FALSE	0.598979	10.8663	39.5947	18.155	2.72023	-0.303017
kang	CPA		done	AACTCTTGTTCCCG-1	ctrl	patient_1256	CD4 T cells	FALSE	-1.38671	-6.24155	-27.3829	11.2489	-1.21011	0.0409644
kang	CPA		done	AACTGTCTAACGGG-1	ctrl	patient_1015	CD14+ Monocytes	FALSE	-0.140644	12.4083	43.579	3.99698	2.13313	-0.15161
kang	CPA		done	AACTGTCTATCTCT-1	ctrl	patient_1016	CD14+ Monocytes	FALSE	-0.621448	12.4516	49.6149	3.56086	1.78056	-0.851507
kang	CPA		done	AACTGTCTGAACTC-1	ctrl	patient_1015	B cells	FALSE	2.34629	2.42061	1.99957	-33.571	-0.861045	-0.288618
kang	CPA		done	AACTGTCTGACGTT-1	ctrl	patient_1488	B cells	FALSE	2.20369	2.41104	9.1145	-40.9259	-1.00045	-0.0352298
kang	CPA		done	AACTGTCTTGTGGT-1	ctrl	patient_1015	B cells	FALSE	2.41631	2.37178	5.8355	-33.9482	-0.707955	-0.0488968
kang	CPA		done	AACTTGCTACGCAT-1	ctrl	patient_1015	B cells	FALSE	2.592	2.82357	6.18967	-35.1429	-0.885776	-0.210142
kang	CPA		done	AACTTGCTGCTACA-1	ctrl	patient_101	CD4 T cells	FALSE	0.112418	-4.84398	-22.2679	-13.5992	-1.00877	0.00683024
kang	CPA		done	AACTTGCTGGGCAA-1	ctrl	patient_1016	CD8 T cells	FALSE	-3.59413	-6.38282	-39.0861	18.3892	-1.20973	0.775452
kang	CPA		done	AACTTGCTGGTGGA-1	ctrl	patient_1015	CD4 T cells	FALSE	0.935296	-6.59889	-8.12838	9.88458	-1.07078	-0.406915
kang	CPA		done	AACTTGCTTGAGCT-1	ctrl	patient_1244	CD4 T cells	FALSE	2.61758	-5.9636	3.71389	-10.5097	-1.37086	-0.691444
kang	CPA		done	AAGAACGAAACGAA-1	ctrl	patient_101	FCGR3A+ Monocytes	FALSE	-2.0735	10.4037	33.721	-6.92336	2.43727	-0.000620595
kang	CPA		done	AAGAACGAAGAGTA-1	ctrl	patient_107	B cells	FALSE	1.09452	2.66655	18.4771	-46.5962	-0.961527	0.014091
kang	CPA		done	AAGAACGACCCAAA-1	ctrl	patient_1016	CD8 T cells	FALSE	-3.51312	-5.89252	-42.6119	9.27807	-0.817748	0.875521
kang	CPA		done	AAGAACGACCTCAC-1	ctrl	patient_101	CD4 T cells	FALSE	0.635749	-3.58348	-19.1649	-22.3797	-0.87397	0.504122
kang	CPA		done	AAGAACGATACGCA-1	ctrl	patient_1016	CD14+ Monocytes	FALSE	-0.720027	11.1467	55.5554	9.50004	1.82336	0.39062
kang	CPA		done	AAGAACGATCACGA-1	ctrl	patient_1016	CD14+ Monocytes	FALSE	-0.604757	12.1258	46.9362	6.67453	1.64165	-0.457162
kang	CPA		done	AAGAAGACCCAAGT-1	ctrl	patient_1039	CD14+ Monocytes	FALSE	0.677285	11.1781	36.003	19.419	3.05728	-0.0355711
kang	CPA		done	AAGAAGACCGTGAT-1	ctrl	patient_1256	CD14+ Monocytes	FALSE	1.58499	11.1037	28.3067	19.1531	2.75661	0.23757
kang	CPA		done	AAGAAGACCTGTCC-1	ctrl	patient_1256	CD4 T cells	FALSE	2.67037	-5.54705	7.61892	-13.2295	-1.46109	-0.407403
kang	CPA		done	AAGAAGACGAGGGT-1	ctrl	patient_1256	CD4 T cells	FALSE	2.38961	-6.0712	3.31714	-5.94977	-1.10267	-0.477932
kang	CPA		done	AAGAAGACGGTGGA-1	ctrl	patient_107	CD14+ Monocytes	FALSE	1.82969	11.05	26.3726	21.6657	2.61338	-0.268161
kang	CPA		done	AAGAAGACTAACCG-1	ctrl	patient_1016	CD8 T cells	FALSE	-3.07682	-6.05468	-36.7061	11.3341	-1.12553	0.725483
kang	CPA		done	AAGAAGACTGCCAA-1	ctrl	patient_1488	B cells	FALSE	2.51231	2.53738	5.77658	-37.4988	-1.18293	0.0401868
kang	CPA		done	AAGAATCTCTAGTG-1	ctrl	patient_107	CD4 T cells	FALSE	-1.80968	-6.10231	-29.6542	8.62946	-1.41985	0.293802
kang	CPA		done	AAGAATCTCTGTGA-1	ctrl	patient_1256	NK cells	FALSE	-5.71022	-5.62392	-55.9111	6.16389	-0.42936	2.0225
kang	CPA		done	AAGAATCTGCTTCC-1	ctrl	patient_1016	CD8 T cells	FALSE	-3.17666	-6.27734	-36.903	11.87	-1.10721	0.810891
kang	CPA		done	AAGAATCTTATTCC-1	ctrl	patient_1015	B cells	FALSE	2.33576	2.51608	9.77435	-38.3702	-0.957734	-0.308807
kang	CPA		done	AAGACAGAACCAGT-1	ctrl	patient_1256	Dendritic cells	FALSE	-0.754449	9.65351	50.6949	26.4076	1.47009	0.301302
kang	CPA		done	AAGACAGAACCTAG-1	ctrl	patient_1244	CD4 T cells	FALSE	1.64292	-6.9635	-1.35251	3.66779	-1.36086	-0.624507
kang	CPA		done	AAGACAGAACCTGA-1	ctrl	patient_1015	CD14+ Monocytes	FALSE	0.900394	11.4798	32.8878	16.4801	2.7311	-0.263853
kang	CPA		done	AAGACAGAGGTTTG-1	ctrl	patient_1015	NK cells	FALSE	-5.04865	-5.22678	-49.6054	0.358539	-0.956255	0.741101
kang	CPA		done	AAGACAGATCTCCG-1	ctrl	patient_1016	CD8 T cells	FALSE	-3.57842	-6.02657	-40.0511	12.8581	-0.929543	0.917326
kang	CPA		done	AAGACAGATGGGAG-1	ctrl	patient_1015	B cells	FALSE	2.55109	2.18213	1.31497	-40.5193	-1.03977	0.102951
kang	CPA		done	AAGAGATGACGCTA-1	ctrl	patient_1015	CD8 T cells	FALSE	-5.2512	-5.68568	-51.6046	8.07299	-0.900161	1.26772
kang	CPA		done	AAGAGATGGGTCAT-1	ctrl	patient_1016	CD4 T cells	FALSE	-2.40257	-5.87315	-32.9908	6.9428	-1.20619	0.808984
kang	CPA		done	AAGATGGACAGGAG-1	ctrl	patient_1039	CD4 T cells	FALSE	-2.23583	-5.89444	-35.5825	6.72769	-1.40526	0.499998
kang	CPA		done	AAGATGGACCGATA-1	ctrl	patient_1488	CD4 T cells	FALSE	2.47089	-6.14885	3.55271	-7.10903	-1.04219	-0.400936
kang	CPA		done	AAGATGGAGTTGTG-1	ctrl	patient_101	CD4 T cells	FALSE	-0.998349	-6.48978	-24.026	13.3477	-1.0926	0.224583
kang	CPA		done	AAGATGGATCCAAG-1	ctrl	patient_1015	NK cells	FALSE	-5.57588	-5.90109	-55.8374	8.30496	-0.75777	1.4063
kang	CPA		done	AAGATGGATCTTTG-1	ctrl	patient_1015	Dendritic cells	FALSE	2.78801	-14.3796	4.41879	32.0073	-0.491047	0.424323
kang	CPA		done	AAGATTACATGTCG-1	ctrl	patient_1015	CD4 T cells	FALSE	1.39335	-5.4661	-11.199	-12.4063	-1.22514	-0.0173767
kang	CPA		done	AAGATTACCTAGAC-1	ctrl	patient_1488	CD4 T cells	FALSE	0.714954	-6.55459	-10.6408	0.78622	-0.958652	-0.611408
kang	CPA		done	AAGATTACGGAGTG-1	ctrl	patient_1256	B cells	FALSE	2.58197	2.66011	7.08968	-32.7237	-0.628468	0.440215
kang	CPA		done	AAGATTACTAAGCC-1	ctrl	patient_1015	B cells	FALSE	2.72032	2.57218	4.75348	-36.1796	-0.990232	0.0335531
kang	CPA		done	AAGATTACTACTCT-1	ctrl	patient_1256	B cells	FALSE	2.71173	2.61089	2.37549	-35.3655	-0.91063	-0.523893
kang	CPA		done	AAGATTACTCTCCG-1	ctrl	patient_107	CD14+ Monocytes	FALSE	1.7826	10.4889	17.9202	16.1337	3.4252	-0.172376
kang	CPA		done	AAGATTACTTGTGG-1	ctrl	patient_1488	CD4 T cells	FALSE	-0.36799	-6.01078	-19.8792	3.86765	-1.3885	-0.267994
kang	CPA		done	AAGCAAGAATGCCA-1	ctrl	patient_1039	B cells	FALSE	2.40131	2.31323	3.07806	-34.4751	-0.557069	-0.200931
kang	CPA		done	AAGCAAGACTCTCG-1	ctrl	patient_101	CD4 T cells	FALSE	0.235638	-5.91281	-15.6284	-2.25544	-1.08128	-0.082547
kang	CPA		done	AAGCAAGAGATGAA-1	ctrl	patient_1015	B cells	FALSE	2.58259	2.49718	2.13645	-34.9197	-0.710196	0.0395665
kang	CPA		done	AAGCAAGATAACCG-1	ctrl	patient_1015	FCGR3A+ Monocytes	FALSE	-0.308099	10.8963	33.4192	-0.0462392	2.5583	-0.032639
kang	CPA		done	AAGCAAGATATGGC-1	ctrl	patient_1256	NK cells	FALSE	-5.72747	-5.33105	-55.9424	0.398389	-0.423933	1.50911
kang	CPA		done	AAGCAAGATGGTCA-1	ctrl	patient_1015	FCGR3A+ Monocytes	FALSE	-2.10371	10.4672	32.6363	-6.49941	2.27756	0.577315
kang	CPA		done	AAGCAAGATTGCGA-1	ctrl	patient_1244	CD4 T cells	FALSE	2.12304	-6.34205	14.8506	-2.51052	-1.3688	-0.863371
kang	CPA		done	AAGCACTGCAAAGA-1	ctrl	patient_101	FCGR3A+ Monocytes	FALSE	-2.28888	10.3116	31.3278	-9.7589	2.31876	0.39365
kang	CPA		done	AAGCACTGCCATGA-1	ctrl	patient_1256	B cells	FALSE	2.21774	2.88636	10.4037	-31.2473	-1.09085	0.37044
kang	CPA		done	AAGCACTGGTTGGT-1	ctrl	patient_1256	NK cells	FALSE	-4.40926	-6.06887	-51.6764	13.81	-1.11924	1.18088
kang	CPA		done	AAGCACTGTCATTC-1	ctrl	patient_1015	B cells	FALSE	2.57868	2.1791	3.93067	-37.627	-1.06931	0.102524
kang	CPA		done	AAGCCAACACCAGT-1	ctrl	patient_1488	CD4 T cells	FALSE	1.61693	-5.55789	12.7981	3.86046	-1.17052	-0.738334
kang	CPA		done	AAGCCAACCTGACA-1	ctrl	patient_1488	B cells	FALSE	1.82274	2.21287	11.0699	-46.2819	-0.955491	-0.116648
kang	CPA		done	AAGCCAACCTTGAG-1	ctrl	patient_1256	CD14+ Monocytes	FALSE	1.44943	10.8691	27.4246	14.6167	3.08572	0.5722
kang	CPA		done	AAGCCAACGGAAAT-1	ctrl	patient_101	CD14+ Monocytes	FALSE	1.1651	11.5808	31.6901	15.8312	2.84506	-0.000794392
kang	CPA		done	AAGCCAACGGTAAA-1	ctrl	patient_101	NK cells	FALSE	-5.20272	-5.37863	-50.6716	0.918419	-1.09217	0.896278
kang	CPA		done	AAGCCAACGTACGT-1	ctrl	patient_1488	CD14+ Monocytes	FALSE	-0.25779	12.0494	45.3845	7.16253	1.71297	-0.32186
kang	CPA		done	AAGCCAACGTGTTG-1	ctrl	patient_1015	B cells	FALSE	1.42494	2.72271	17.9535	-43.8834	-1.15414	0.129167
kang	CPA		done	AAGCCAACTTCGGA-1	ctrl	patient_1256	CD14+ Monocytes	FALSE	0.924311	10.9073	36.0024	25.4319	2.96704	-0.150018
kang	CPA		done	AAGCCATGCGTGAT-1	ctrl	patient_1244	CD4 T cells	FALSE	-2.03608	-5.95737	-35.2556	7.11667	-1.2266	0.26438
kang	CPA		done	AAGCCATGTCCCGT-1	ctrl	patient_1244	B cells	FALSE	2.23906	2.81391	13.914	-35.6665	-0.93654	-0.120088
kang	CPA		done	AAGCCATGTGGTAC-1	ctrl	patient_1039	Megakaryocytes	FALSE	-7.76692	2.87297	-3.94506	35.2741	0.870515	0.763088
kang	CPA		done	AAGCCATGTGTGGT-1	ctrl	patient_1016	FCGR3A+ Monocytes	FALSE	-2.90483	10.6679	36.614	-15.3943	1.32709	-0.274432
kang	CPA		done	AAGCCTGAATTTCC-1	ctrl	patient_1016	CD8 T cells	FALSE	-3.36532	-6.41526	-45.3572	15.4943	-0.770235	0.762443
kang	CPA		done	AAGCCTGACTCGAA-1	ctrl	patient_1244	CD4 T cells	FALSE	-2.68362	-6.07688	-35.7856	11.1426	-1.12347	0.534942
kang	CPA		done	AAGCCTGATCAGTG-1	ctrl	patient_1016	CD4 T cells	FALSE	2.05324	-5.91939	-12.9811	-0.708985	-1.33765	-0.675561
kang	CPA		done	AAGCCTGATGCATG-1	ctrl	patient_1015	B cells	FALSE	2.49933	2.70016	5.39506	-34.3555	-0.679964	-0.383947
kang	CPA		done	AAGCGACTAAACGA-1	ctrl	patient_1015	CD14+ Monocytes	FALSE	-0.000243111	12.4206	42.8495	3.79624	2.14709	0.144567
kang	CPA		done	AAGCGACTATGTCG-1	ctrl	patient_1039	CD4 T cells	FALSE	0.556807	-5.318	-15.4147	-13.1543	-1.26963	0.0327987
kang	CPA		done	AAGCGACTCAACCA-1	ctrl	patient_107	CD4 T cells	FALSE	1.58701	-5.51565	-13.6682	-5.66052	-0.969027	-0.221173
kang	CPA		done	AAGCGACTCTGGAT-1	ctrl	patient_1015	CD14+ Monocytes	FALSE	1.09959	10.3316	22.7371	6.41685	3.15154	0.958911
kang	CPA		done	AAGCGACTGTCAAC-1	ctrl	patient_1256	CD14+ Monocytes	FALSE	0.859733	11.2804	36.7465	16.3186	2.66831	-0.548344
kang	CPA		done	AAGCGACTGTCTGA-1	ctrl	patient_1015	B cells	FALSE	2.43555	2.79066	9.50091	-36.0106	-1.32079	-0.0296907
kang	CPA		done	AAGCGACTTCTTAC-1	ctrl	patient_1488	CD4 T cells	FALSE	1.91013	-7.25984	-3.1694	22.102	-1.37184	-0.665627
kang	CPA		done	AAGCGACTTGCGTA-1	ctrl	patient_1244	CD4 T cells	FALSE	1.95172	-6.04165	7.79278	-0.521434	-1.34539	-0.541691
kang	CPA		done	AAGCGACTTGCTAG-1	ctrl	patient_1256	CD4 T cells	FALSE	-0.941902	11.7911	52.4601	10.7771	0.282465	-0.988888
kang	CPA		done	AAGCGTACATCTTC-1	ctrl	patient_1015	CD14+ Monocytes	FALSE	0.652577	11.473	32.5519	11.9191	2.55484	0.15009
kang	CPA		done	AAGCGTACCGCATA-1	ctrl	patient_1016	CD8 T cells	FALSE	-3.17609	-6.31824	-37.6602	15.0545	-0.827273	0.584208
kang	CPA		done	AAGCGTACGGTGTT-1	ctrl	patient_101	CD4 T cells	FALSE	1.33795	-6.81947	-0.392334	18.6074	-1.15787	-0.735682
kang	CPA		done	AAGCGTACTGAAGA-1	ctrl	patient_1016	CD4 T cells	FALSE	2.87275	-5.99102	-30.3337	21.8213	-1.78699	0.265361
kang	CPA		done	AAGGCTACCTGAGT-1	ctrl	patient_1488	CD4 T cells	FALSE	2.03377	-6.89011	4.04444	5.5312	-1.46556	-0.613441
kang	CPA		done	AAGGCTACCTTGTT-1	ctrl	patient_1244	CD4 T cells	FALSE	1.25723	-5.20989	-8.11147	-21.8797	-1.31416	-0.233161
kang	CPA		done	AAGGCTTGGAGACG-1	ctrl	patient_1015	Dendritic cells	FALSE	1.01206	10.2558	21.8943	5.01841	3.28647	0.350956
kang	CPA		done	AAGGCTTGGTTCGA-1	ctrl	patient_107	CD4 T cells	FALSE	3.13462	-6.05071	7.42413	17.3982	-1.10753	-0.591704
kang	CPA		done	AAGGCTTGTCAGTG-1	ctrl	patient_1244	CD14+ Monocytes	FALSE	1.34036	10.4202	20.8037	6.74456	3.16296	0.219064
kang	CPA		done	AAGGCTTGTCCAGA-1	ctrl	patient_1488	CD4 T cells	FALSE	1.25064	-7.28246	-0.485336	10.2421	-1.48901	-0.659193
kang	CPA		done	AAGGCTTGTTCCAT-1	ctrl	patient_101	NK cells	FALSE	-4.6818	-5.59368	-46.4309	3.81967	-0.931895	0.921156
kang	CPA		done	AAGGCTTGTTTACC-1	ctrl	patient_1256	CD4 T cells	FALSE	1.69559	-5.32184	-5.1274	-12.2355	-1.35563	-0.517929
kang	CPA		done	AAGGTCACACCTTT-1	ctrl	patient_107	B cells	FALSE	2.14785	2.90777	14.4789	-36.3674	-1.22771	-0.0343408
kang	CPA		done	AAGGTCACCGGGAA-1	ctrl	patient_1015	CD4 T cells	FALSE	0.110812	-6.7713	-13.0821	13.0353	-1.28515	-0.497149
kang	CPA		done	AAGGTCACCTGCAA-1	ctrl	patient_1488	CD4 T cells	FALSE	1.67421	-6.71741	-1.72639	2.26609	-1.10731	-0.650965
kang	CPA		done	AAGGTCACCTGTTT-1	ctrl	patient_1015	CD4 T cells	FALSE	-0.483334	-5.4462	-26.1497	-5.50092	-0.986369	-0.0426991
kang	CPA		done	AAGGTCACGTAAGA-1	ctrl	patient_1488	CD4 T cells	FALSE	1.30754	-5.17622	-12.9636	-11.3257	-1.27089	-0.230623
kang	CPA		done	AAGGTCACGTGCTA-1	ctrl	patient_1016	CD14+ Monocytes	FALSE	-0.601855	12.5388	49.787	3.36767	1.73821	-0.837573
kang	CPA		done	AAGGTCACTCGATG-1	ctrl	patient_1244	CD4 T cells	FALSE	0.000312314	-6.90743	-11.7442	8.88142	-1.40227	-0.0777631
kang	CPA		done	AAGGTCTGACGGTT-1	ctrl	patient_1015	CD4 T cells	FALSE	-0.387374	-6.79685	-17.386	17.6404	-1.18306	-0.194934
kang	CPA		done	AAGGTCTGAGTGTC-1	ctrl	patient_1015	CD4 T cells	FALSE	0.50885	-5.98036	-14.6875	-3.39471	-1.24396	-0.271211
kang	CPA		done	AAGGTCTGCTTCTA-1	ctrl	patient_1039	CD4 T cells	FALSE	-0.310807	-5.92729	-22.8673	2.30136	-1.23455	-0.182492
kang	CPA		done	AAGGTCTGTGTGGT-1	ctrl	patient_101	CD4 T cells	FALSE	0.867833	-4.24917	-14.3693	-20.2182	-1.80912	0.0370787
kang	CPA		done	AAGGTCTGTTGAGC-1	ctrl	patient_1488	CD4 T cells	FALSE	1.70895	-5.9774	-10.0909	-13.4614	-1.22409	-0.287015
kang	CPA		done	AAGGTGCTACCAAC-1	ctrl	patient_101	NK cells	FALSE	-4.88409	-5.26898	-47.9585	2.24651	-0.916624	0.845479
kang	CPA		done	AAGGTGCTTAAGCC-1	ctrl	patient_101	CD14+ Monocytes	FALSE	1.80539	11.2884	27.5713	21.1716	2.84856	-0.0236086
kang	CPA		done	AAGGTGCTTCAGAC-1	ctrl	patient_1256	CD4 T cells	FALSE	2.86774	-5.79963	9.35198	-12.9072	-1.722	-0.416416
kang	CPA		done	AAGTAACTATCAGC-1	ctrl	patient_1488	CD14+ Monocytes	FALSE	2.17748	10.4813	20.8685	25.6327	3.66251	0.417554
kang	CPA		done	AAGTAACTGTCAAC-1	ctrl	patient_1015	CD4 T cells	FALSE	0.680595	-4.80406	-17.8078	-14.4719	-1.2528	-0.151729
kang	CPA		done	AAGTAACTTCAGTG-1	ctrl	patient_1015	NK cells	FALSE	-5.65356	-5.8516	-55.729	7.09737	-0.65045	1.66213
kang	CPA		done	AAGTAACTTCCGTC-1	ctrl	patient_1039	CD4 T cells	FALSE	2.04368	-5.54119	-9.72774	-15.5936	-1.21753	-0.348747
kang	CPA		done	AAGTAGGAACGGTT-1	ctrl	patient_101	NK cells	FALSE	-5.56442	-5.78356	-54.7945	6.97557	-0.703605	1.2783
kang	CPA		done	AAGTAGGACACAAC-1	ctrl	patient_1015	CD14+ Monocytes	FALSE	0.171813	10.5826	30.7606	0.155084	2.97937	-0.153324
kang	CPA		done	AAGTAGGAGACGTT-1	ctrl	patient_1015	CD14+ Monocytes	FALSE	-0.0718877	10.6905	31.2827	1.31057	2.73796	-0.330606
kang	CPA		done	AAGTAGGAGCCAAT-1	ctrl	patient_1256	CD4 T cells	FALSE	1.3351	-6.60145	1.25131	0.815833	-1.33414	-0.454857
kang	CPA		done	AAGTAGGAGTCGTA-1	ctrl	patient_1244	B cells	FALSE	2.53454	2.85249	9.36384	-35.5604	-0.848784	-0.287472
kang	CPA		done	AAGTAGGAGTTGTG-1	ctrl	patient_107	B cells	FALSE	2.03881	2.61673	11.7622	-38.6291	-0.481741	-0.218808
kang	CPA		done	AAGTAGGATTATCC-1	ctrl	patient_1488	FCGR3A+ Monocytes	FALSE	0.99417	10.0439	26.5292	-6.10328	3.47029	1.18329
kang	CPA		done	AAGTATACACCTTT-1	ctrl	patient_1039	CD4 T cells	FALSE	0.482937	-3.58438	-22.5002	-20.9192	-0.883944	0.382096
kang	CPA		done	AAGTATACATGTGC-1	ctrl	patient_1256	B cells	FALSE	2.41981	2.24817	6.62581	-40.3107	-0.983363	-0.0348887
kang	CPA		done	AAGTATACCCAACA-1	ctrl	patient_1256	B cells	FALSE	2.2966	2.6779	6.21101	-37.8569	-0.798951	-0.156937
kang	CPA		done	AAGTATACCGCCTT-1	ctrl	patient_1256	B cells	FALSE	1.87479	2.86788	15.2828	-39.4729	-1.22687	-0.279696
kang	CPA		done	AAGTATACGCTTCC-1	ctrl	patient_1039	CD14+ Monocytes	FALSE	-0.263924	12.4777	45.1948	3.3104	2.11903	-0.339522
kang	CPA		done	AAGTATACTCCAAG-1	ctrl	patient_1016	CD4 T cells	FALSE	0.591659	-2.9111	-23.0468	-27.0056	-0.795521	0.269669
kang	CPA		done	AAGTATACTTCTGT-1	ctrl	patient_1488	CD14+ Monocytes	FALSE	-0.103669	11.8605	42.06	6.55882	2.08957	-0.366184
kang	CPA		done	AAGTCCGACAGATC-1	ctrl	patient_1016	CD8 T cells	FALSE	-3.32911	-6.32208	-39.3533	16.6496	-1.0252	0.352473
kang	CPA		done	AAGTCCGACTCAAG-1	ctrl	patient_1256	CD14+ Monocytes	FALSE	-0.413693	12.5359	47.7351	4.09049	1.45602	-0.325237
kang	CPA		done	AAGTCCGACTCTCG-1	ctrl	patient_1015	CD4 T cells	FALSE	2.46954	-6.51842	7.68691	-5.75994	-1.21951	-0.776154
kang	CPA		done	AAGTCCGACTGGTA-1	ctrl	patient_1015	CD4 T cells	FALSE	-0.10755	-4.57013	-28.298	-8.13424	-0.274908	0.775277
kang	CPA		done	AAGTCCGATGGTGT-1	ctrl	patient_101	CD4 T cells	FALSE	0.830257	-6.34862	-10.9851	1.21752	-1.1204	-0.390036
kang	CPA		done	AAGTCCGATTCGGA-1	ctrl	patient_1256	CD4 T cells	FALSE	2.67727	-6.08321	7.02769	-9.05344	-1.23602	-0.613216
kang	CPA		done	AAGTCTCTAAGGTA-1	ctrl	patient_1256	NK cells	FALSE	-5.35613	-5.79817	-54.8249	9.34931	-0.815598	1.05017
kang	CPA		done	AAGTCTCTCATACG-1	ctrl	patient_1016	CD4 T cells	FALSE	0.0499305	-5.90668	-20.8474	-2.24887	-0.908164	-0.0922569
kang	CPA		done	AAGTCTCTCTATTC-1	ctrl	patient_1015	NK cells	FALSE	-5.393	-5.57574	-57.56	7.00796	-0.628131	1.44564
kang	CPA		done	AAGTCTCTGAAAGT-1	ctrl	patient_1244	CD4 T cells	FALSE	2.34	-5.84707	2.16921	-9.36199	-1.01259	-0.800431
kang	CPA		done	AAGTCTCTGCGTTA-1	ctrl	patient_1015	CD4 T cells	FALSE	-0.000945105	-6.10938	-16.7492	2.4375	-0.874732	-0.34592
kang	CPA		done	AAGTCTCTGGTAAA-1	ctrl	patient_1015	FCGR3A+ Monocytes	FALSE	-2.56003	10.543	35.4559	-10.7206	1.75167	0.194611
kang	CPA		done	AAGTCTCTTGTCCC-1	ctrl	patient_1015	CD4 T cells	FALSE	1.84586	-6.32314	0.812023	-0.163852	-1.1547	-0.602926
kang	CPA		done	AAGTCTCTTTGACG-1	ctrl	patient_1016	CD4 T cells	FALSE	-2.75347	-5.90102	-36.8858	9.73986	-1.21461	0.745134
kang	CPA		done	AAGTGCACAGCACT-1	ctrl	patient_1488	CD4 T cells	FALSE	2.06173	-6.92787	6.31638	4.03399	-1.2388	-0.376726
kang	CPA		done	AAGTGCACCATACG-1	ctrl	patient_1244	CD4 T cells	FALSE	2.06302	-6.05458	1.98125	-6.34377	-0.769938	-0.573299
kang	CPA		done	AAGTGCACCTACGA-1	ctrl	patient_1488	Dendritic cells	FALSE	-0.566187	10.0259	48.2448	24.0839	2.33517	-0.566562
kang	CPA		done	AAGTGCACCTACTT-1	ctrl	patient_1256	CD4 T cells	FALSE	0.369107	-6.86148	-2.89429	19.9529	-1.47311	-0.398069
kang	CPA		done	AAGTGCACCTTGCC-1	ctrl	patient_1488	B cells	FALSE	2.48554	2.21109	0.7484	-40.7042	-1.22353	-0.0663043
kang	CPA		done	AAGTGCACGCCCTT-1	ctrl	patient_1488	CD4 T cells	FALSE	1.1622	-6.81221	-4.22591	2.78282	-0.872236	-0.315775
kang	CPA		done	AAGTGCACGCTAAC-1	ctrl	patient_1256	CD4 T cells	FALSE	2.26252	-6.88348	7.82413	3.98271	-1.36406	-0.769183
kang	CPA		done	AAGTGCACGTGAGG-1	ctrl	patient_1039	CD14+ Monocytes	FALSE	-0.532946	12.5552	48.5686	2.62599	1.30297	-0.420991
kang	CPA		done	AAGTGCACTCTATC-1	ctrl	patient_1015	CD14+ Monocytes	FALSE	1.29655	10.9883	26.7908	10.4039	3.14528	0.558487
kang	CPA		done	AAGTGCACTGCTCC-1	ctrl	patient_1488	CD4 T cells	FALSE	2.0704	-5.04122	-6.41739	-21.8161	-1.56604	-0.966251
kang	CPA		done	AAGTGCACTGGGAG-1	ctrl	patient_1016	CD8 T cells	FALSE	-3.45165	-6.29495	-37.5245	17.5481	-1.09185	0.807894
kang	CPA		done	AAGTGGCTAACAGA-1	ctrl	patient_1256	CD4 T cells	FALSE	1.5853	-5.57546	-7.74901	-13.2851	-1.48637	0.0655711
kang	CPA		done	AAGTGGCTACCCTC-1	ctrl	patient_1256	CD4 T cells	FALSE	2.43111	-6.72689	7.75507	-5.39044	-1.16338	-0.504534
kang	CPA		done	AAGTGGCTACGGGA-1	ctrl	patient_1256	CD4 T cells	FALSE	2.17912	-6.1526	3.17885	-4.66539	-1.02358	-0.575551
kang	CPA		done	AAGTGGCTACTGTG-1	ctrl	patient_1015	CD14+ Monocytes	FALSE	0.064046	11.9229	38.455	4.90624	2.18451	-0.172842
kang	CPA		done	AAGTGGCTCCAGTA-1	ctrl	patient_1015	CD14+ Monocytes	FALSE	0.517521	10.6044	27.3246	9.24955	2.87927	-0.0710618
kang	CPA		done	AAGTGGCTCGGGAA-1	ctrl	patient_1488	CD14+ Monocytes	FALSE	0.261788	11.4159	49.2285	14.8821	2.09988	-0.532395
kang	CPA		done	AAGTGGCTCTTCTA-1	ctrl	patient_1488	CD14+ Monocytes	FALSE	1.19688	11.4642	29.1961	13.8572	2.81239	0.0989333
kang	CPA		done	AAGTGGCTGGTGTT-1	ctrl	patient_1244	B cells	FALSE	1.9021	2.76563	12.315	-40.5949	-0.960371	-0.176702
kang	CPA		done	AAGTGGCTGTCAAC-1	ctrl	patient_1256	CD4 T cells	FALSE	1.23335	-4.57064	-10.9416	-20.522	-1.06969	-0.230042
kang	CPA		done	AAGTGGCTTCTCAT-1	ctrl	patient_107	CD4 T cells	FALSE	1.01586	-5.77904	-10.1655	-11.5096	-1.19023	-0.601689
kang	CPA		done	AAGTTATGAACGTC-1	ctrl	patient_1488	CD4 T cells	FALSE	1.19183	-6.44001	-8.99557	0.610117	-1.02359	-0.566891
kang	CPA		done	AAGTTATGAAGATG-1	ctrl	patient_1039	Dendritic cells	FALSE	-0.747637	9.76485	50.5206	24.5041	1.94226	-0.487362
kang	CPA		done	AAGTTATGACCCAA-1	ctrl	patient_1488	CD4 T cells	FALSE	1.36175	-5.965	-5.28502	0.111557	-1.14172	-0.376723
kang	CPA		done	AAGTTATGAGTTCG-1	ctrl	patient_1488	CD4 T cells	FALSE	-0.243573	-6.38866	-19.7716	6.65929	-1.15659	-0.235157
kang	CPA		done	AAGTTATGCAAGCT-1	ctrl	patient_1015	CD14+ Monocytes	FALSE	1.59963	10.9312	27.5244	20.7631	2.85956	0.24088
kang	CPA		done	AAGTTATGCAGAAA-1	ctrl	patient_1015	CD14+ Monocytes	FALSE	1.07558	10.3693	22.864	7.90148	3.35607	0.49559
kang	CPA		done	AAGTTATGCAGATC-1	ctrl	patient_1488	CD14+ Monocytes	FALSE	1.07345	11.8396	36.5896	18.4428	2.6471	-0.58335
kang	CPA		done	AAGTTATGCATACG-1	ctrl	patient_1244	CD4 T cells	FALSE	2.25402	-6.70124	10.7657	-0.494796	-0.847467	-0.683075
kang	CPA		done	AAGTTATGCCACCT-1	ctrl	patient_1488	CD4 T cells	FALSE	0.790702	-6.19052	-8.32759	5.56192	-1.26767	-0.742336
kang	CPA		done	AAGTTATGCGGGAA-1	ctrl	patient_1488	CD4 T cells	FALSE	-0.615076	-6.07117	-19.545	6.27267	-1.10016	-0.296947
kang	CPA		done	AAGTTATGGGTGTT-1	ctrl	patient_1488	B cells	FALSE	2.56967	2.83248	10.2836	-36.8555	-1.16245	-0.187976
kang	CPA		done	AAGTTATGGTCGAT-1	ctrl	patient_1256	CD14+ Monocytes	FALSE	1.47336	11.1289	27.3351	32.1328	3.38749	0.216148
kang	CPA		done	AAGTTATGTCCAGA-1	ctrl	patient_1016	CD8 T cells	FALSE	-3.02954	-6.165	-37.0995	13.0201	-1.0432	0.584053
kang	CPA		done	AAGTTATGTGCTAG-1	ctrl	patient_1244	CD4 T cells	FALSE	1.70698	-6.26259	-5.10174	-6.32743	-1.14304	-0.86378
kang	CPA		done	AAGTTATGTTACTC-1	ctrl	patient_1039	CD4 T cells	FALSE	-1.24549	-6.50415	-25.4354	16.9585	-1.49921	0.262439
kang	CPA		done	AAGTTCCTACCAAC-1	ctrl	patient_1015	B cells	FALSE	2.27748	2.04346	-3.51455	-39.0622	-1.42652	-0.39879
kang	CPA		done	AAGTTCCTAGAAGT-1	ctrl	patient_1244	CD4 T cells	FALSE	0.980457	-7.22625	-0.68075	17.3872	-1.25491	-0.756626
kang	CPA		done	AAGTTCCTATGTCG-1	ctrl	patient_1015	CD4 T cells	FALSE	1.31014	-6.99803	1.58399	10.5354	-1.25205	-0.527828
kang	CPA		done	AAGTTCCTTGCAAC-1	ctrl	patient_107	CD4 T cells	FALSE	1.2129	-6.8942	3.78903	6.6172	-1.15899	-0.718325
kang	CPA		done	AATAACACCTAGTG-1	ctrl	patient_1256	CD4 T cells	FALSE	1.53713	-6.49948	-1.21056	0.153924	-0.81693	-0.444823
kang	CPA		done	AATAACACGAGGAC-1	ctrl	patient_1015	CD14+ Monocytes	FALSE	-0.191398	11.9801	45.0608	8.39378	1.76721	-0.267086
kang	CPA		done	AATAACACGGTAAA-1	ctrl	patient_1015	CD14+ Monocytes	FALSE	-0.412643	12.3095	46.9925	3.27015	1.54799	-0.349458
kang	CPA		done	AATAACACGTTGAC-1	ctrl	patient_1488	CD4 T cells	FALSE	2.19582	-6.16573	-3.45195	-6.13971	-1.06558	-0.58451
kang	CPA		done	AATAACACTGGTTG-1	ctrl	patient_1015	B cells	FALSE	2.22835	2.68687	3.91568	-31.6497	-0.764644	0.287799
kang	CPA		done	AATAAGCTAAAAGC-1	ctrl	patient_1256	CD4 T cells	FALSE	2.35989	-6.24216	5.60066	-4.36455	-1.16736	-0.323151
kang	CPA		done	AATAAGCTAAGAGT-1	ctrl	patient_1015	CD4 T cells	FALSE	-2.52667	-5.95463	-32.629	6.02012	-1.27084	0.50153
kang	CPA		done	AATAAGCTGGACGA-1	ctrl	patient_1015	NK cells	FALSE	-5.90853	-5.59421	-60.3737	4.12819	0.232214	2.04309
kang	CPA		done	AATAAGCTTGCCCT-1	ctrl	patient_1015	CD4 T cells	FALSE	1.85397	-5.06586	-10.0827	-15.881	-1.15547	0.0313842
kang	CPA		done	AATAAGCTTGGAAA-1	ctrl	patient_1244	CD4 T cells	FALSE	-0.774415	-6.34213	-26.9274	7.11437	-1.46158	0.0690288
kang	CPA		done	AATACCCTACCTTT-1	ctrl	patient_1015	Dendritic cells	FALSE	-0.616305	9.52318	47.93	27.3513	2.17947	-0.0877062
kang	CPA		done	AATACCCTATCTTC-1	ctrl	patient_1256	CD4 T cells	FALSE	2.0258	-5.64888	0.106167	-9.41454	-1.40288	-0.324612
kang	CPA		done	AATACCCTCTGGTA-1	ctrl	patient_1256	CD4 T cells	FALSE	1.6583	-6.76132	-2.67246	0.754649	-1.0879	-0.594962
kang	CPA		done	AATACCCTGACACT-1	ctrl	patient_1016	CD8 T cells	FALSE	-3.54607	-6.27254	-42.1601	15.807	-1.08695	1.20824
kang	CPA		done	AATACCCTGGACGA-1	ctrl	patient_101	CD4 T cells	FALSE	0.266655	-4.67303	-22.3399	-10.9556	-0.839675	0.449048
kang	CPA		done	AATACCCTGGACTT-1	ctrl	patient_1244	CD14+ Monocytes	FALSE	1.31191	11.8516	31.7951	19.9512	2.30762	-0.30462
kang	CPA		done	AATACCCTTTAGGC-1	ctrl	patient_1016	CD4 T cells	FALSE	2.66157	-6.1464	10.2077	-6.87877	-1.28296	-0.672077
kang	CPA		done	AATACTGAACACAC-1	ctrl	patient_1039	CD14+ Monocytes	FALSE	-0.440854	12.2636	45.4563	4.41551	1.87962	-0.433872
kang	CPA		done	AATACTGAAGAGAT-1	ctrl	patient_107	CD4 T cells	FALSE	0.495017	-6.53358	-9.48549	6.22189	-1.3385	-0.507914
kang	CPA		done	AATACTGAAGCAAA-1	ctrl	patient_1016	CD8 T cells	FALSE	-3.67281	-6.10452	-40.146	13.7324	-0.755378	1.04149
kang	CPA		done	AATACTGAAGGAGC-1	ctrl	patient_1256	CD14+ Monocytes	FALSE	2.14213	10.6569	20.2617	26.0552	3.53629	0.636424
kang	CPA		done	AATACTGAAGTTCG-1	ctrl	patient_1015	CD14+ Monocytes	FALSE	1.30042	10.9837	29.9359	11.4563	2.61561	0.860453
kang	CPA		done	AATACTGACCTCCA-1	ctrl	patient_1015	CD4 T cells	FALSE	-0.58636	-6.02619	-21.513	6.13755	-1.16268	0.0906559
kang	CPA		done	AATACTGACCTGTC-1	ctrl	patient_1488	CD4 T cells	FALSE	1.869	-6.71448	0.074435	-1.1736	-1.13198	-0.378724
kang	CPA		done	AATACTGAGGTACT-1	ctrl	patient_1244	CD14+ Monocytes	FALSE	0.811833	11.8933	36.0489	12.4758	2.02133	-0.472204
kang	CPA		done	AATACTGATGAACC-1	ctrl	patient_1244	B cells	FALSE	2.33363	2.22351	1.6283	-42.7795	-0.815344	0.0387792
kang	CPA		done	AATACTGATTGTGG-1	ctrl	patient_1039	CD4 T cells	FALSE	0.247416	-6.56919	-14.459	16.2977	-1.35238	-0.444403
kang	CPA		done	AATAGGGAAAGGGC-1	ctrl	patient_107	CD14+ Monocytes	FALSE	0.803028	11.1796	38.4683	18.294	2.59539	-0.21774
kang	CPA		done	AATAGGGACAGATC-1	ctrl	patient_1016	CD8 T cells	FALSE	-3.50735	-6.13129	-38.8279	18.6283	-1.24623	0.843898
kang	CPA		done	AATAGGGAGAGGTG-1	ctrl	patient_1016	CD4 T cells	FALSE	0.490357	-4.47494	-20.712	-14.4899	-0.818109	-0.0694736
kang	CPA		done	AATAGGGAGGGAGT-1	ctrl	patient_1015	CD14+ Monocytes	FALSE	-0.164428	11.9596	44.6865	8.48311	1.79332	-0.408909
kang	CPA		done	AATAGGGATTATCC-1	ctrl	patient_1488	Dendritic cells	FALSE	-0.822089	9.23543	50.0211	29.5714	1.68962	-0.475586
kang	CPA		done	AATAGGGATTGCGA-1	ctrl	patient_1488	CD4 T cells	FALSE	1.17925	-6.43774	-5.90856	7.29656	-0.885119	-0.602722
kang	CPA		done	AATATCGAACGCAT-1	ctrl	patient_1256	CD14+ Monocytes	FALSE	0.87258	11.4448	32.401	10.7827	2.45543	0.176707
kang	CPA		done	AATCAAACACCTTT-1	ctrl	patient_1016	FCGR3A+ Monocytes	FALSE	-2.67981	10.6636	38.6895	-14.7092	1.43388	0.638947
kang	CPA		done	AATCAAACCGTGTA-1	ctrl	patient_1015	CD8 T cells	FALSE	-3.80953	-6.38756	-43.4103	16.8281	-0.699266	0.79478
kang	CPA		done	AATCAAACGACAAA-1	ctrl	patient_1488	CD8 T cells	FALSE	-5.59556	-5.43287	-54.4302	5.38235	-0.625159	1.35689
kang	CPA		done	AATCAAACGAGGCA-1	ctrl	patient_1256	CD4 T cells	FALSE	0.882737	-6.44492	-10.5555	2.10273	-1.31992	-0.319201
kang	CPA		done	AATCAAACTCCTTA-1	ctrl	patient_1256	CD14+ Monocytes	FALSE	2.08255	10.855	23.64	26.3996	3.3384	0.247197
kang	CPA		done	AATCCGGAACTACG-1	ctrl	patient_101	B cells	FALSE	2.70346	2.4638	5.18225	-38.2851	-0.792385	-0.288581
kang	CPA		done	AATCCGGACGTGAT-1	ctrl	patient_1015	CD14+ Monocytes	FALSE	0.77065	11.1355	29.5365	10.1353	2.63106	0.215048
kang	CPA		done	AATCCGGAGCTACA-1	ctrl	patient_1256	CD4 T cells	FALSE	1.78108	-7.05265	5.50015	7.17808	-1.58301	-0.571221
kang	CPA		done	AATCCGGAGGTGTT-1	ctrl	patient_1488	CD4 T cells	FALSE	1.524	-5.8145	-6.39903	-3.90063	-1.29758	-0.233637
kang	CPA		done	AATCCGGATTGCTT-1	ctrl	patient_1256	CD14+ Monocytes	FALSE	0.313372	10.6869	42.6677	18.8131	2.6927	-0.33172
kang	CPA		done	AATCCGGATTTACC-1	ctrl	patient_1015	CD4 T cells	FALSE	1.08436	-5.9211	-12.0066	-5.92498	-1.12428	-0.336251
kang	CPA		done	AATCCTACACGCAT-1	ctrl	patient_1256	CD4 T cells	FALSE	2.31288	-6.09699	-2.53412	-5.8403	-1.11961	-0.523859
kang	CPA		done	AATCCTACACGGGA-1	ctrl	patient_1016	B cells	FALSE	2.28287	3.1127	13.3814	-32.1965	-1.25961	-0.0415695
kang	CPA		done	AATCCTACCAGAAA-1	ctrl	patient_1015	CD4 T cells	FALSE	-0.506716	-6.11455	-16.6777	5.29443	-1.10231	-0.166777
kang	CPA		done	AATCCTACGGATTC-1	ctrl	patient_1016	CD14+ Monocytes	FALSE	0.576498	11.4347	37.7845	15.4292	2.83496	-0.499477
kang	CPA		done	AATCCTACTCGTTT-1	ctrl	patient_1016	FCGR3A+ Monocytes	FALSE	-2.63791	10.5665	36.4371	-12.8141	2.03374	0.0836084
kang	CPA		done	AATCCTACTGACTG-1	ctrl	patient_101	NK cells	FALSE	-5.07637	-5.74158	-52.4822	5.95824	-0.894684	0.937332
kang	CPA		done	AATCCTACTGCAGT-1	ctrl	patient_1016	CD14+ Monocytes	FALSE	0.493524	11.2304	39.2587	13.3361	2.68763	0.0968534
kang	CPA		done	AATCCTACTGTCCC-1	ctrl	patient_1256	CD4 T cells	FALSE	-0.249242	-6.80887	-14.6	8.80246	-1.35686	-0.197731
kang	CPA		done	AATCCTACTTGCAG-1	ctrl	patient_1039	Megakaryocytes	FALSE	-7.78808	2.86232	-3.9136	35.1457	1.08052	0.729239
kang	CPA		done	AATCCTTGCGTCTC-1	ctrl	patient_1015	CD4 T cells	FALSE	0.17519	-6.43226	-13.7516	4.40419	-1.10412	-0.430114
kang	CPA		done	AATCCTTGCTCTTA-1	ctrl	patient_1039	CD14+ Monocytes	FALSE	1.90208	10.5897	19.2194	18.9127	3.46516	0.680133
kang	CPA		done	AATCCTTGGTATGC-1	ctrl	patient_1256	Dendritic cells	FALSE	-0.87688	9.09673	50.2035	30.082	1.70441	-0.265725
kang	CPA		done	AATCCTTGTGCTCC-1	ctrl	patient_1015	CD4 T cells	FALSE	1.20886	-5.46773	-12.1424	-13.3036	-1.091	-0.289129
kang	CPA		done	AATCGGTGAAGTAG-1	ctrl	patient_1244	CD4 T cells	FALSE	1.25421	-7.19554	-4.68426	5.66548	-1.56587	-0.35554
kang	CPA		done	AATCGGTGAGGAGC-1	ctrl	patient_1256	CD4 T cells	FALSE	2.15153	-5.79337	-6.14261	-9.23832	-1.27782	-0.580957
kang	CPA		done	AATCGGTGCTCTAT-1	ctrl	patient_1016	CD4 T cells	FALSE	1.83246	-5.22705	-4.75167	-13.719	-1.1093	-0.220727
kang	CPA		done	AATCGGTGCTGTGA-1	ctrl	patient_1256	B cells	FALSE	2.52784	2.17401	3.70349	-39.4146	-0.918946	0.268674
kang	CPA		done	AATCGGTGGAGATA-1	ctrl	patient_1256	CD4 T cells	FALSE	2.58544	-5.83161	4.11474	-9.47045	-1.14518	-0.2117
kang	CPA		done	AATCGGTGGGTACT-1	ctrl	patient_1256	CD14+ Monocytes	FALSE	-0.983271	11.3646	52.2513	13.5362	1.4812	-0.939704
kang	CPA		done	AATCGGTGGTAAAG-1	ctrl	patient_1039	CD4 T cells	FALSE	-0.0569895	-6.77207	-14.3575	18.5148	-1.17934	-0.112995
kang	CPA		done	AATCGGTGGTCAAC-1	ctrl	patient_1244	CD4 T cells	FALSE	2.17869	-6.88741	10.9119	-1.03754	-1.5302	-0.96476
kang	CPA		done	AATCGGTGTTGGTG-1	ctrl	patient_1016	NK cells	FALSE	2.20965	2.2712	3.22243	-48.4959	-1.3218	0.706657
kang	CPA		done	AATCTAGAAACGTC-1	ctrl	patient_1488	CD4 T cells	FALSE	0.94602	-7.05443	-2.5319	10.0586	-1.21708	-0.621232
kang	CPA		done	AATCTAGAACGACT-1	ctrl	patient_1488	CD14+ Monocytes	FALSE	0.457489	11.294	33.6159	8.15882	2.44593	0.379898
kang	CPA		done	AATCTAGAAGCACT-1	ctrl	patient_1256	CD4 T cells	FALSE	-2.33722	-6.12935	-33.6139	14.3911	-0.816354	0.270225
kang	CPA		done	AATCTAGAATGTGC-1	ctrl	patient_1488	B cells	FALSE	2.45904	2.3678	4.64372	-38.891	-0.94068	0.00658826
kang	CPA		done	AATCTAGACTTTAC-1	ctrl	patient_1015	CD4 T cells	FALSE	1.07036	-6.26218	-9.5676	2.81246	-1.17203	-0.640395
kang	CPA		done	AATCTAGAGCCTTC-1	ctrl	patient_1015	CD14+ Monocytes	FALSE	1.395	10.5565	16.8364	16.6188	3.0032	0.335097
kang	CPA		done	AATCTAGAGGAAAT-1	ctrl	patient_107	CD4 T cells	FALSE	1.08607	-6.51084	-7.09917	2.47317	-0.846396	-0.39043
kang	CPA		done	AATCTAGAGTGTCA-1	ctrl	patient_1488	CD4 T cells	FALSE	1.01274	-5.66413	-11.2905	-6.60757	-1.12046	-0.0970269
kang	CPA		done	AATCTAGATAGCCA-1	ctrl	patient_1015	CD14+ Monocytes	FALSE	1.09403	10.9818	27.8486	14.2585	3.00162	0.268496
kang	CPA		done	AATCTAGATTCTAC-1	ctrl	patient_1015	CD4 T cells	FALSE	0.605136	-3.46642	-21.9852	-22.29	-0.909782	0.420542
kang	CPA		done	AATCTAGATTTCTG-1	ctrl	patient_1015	CD4 T cells	FALSE	1.64861	-6.88197	-2.19133	2.0891	-1.1197	-0.863466
kang	CPA		done	AATCTCACAATGCC-1	ctrl	patient_1244	NK cells	FALSE	-4.51286	-5.22304	-44.4328	-0.435358	-1.08085	0.458622
kang	CPA		done	AATCTCACCTCAGA-1	ctrl	patient_1244	CD4 T cells	FALSE	1.59058	-7.26065	0.991072	5.44145	-1.27709	-0.8538
kang	CPA		done	AATCTCACGAATCC-1	ctrl	patient_1256	CD4 T cells	FALSE	1.62984	-6.76645	0.889841	3.69839	-0.919946	-0.573245
kang	CPA		done	AATCTCACGACGAG-1	ctrl	patient_1015	NK cells	FALSE	-5.07232	-5.61333	-52.1523	7.83055	-0.739419	1.06576
kang	CPA		done	AATCTCACGTATCG-1	ctrl	patient_107	CD4 T cells	FALSE	1.67433	-6.70686	3.41992	6.14642	-1.13881	-0.561469
kang	CPA		done	AATCTCACTCGACA-1	ctrl	patient_1016	CD4 T cells	FALSE	-0.625147	-5.91658	-22.2671	1.8853	-0.627741	-0.204663
kang	CPA		done	AATCTCACTGAAGA-1	ctrl	patient_1488	CD4 T cells	FALSE	2.03446	-6.81545	2.41073	2.82982	-1.19615	-0.914292
kang	CPA		done	AATCTCACTGAGGG-1	ctrl	patient_1256	CD4 T cells	FALSE	-0.538227	-5.39567	-27.7278	-11.571	-0.673407	0.336566
kang	CPA		done	AATCTCTGACGTGT-1	ctrl	patient_101	NK cells	FALSE	-5.3906	-5.95267	-50.9169	10.3245	-0.776126	1.19332
kang	CPA		done	AATCTCTGAGTCTG-1	ctrl	patient_1488	CD4 T cells	FALSE	1.241	-4.54178	-10.9916	-20.4659	-1.3233	-0.0843008
kang	CPA		done	AATCTCTGCCGTAA-1	ctrl	patient_1488	CD4 T cells	FALSE	1.74734	-6.44658	-0.299635	0.999674	-0.894157	-0.680854
kang	CPA		done	AATCTCTGCTCAGA-1	ctrl	patient_1256	CD4 T cells	FALSE	-1.08066	-5.85448	-24.2022	5.56997	-1.03635	0.23164
kang	CPA		done	AATCTCTGGGATCT-1	ctrl	patient_1244	CD4 T cells	FALSE	1.35946	-6.92901	1.6819	3.06416	-1.0691	-0.676446
kang	CPA		done	AATCTCTGTGGTCA-1	ctrl	patient_1016	B cells	FALSE	2.48636	2.91685	11.6234	-38.4347	-1.0464	0.158958
kang	CPA		done	AATCTCTGTTCTGT-1	ctrl	patient_1016	CD4 T cells	FALSE	1.53798	-5.42161	-12.6812	-12.1467	-0.571706	-0.173658
kang	CPA		done	AATGAGGAGGGCAA-1	ctrl	patient_1015	CD8 T cells	FALSE	-2.48297	-5.84067	-33.6388	4.57924	-0.742378	0.858206
kang	CPA		done	AATGATACCCTCGT-1	ctrl	patient_1016	NK cells	FALSE	-3.88336	-6.3841	-44.0226	15.7957	-0.871142	1.34357
kang	CPA		done	AATGATACCTTGGA-1	ctrl	patient_1015	CD4 T cells	FALSE	0.402372	-6.28055	-13.0731	4.53993	-1.23788	-0.362282
kang	CPA		done	AATGATACGAACCT-1	ctrl	patient_1016	CD4 T cells	FALSE	-2.184	-5.9376	-33.9926	7.08308	-1.18255	0.528332
kang	CPA		done	AATGATACGCTGTA-1	ctrl	patient_1256	CD8 T cells	FALSE	-3.65205	-6.24385	-41.6914	16.105	-0.748626	0.625428
kang	CPA		done	AATGATACGTACGT-1	ctrl	patient_1039	CD4 T cells	FALSE	-2.16183	-6.09315	-38.1642	7.92904	-0.933252	0.252391
kang	CPA		done	AATGATACTCTTAC-1	ctrl	patient_1256	CD4 T cells	FALSE	1.53711	-6.14687	-7.60991	-7.69071	-0.690808	-0.509422
kang	CPA		done	AATGATACTTTCGT-1	ctrl	patient_1488	NK cells	FALSE	-5.68019	-5.68701	-56.086	6.23021	-0.468197	1.38876
kang	CPA		done	AATGCGTGCACACA-1	ctrl	patient_1015	CD4 T cells	FALSE	1.12151	-4.79647	-14.195	-17.3117	-1.2707	0.184312
kang	CPA		done	AATGCGTGCATGAC-1	ctrl	patient_107	CD14+ Monocytes	FALSE	0.814353	11.9905	39.508	2.13061	2.17788	0.159415
kang	CPA		done	AATGCGTGGGGACA-1	ctrl	patient_1244	CD4 T cells	FALSE	0.140934	-6.39006	-12.5005	10.5255	-1.66813	-0.682298
kang	CPA		done	AATGCGTGTCCCAC-1	ctrl	patient_1015	NK cells	FALSE	-5.55789	-5.27713	-52.875	-4.03819	-0.876094	1.81382
kang	CPA		done	AATGCGTGTGAACC-1	ctrl	patient_1244	CD4 T cells	FALSE	-1.38275	-5.37757	-29.2007	-10.1506	-0.473668	1.03485
kang	CPA		done	AATGCGTGTTGTGG-1	ctrl	patient_1016	CD8 T cells	FALSE	-3.7866	-6.03782	-43.1011	12.6313	-0.725166	0.910058
kang	CPA		done	AATGGAGAAGCGGA-1	ctrl	patient_1015	B cells	FALSE	2.63348	2.63375	0.618567	-37.5821	-1.08027	0.133111
kang	CPA		done	AATGGAGAAGTGTC-1	ctrl	patient_1244	CD4 T cells	FALSE	-0.700631	-6.28138	-18.1098	7.05354	-0.854117	-0.00400068
kang	CPA		done	AATGGAGACAAAGA-1	ctrl	patient_107	CD14+ Monocytes	FALSE	2.01244	10.7777	26.8485	20.0964	3.3464	-0.104147
kang	CPA		done	AATGGAGAGAAGGC-1	ctrl	patient_1016	CD4 T cells	FALSE	-0.228784	-6.44793	-16.3675	13.1914	-1.12005	-0.35414
kang	CPA		done	AATGGAGAGTCTAG-1	ctrl	patient_1256	CD14+ Monocytes	FALSE	0.717409	10.6829	25.9049	4.46104	2.8686	-0.00802728
kang	CPA		done	AATGGAGAGTTCGA-1	ctrl	patient_1015	FCGR3A+ Monocytes	FALSE	-0.348889	12.3574	44.0107	3.61893	2.02692	-0.05749
kang	CPA		done	AATGGAGATACGAC-1	ctrl	patient_1256	CD4 T cells	FALSE	1.56169	-7.14975	-0.287799	5.0287	-1.30842	-0.639185
kang	CPA		done	AATGGAGATTACTC-1	ctrl	patient_1015	B cells	FALSE	2.6209	2.90883	7.33729	-34.6374	-0.936638	-0.0477771
kang	CPA		done	AATGGCTGAAGGTA-1	ctrl	patient_1015	CD14+ Monocytes	FALSE	0.732849	10.8774	29.4751	8.70179	2.74525	0.434045
kang	CPA		done	AATGGCTGAGATGA-1	ctrl	patient_1488	CD4 T cells	FALSE	1.69865	-5.9946	-4.23991	-8.9486	-0.998593	-0.675714
kang	CPA		done	AATGGCTGAGCCAT-1	ctrl	patient_1015	CD4 T cells	FALSE	-0.825317	-6.21233	-22.6721	22.2653	-1.03362	0.228582
kang	CPA		done	AATGGCTGCACCAA-1	ctrl	patient_1256	CD4 T cells	FALSE	2.88777	-6.22	12.5801	-11.8137	-1.51827	-0.47399
kang	CPA		done	AATGGCTGCATCAG-1	ctrl	patient_1244	CD14+ Monocytes	FALSE	0.720736	11.7655	37.3938	13.136	2.35503	-0.283884
kang	CPA		done	AATGGCTGGGTAGG-1	ctrl	patient_1016	CD4 T cells	FALSE	0.795689	-6.89112	-1.29709	8.82431	-1.52427	-0.741422
kang	CPA		done	AATGGCTGGTTAGC-1	ctrl	patient_1015	CD14+ Monocytes	FALSE	1.20604	10.3426	24.5746	8.11194	3.15852	0.126523
kang	CPA		done	AATGGCTGTGCAGT-1	ctrl	patient_1256	CD4 T cells	FALSE	2.05348	-5.55456	1.64272	-8.38788	-1.40105	-0.322013
kang	CPA		done	AATGGCTGTTCGTT-1	ctrl	patient_1015	NK cells	FALSE	-5.42538	-5.39513	-56.2613	-2.05614	-0.520488	1.49647
kang	CPA		done	AATGTAACACGGTT-1	ctrl	patient_1488	FCGR3A+ Monocytes	FALSE	-2.64136	10.7461	39.8099	-12.4474	0.854368	-0.906187
kang	CPA		done	AATGTAACCACCAA-1	ctrl	patient_1256	NK cells	FALSE	-5.88531	-5.68372	-59.3755	10.8711	-0.296325	1.48154
kang	CPA		done	AATGTAACCAGGAG-1	ctrl	patient_1016	CD8 T cells	FALSE	-3.96065	-6.33751	-44.8519	19.2987	-0.827287	1.05315
kang	CPA		done	AATGTAACCCACCT-1	ctrl	patient_1256	CD8 T cells	FALSE	-5.42226	-5.76114	-51.939	9.18129	-0.529171	1.20369
kang	CPA		done	AATGTAACCGAATC-1	ctrl	patient_1016	CD4 T cells	FALSE	0.575324	-3.65188	-20.2735	-21.7864	-0.879089	0.198257
kang	CPA		done	AATGTAACCTCCCA-1	ctrl	patient_1244	CD4 T cells	FALSE	0.265996	-6.97767	-7.21623	17.5525	-1.29508	-0.68131
kang	CPA		done	AATGTAACGGGACA-1	ctrl	patient_1488	NK cells	FALSE	-5.44166	-5.52861	-54.202	5.39498	-0.488343	1.33141
kang	CPA		done	AATGTAACGGTCAT-1	ctrl	patient_107	CD14+ Monocytes	FALSE	2.10176	10.8896	26.5657	19.6646	2.81016	-0.171677
kang	CPA		done	AATGTAACGTCTTT-1	ctrl	patient_101	CD8 T cells	FALSE	-3.79747	-5.79162	-43.7394	8.8251	-0.455197	1.33024
kang	CPA		done	AATGTAACTGAGAA-1	ctrl	patient_1256	CD14+ Monocytes	FALSE	1.54304	10.823	25.3782	10.3535	3.41179	0.387412
kang	CPA		done	AATGTAACTGCATG-1	ctrl	patient_1015	CD14+ Monocytes	FALSE	-0.528797	10.3084	49.098	22.4629	1.89946	-0.374047
kang	CPA		done	AATGTAACTTCTTG-1	ctrl	patient_101	CD4 T cells	FALSE	2.49467	-6.13506	6.75362	-5.94876	-1.36838	-0.544864
kang	CPA		done	AATGTAACTTGACG-1	ctrl	patient_1256	NK cells	FALSE	-5.3176	-5.20694	-52.8393	0.135719	-0.727166	1.11722
kang	CPA		done	AATGTAACTTTGCT-1	ctrl	patient_1015	CD14+ Monocytes	FALSE	0.743613	11.1024	29.9675	8.10586	2.89758	0.299963
kang	CPA		done	AATGTCCTACCTAG-1	ctrl	patient_1015	CD14+ Monocytes	FALSE	0.811675	11.4215	32.9917	10.5477	2.3474	0.13961
kang	CPA		done	AATGTCCTAGCATC-1	ctrl	patient_1244	CD4 T cells	FALSE	2.5651	-6.6311	12.4964	-4.20315	-1.28563	-0.752093
kang	CPA		done	AATGTCCTATCGGT-1	ctrl	patient_1244	Dendritic cells	FALSE	2.79154	-14.3841	4.85541	30.4759	-0.339453	0.379638
kang	CPA		done	AATGTCCTCACAAC-1	ctrl	patient_1488	CD4 T cells	FALSE	0.175182	-7.04104	-9.57735	19.4287	-1.40117	-0.607182
kang	CPA		done	AATGTCCTGGAACG-1	ctrl	patient_1488	CD4 T cells	FALSE	2.50707	-5.90058	2.53021	-4.81503	-1.50536	-0.688292
kang	CPA		done	AATGTCCTGGACTT-1	ctrl	patient_1016	B cells	FALSE	2.43816	2.37714	6.67194	-39.7822	-1.04717	0.0872593
kang	CPA		done	AATGTCCTGTACGT-1	ctrl	patient_1015	CD14+ Monocytes	FALSE	0.475045	12.0437	37.9373	7.65544	2.08352	0.236125
kang	CPA		done	AATGTCCTTCACCC-1	ctrl	patient_1244	CD4 T cells	FALSE	1.57883	-6.82692	-3.11775	2.76504	-1.18245	-0.51265
kang	CPA		done	AATGTTGAAAACAG-1	ctrl	patient_1015	CD14+ Monocytes	FALSE	-0.307187	11.6812	45.5649	9.94946	2.32143	-0.230189
kang	CPA		done	AATGTTGAAACAGA-1	ctrl	patient_101	CD4 T cells	FALSE	0.637535	-3.49663	-19.4016	-22.7099	-0.670771	0.26124
kang	CPA		done	AATGTTGAACTTTC-1	ctrl	patient_1244	CD4 T cells	FALSE	-0.188877	-6.58104	-18.3191	10.4699	-0.835019	-0.388023
kang	CPA		done	AATGTTGAATTTCC-1	ctrl	patient_1015	CD14+ Monocytes	FALSE	-0.174794	11.8847	39.7881	6.65798	2.66248	-0.315864
kang	CPA		done	AATGTTGAGAATAG-1	ctrl	patient_1039	FCGR3A+ Monocytes	FALSE	-2.61969	10.3795	33.0167	-12.6344	2.0806	0.417634
kang	CPA		done	AATGTTGAGGTATC-1	ctrl	patient_1015	B cells	FALSE	1.8543	2.81361	15.9003	-42.7871	-1.01383	-0.105403
kang	CPA		done	AATGTTGATTGTGG-1	ctrl	patient_1015	CD14+ Monocytes	FALSE	0.602211	10.5679	29.874	1.50527	3.1627	0.0669951
kang	CPA		done	AATTACGAAAACGA-1	ctrl	patient_1244	CD4 T cells	FALSE	2.81392	-5.7527	8.04614	-11.742	-1.42221	-0.658697
kang	CPA		done	AATTACGAAAGGCG-1	ctrl	patient_1488	CD14+ Monocytes	FALSE	0.362707	11.8788	30.6344	18.1551	2.46865	-0.435651
kang	CPA		done	AATTACGAACTAGC-1	ctrl	patient_1488	CD4 T cells	FALSE	1.30986	-6.68205	3.11303	3.21062	-1.17467	-0.481295
kang	CPA		done	AATTACGAATCACG-1	ctrl	patient_1256	CD4 T cells	FALSE	0.367528	-4.71011	-22.9896	-13.5222	-1.14632	0.381885
kang	CPA		done	AATTACGACTATTC-1	ctrl	patient_1039	CD4 T cells	FALSE	1.93344	-5.98837	0.0737859	-7.93358	-1.28008	-0.378724
kang	CPA		done	AATTACGACTCCCA-1	ctrl	patient_1488	CD4 T cells	FALSE	1.54178	-5.75087	-6.97383	-4.91892	-0.962733	-0.406345
kang	CPA		done	AATTACGAGTCTGA-1	ctrl	patient_1015	NK cells	FALSE	-4.48801	-5.47713	-45.1455	2.59825	-0.923433	0.770044
kang	CPA		done	AATTACGATACGAC-1	ctrl	patient_1488	CD4 T cells	FALSE	1.70022	-5.78975	-5.82768	-8.76769	-0.92713	-0.76703
kang	CPA		done	AATTACGATTGCTT-1	ctrl	patient_1015	CD14+ Monocytes	FALSE	1.59809	11.3018	30.3302	17.9897	3.06749	-0.00838672
kang	CPA		done	AATTCCTGATCAGC-1	ctrl	patient_1015	FCGR3A+ Monocytes	FALSE	-2.05007	10.6513	32.5938	-5.9905	2.30255	0.483892
kang	CPA		done	AATTCCTGCAGAAA-1	ctrl	patient_101	CD14+ Monocytes	FALSE	1.08746	11.7027	36.5067	16.3622	2.66444	-0.470144
kang	CPA		done	AATTCCTGCATACG-1	ctrl	patient_1016	B cells	FALSE	2.58964	2.60259	3.6779	-33.8816	-0.500551	-0.487737
kang	CPA		done	AATTCCTGCCACCT-1	ctrl	patient_1015	CD14+ Monocytes	FALSE	-0.55814	11.2298	50.1052	12.9509	1.83645	-0.0726278
kang	CPA		done	AATTCCTGCTATTC-1	ctrl	patient_1256	CD4 T cells	FALSE	2.45603	-6.39726	7.63183	-5.88396	-1.34522	-0.594228
kang	CPA		done	AATTCCTGGAACCT-1	ctrl	patient_1488	FCGR3A+ Monocytes	FALSE	-2.44736	10.6064	31.5935	-14.5559	1.7526	0.658152
kang	CPA		done	AATTCCTGTTGACG-1	ctrl	patient_1015	CD14+ Monocytes	FALSE	0.594268	11.5626	33.7534	10.8669	2.28891	-0.0439165
kang	CPA		done	AATTCCTGTTTACC-1	ctrl	patient_1015	CD14+ Monocytes	FALSE	1.18567	11.5763	32.0915	14.6706	2.9924	-0.4283
kang	CPA		done	AATTGATGAGCCAT-1	ctrl	patient_1488	CD4 T cells	FALSE	0.882322	-6.85596	-8.26427	7.71017	-0.906091	-0.329205
kang	CPA		done	AATTGATGCACTAG-1	ctrl	patient_1256	CD14+ Monocytes	FALSE	1.29626	11.5834	29.5295	14.6397	2.90674	0.0741755
kang	CPA		done	AATTGATGCATTGG-1	ctrl	patient_101	B cells	FALSE	2.18976	2.01196	2.2423	-48.3371	-0.89364	0.965381
kang	CPA		done	AATTGATGCCACCT-1	ctrl	patient_1488	Dendritic cells	FALSE	-0.724563	9.29754	47.2593	29.1494	2.38107	0.608826
kang	CPA		done	AATTGATGTCGTGA-1	ctrl	patient_1244	CD4 T cells	FALSE	0.246593	-5.63441	-14.7307	-2.31284	-0.930957	-0.0227219
kang	CPA		done	AATTGATGTGCTCC-1	ctrl	patient_1488	Dendritic cells	FALSE	2.7947	-14.3815	5.25322	30.1605	0.217906	0.439368
kang	CPA		done	AATTGTGAATCGGT-1	ctrl	patient_101	CD8 T cells	FALSE	-5.41782	-5.73472	-58.4739	9.1609	-1.0319	1.284
kang	CPA		done	AATTGTGACACAAC-1	ctrl	patient_1488	CD14+ Monocytes	FALSE	1.06865	11.4059	36.5607	15.7015	2.74648	-0.243995
kang	CPA		done	AATTGTGACCTAAG-1	ctrl	patient_1015	CD14+ Monocytes	FALSE	0.524324	11.3114	35.0589	8.19451	2.55185	-0.232916
kang	CPA		done	AATTGTGACGCTAA-1	ctrl	patient_1244	CD4 T cells	FALSE	2.79588	-5.56967	8.52146	-15.972	-1.33934	-0.206063
kang	CPA		done	AATTGTGAGTACAC-1	ctrl	patient_101	CD14+ Monocytes	FALSE	1.29009	10.7868	28.552	21.2805	2.54824	-0.127486
kang	CPA		done	AATTGTGATGTAGC-1	ctrl	patient_1488	CD4 T cells	FALSE	1.67319	-6.00137	-5.3816	-3.14872	-1.19991	-0.591262
kang	CPA		done	AATTGTGATGTTTC-1	ctrl	patient_1244	CD4 T cells	FALSE	2.74119	-5.90609	4.72865	-13.7145	-1.03058	-0.554326
kang	CPA		done	ACAAAGGAAAAACG-1	ctrl	patient_1244	CD4 T cells	FALSE	1.04275	-6.44783	-10.6462	-6.58878	-0.974711	-0.327448
kang	CPA		done	ACAAAGGAAAACGA-1	ctrl	patient_1244	CD8 T cells	FALSE	-4.5238	-5.31523	-45.2775	1.10824	-1.12649	0.657113
kang	CPA		done	ACAAAGGAAGATCC-1	ctrl	patient_1256	CD14+ Monocytes	FALSE	2.0486	10.856	17.5995	23.5235	3.0884	0.462747
kang	CPA		done	ACAAAGGAAGGAGC-1	ctrl	patient_107	NK cells	FALSE	-4.87947	-5.21121	-49.4882	-1.91196	-1.21463	0.996445
kang	CPA		done	ACAAAGGACGACTA-1	ctrl	patient_1016	CD8 T cells	FALSE	-3.88681	-6.14825	-47.0073	15.0434	-0.862997	0.931867
kang	CPA		done	ACAAAGGACGAGTT-1	ctrl	patient_1488	CD4 T cells	FALSE	1.67372	-6.62211	-1.64669	-1.67537	-1.26843	-0.743648
kang	CPA		done	ACAAAGGACGTGTA-1	ctrl	patient_1256	CD8 T cells	FALSE	-3.71704	-6.32722	-42.2066	20.1008	-0.95738	0.991015
kang	CPA		done	ACAAAGGATCCAGA-1	ctrl	patient_1016	CD8 T cells	FALSE	-4.02257	-6.37313	-48.5839	18.5399	-0.751664	1.12198
kang	CPA		done	ACAAAGGATGCAGT-1	ctrl	patient_1488	B cells	FALSE	2.29274	2.92836	10.0728	-36.2278	-1.34917	0.0693901
kang	CPA		done	ACAAAGGATTATCC-1	ctrl	patient_1015	CD4 T cells	FALSE	-0.539768	-5.47214	-27.8924	-3.37613	-0.843737	0.0543755
kang	CPA		done	ACAAAGGATTCCCG-1	ctrl	patient_1256	CD4 T cells	FALSE	1.93187	-5.60532	-5.19315	-8.82797	-1.06291	-0.523501
kang	CPA		done	ACAAATTGACACCA-1	ctrl	patient_1244	CD4 T cells	FALSE	2.59111	-6.33252	12.5294	-5.42331	-1.64965	-0.528402
kang	CPA		done	ACAAATTGACCTGA-1	ctrl	patient_101	CD14+ Monocytes	FALSE	1.98454	10.4499	16.7027	20.2639	3.60709	0.886315
kang	CPA		done	ACAAATTGCTGCTC-1	ctrl	patient_1488	CD4 T cells	FALSE	0.661683	-6.38201	-10.1867	4.33582	-1.16904	-0.300302
kang	CPA		done	ACAAATTGGTTCGA-1	ctrl	patient_1256	CD14+ Monocytes	FALSE	0.430153	11.288	36.0184	5.15914	2.07668	-0.339805
kang	CPA		done	ACAAATTGTAGAAG-1	ctrl	patient_1244	CD4 T cells	FALSE	-1.38941	-6.42759	-25.4206	16.9726	-1.23137	0.431973
kang	CPA		done	ACAACCGAAGCATC-1	ctrl	patient_1256	CD14+ Monocytes	FALSE	1.89657	10.9373	27.6979	12.9136	2.97071	0.487798
kang	CPA		done	ACAACCGACTGGTA-1	ctrl	patient_1016	CD4 T cells	FALSE	0.501923	-3.09099	-24.3657	-25.1152	-1.28827	0.667251
kang	CPA		done	ACAACCGATCTTCA-1	ctrl	patient_1488	B cells	FALSE	1.87209	3.10363	16.9583	-34.2979	-1.33659	-0.109161
kang	CPA		done	ACAACCGATGACTG-1	ctrl	patient_1488	CD4 T cells	FALSE	1.77444	-6.12757	0.4382	-4.54207	-1.16383	-0.636964
kang	CPA		done	ACAACCGATGCATG-1	ctrl	patient_1256	CD14+ Monocytes	FALSE	0.260202	10.4166	41.8242	25.8731	2.90275	-1.02119
kang	CPA		done	ACAACCGATTCCAT-1	ctrl	patient_1015	CD4 T cells	FALSE	-3.40409	-5.44912	-35.5547	-4.3014	-1.27685	0.412077
kang	CPA		done	ACAAGAGACAATCG-1	ctrl	patient_107	CD4 T cells	FALSE	-0.482761	-6.4033	-19.7871	14.6783	-1.08062	0.029443
kang	CPA		done	ACAAGAGACAGTTG-1	ctrl	patient_1015	CD14+ Monocytes	FALSE	1.44629	10.7154	25.5444	23.9101	2.75071	0.244862
kang	CPA		done	ACAAGAGACCATAG-1	ctrl	patient_1015	CD14+ Monocytes	FALSE	0.868327	11.2478	30.5481	10.4934	2.48646	0.256951
kang	CPA		done	ACAAGAGACGAGTT-1	ctrl	patient_1015	B cells	FALSE	2.5225	2.60047	0.455984	-37.4397	-1.16793	0.121939
kang	CPA		done	ACAAGAGAGCTCCT-1	ctrl	patient_1488	CD4 T cells	FALSE	1.02608	-5.83562	-12.1449	-1.82568	-1.32686	-0.331893
kang	CPA		done	ACAAGAGAGGTGAG-1	ctrl	patient_1256	Dendritic cells	FALSE	-0.272682	10.2311	44.9019	23.9254	2.6532	-0.687308
kang	CPA		done	ACAAGAGAGTTTGG-1	ctrl	patient_107	B cells	FALSE	2.57419	2.56206	8.40287	-34.0657	-0.439285	-0.0689971
kang	CPA		done	ACAAGAGATATCGG-1	ctrl	patient_107	CD4 T cells	FALSE	1.06803	-6.32859	-5.10219	0.0977319	-1.38133	-0.679792
kang	CPA		done	ACAAGAGATATCTC-1	ctrl	patient_1488	Dendritic cells	FALSE	-0.695131	9.34834	46.9537	28.8323	2.4788	0.0427741
kang	CPA		done	ACAAGAGATCAGAC-1	ctrl	patient_1488	CD8 T cells	FALSE	-3.59853	-6.11384	-40.7298	16.6446	-0.775057	0.792712
kang	CPA		done	ACAAGCACATGTCG-1	ctrl	patient_1015	CD4 T cells	FALSE	0.266936	-5.41084	-18.5642	-8.01836	-0.734443	0.0668511
kang	CPA		done	ACAAGCACCTTACT-1	ctrl	patient_1016	CD14+ Monocytes	FALSE	-0.0323603	10.8524	42.7604	16.9912	2.67774	-0.675269
kang	CPA		done	ACAAGCACGCTTCC-1	ctrl	patient_1256	CD4 T cells	FALSE	1.4268	-7.04281	3.14032	2.42013	-1.23921	-0.344449
kang	CPA		done	ACAAGCACGGACAG-1	ctrl	patient_101	CD4 T cells	FALSE	1.90388	-7.07994	4.67974	6.79857	-1.20657	-0.60359
kang	CPA		done	ACAAGCACTACGAC-1	ctrl	patient_1488	CD4 T cells	FALSE	-0.631317	-5.76738	-23.212	-1.46851	-1.04591	0.1878
kang	CPA		done	ACAAGCACTCGATG-1	ctrl	patient_1488	CD14+ Monocytes	FALSE	2.72545	10.5503	22.3579	-4.6187	2.51619	0.0827041
kang	CPA		done	ACAAGCACTTCACT-1	ctrl	patient_1015	CD4 T cells	FALSE	1.59951	-7.11991	3.40616	9.23967	-1.37868	-0.793657
kang	CPA		done	ACAATAACAAGTGA-1	ctrl	patient_1016	CD4 T cells	FALSE	1.80509	-6.71498	3.49763	7.98583	-0.948876	-0.892164
kang	CPA		done	ACAATAACACACTG-1	ctrl	patient_1488	FCGR3A+ Monocytes	FALSE	-2.89386	10.5195	32.6572	-14.7131	1.72996	-0.111151
kang	CPA		done	ACAATAACCCTAAG-1	ctrl	patient_1244	CD4 T cells	FALSE	1.70739	-7.093	3.65368	7.24773	-1.40483	-0.773444
kang	CPA		done	ACAATAACCGTACA-1	ctrl	patient_1256	CD4 T cells	FALSE	1.92779	-5.11389	-7.18848	-17.2299	-1.35501	-0.0196692
kang	CPA		done	ACAATAACGTAAAG-1	ctrl	patient_1016	CD8 T cells	FALSE	-3.72132	-6.31643	-41.5297	17.4371	-0.846385	0.815842
kang	CPA		done	ACAATAACTAGACC-1	ctrl	patient_1016	CD4 T cells	FALSE	0.645066	-3.34972	-20.3297	-24.7543	-0.859288	0.239891
kang	CPA		done	ACAATAACTGCCAA-1	ctrl	patient_1039	FCGR3A+ Monocytes	FALSE	-2.3519	10.3044	30.9218	-10.5744	2.03325	0.185644
kang	CPA		done	ACAATAACTGTCCC-1	ctrl	patient_1256	CD4 T cells	FALSE	1.3493	-5.27643	-11.0002	-9.77099	-1.10626	-0.416705
kang	CPA		done	ACAATAACTTGCTT-1	ctrl	patient_1256	CD8 T cells	FALSE	-3.05088	-6.08432	-37.268	12.5087	-1.14366	0.752517
kang	CPA		done	ACAATCCTAGTCGT-1	ctrl	patient_1244	CD14+ Monocytes	FALSE	1.80491	10.5877	16.5722	19.6357	3.21055	0.275112
kang	CPA		done	ACAATCCTATCTCT-1	ctrl	patient_1244	CD4 T cells	FALSE	1.9783	-5.39228	-2.22593	-18.4108	-1.20334	-0.632646
kang	CPA		done	ACAATCCTCAGGAG-1	ctrl	patient_1256	CD4 T cells	FALSE	-0.31096	-5.84155	-20.7767	4.99495	-1.03786	-0.0945251
kang	CPA		done	ACAATCCTCGTACA-1	ctrl	patient_1015	Dendritic cells	FALSE	-0.28925	10.0392	45.1264	25.6475	3.14477	-0.560777
kang	CPA		done	ACAATCCTGAGGCA-1	ctrl	patient_1256	CD4 T cells	FALSE	-0.415556	-5.82818	-18.5959	4.19583	-1.10841	-0.260567
kang	CPA		done	ACAATCCTGGTAAA-1	ctrl	patient_1244	NK cells	FALSE	-5.58302	-5.31335	-54.8192	1.93604	-0.634384	1.19896
kang	CPA		done	ACAATCCTTCGACA-1	ctrl	patient_1015	CD4 T cells	FALSE	-0.2704	-5.91921	-19.9129	3.79907	-0.704225	-0.0135511
kang	CPA		done	ACAATCCTTCGCCT-1	ctrl	patient_1488	CD4 T cells	FALSE	2.04949	-6.81795	7.75488	4.23019	-1.2344	-0.506137
kang	CPA		done	ACAATCCTTCTTCA-1	ctrl	patient_101	FCGR3A+ Monocytes	FALSE	-2.54517	10.6597	36.8569	-11.2072	1.60067	-0.449173
kang	CPA		done	ACAATTGACTAGAC-1	ctrl	patient_107	CD4 T cells	FALSE	0.077557	-6.92218	-10.1707	18.9509	-1.36062	-0.753423
kang	CPA		done	ACAATTGACTTGTT-1	ctrl	patient_1016	CD8 T cells	FALSE	-3.74911	-6.10028	-40.1926	12.6198	-0.765653	1.12474
kang	CPA		done	ACAATTGAGTAGGG-1	ctrl	patient_1016	CD8 T cells	FALSE	-3.87747	-6.2262	-47.5212	18.1894	-1.1387	1.07605
kang	CPA		done	ACAATTGATGTCGA-1	ctrl	patient_1016	CD8 T cells	FALSE	-3.59204	-6.33139	-41.5423	15.301	-1.23225	0.838645
kang	CPA		done	ACAATTGATTCATC-1	ctrl	patient_1256	CD14+ Monocytes	FALSE	-0.496871	11.0721	49.6059	16.8186	2.37851	-1.10654
kang	CPA		done	ACACAGACAGCCAT-1	ctrl	patient_1244	CD4 T cells	FALSE	1.61938	-6.7775	0.95698	1.91411	-1.14372	-0.671071
kang	CPA		done	ACACAGACTGTCAG-1	ctrl	patient_1015	CD4 T cells	FALSE	0.267809	-6.14674	-20.5296	-1.51825	-0.884033	-0.349283
kang	CPA		done	ACACAGACTTACCT-1	ctrl	patient_1488	B cells	FALSE	2.37626	1.86181	0.695595	-43.3421	-1.00106	-0.0126752
kang	CPA		done	ACACATCTACCAGT-1	ctrl	patient_101	CD14+ Monocytes	FALSE	0.876635	11.3105	35.7686	17.8285	2.72808	-0.398003
kang	CPA		done	ACACATCTCGCCTT-1	ctrl	patient_1015	CD14+ Monocytes	FALSE	1.38273	10.981	27.8757	14.4288	3.11356	0.11706
kang	CPA		done	ACACATCTCTAGAC-1	ctrl	patient_1015	CD4 T cells	FALSE	-0.166665	-6.83461	-11.1998	15.1973	-1.61243	-0.183068
kang	CPA		done	ACACATCTCTGTGA-1	ctrl	patient_1488	CD4 T cells	FALSE	1.42031	-7.14055	3.57591	9.16497	-1.06419	-0.777978
kang	CPA		done	ACACATCTGCATAC-1	ctrl	patient_1015	CD4 T cells	FALSE	0.376202	-4.90507	-19.9568	-8.11759	-0.722103	0.0815869
kang	CPA		done	ACACATCTGTATCG-1	ctrl	patient_1039	CD4 T cells	FALSE	-1.10881	-6.54229	-25.8663	13.5646	-1.46472	0.0568436
kang	CPA		done	ACACATCTTCACCC-1	ctrl	patient_1256	NK cells	FALSE	-4.57186	-5.19565	-43.6203	-2.0601	-1.25855	0.436021
kang	CPA		done	ACACATCTTGCGTA-1	ctrl	patient_1016	CD8 T cells	FALSE	-3.9967	-6.32892	-45.3599	18.9099	-1.24082	0.619906
kang	CPA		done	ACACCAGAAAGTAG-1	ctrl	patient_1015	CD14+ Monocytes	FALSE	-0.263704	12.5854	43.4028	3.20151	1.57135	0.170082
kang	CPA		done	ACACCAGACATGAC-1	ctrl	patient_1015	FCGR3A+ Monocytes	FALSE	-1.71356	10.4848	33.2437	-2.1658	3.08509	0.667727
kang	CPA		done	ACACCAGACCATGA-1	ctrl	patient_1244	B cells	FALSE	2.32556	2.60246	9.48741	-39.1527	-1.15586	-0.0179031
kang	CPA		done	ACACCAGAGTCATG-1	ctrl	patient_1015	CD14+ Monocytes	FALSE	0.702921	10.7335	29.7801	6.80945	2.8023	0.602714
kang	CPA		done	ACACCAGATGGTTG-1	ctrl	patient_101	CD4 T cells	FALSE	1.11772	-6.87523	-5.89926	3.31524	-1.05893	-0.203477
kang	CPA		done	ACACCAGATGTCTT-1	ctrl	patient_1256	NK cells	FALSE	-5.43196	-5.53436	-52.9393	4.95232	-0.612818	1.13019
kang	CPA		done	ACACCCTGCACACA-1	ctrl	patient_1015	B cells	FALSE	2.70894	2.63268	4.23594	-34.1988	-0.65907	-0.156159
kang	CPA		done	ACACCCTGTACGAC-1	ctrl	patient_1488	B cells	FALSE	2.60319	2.78128	6.13383	-34.1686	-1.15702	0.0270327
kang	CPA		done	ACACGAACAACTGC-1	ctrl	patient_101	CD4 T cells	FALSE	1.54187	-5.59124	-10.8279	-5.99989	-1.19852	-0.331822
kang	CPA		done	ACACGAACACTAGC-1	ctrl	patient_101	CD4 T cells	FALSE	0.5461	-7.11792	-6.59111	20.4844	-1.45064	-0.417429
kang	CPA		done	ACACGAACGCTGTA-1	ctrl	patient_1244	B cells	FALSE	0.87674	2.66054	19.7264	-47.972	-0.428669	0.231174
kang	CPA		done	ACACGAACTGTAGC-1	ctrl	patient_107	NK cells	FALSE	-5.60461	-5.54618	-56.9278	3.62561	-0.694665	1.61031
kang	CPA		done	ACACGAACTGTCCC-1	ctrl	patient_1244	Dendritic cells	FALSE	0.129653	10.4071	41.5248	24.7731	2.65097	-0.517143
kang	CPA		done	ACACGATGAGCGTT-1	ctrl	patient_1244	CD4 T cells	FALSE	1.56004	-6.19473	-3.33959	-3.12116	-1.41383	-0.549998
kang	CPA		done	ACACGATGATGTGC-1	ctrl	patient_1016	CD14+ Monocytes	FALSE	-0.556091	12.4892	49.3584	3.49199	1.58612	-0.487205
kang	CPA		done	ACACGATGCAGTTG-1	ctrl	patient_1488	CD4 T cells	FALSE	1.90463	-5.41795	5.17439	-10.5679	-1.13385	-0.459755
kang	CPA		done	ACACGATGCTAGAC-1	ctrl	patient_1488	CD4 T cells	FALSE	2.07759	-6.64774	0.802655	-1.36519	-1.2122	-0.761426
kang	CPA		done	ACACGATGGCCCTT-1	ctrl	patient_1016	B cells	FALSE	1.73352	2.4807	12.7925	-43.8842	-0.7453	-0.0535993
kang	CPA		done	ACACGATGGGCATT-1	ctrl	patient_1015	CD14+ Monocytes	FALSE	0.978554	10.4851	28.6906	10.0385	3.15715	0.591762
kang	CPA		done	ACACGATGTCAGTG-1	ctrl	patient_1488	NK cells	FALSE	-5.57321	-5.61915	-52.7894	4.38449	-0.545269	1.22167
kang	CPA		done	ACACGATGTCCCAC-1	ctrl	patient_1016	CD14+ Monocytes	FALSE	0.326652	10.6995	28.6173	4.684	2.66792	0.101244
kang	CPA		done	ACACGATGTTCTAC-1	ctrl	patient_1244	CD4 T cells	FALSE	-0.114804	-6.59997	-21.2439	16.4376	-1.39476	-0.14919
kang	CPA		done	ACACGATGTTGCTT-1	ctrl	patient_1244	CD4 T cells	FALSE	-0.0158099	-6.55531	-20.8988	10.7441	-1.13713	-0.256095
kang	CPA		done	ACACGTGAAGACTC-1	ctrl	patient_1015	FCGR3A+ Monocytes	FALSE	-2.1799	10.388	29.4879	-8.89952	2.37334	0.732116
kang	CPA		done	ACACGTGACCAGTA-1	ctrl	patient_101	CD8 T cells	FALSE	-2.66465	-5.77408	-37.1166	7.7583	-0.907505	0.685804
kang	CPA		done	ACACGTGAGAAGGC-1	ctrl	patient_1256	CD14+ Monocytes	FALSE	0.04769	12.25	41.6678	4.51087	1.7927	0.0231787
kang	CPA		done	ACACGTGAGGAAAT-1	ctrl	patient_1256	CD8 T cells	FALSE	-3.51416	-5.99629	-42.814	11.998	-0.826683	0.722695
kang	CPA		done	ACACGTGATAACCG-1	ctrl	patient_1015	CD4 T cells	FALSE	-1.55975	-6.46194	-25.4883	18.2353	-1.01678	0.396875
kang	CPA		done	ACACGTGATGACTG-1	ctrl	patient_1015	B cells	FALSE	2.23741	2.83545	10.0159	-39.6769	-1.24316	-0.031903
kang	CPA		done	ACACGTGATTCATC-1	ctrl	patient_1015	CD14+ Monocytes	FALSE	0.208468	11.4062	34.922	5.08624	2.30249	0.169685
kang	CPA		done	ACAGACACACCTAG-1	ctrl	patient_1015	CD4 T cells	FALSE	0.22579	-4.52838	-24.9045	-13.6125	-1.68976	0.101463
kang	CPA		done	ACAGACACCCGCTT-1	ctrl	patient_1015	B cells	FALSE	2.48836	2.56579	0.362863	-37.5024	-0.921308	0.304384
kang	CPA		done	ACAGACACCGACTA-1	ctrl	patient_1256	CD4 T cells	FALSE	2.52179	-6.57787	9.86748	-2.99769	-1.21643	-0.481512
kang	CPA		done	ACAGACACCTAAGC-1	ctrl	patient_1015	CD4 T cells	FALSE	0.53204	-3.42838	-23.6059	-21.9993	-1.40768	0.24061
kang	CPA		done	ACAGACACCTCTCG-1	ctrl	patient_1015	B cells	FALSE	2.53209	2.21476	1.43367	-38.1657	-0.811358	0.0109122
kang	CPA		done	ACAGACACTATGGC-1	ctrl	patient_1016	CD4 T cells	FALSE	-3.50832	-5.9141	-41.526	9.02673	-0.847357	0.933896
kang	CPA		done	ACAGCAACCAACCA-1	ctrl	patient_1488	CD4 T cells	FALSE	1.47915	-4.9312	-12.9069	-14.9786	-1.10992	0.121985
kang	CPA		done	ACAGCAACTGACCA-1	ctrl	patient_1244	CD4 T cells	FALSE	2.26177	-5.94221	3.24071	-11.3315	-0.964952	-0.799751
kang	CPA		done	ACAGCAACTTGTGG-1	ctrl	patient_1256	Dendritic cells	FALSE	-0.745416	9.23564	48.1482	29.8817	2.45269	0.179252
kang	CPA		done	ACAGGTACAGAATG-1	ctrl	patient_1016	CD14+ Monocytes	FALSE	-0.562783	11.9057	48.0106	8.93931	2.11526	-0.511383
kang	CPA		done	ACAGGTACAGATCC-1	ctrl	patient_1488	CD4 T cells	FALSE	0.765972	-4.17134	-18.1267	-20.4702	-0.843654	0.070026
kang	CPA		done	ACAGGTACCAATCG-1	ctrl	patient_1016	CD14+ Monocytes	FALSE	-0.46066	12.0681	46.0205	7.50587	1.78548	-0.572976
kang	CPA		done	ACAGGTACCCTACC-1	ctrl	patient_1015	CD14+ Monocytes	FALSE	1.01249	11.3807	34.7846	16.7365	2.52091	-0.110102
kang	CPA		done	ACAGGTACGAATCC-1	ctrl	patient_1244	CD14+ Monocytes	FALSE	1.64263	10.6774	24.8427	26.0354	3.34319	0.151717
kang	CPA		done	ACAGGTACGATGAA-1	ctrl	patient_1016	CD4 T cells	FALSE	0.619962	-3.84572	-20.2939	-20.8319	-1.2639	-0.19853
kang	CPA		done	ACAGGTACGCGTTA-1	ctrl	patient_1488	CD4 T cells	FALSE	0.556658	-6.31687	-11.3494	7.92476	-1.16636	-0.485935
kang	CPA		done	ACAGGTACGGTGAG-1	ctrl	patient_1015	NK cells	FALSE	-5.84693	-5.21291	-60.389	-0.633701	-0.115694	1.3075
kang	CPA		done	ACAGGTACGTAGCT-1	ctrl	patient_1256	CD4 T cells	FALSE	0.451935	-6.92957	-6.4779	12.3497	-1.04731	-0.229821
kang	CPA		done	ACAGGTACTCGCAA-1	ctrl	patient_101	CD4 T cells	FALSE	0.692655	-4.76783	-18.3612	-17.3996	-0.837771	0.180721
kang	CPA		done	ACAGGTACTTTGCT-1	ctrl	patient_1016	CD4 T cells	FALSE	0.671141	-3.76751	-18.6244	-20.9925	-0.812835	0.293355
kang	CPA		done	ACAGTCGAACCTCC-1	ctrl	patient_1488	CD4 T cells	FALSE	1.83005	-5.95595	-11.2798	-4.08183	-1.15358	-0.300368
kang	CPA		done	ACAGTCGAAGGGTG-1	ctrl	patient_1488	CD4 T cells	FALSE	0.619233	-2.90947	-22.255	-27.61	-0.678694	0.543634
kang	CPA		done	ACAGTCGACCCTAC-1	ctrl	patient_1015	CD14+ Monocytes	FALSE	0.851535	11.369	31.2691	11.0181	2.60684	0.549628
kang	CPA		done	ACAGTCGACTACGA-1	ctrl	patient_1488	Dendritic cells	FALSE	-0.623503	9.57944	46.7818	26.2766	2.49657	0.954895
kang	CPA		done	ACAGTCGAGCCCTT-1	ctrl	patient_1244	CD14+ Monocytes	FALSE	1.42216	10.9277	28.6582	23.6468	2.58666	-0.31572
kang	CPA		done	ACAGTCGAGGTGTT-1	ctrl	patient_101	CD4 T cells	FALSE	-1.20666	-6.15423	-20.8277	13.7034	-0.940217	0.317818
kang	CPA		done	ACAGTCGAGTCTTT-1	ctrl	patient_1244	CD4 T cells	FALSE	1.44948	-7.12489	1.02158	10.0956	-1.20589	-0.642543
kang	CPA		done	ACAGTCGATCACCC-1	ctrl	patient_1256	CD4 T cells	FALSE	1.8086	-6.74848	11.7999	5.27833	-1.52761	-0.462398
kang	CPA		done	ACAGTCGATTGACG-1	ctrl	patient_1244	B cells	FALSE	2.68683	2.38662	2.84787	-33.5812	-0.576354	-0.110438
kang	CPA		done	ACAGTGACCGTTAG-1	ctrl	patient_1244	CD14+ Monocytes	FALSE	1.74917	10.4388	18.244	16.7026	3.3896	-0.0450318
kang	CPA		done	ACAGTGACCTGCAA-1	ctrl	patient_1015	B cells	FALSE	2.00571	2.73093	11.8381	-40.3962	-1.40628	0.0476529
kang	CPA		done	ACAGTGACCTTCGC-1	ctrl	patient_1488	CD14+ Monocytes	FALSE	0.135159	11.2396	41.1352	15.2826	2.55469	-0.281094
kang	CPA		done	ACAGTGACGTGCTA-1	ctrl	patient_1015	CD4 T cells	FALSE	-0.987885	-5.79914	-27.1225	0.657009	-1.39588	0.14132
kang	CPA		done	ACAGTGTGACCGAT-1	ctrl	patient_1015	CD4 T cells	FALSE	-0.954295	-5.67553	-22.8316	-1.03987	-0.843931	0.366257
kang	CPA		done	ACAGTGTGATGCTG-1	ctrl	patient_1488	CD4 T cells	FALSE	1.61388	-6.73407	-2.08102	2.21762	-1.01873	-0.59106
kang	CPA		done	ACAGTGTGCCAAGT-1	ctrl	patient_1015	FCGR3A+ Monocytes	FALSE	-2.37625	10.2382	31.022	-11.3356	1.93758	0.160672
kang	CPA		done	ACAGTGTGCTGTAG-1	ctrl	patient_1256	CD14+ Monocytes	FALSE	1.0721	11.5748	36.2111	17.9625	2.84544	-0.592919
kang	CPA		done	ACAGTGTGGAGAGC-1	ctrl	patient_1015	CD14+ Monocytes	FALSE	-0.182504	12.1048	44.3865	6.62355	1.71584	-0.231539
kang	CPA		done	ACAGTGTGGCGAAG-1	ctrl	patient_1244	CD4 T cells	FALSE	2.24562	-6.81501	-7.41314	14.8174	-1.35557	-0.656814
kang	CPA		done	ACAGTGTGGTTGCA-1	ctrl	patient_107	CD4 T cells	FALSE	1.3758	-5.4484	-16.3381	-6.6256	-0.890863	-0.0251484
kang	CPA		done	ACAGTGTGTCTTAC-1	ctrl	patient_1244	CD14+ Monocytes	FALSE	0.825548	11.8119	35.9359	12.8522	2.39122	-0.159159
kang	CPA		done	ACAGTGTGTTTGTC-1	ctrl	patient_1256	NK cells	FALSE	-5.60524	-5.77348	-59.194	8.74492	-0.705475	1.58623
kang	CPA		done	ACAGTTCTACCCTC-1	ctrl	patient_1488	CD4 T cells	FALSE	0.963322	-6.14042	-10.5451	-4.19456	-0.796861	-0.265164
kang	CPA		done	ACAGTTCTCACTTT-1	ctrl	patient_101	CD4 T cells	FALSE	-1.85838	-5.82009	-32.6446	6.0723	-1.29292	0.368983
kang	CPA		done	ACAGTTCTGGTGAG-1	ctrl	patient_1015	CD14+ Monocytes	FALSE	-0.130878	12.1922	42.6207	4.97104	1.46337	-0.366324
kang	CPA		done	ACAGTTCTGTTGAC-1	ctrl	patient_1016	CD8 T cells	FALSE	-3.95126	-5.97772	-45.6969	16.2908	-1.13937	0.853227
kang	CPA		done	ACAGTTCTTACGAC-1	ctrl	patient_1488	FCGR3A+ Monocytes	FALSE	-2.33188	10.2069	30.71	-10.803	1.96174	0.126253
kang	CPA		done	ACATACCTAAACGA-1	ctrl	patient_107	B cells	FALSE	2.22521	2.99899	12.828	-34.511	-0.795576	-0.10222
kang	CPA		done	ACATACCTAGCACT-1	ctrl	patient_1488	B cells	FALSE	2.32294	2.33536	4.82196	-38.5138	-1.1671	-0.180547
kang	CPA		done	ACATACCTCTCCCA-1	ctrl	patient_1256	CD4 T cells	FALSE	0.661026	-2.88043	-23.1353	-27.4866	-0.38454	0.554806
kang	CPA		done	ACATACCTGTAAGA-1	ctrl	patient_1256	CD4 T cells	FALSE	0.910436	-4.46782	-15.8937	-19.8027	-1.19917	-0.187655
kang	CPA		done	ACATACCTGTGCTA-1	ctrl	patient_1039	CD14+ Monocytes	FALSE	-0.866028	10.9882	53.3337	16.7054	2.03777	-0.462153
kang	CPA		done	ACATACCTTCCAGA-1	ctrl	patient_1488	Dendritic cells	FALSE	-0.739645	9.2547	47.7275	29.6522	2.55487	0.579396
kang	CPA		done	ACATACCTTTTCAC-1	ctrl	patient_1016	CD8 T cells	FALSE	-3.62431	-5.88389	-43.679	22.5895	-0.893465	1.29992
kang	CPA		done	ACATCACTAAGGGC-1	ctrl	patient_1488	CD4 T cells	FALSE	2.23483	-5.39482	-0.143797	-14.7818	-1.25127	-0.0053978
kang	CPA		done	ACATCACTAGTGCT-1	ctrl	patient_1039	Megakaryocytes	FALSE	-7.80086	2.85175	-2.86579	36.4962	1.01625	0.938713
kang	CPA		done	ACATCACTATCTCT-1	ctrl	patient_1256	B cells	FALSE	2.03894	2.44461	8.34999	-42.2035	-1.09602	0.45449
kang	CPA		done	ACATCACTCGGAGA-1	ctrl	patient_1016	CD4 T cells	FALSE	-2.36104	-5.84416	-34.0462	7.75338	-0.866764	0.721953
kang	CPA		done	ACATCACTGCGTAT-1	ctrl	patient_1256	NK cells	FALSE	-5.50276	-5.86682	-54.5253	9.17784	-0.686373	1.05708
kang	CPA		done	ACATCACTTAAGGA-1	ctrl	patient_1256	CD14+ Monocytes	FALSE	0.55229	11.5048	37.3538	14.2156	2.42678	-0.376971
kang	CPA		done	ACATCACTTCGTAG-1	ctrl	patient_1256	CD4 T cells	FALSE	1.69709	-6.40271	-2.22581	-0.683879	-1.06415	-0.563511
kang	CPA		done	ACATCACTTCTTTG-1	ctrl	patient_1015	CD4 T cells	FALSE	-0.393478	-6.36008	-16.8371	16.7857	-1.23268	-0.666106
kang	CPA		done	ACATCACTTGAGAA-1	ctrl	patient_1488	B cells	FALSE	2.62413	2.37615	5.39461	-38.6009	-0.696098	-0.130994
kang	CPA		done	ACATCACTTGAGGG-1	ctrl	patient_1488	CD4 T cells	FALSE	1.08093	-6.02787	-11.9805	-2.04627	-1.02439	-0.411221
kang	CPA		done	ACATCACTTGGAGG-1	ctrl	patient_1015	CD4 T cells	FALSE	-0.940143	11.9073	50.9082	0.845672	0.828129	-0.923393
kang	CPA		done	ACATGGTGAGGAGC-1	ctrl	patient_1016	CD4 T cells	FALSE	-1.02309	-5.74564	-25.0353	2.54758	-0.919945	0.14648
kang	CPA		done	ACATGGTGAGGGTG-1	ctrl	patient_1244	CD14+ Monocytes	FALSE	0.452576	11.9505	38.0715	14.4156	2.37382	-0.122519
kang	CPA		done	ACATGGTGCGATAC-1	ctrl	patient_1488	CD14+ Monocytes	FALSE	1.20921	10.2251	21.9829	5.81636	3.16642	0.597061
kang	CPA		done	ACATGGTGCGTGAT-1	ctrl	patient_1256	B cells	FALSE	2.49184	2.23023	6.09482	-40.8762	-0.992309	-0.175789
kang	CPA		done	ACATGGTGGAATAG-1	ctrl	patient_1256	CD14+ Monocytes	FALSE	1.9324	10.3726	19.729	26.2128	3.1881	0.640001
kang	CPA		done	ACATGGTGGATGAA-1	ctrl	patient_1488	NK cells	FALSE	-5.40085	-5.41093	-55.0054	4.12365	-0.76556	1.29913
kang	CPA		done	ACATGGTGGTTCTT-1	ctrl	patient_1256	CD14+ Monocytes	FALSE	1.49409	10.8173	21.7194	29.0656	3.07416	0.289007
kang	CPA		done	ACATGGTGTTCGGA-1	ctrl	patient_1244	CD4 T cells	FALSE	0.253872	-6.11029	-14.2347	1.39958	-1.34606	-0.233716
kang	CPA		done	ACATTCTGATAAGG-1	ctrl	patient_1015	CD14+ Monocytes	FALSE	-0.267666	12.6068	43.5995	2.74922	1.70752	-0.120704
kang	CPA		done	ACATTCTGATGGTC-1	ctrl	patient_1244	CD4 T cells	FALSE	-0.955121	-6.06603	-27.2545	11.3777	-1.46293	-0.137211
kang	CPA		done	ACATTCTGCAACTG-1	ctrl	patient_1016	FCGR3A+ Monocytes	FALSE	-2.70132	10.7338	37.9592	-14.0179	0.907953	-0.478999
kang	CPA		done	ACATTCTGCCCGTT-1	ctrl	patient_1015	B cells	FALSE	2.11849	2.78843	13.0084	-40.7657	-0.751893	0.321575
kang	CPA		done	ACATTCTGCGCTAA-1	ctrl	patient_1039	NK cells	FALSE	-5.93311	-5.64593	-60.2498	4.13238	-0.495765	1.9019
kang	CPA		done	ACATTCTGTATGGC-1	ctrl	patient_1488	CD14+ Monocytes	FALSE	0.654612	11.2739	23.9384	10.5756	2.96978	0.714386
kang	CPA		done	ACATTCTGTCGCCT-1	ctrl	patient_1244	CD4 T cells	FALSE	2.68761	-5.38128	7.36031	-17.7627	-1.36596	-0.543986
kang	CPA		done	ACATTCTGTGCTAG-1	ctrl	patient_1244	CD4 T cells	FALSE	1.72949	-7.061	-1.03257	4.54015	-1.27096	-0.842514
kang	CPA		done	ACATTCTGTGGTAC-1	ctrl	patient_1244	CD14+ Monocytes	FALSE	1.08776	10.8587	28.4207	22.5009	2.58118	0.0380019
kang	CPA		done	ACCAACGAATAAGG-1	ctrl	patient_1039	CD14+ Monocytes	FALSE	0.546802	10.9659	39.6224	17.9378	2.66393	-0.271908
kang	CPA		done	ACCAACGACACTTT-1	ctrl	patient_1256	CD14+ Monocytes	FALSE	0.824415	11.587	32.2596	14.4257	2.5066	-0.162961
kang	CPA		done	ACCAACGACAGAAA-1	ctrl	patient_1016	CD8 T cells	FALSE	-3.57167	-6.05029	-41.2113	13.1338	-1.04572	0.586876
kang	CPA		done	ACCAACGAGCTTAG-1	ctrl	patient_1015	NK cells	FALSE	-5.39237	-5.49547	-52.9593	4.94406	-0.794815	1.5219
kang	CPA		done	ACCAACGATACGAC-1	ctrl	patient_1488	FCGR3A+ Monocytes	FALSE	-1.96846	10.2691	29.2026	-8.30139	2.60631	-0.00564256
kang	CPA		done	ACCAACGATCTACT-1	ctrl	patient_1016	CD8 T cells	FALSE	-3.25443	-6.28816	-39.6287	21.6714	-0.743273	0.871493
kang	CPA		done	ACCACAGACGAGTT-1	ctrl	patient_1015	CD14+ Monocytes	FALSE	0.117041	10.113	44.3277	25.958	3.22933	0.00683377
kang	CPA		done	ACCACAGACGCCTT-1	ctrl	patient_1488	B cells	FALSE	2.32138	2.95506	10.4875	-32.6852	-1.11592	-0.403951
kang	CPA		done	ACCACAGAGGTGGA-1	ctrl	patient_1256	B cells	FALSE	2.60494	2.65552	7.43341	-37.7925	-0.958756	-0.280499
kang	CPA		done	ACCACAGAGTGTTG-1	ctrl	patient_1244	CD4 T cells	FALSE	0.292663	-7.10081	-7.15294	20.6148	-1.74334	-0.352922
kang	CPA		done	ACCACAGATCCGTC-1	ctrl	patient_1015	CD4 T cells	FALSE	-0.338875	-6.42195	-19.2899	19.2054	-0.980493	-0.0392013
kang	CPA		done	ACCACAGATGACAC-1	ctrl	patient_1015	CD4 T cells	FALSE	1.6172	-5.50092	-18.6774	-9.58377	-1.37039	-0.020916
kang	CPA		done	ACCACAGATGACTG-1	ctrl	patient_1244	CD14+ Monocytes	FALSE	-0.939587	11.2367	50.7483	13.8583	1.9563	-0.634958
kang	CPA		done	ACCACAGATTCTGT-1	ctrl	patient_1256	CD14+ Monocytes	FALSE	0.0329403	10.5747	21.53	2.79971	2.78389	1.63431
kang	CPA		done	ACCACAGATTGTGG-1	ctrl	patient_1488	B cells	FALSE	2.58915	2.91086	3.89265	-31.804	-0.735677	-0.00709468
kang	CPA		done	ACCACCTGACGCTA-1	ctrl	patient_1016	CD8 T cells	FALSE	-3.82846	-6.19426	-45.0267	19.8373	-0.95969	0.913935
kang	CPA		done	ACCACCTGCTGCAA-1	ctrl	patient_1039	CD14+ Monocytes	FALSE	0.300799	12.0573	40.4591	3.25709	2.36466	0.036218
kang	CPA		done	ACCACCTGGGATTC-1	ctrl	patient_1256	CD8 T cells	FALSE	-3.64131	-6.21751	-43.9565	18.3669	-0.940458	1.23722
kang	CPA		done	ACCACCTGGTACGT-1	ctrl	patient_1015	CD4 T cells	FALSE	0.811123	-4.34638	-15.048	-19.5468	-1.62858	-0.370628
kang	CPA		done	ACCACCTGGTGTTG-1	ctrl	patient_1039	CD4 T cells	FALSE	0.626179	-4.12525	-19.7374	-15.4339	-0.99916	0.179154
kang	CPA		done	ACCACCTGGTTGTG-1	ctrl	patient_1256	NK cells	FALSE	-5.34396	-5.80478	-54.6038	9.02341	-0.765525	1.26065
kang	CPA		done	ACCACCTGTCCTCG-1	ctrl	patient_1015	B cells	FALSE	2.23854	2.90155	10.4531	-36.8578	-0.949006	-0.121506
kang	CPA		done	ACCACGCTACCTTT-1	ctrl	patient_1016	CD4 T cells	FALSE	0.579992	-3.0841	-23.8654	-24.9267	-0.974633	0.731731
kang	CPA		done	ACCACGCTATCTTC-1	ctrl	patient_1016	CD4 T cells	FALSE	-3.53673	-5.69637	-42.1853	8.47051	-1.11846	0.701593
kang	CPA		done	ACCACGCTCTATTC-1	ctrl	patient_1488	CD14+ Monocytes	FALSE	1.00574	10.475	26.0893	7.33692	2.87821	0.578931
kang	CPA		done	ACCACGCTGACTAC-1	ctrl	patient_1015	CD14+ Monocytes	FALSE	1.40017	11.5303	29.7284	16.8946	2.73666	-0.155099
kang	CPA		done	ACCACGCTGGAACG-1	ctrl	patient_1488	CD14+ Monocytes	FALSE	0.596821	11.9947	36.2852	8.81005	2.14812	-0.0230499
kang	CPA		done	ACCACGCTTCAGTG-1	ctrl	patient_107	CD14+ Monocytes	FALSE	1.22242	11.5082	30.8634	15.8664	2.86097	0.119419
kang	CPA		done	ACCAGCCTAACGAA-1	ctrl	patient_1039	CD14+ Monocytes	FALSE	0.112158	12.3788	41.3734	3.17899	1.99536	-0.312867
kang	CPA		done	ACCAGCCTCCAACA-1	ctrl	patient_1016	CD4 T cells	FALSE	0.606102	-3.4405	-22.243	-22.3923	-0.613503	0.191549
kang	CPA		done	ACCAGCCTGCAGTT-1	ctrl	patient_1016	FCGR3A+ Monocytes	FALSE	-2.81329	10.7751	37.4337	-14.2633	1.1866	-0.30533
kang	CPA		done	ACCAGCCTGGGTGA-1	ctrl	patient_1488	CD4 T cells	FALSE	0.9362	-6.2842	-2.93835	0.527998	-1.19736	-0.642979
kang	CPA		done	ACCAGCCTTGGCAT-1	ctrl	patient_1488	CD4 T cells	FALSE	0.696158	-6.59466	-11.929	7.0968	-1.15088	-0.385169
kang	CPA		done	ACCAGTGAACCTTT-1	ctrl	patient_1016	B cells	FALSE	2.4368	2.90297	10.8773	-37.3474	-1.08284	-0.267266
kang	CPA		done	ACCAGTGACCCGTT-1	ctrl	patient_1256	CD4 T cells	FALSE	2.6239	-6.25719	9.29154	-5.05559	-1.39081	-0.494074
kang	CPA		done	ACCAGTGACCGATA-1	ctrl	patient_1016	CD8 T cells	FALSE	-3.8482	-6.39872	-40.5965	19.9862	-1.13992	1.285
kang	CPA		done	ACCAGTGACCGTTC-1	ctrl	patient_1244	CD4 T cells	FALSE	2.54	-6.51848	11.3909	-5.90615	-1.3988	-0.382957
kang	CPA		done	ACCAGTGACTCAGA-1	ctrl	patient_1016	CD4 T cells	FALSE	1.47946	-7.13602	1.92297	6.69221	-1.349	-0.488668
kang	CPA		done	ACCAGTGAGGTTTG-1	ctrl	patient_1488	B cells	FALSE	2.3383	2.71703	11.8513	-31.8102	-0.847253	0.241229
kang	CPA		done	ACCAGTGATCTCTA-1	ctrl	patient_1256	CD4 T cells	FALSE	2.66646	-6.45622	12.7216	-4.10922	-1.29817	-0.659567
kang	CPA		done	ACCATTACAGTCAC-1	ctrl	patient_1016	CD8 T cells	FALSE	-3.34454	-6.25309	-41.0807	16.1246	-0.867334	0.522571
kang	CPA		done	ACCATTACGTGTCA-1	ctrl	patient_1488	CD4 T cells	FALSE	1.35753	-7.1957	-1.30245	8.67973	-1.35301	-0.557663
kang	CPA		done	ACCATTACTCGCCT-1	ctrl	patient_1488	CD4 T cells	FALSE	-0.548906	-5.2322	-30.3831	-4.60077	-0.842294	0.287516
kang	CPA		done	ACCATTACTCTCGC-1	ctrl	patient_1256	CD8 T cells	FALSE	-3.51597	-6.2035	-49.2041	16.3174	-0.756006	0.885948
kang	CPA		done	ACCATTACTCTTTG-1	ctrl	patient_107	CD14+ Monocytes	FALSE	1.15614	10.532	24.2934	7.95462	3.42278	0.279132
kang	CPA		done	ACCATTACTTCTGT-1	ctrl	patient_1488	NK cells	FALSE	-5.5567	-5.46099	-54.6044	2.37963	-0.431595	1.45195
kang	CPA		done	ACCATTACTTGCTT-1	ctrl	patient_1015	CD4 T cells	FALSE	0.235846	-4.2426	-26.9486	-14.7686	-1.02713	0.113999
kang	CPA		done	ACCATTTGGCTGAT-1	ctrl	patient_1488	CD4 T cells	FALSE	1.97054	-6.36453	0.405177	-3.14167	-1.31023	-0.681339
kang	CPA		done	ACCATTTGTTGGCA-1	ctrl	patient_1256	NK cells	FALSE	-5.62493	-5.75163	-58.8157	7.96203	-0.686329	1.829
kang	CPA		done	ACCCAAGAACTCTT-1	ctrl	patient_1039	CD4 T cells	FALSE	0.749369	-6.29804	-21.8476	0.849968	-1.19902	-0.269146
kang	CPA		done	ACCCAAGACCACAA-1	ctrl	patient_1488	CD4 T cells	FALSE	1.42229	-6.45431	-6.76585	1.41826	-1.24417	-0.509778
kang	CPA		done	ACCCAAGACCTTAT-1	ctrl	patient_1488	CD4 T cells	FALSE	0.823332	-6.35386	-8.6481	-0.390734	-1.35518	-0.50325
kang	CPA		done	ACCCAAGACGTCTC-1	ctrl	patient_1244	CD14+ Monocytes	FALSE	1.05741	10.4905	24.2633	6.31031	3.01979	0.130987
kang	CPA		done	ACCCAAGACTCATT-1	ctrl	patient_1015	B cells	FALSE	1.96931	2.68332	12.5432	-41.3823	-0.812135	0.432576
kang	CPA		done	ACCCAAGAGTCGTA-1	ctrl	patient_101	CD4 T cells	FALSE	0.215227	-4.30359	-24.0813	-16.2559	-0.514632	0.533325
kang	CPA		done	ACCCACTGAACGGG-1	ctrl	patient_1039	CD14+ Monocytes	FALSE	1.11062	11.7535	31.7708	16.8028	2.4737	-0.0532579
kang	CPA		done	ACCCACTGCTGTAG-1	ctrl	patient_101	CD4 T cells	FALSE	1.61171	-7.23268	0.00732061	5.70703	-1.25734	-0.737259
kang	CPA		done	ACCCACTGCTTAGG-1	ctrl	patient_1488	CD4 T cells	FALSE	0.439566	-6.18457	-13.2994	8.84461	-1.35521	-0.383879
kang	CPA		done	ACCCACTGCTTCGC-1	ctrl	patient_1015	CD4 T cells	FALSE	1.27114	-6.59612	-5.65887	7.26355	-1.03767	-0.646986
kang	CPA		done	ACCCACTGTGGCAT-1	ctrl	patient_1015	CD14+ Monocytes	FALSE	0.114694	12.0914	39.5702	5.81927	2.16222	0.184408
kang	CPA		done	ACCCAGCTCCATAG-1	ctrl	patient_1488	CD14+ Monocytes	FALSE	0.379331	11.8685	40.8253	10.2675	2.16316	-0.380044
kang	CPA		done	ACCCAGCTCCCTTG-1	ctrl	patient_1015	B cells	FALSE	2.38077	2.65292	11.0882	-39.3564	-1.15048	0.310426
kang	CPA		done	ACCCAGCTGTCAAC-1	ctrl	patient_1016	CD14+ Monocytes	FALSE	-0.33527	12.133	43.4559	4.94636	1.58759	-0.347452
kang	CPA		done	ACCCAGCTTATCGG-1	ctrl	patient_1244	CD14+ Monocytes	FALSE	1.65941	10.445	19.4047	16.6963	3.2682	-0.13728
kang	CPA		done	ACCCAGCTTGGATC-1	ctrl	patient_1244	CD14+ Monocytes	FALSE	1.26078	11.6999	31.1108	14.6341	2.77079	-0.276056
kang	CPA		done	ACCCGTACAACCTG-1	ctrl	patient_1015	NK cells	FALSE	-5.56081	-5.63461	-54.0851	8.49978	-0.446587	1.64488
kang	CPA		done	ACCCGTACAGCGTT-1	ctrl	patient_101	CD14+ Monocytes	FALSE	0.813891	10.2817	21.7212	9.22954	3.43384	-0.361549
kang	CPA		done	ACCCGTACCGAGAG-1	ctrl	patient_1488	FCGR3A+ Monocytes	FALSE	-1.69957	11.1453	39.951	-7.18724	1.08137	-0.100847
kang	CPA		done	ACCCGTACCGCAAT-1	ctrl	patient_1244	Dendritic cells	FALSE	-0.623513	10.0302	48.8343	23.924	2.45898	-0.752465
kang	CPA		done	ACCCGTACGGAACG-1	ctrl	patient_1488	CD4 T cells	FALSE	-0.2298	-6.38039	-16.2204	13.1856	-1.20605	-0.03204
kang	CPA		done	ACCCGTACGGACAG-1	ctrl	patient_101	CD4 T cells	FALSE	-0.558535	-6.09643	-21.8268	8.70955	-1.35823	-0.311342
kang	CPA		done	ACCCGTACTACGCA-1	ctrl	patient_1488	CD4 T cells	FALSE	1.3454	-6.40847	-4.33642	0.895918	-1.16288	-0.615776
kang	CPA		done	ACCCGTACTCACCC-1	ctrl	patient_1016	CD8 T cells	FALSE	-3.73528	-6.29918	-36.4411	17.2965	-0.96681	0.748084
kang	CPA		done	ACCCGTACTGTGCA-1	ctrl	patient_1016	CD14+ Monocytes	FALSE	-0.225588	11.5258	44.347	13.7642	2.11749	-0.951039
kang	CPA		done	ACCCGTTGACCAAC-1	ctrl	patient_1256	CD4 T cells	FALSE	2.44835	-6.04676	-3.3447	17.6723	-1.37292	-0.5423
kang	CPA		done	ACCCGTTGCTACTT-1	ctrl	patient_1015	CD8 T cells	FALSE	-3.9039	-5.88555	-48.0256	17.0794	-1.07262	0.972537
kang	CPA		done	ACCCGTTGGCATCA-1	ctrl	patient_1016	FCGR3A+ Monocytes	FALSE	-2.18764	10.7218	35.6275	-5.87475	2.58584	-0.365306
kang	CPA		done	ACCCGTTGGCTATG-1	ctrl	patient_1015	CD4 T cells	FALSE	2.03643	-6.99431	4.91028	5.32088	-1.25752	-0.599561
kang	CPA		done	ACCCGTTGGCTGAT-1	ctrl	patient_1016	CD14+ Monocytes	FALSE	-0.120393	11.0961	45.1196	14.6787	2.14567	-0.671948
kang	CPA		done	ACCCGTTGGCTTAG-1	ctrl	patient_1015	CD14+ Monocytes	FALSE	1.02594	10.3368	22.4035	17.7382	3.13243	-0.10391
kang	CPA		done	ACCCTCGAAAGAAC-1	ctrl	patient_1016	CD8 T cells	FALSE	-3.1464	-5.81602	-40.8601	10.1034	-0.943804	0.577089
kang	CPA		done	ACCCTCGAACTCTT-1	ctrl	patient_1015	CD4 T cells	FALSE	-0.342374	-6.70029	-13.8479	15.9049	-1.35194	-0.44483
kang	CPA		done	ACCCTCGACGCAAT-1	ctrl	patient_101	FCGR3A+ Monocytes	FALSE	-2.18368	10.2636	31.018	-9.60257	2.31425	0.115569
kang	CPA		done	ACCCTCGAGGGACA-1	ctrl	patient_107	CD4 T cells	FALSE	-0.686153	17.7038	9.65386	26.2276	1.27157	1.54699
kang	CPA		done	ACCGAAACACGGTT-1	ctrl	patient_1256	NK cells	FALSE	-4.51457	-6.09155	-50.8692	9.06622	-0.686852	1.0937
kang	CPA		done	ACCGAAACCTCATT-1	ctrl	patient_1244	CD4 T cells	FALSE	0.614178	-7.00462	-21.678	11.8755	-1.03724	-0.265014
kang	CPA		done	ACCGAAACCTGGTA-1	ctrl	patient_1488	CD4 T cells	FALSE	-0.392521	-6.46458	-17.724	8.77895	-1.40015	-0.180691
kang	CPA		done	ACCGAAACCTGTCC-1	ctrl	patient_1015	CD14+ Monocytes	FALSE	0.489796	11.2446	38.5232	16.2958	2.46697	-0.0728873
kang	CPA		done	ACCGAAACGATAAG-1	ctrl	patient_1015	CD4 T cells	FALSE	-1.36115	-5.75756	-25.5922	4.07806	-0.897322	0.426414
kang	CPA		done	ACCGAAACGTCCTC-1	ctrl	patient_1256	CD14+ Monocytes	FALSE	1.74928	11.221	21.9116	27.0305	3.28629	-0.0730852
kang	CPA		done	ACCGAAACGTGTAC-1	ctrl	patient_1244	CD14+ Monocytes	FALSE	0.0631876	11.9568	40.8314	14.5634	2.32073	-0.748019
kang	CPA		done	ACCGCGGAACACGT-1	ctrl	patient_1015	CD14+ Monocytes	FALSE	0.404806	10.6609	30.5135	3.75512	2.60512	0.216661
kang	CPA		done	ACCGCGGAAGCGTT-1	ctrl	patient_1488	CD4 T cells	FALSE	-0.337387	-6.35033	-16.9344	11.6588	-1.18261	-0.0653038
kang	CPA		done	ACCGCGGACAATCG-1	ctrl	patient_101	B cells	FALSE	-2.42492	-6.04219	-31.9881	6.25589	-1.41271	0.411379
kang	CPA		done	ACCGCGGACACTTT-1	ctrl	patient_1015	CD14+ Monocytes	FALSE	-0.224785	10.9914	47.8715	16.6395	2.26672	-0.534219
kang	CPA		done	ACCGCGGACCACCT-1	ctrl	patient_1016	CD4 T cells	FALSE	1.27151	-6.88998	-6.47831	3.29371	-1.09527	-0.482829
kang	CPA		done	ACCGCGGACCTCGT-1	ctrl	patient_1488	CD14+ Monocytes	FALSE	0.380972	11.2812	34.6573	6.90817	2.45278	-0.0266317
kang	CPA		done	ACCGCGGAGAGCAG-1	ctrl	patient_1244	B cells	FALSE	2.52385	2.67832	7.23352	-30.3612	-0.581231	-0.253243
kang	CPA		done	ACCGCGGATGGTGT-1	ctrl	patient_1015	CD4 T cells	FALSE	-3.71497	-6.31398	-43.1625	16.6544	-0.918402	0.948873
kang	CPA		done	ACCGTGCTAACCTG-1	ctrl	patient_107	CD14+ Monocytes	FALSE	-0.422546	12.6928	48.9147	1.45607	1.30095	-0.810221
kang	CPA		done	ACCGTGCTACTAGC-1	ctrl	patient_1256	CD8 T cells	FALSE	-3.66577	-6.18737	-40.2627	18.4285	-1.08835	1.24984
kang	CPA		done	ACCGTGCTCCCTCA-1	ctrl	patient_1016	B cells	FALSE	2.73831	2.38033	4.9981	-35.7119	-0.703478	-0.441711
kang	CPA		done	ACCGTGCTCTGTGA-1	ctrl	patient_1256	CD4 T cells	FALSE	2.15734	-5.63115	2.11156	-13.3929	-1.3742	-0.478115
kang	CPA		done	ACCGTGCTTAACCG-1	ctrl	patient_1016	CD14+ Monocytes	FALSE	0.282023	11.9768	36.9569	3.22491	2.53666	-0.459383
kang	CPA		done	ACCTATTGGAATAG-1	ctrl	patient_1015	CD14+ Monocytes	FALSE	-0.115587	12.6047	42.6425	2.74922	2.12333	-0.032008
kang	CPA		done	ACCTATTGTGAACC-1	ctrl	patient_1244	CD4 T cells	FALSE	2.80655	-5.60077	7.3687	-12.996	-1.19122	-0.425258
kang	CPA		done	ACCTATTGTGGAAA-1	ctrl	patient_1256	B cells	FALSE	2.07074	2.87395	13.5405	-40.0019	-1.03295	-0.166355
kang	CPA		done	ACCTCCGAATCTTC-1	ctrl	patient_1016	CD14+ Monocytes	FALSE	0.459991	10.9636	37.9564	18.2778	2.76476	-0.785758
kang	CPA		done	ACCTCCGACAAGCT-1	ctrl	patient_1244	CD4 T cells	FALSE	1.95506	-6.69159	1.43387	-0.934785	-1.44528	-0.82524
kang	CPA		done	ACCTCCGACACCAA-1	ctrl	patient_1015	CD14+ Monocytes	FALSE	-0.527461	12.6695	49.7721	1.35207	1.39909	-0.53362
kang	CPA		done	ACCTCCGACTACTT-1	ctrl	patient_101	NK cells	FALSE	-5.44244	-5.16831	-53.235	-4.03372	-0.640193	1.35062
kang	CPA		done	ACCTCCGACTGAGT-1	ctrl	patient_1256	CD4 T cells	FALSE	2.75329	-5.50335	5.78039	-15.4943	-1.12945	-0.433101
kang	CPA		done	ACCTCCGAGAAAGT-1	ctrl	patient_101	CD4 T cells	FALSE	-2.31088	-6.14326	-26.9224	15.2218	-1.40077	0.595079
kang	CPA		done	ACCTCCGAGGTGAG-1	ctrl	patient_1016	CD14+ Monocytes	FALSE	-0.530585	12.2491	47.6186	5.99127	1.83128	-0.167493
kang	CPA		done	ACCTCCGAGTAGGG-1	ctrl	patient_1488	B cells	FALSE	2.40237	2.26133	6.37926	-40.3328	-0.906476	-0.188281
kang	CPA		done	ACCTCCGAGTTTCT-1	ctrl	patient_107	CD4 T cells	FALSE	0.565027	-4.59177	-16.7669	-14.3685	-0.793105	0.179413
kang	CPA		done	ACCTCCGATATGGC-1	ctrl	patient_1039	CD4 T cells	FALSE	-0.677894	-5.61796	-23.6535	3.2196	-1.11761	0.105856
kang	CPA		done	ACCTCGTGAAGTGA-1	ctrl	patient_1015	B cells	FALSE	2.54332	2.77206	8.25828	-37.8464	-0.89741	-0.271103
kang	CPA		done	ACCTCGTGCCCTAC-1	ctrl	patient_1039	CD4 T cells	FALSE	-0.513196	-5.94378	-23.5909	7.94993	-1.32925	0.0958708
kang	CPA		done	ACCTCGTGCGCAAT-1	ctrl	patient_1488	CD4 T cells	FALSE	2.00664	-6.94284	7.13382	5.75992	-1.39449	-0.415983
kang	CPA		done	ACCTCGTGCTTGTT-1	ctrl	patient_1244	FCGR3A+ Monocytes	FALSE	-2.72728	10.5895	35.3426	-13.1064	1.72004	0.256537
kang	CPA		done	ACCTCGTGGATACC-1	ctrl	patient_1015	NK cells	FALSE	-5.70828	-5.16261	-60.2801	-0.838895	-0.348663	1.66463
kang	CPA		done	ACCTCGTGGGTGAG-1	ctrl	patient_1016	CD4 T cells	FALSE	0.648276	-3.16999	-20.3648	-25.1415	-0.953968	0.177893
kang	CPA		done	ACCTCGTGTGACAC-1	ctrl	patient_1256	B cells	FALSE	2.34199	2.6395	8.5722	-33.0092	-1.01521	-0.0955326
kang	CPA		done	ACCTGAGAAGTCGT-1	ctrl	patient_1488	CD4 T cells	FALSE	1.30222	-5.80097	-6.93009	-12.2844	-1.0514	-0.341901
kang	CPA		done	ACCTGAGACCGCTT-1	ctrl	patient_1016	FCGR3A+ Monocytes	FALSE	-2.33665	10.4133	32.5137	-10.5548	2.27285	-0.140202
kang	CPA		done	ACCTGAGAGTCCTC-1	ctrl	patient_1015	CD14+ Monocytes	FALSE	-0.533242	12.6346	48.662	2.44837	1.14353	0.192965
kang	CPA		done	ACCTGAGATCGCAA-1	ctrl	patient_1015	CD4 T cells	FALSE	-0.549791	-5.59605	-28.5758	-13.2041	-0.934204	0.0998958
kang	CPA		done	ACCTGAGATCTACT-1	ctrl	patient_1244	CD4 T cells	FALSE	1.2572	-6.40074	-2.57839	15.459	-1.40222	-0.504798
kang	CPA		done	ACCTGAGATGCTAG-1	ctrl	patient_1488	FCGR3A+ Monocytes	FALSE	-2.50349	10.2862	30.2564	-12.6487	2.3484	0.785582
kang	CPA		done	ACCTGAGATGGCAT-1	ctrl	patient_1016	CD8 T cells	FALSE	-4.81985	-5.39762	-44.8468	3.37742	-1.01199	0.545594
kang	CPA		done	ACCTGAGATTCTCA-1	ctrl	patient_1016	CD8 T cells	FALSE	-3.40008	-6.07899	-40.9941	18.5534	-0.98425	0.71746
kang	CPA		done	ACCTGAGATTTCAC-1	ctrl	patient_1015	B cells	FALSE	2.65707	2.28994	0.394992	-38.7156	-0.977676	0.365224
kang	CPA		done	ACCTGAGATTTGCT-1	ctrl	patient_1488	CD4 T cells	FALSE	1.63477	-6.82326	0.774768	2.90225	-1.24044	-0.765013
kang	CPA		done	ACCTGGCTACGTGT-1	ctrl	patient_1256	CD14+ Monocytes	FALSE	0.186948	11.0257	42.5284	18.6257	2.65318	-1.00423
kang	CPA		done	ACCTGGCTATCGTG-1	ctrl	patient_107	CD14+ Monocytes	FALSE	2.04489	10.3876	18.6307	25.8208	3.52958	1.20438
kang	CPA		done	ACCTGGCTGCCCTT-1	ctrl	patient_1488	CD4 T cells	FALSE	1.16849	-6.99256	0.379847	11.2599	-1.25076	-0.64396
kang	CPA		done	ACCTGGCTGCGAGA-1	ctrl	patient_1488	CD4 T cells	FALSE	-0.413796	-6.39774	-18.2016	9.28657	-1.1179	-0.33901
kang	CPA		done	ACCTGGCTTCGTGA-1	ctrl	patient_1488	CD4 T cells	FALSE	1.91889	-5.85959	0.923046	-12.683	-1.4357	-0.506125
kang	CPA		done	ACCTGGCTTTTACC-1	ctrl	patient_1015	B cells	FALSE	2.47815	2.83654	7.58161	-32.9385	-0.85796	0.111382
kang	CPA		done	ACCTTTGAAATGCC-1	ctrl	patient_1015	CD14+ Monocytes	FALSE	-0.317796	12.5051	47.5624	2.84243	1.31863	0.0475705
kang	CPA		done	ACCTTTGAACACCA-1	ctrl	patient_1256	NK cells	FALSE	-5.72995	-5.90372	-54.9215	7.35008	-0.347045	1.76832
kang	CPA		done	ACCTTTGAAGATCC-1	ctrl	patient_1488	NK cells	FALSE	-4.65542	-5.20369	-45.7566	-0.786906	-1.11429	0.596918
kang	CPA		done	ACCTTTGAAGTCTG-1	ctrl	patient_1015	B cells	FALSE	2.31062	3.07378	10.3771	-33.3512	-1.09817	-0.208369
kang	CPA		done	ACGAACACGTCTAG-1	ctrl	patient_1244	CD14+ Monocytes	FALSE	-0.0926211	10.4892	38.8565	24.9825	2.77869	-0.741556
kang	CPA		done	ACGAACACTCATTC-1	ctrl	patient_1488	CD8 T cells	FALSE	-3.60398	-5.86808	-43.494	9.07435	-0.909924	1.1116
kang	CPA		done	ACGAACACTGAGAA-1	ctrl	patient_1488	Dendritic cells	FALSE	2.78919	-14.3842	5.29827	30.8062	0.115782	0.597155
kang	CPA		done	ACGAACTGAAACGA-1	ctrl	patient_1244	CD4 T cells	FALSE	0.184776	-7.00376	-9.7734	17.9453	-1.07994	-0.518851
kang	CPA		done	ACGAACTGAGCACT-1	ctrl	patient_1244	CD4 T cells	FALSE	1.14732	-6.47422	-5.47915	-5.57695	-1.32475	-0.198474
kang	CPA		done	ACGAACTGAGGCGA-1	ctrl	patient_1244	NK cells	FALSE	-5.41077	-5.12203	-52.3255	-0.185563	-0.57964	0.786399
kang	CPA		done	ACGAACTGCTCCCA-1	ctrl	patient_1256	CD4 T cells	FALSE	-1.03861	-6.49014	-24.6542	17.7839	-0.670524	0.222247
kang	CPA		done	ACGAACTGGCGGAA-1	ctrl	patient_1015	NK cells	FALSE	-4.57293	-5.22744	-44.7029	-0.562851	-1.26229	0.820972
kang	CPA		done	ACGAACTGGTACCA-1	ctrl	patient_1256	CD8 T cells	FALSE	-3.77585	-5.80048	-43.2483	22.9412	-1.16708	1.30291
kang	CPA		done	ACGAACTGGTCGTA-1	ctrl	patient_101	CD4 T cells	FALSE	0.440396	-2.5326	-0.460212	-49.2567	-1.30168	0.793772
kang	CPA		done	ACGAACTGTCACGA-1	ctrl	patient_1488	CD4 T cells	FALSE	1.65673	-6.63335	-1.08291	0.386063	-0.951065	-0.0345326
kang	CPA		done	ACGAACTGTTTGCT-1	ctrl	patient_1244	CD14+ Monocytes	FALSE	2.29458	10.3938	18.3621	23.8331	3.59954	0.065015
kang	CPA		done	ACGAAGCTAGAGGC-1	ctrl	patient_1488	CD4 T cells	FALSE	2.71805	-5.53595	5.79593	-18.53	-1.17326	-0.473022
kang	CPA		done	ACGAAGCTATACCG-1	ctrl	patient_1015	CD4 T cells	FALSE	-5.60209	-5.10478	-59.9213	-1.17832	-0.484956	1.72932
kang	CPA		done	ACGAAGCTCCGCTT-1	ctrl	patient_1015	CD4 T cells	FALSE	0.0868556	-6.15359	-15.7301	5.40606	-1.06235	-0.18025
kang	CPA		done	ACGAAGCTCTGCTC-1	ctrl	patient_1488	CD4 T cells	FALSE	1.75	-5.82512	-6.43559	-2.8346	-1.14181	-0.491096
kang	CPA		done	ACGAAGCTGACGAG-1	ctrl	patient_101	CD4 T cells	FALSE	-0.197852	-6.29872	-14.8451	8.42009	-0.957062	-0.150017
kang	CPA		done	ACGAAGCTTCGTGA-1	ctrl	patient_1244	CD4 T cells	FALSE	2.60713	-6.31337	4.64581	-4.69443	-1.17345	-0.463738
kang	CPA		done	ACGACAACAGCTAC-1	ctrl	patient_1016	CD8 T cells	FALSE	-3.30969	-6.15468	-40.0052	13.9654	-1.45068	0.722358
kang	CPA		done	ACGACAACATGACC-1	ctrl	patient_1488	B cells	FALSE	2.26016	2.123	2.42161	-43.0373	-1.06988	0.238827
kang	CPA		done	ACGACAACGACGGA-1	ctrl	patient_1015	CD4 T cells	FALSE	0.508306	-5.02689	-24.2711	-9.66999	-0.51372	0.0406074
kang	CPA		done	ACGACAACGTTACG-1	ctrl	patient_1016	FCGR3A+ Monocytes	FALSE	-2.57948	10.6057	35.9362	-12.645	1.62245	-0.105022
kang	CPA		done	ACGACAACTATGCG-1	ctrl	patient_1015	NK cells	FALSE	-5.50323	-5.31074	-55.8834	-3.51584	-0.341149	1.23167
kang	CPA		done	ACGACAACTCCTGC-1	ctrl	patient_1016	CD14+ Monocytes	FALSE	-0.314145	11.8091	46.4368	9.73386	1.97273	-0.127066
kang	CPA		done	ACGACAACTCGCCT-1	ctrl	patient_1256	NK cells	FALSE	-5.679	-5.40863	-57.571	1.83321	-0.454259	1.52187
kang	CPA		done	ACGACAACTTGTGG-1	ctrl	patient_101	CD14+ Monocytes	FALSE	1.81784	10.632	23.8288	24.7954	3.19818	0.221849
kang	CPA		done	ACGACCCTCAACTG-1	ctrl	patient_1488	CD14+ Monocytes	FALSE	0.641558	11.3565	30.2883	8.09759	2.79457	0.381926
kang	CPA		done	ACGACCCTGAACTC-1	ctrl	patient_1039	CD8 T cells	FALSE	-5.84376	-5.5603	-58.4404	5.1818	-0.0880646	1.73428
kang	CPA		done	ACGACCCTGTATGC-1	ctrl	patient_1488	Dendritic cells	FALSE	-0.703021	9.8237	49.0591	24.7473	1.7597	-1.06213
kang	CPA		done	ACGACCCTTCCCGT-1	ctrl	patient_101	NK cells	FALSE	-3.85274	-5.64658	-44.1865	7.99894	-1.1964	0.884774
kang	CPA		done	ACGAGGGAGTCACA-1	ctrl	patient_1488	CD14+ Monocytes	FALSE	-0.851695	11.2048	54.6897	15.1118	2.50304	-0.822167
kang	CPA		done	ACGAGGGAGTTGAC-1	ctrl	patient_1015	B cells	FALSE	2.5413	2.79391	7.81218	-33.4461	-0.87376	-0.0722856
kang	CPA		done	ACGAGGGATCGTAG-1	ctrl	patient_107	B cells	FALSE	2.37993	1.97779	5.40648	-44.293	-1.06703	-0.204179
kang	CPA		done	ACGAGTACGGTATC-1	ctrl	patient_1016	CD4 T cells	FALSE	-1.10695	-6.45627	-25.7243	8.97278	-1.35529	-0.00111556
kang	CPA		done	ACGAGTACGGTGAG-1	ctrl	patient_1256	CD4 T cells	FALSE	1.09851	-5.62953	-16.2855	-12.6308	-0.700286	-0.300613
kang	CPA		done	ACGAGTACGTCCTC-1	ctrl	patient_1015	FCGR3A+ Monocytes	FALSE	-2.12357	10.7104	38.158	-6.3284	1.86362	0.51174
kang	CPA		done	ACGAGTACTAGACC-1	ctrl	patient_1016	CD4 T cells	FALSE	1.22347	-5.64831	-10.7408	-2.85036	-1.52384	-0.519222
kang	CPA		done	ACGAGTACTCTACT-1	ctrl	patient_1256	NK cells	FALSE	-5.2944	-5.67462	-52.6715	4.21561	-0.438145	1.57436
kang	CPA		done	ACGAGTACTGTCAG-1	ctrl	patient_1244	CD4 T cells	FALSE	2.75078	-5.60409	4.56029	-12.988	-1.24383	0.0403584
kang	CPA		done	ACGAGTACTTGTGG-1	ctrl	patient_101	NK cells	FALSE	-5.19277	-5.51998	-49.6961	4.05846	-0.842637	1.20011
kang	CPA		done	ACGATCGAATGGTC-1	ctrl	patient_1015	B cells	FALSE	0.884023	2.6188	19.8631	-48.8947	-0.666966	0.120742
kang	CPA		done	ACGATCGACCGAAT-1	ctrl	patient_1016	FCGR3A+ Monocytes	FALSE	-2.30342	10.3839	32.1021	-8.80153	2.14748	0.105917
kang	CPA		done	ACGATCGACGACTA-1	ctrl	patient_1015	CD4 T cells	FALSE	0.124956	-6.88046	-9.37302	16.5095	-1.22299	-0.414602
kang	CPA		done	ACGATCGACGAGAG-1	ctrl	patient_1015	CD14+ Monocytes	FALSE	-0.456035	11.7161	47.8605	10.9623	2.65153	-0.508572
kang	CPA		done	ACGATCGATGAGGG-1	ctrl	patient_107	CD14+ Monocytes	FALSE	1.73948	11.3492	29.0031	15.446	3.05865	0.155605
kang	CPA		done	ACGATCGATGCATG-1	ctrl	patient_1488	CD4 T cells	FALSE	-2.42282	-5.7297	-35.7804	6.41181	-1.16949	0.418675
kang	CPA		done	ACGATCGATTGCGA-1	ctrl	patient_1015	CD4 T cells	FALSE	0.422728	-4.31215	-25.2255	-17.9559	-1.34207	-0.0444403
kang	CPA		done	ACGATCGATTTCTG-1	ctrl	patient_1488	CD4 T cells	FALSE	1.06765	-6.49718	-7.38658	6.5774	-1.4712	-0.716187
kang	CPA		done	ACGATGACAATGCC-1	ctrl	patient_1016	CD14+ Monocytes	FALSE	-0.179094	10.9763	46.5414	15.1385	2.65351	-0.159246
kang	CPA		done	ACGATGACATGCTG-1	ctrl	patient_1039	CD14+ Monocytes	FALSE	0.805212	11.7387	33.9499	10.7323	2.29727	-0.179918
kang	CPA		done	ACGATGACCACACA-1	ctrl	patient_1016	CD4 T cells	FALSE	2.59301	-5.39387	7.57049	-10.3533	-1.33787	-0.501717
kang	CPA		done	ACGATGACGAACTC-1	ctrl	patient_1244	CD4 T cells	FALSE	2.39141	-5.92308	1.81446	-6.93935	-1.15431	-0.655771
kang	CPA		done	ACGATGACTGAGCT-1	ctrl	patient_1488	CD4 T cells	FALSE	-4.99248	-5.09325	-50.4434	-1.51423	-1.16645	0.754605
kang	CPA		done	ACGATTCTAAGGTA-1	ctrl	patient_101	CD4 T cells	FALSE	1.90359	-5.77689	0.351357	-11.5876	-1.39605	-0.343156
kang	CPA		done	ACGATTCTAATGCC-1	ctrl	patient_1016	CD4 T cells	FALSE	-3.042	-5.99368	-37.2926	10.8676	-1.04202	0.361106
kang	CPA		done	ACGATTCTACTTTC-1	ctrl	patient_1016	CD8 T cells	FALSE	-3.6198	-6.24784	-41.8134	20.3697	-1.00826	0.871812
kang	CPA		done	ACGATTCTATGCTG-1	ctrl	patient_1488	CD4 T cells	FALSE	0.676609	-6.59448	-8.57413	6.4483	-1.48181	-0.395019
kang	CPA		done	ACGATTCTGACACT-1	ctrl	patient_101	B cells	FALSE	1.0021	2.62698	20.1738	-45.6061	-0.397989	-0.0622774
kang	CPA		done	ACGATTCTGCGATT-1	ctrl	patient_1015	B cells	FALSE	2.58838	2.61103	6.21017	-32.713	-1.01984	0.143108
kang	CPA		done	ACGATTCTGTCACA-1	ctrl	patient_101	CD14+ Monocytes	FALSE	2.1138	10.6986	22.4601	25.1242	3.50649	0.438571
kang	CPA		done	ACGATTCTTGGAAA-1	ctrl	patient_1015	CD14+ Monocytes	FALSE	0.642575	11.1139	29.8572	8.62075	2.65159	-0.0268544
kang	CPA		done	ACGCAATGAAGGGC-1	ctrl	patient_1488	B cells	FALSE	1.13577	2.64293	19.2768	-44.6005	-1.26952	0.36528
kang	CPA		done	ACGCAATGAGGGTG-1	ctrl	patient_1244	CD14+ Monocytes	FALSE	1.11715	11.0649	30.2803	22.7086	2.91625	-0.173634
kang	CPA		done	ACGCAATGAGTCTG-1	ctrl	patient_1016	CD14+ Monocytes	FALSE	-0.446169	12.4131	47.5071	3.52587	1.5455	0.14881
kang	CPA		done	ACGCAATGCAGTTG-1	ctrl	patient_1244	CD14+ Monocytes	FALSE	0.670688	10.623	28.0591	5.70517	2.74379	-0.00144976
kang	CPA		done	ACGCAATGCCGATA-1	ctrl	patient_1015	B cells	FALSE	2.49115	2.68684	11.3717	-33.2685	-1.00772	0.00714685
kang	CPA		done	ACGCAATGCGAACT-1	ctrl	patient_1015	CD4 T cells	FALSE	1.63459	-5.48216	-8.58275	-6.92424	-1.1109	-0.355622
kang	CPA		done	ACGCAATGGTAGCT-1	ctrl	patient_1015	CD4 T cells	FALSE	1.58158	-6.77829	-2.93461	2.45717	-0.877498	-0.650719
kang	CPA		done	ACGCAATGGTCTAG-1	ctrl	patient_1244	CD14+ Monocytes	FALSE	-0.0829846	11.8952	39.6273	4.13088	2.89997	-0.753889
kang	CPA		done	ACGCAATGGTTCTT-1	ctrl	patient_101	FCGR3A+ Monocytes	FALSE	-2.59142	10.3936	33.1179	-12.269	1.71871	-0.133136
kang	CPA		done	ACGCAATGGTTGGT-1	ctrl	patient_1039	CD4 T cells	FALSE	-0.416834	-6.61546	-19.5189	10.8129	-0.934405	-0.138647
kang	CPA		done	ACGCAATGTATGGC-1	ctrl	patient_1016	CD4 T cells	FALSE	1.09395	-4.30971	-12.9251	-20.7042	-1.68466	-0.230798
kang	CPA		done	ACGCACCTCCATAG-1	ctrl	patient_101	CD14+ Monocytes	FALSE	0.168402	10.7881	41.2772	16.6542	2.74649	-0.199857
kang	CPA		done	ACGCACCTGCTATG-1	ctrl	patient_1488	CD14+ Monocytes	FALSE	0.138599	11.6504	42.0667	12.0288	2.46003	-0.560175
kang	CPA		done	ACGCACCTTATCGG-1	ctrl	patient_1016	B cells	FALSE	2.21012	3.03042	12.9349	-35.0782	-0.728332	-0.211507
kang	CPA		done	ACGCACCTTTCCGC-1	ctrl	patient_1488	CD4 T cells	FALSE	0.524917	-3.15326	-24.702	-25.0347	-1.11645	0.399594
kang	CPA		done	ACGCCACTACAGTC-1	ctrl	patient_1488	CD4 T cells	FALSE	1.11159	-6.9206	-2.50632	14.2861	-1.11948	-0.662272
kang	CPA		done	ACGCCACTCAATCG-1	ctrl	patient_1244	CD4 T cells	FALSE	2.62725	-6.08849	10.0141	-5.2604	-1.52377	-0.604627
kang	CPA		done	ACGCCACTTCTATC-1	ctrl	patient_1015	CD14+ Monocytes	FALSE	-0.237545	12.3485	43.1033	4.0088	1.43174	0.253813
kang	CPA		done	ACGCCACTTTCGGA-1	ctrl	patient_1256	CD14+ Monocytes	FALSE	0.130149	10.401	41.92	25.7771	2.91807	-0.40758
kang	CPA		done	ACGCCACTTTTGGG-1	ctrl	patient_1015	CD4 T cells	FALSE	-0.959996	-6.66806	-23.7879	14.9556	-1.34778	0.111661
kang	CPA		done	ACGCCGGAACTCAG-1	ctrl	patient_1256	FCGR3A+ Monocytes	FALSE	-2.45649	10.6866	37.0522	-9.45007	1.81489	0.154489
kang	CPA		done	ACGCCGGACATTGG-1	ctrl	patient_1488	CD4 T cells	FALSE	-0.138789	-6.3429	-17.666	7.4424	-1.32131	-0.302359
kang	CPA		done	ACGCCGGACGCAAT-1	ctrl	patient_107	FCGR3A+ Monocytes	FALSE	-1.96242	10.313	30.6486	-7.40176	2.77873	0.370729
kang	CPA		done	ACGCCGGAGATACC-1	ctrl	patient_1256	CD14+ Monocytes	FALSE	0.88849	11.9458	31.358	14.4919	2.3025	-0.364954
kang	CPA		done	ACGCCGGAGCATCA-1	ctrl	patient_1016	CD8 T cells	FALSE	-3.43392	-6.31909	-41.0801	15.1368	-0.96275	0.712317
kang	CPA		done	ACGCCGGAGCCAAT-1	ctrl	patient_1256	CD4 T cells	FALSE	1.76653	-5.66046	-6.65363	-14.1144	-1.0244	-0.356021
kang	CPA		done	ACGCCGGATTGCGA-1	ctrl	patient_1015	CD14+ Monocytes	FALSE	-0.510132	12.1182	46.0116	6.78193	1.63148	-0.46962
kang	CPA		done	ACGCCTTGAAGAAC-1	ctrl	patient_1244	CD4 T cells	FALSE	2.67832	-5.68075	6.88913	-18.1223	-1.37368	-0.296312
kang	CPA		done	ACGCCTTGACCTGA-1	ctrl	patient_101	CD4 T cells	FALSE	-0.179064	-6.64989	-1.83953	16.63	-1.53776	-0.45495
kang	CPA		done	ACGCCTTGAGGGTG-1	ctrl	patient_101	CD4 T cells	FALSE	0.6037	-4.15746	-21.2613	-16.6954	-1.17023	-0.00777726
kang	CPA		done	ACGCCTTGTGCTTT-1	ctrl	patient_1039	CD4 T cells	FALSE	-0.315396	-6.94748	-20.7087	17.209	-1.21382	-0.17101
kang	CPA		done	ACGCCTTGTGGAAA-1	ctrl	patient_1256	CD14+ Monocytes	FALSE	1.82331	11.3591	27.0987	26.078	2.89163	-0.0590237
kang	CPA		done	ACGCCTTGTGTCGA-1	ctrl	patient_1015	CD4 T cells	FALSE	0.143435	-6.89153	-9.05232	14.0418	-1.36966	-0.482105
kang	CPA		done	ACGCGGTGAATGCC-1	ctrl	patient_101	Dendritic cells	FALSE	2.79312	-14.3848	4.69129	30.2136	-0.214814	-0.131306
kang	CPA		done	ACGCGGTGCTCGCT-1	ctrl	patient_1016	CD4 T cells	FALSE	-2.9131	-5.81279	-38.5068	6.5425	-1.12147	0.665339
kang	CPA		done	ACGCGGTGCTGTCC-1	ctrl	patient_1256	CD4 T cells	FALSE	1.21134	-6.0627	-5.6801	-1.25558	-1.18178	-0.587593
kang	CPA		done	ACGCGGTGGAAAGT-1	ctrl	patient_1244	CD14+ Monocytes	FALSE	0.687205	12.01	36.5371	11.0344	2.13649	-0.331431
kang	CPA		done	ACGCGGTGGACGTT-1	ctrl	patient_1015	FCGR3A+ Monocytes	FALSE	-2.11685	10.4911	33.5586	-5.13768	1.88043	0.518521
kang	CPA		done	ACGCGGTGGCTATG-1	ctrl	patient_1015	CD4 T cells	FALSE	-2.50456	-6.02834	-33.0687	5.42125	-1.15242	0.685446
kang	CPA		done	ACGCGGTGGCTCCT-1	ctrl	patient_1256	NK cells	FALSE	-4.66143	-5.28894	-44.82	1.16997	-1.23008	0.571522
kang	CPA		done	ACGCGGTGGGAAAT-1	ctrl	patient_1244	CD14+ Monocytes	FALSE	0.334677	10.9715	37.2988	23.9174	2.52238	-0.463901
kang	CPA		done	ACGCGGTGTCTCCG-1	ctrl	patient_1015	NK cells	FALSE	-4.60668	-5.2164	-42.9463	-1.35357	-1.52095	0.373862
kang	CPA		done	ACGCGGTGTGCCAA-1	ctrl	patient_1016	CD8 T cells	FALSE	-3.78382	-6.35231	-46.3349	11.1291	-0.853244	0.757488
kang	CPA		done	ACGCGGTGTGGCAT-1	ctrl	patient_1244	CD4 T cells	FALSE	2.55368	-6.36411	11.5849	-6.69332	-1.38593	-0.317514
kang	CPA		done	ACGCTCACAGGTCT-1	ctrl	patient_1015	CD14+ Monocytes	FALSE	0.663301	11.5916	33.2249	9.57393	2.70071	-0.0338334
kang	CPA		done	ACGCTCACATGTCG-1	ctrl	patient_1015	B cells	FALSE	1.6852	2.48014	13.3234	-44.4341	-0.829668	0.228231
kang	CPA		done	ACGCTCACCTAGCA-1	ctrl	patient_1488	B cells	FALSE	2.50416	2.9581	10.8822	-34.8925	-0.979736	-0.203919
kang	CPA		done	ACGCTCACCTCCAC-1	ctrl	patient_1015	CD14+ Monocytes	FALSE	1.28457	10.647	27.6691	8.86679	2.72425	0.505661
kang	CPA		done	ACGCTCACCTGTTT-1	ctrl	patient_1244	CD4 T cells	FALSE	1.78632	-6.76203	0.477276	1.95718	-0.859892	-0.731072
kang	CPA		done	ACGCTCACGTATGC-1	ctrl	patient_107	CD4 T cells	FALSE	1.45316	-4.88231	-12.9613	-16.5641	-0.943597	-0.153614
kang	CPA		done	ACGCTCACTCTTTG-1	ctrl	patient_1488	CD14+ Monocytes	FALSE	-0.527913	11.9134	49.5941	8.65039	1.76743	-1.50016
kang	CPA		done	ACGCTGCTACTGGT-1	ctrl	patient_101	Dendritic cells	FALSE	-0.860684	9.11716	49.793	29.9608	1.44745	-0.256234
kang	CPA		done	ACGCTGCTAGTTCG-1	ctrl	patient_1015	FCGR3A+ Monocytes	FALSE	-2.25156	10.6229	35.7307	-6.46308	2.63306	-0.155781
kang	CPA		done	ACGCTGCTCGTACA-1	ctrl	patient_101	CD14+ Monocytes	FALSE	0.730168	11.234	32.8988	4.09244	2.66015	-0.0561905
kang	CPA		done	ACGCTGCTGAAACA-1	ctrl	patient_1488	CD4 T cells	FALSE	1.11818	-6.47605	-7.37443	3.84721	-1.12063	-0.369343
kang	CPA		done	ACGCTGCTGCTGTA-1	ctrl	patient_1015	CD14+ Monocytes	FALSE	1.68483	10.5611	18.5412	22.6921	3.0438	0.252658
kang	CPA		done	ACGGAACTCGCAAT-1	ctrl	patient_1256	CD4 T cells	FALSE	1.39364	-5.59357	-18.0954	-4.49136	-1.35004	-0.129459
kang	CPA		done	ACGGAACTGATACC-1	ctrl	patient_1016	NK cells	FALSE	-5.79939	-5.49476	-55.5775	4.11992	-0.414708	1.79797
kang	CPA		done	ACGGAACTGGGTGA-1	ctrl	patient_1256	CD4 T cells	FALSE	1.57403	-4.939	-11.3318	-15.0097	-1.29674	-0.223949
kang	CPA		done	ACGGAACTGTGAGG-1	ctrl	patient_1015	CD4 T cells	FALSE	-1.87926	-6.3494	-25.4849	14.5516	-1.10871	0.259865
kang	CPA		done	ACGGAACTGTTCAG-1	ctrl	patient_1488	CD14+ Monocytes	FALSE	2.73621	10.5209	22.286	-4.59436	2.96632	0.553127
kang	CPA		done	ACGGAACTTATTCC-1	ctrl	patient_1016	CD8 T cells	FALSE	-3.21918	-5.99736	-42.2394	13.1457	-1.09078	0.479788
kang	CPA		done	ACGGAACTTTTCTG-1	ctrl	patient_1016	CD14+ Monocytes	FALSE	-0.68907	11.9348	49.1683	8.70259	1.60875	-1.3074
kang	CPA		done	ACGGAGGACAATCG-1	ctrl	patient_107	NK cells	FALSE	-5.59511	-5.25279	-55.6084	-0.249268	-0.666528	1.72291
kang	CPA		done	ACGGAGGACGTAAC-1	ctrl	patient_1244	FCGR3A+ Monocytes	FALSE	-2.75958	10.6358	38.1261	-14.387	1.70852	0.181455
kang	CPA		done	ACGGAGGAGGATTC-1	ctrl	patient_1015	CD4 T cells	FALSE	-0.450673	-6.52234	-18.8727	15.9026	-1.09112	-0.153051
kang	CPA		done	ACGGAGGAGTGAGG-1	ctrl	patient_1016	CD4 T cells	FALSE	-2.23091	-5.76921	-34.2531	5.77858	-0.950804	0.440173
kang	CPA		done	ACGGAGGATCTTTG-1	ctrl	patient_1016	CD14+ Monocytes	FALSE	0.0243651	11.2586	40.6846	19.8222	2.87361	-0.418293
kang	CPA		done	ACGGATTGATAAGG-1	ctrl	patient_1256	NK cells	FALSE	-5.84354	-5.61202	-59.867	5.08124	-0.545922	1.30005
kang	CPA		done	ACGGATTGATCACG-1	ctrl	patient_1016	CD8 T cells	FALSE	-3.75112	-6.30955	-45.4402	18.8363	-1.13965	0.716026
kang	CPA		done	ACGGATTGCTCCAC-1	ctrl	patient_1016	FCGR3A+ Monocytes	FALSE	-2.38394	10.5687	34.4235	-9.0016	2.29262	-0.49155
kang	CPA		done	ACGGATTGGCTTCC-1	ctrl	patient_1016	CD8 T cells	FALSE	-3.31826	-5.78071	-42.5054	13.2276	-1.1227	0.64475
kang	CPA		done	ACGGATTGGGGCAA-1	ctrl	patient_1488	CD4 T cells	FALSE	0.607148	-4.157	-19.2498	-17.7705	-0.760771	0.0450626
kang	CPA		done	ACGGATTGGTTCAG-1	ctrl	patient_1016	CD8 T cells	FALSE	-3.16652	-5.9869	-38.8806	14.9806	-1.13355	0.923465
kang	CPA		done	ACGGATTGTGCGTA-1	ctrl	patient_1039	CD4 T cells	FALSE	0.0465909	-5.96706	-18.8669	2.95739	-1.24457	-0.415489
kang	CPA		done	ACGGCGTGACGGTT-1	ctrl	patient_1244	CD4 T cells	FALSE	-0.430359	-6.13389	-20.5826	2.16183	-0.878581	-0.204039
kang	CPA		done	ACGGCGTGATCTTC-1	ctrl	patient_1488	CD4 T cells	FALSE	2.10965	-6.01801	-5.14978	-8.16764	-1.28849	-0.417902
kang	CPA		done	ACGGCGTGCAGCTA-1	ctrl	patient_1244	FCGR3A+ Monocytes	FALSE	-2.45679	10.4829	35.2039	-8.26962	2.41943	-0.07875
kang	CPA		done	ACGGCGTGCTTTAC-1	ctrl	patient_1016	CD4 T cells	FALSE	0.600492	-3.10884	-22.5264	-25.1654	-0.618221	0.612474
kang	CPA		done	ACGGCGTGGCGGAA-1	ctrl	patient_1244	B cells	FALSE	2.62541	2.73324	4.7083	-33.7078	-0.864769	-0.454272
kang	CPA		done	ACGGCGTGGTCCTC-1	ctrl	patient_1244	CD4 T cells	FALSE	-0.194536	-6.90237	-18.4686	17.3507	-1.21559	-0.485666
kang	CPA		done	ACGGCGTGGTTCAG-1	ctrl	patient_1488	CD14+ Monocytes	FALSE	1.0264	11.3041	34.7061	16.7424	2.67261	-0.201475
kang	CPA		done	ACGGCGTGTACTTC-1	ctrl	patient_1244	CD4 T cells	FALSE	2.62646	-5.63952	4.96261	-14.6275	-1.32919	-0.761411
kang	CPA		done	ACGGCGTGTGCTCC-1	ctrl	patient_101	NK cells	FALSE	-5.35726	-5.21232	-51.3868	-3.37976	-0.452794	1.6028
kang	CPA		done	ACGGCGTGTGGTGT-1	ctrl	patient_107	CD4 T cells	FALSE	1.62792	-4.30867	-12.2252	-27.0379	-1.15256	-0.316297
kang	CPA		done	ACGGCGTGTTCTTG-1	ctrl	patient_1039	CD14+ Monocytes	FALSE	-0.29595	12.3691	43.9158	4.65047	1.7479	0.00322638
kang	CPA		done	ACGGCTCTAGACTC-1	ctrl	patient_1256	CD14+ Monocytes	FALSE	1.16306	11.3964	28.9597	12.8737	2.72612	0.204696
kang	CPA		done	ACGGCTCTATCGGT-1	ctrl	patient_1016	CD14+ Monocytes	FALSE	0.918226	10.7031	26.7152	10.1778	3.16345	0.136998
kang	CPA		done	ACGGCTCTCATACG-1	ctrl	patient_101	CD14+ Monocytes	FALSE	0.490104	10.8964	39.147	17.0461	2.69075	-0.279839
kang	CPA		done	ACGGCTCTCTGTTT-1	ctrl	patient_1015	CD14+ Monocytes	FALSE	-0.0174971	11.1769	40.3773	15.3628	2.26123	-0.689279
kang	CPA		done	ACGGCTCTGTATGC-1	ctrl	patient_1015	CD14+ Monocytes	FALSE	-0.205881	11.9293	41.6419	6.96236	2.06707	0.00850415
kang	CPA		done	ACGGCTCTTCACCC-1	ctrl	patient_1488	CD4 T cells	FALSE	1.53504	-7.15191	0.637349	6.75293	-1.28448	-0.553454
kang	CPA		done	ACGGCTCTTTCTGT-1	ctrl	patient_1015	NK cells	FALSE	-5.57532	-5.54244	-54.2117	8.59726	-0.745132	1.24262
kang	CPA		done	ACGGGAGAAAGGCG-1	ctrl	patient_1015	CD4 T cells	FALSE	0.0777977	-7.02586	-10.8862	17.2125	-1.40808	-0.524916
kang	CPA		done	ACGGGAGAAGTACC-1	ctrl	patient_1488	CD4 T cells	FALSE	1.2669	-6.38374	-7.88918	8.10066	-1.34408	-0.413209
kang	CPA		done	ACGGGAGAATCTCT-1	ctrl	patient_1039	NK cells	FALSE	-5.56124	-5.60701	-56.6372	3.89533	-0.718147	1.5109
kang	CPA		done	ACGGGAGACCAGTA-1	ctrl	patient_1016	CD14+ Monocytes	FALSE	-0.337393	11.543	45.596	13.4098	2.12812	-0.960407
kang	CPA		done	ACGGGAGACTCAAG-1	ctrl	patient_1015	B cells	FALSE	2.19588	1.92256	5.08099	-43.4574	-1.17929	0.27826
kang	CPA		done	ACGGGAGAGGAAGC-1	ctrl	patient_101	B cells	FALSE	2.65606	2.43993	5.44838	-38.5681	-0.65914	0.0271613
kang	CPA		done	ACGGGAGAGGACAG-1	ctrl	patient_1256	CD14+ Monocytes	FALSE	0.901932	11.1518	33.0557	12.0266	2.79144	0.402115
kang	CPA		done	ACGGGAGATACTCT-1	ctrl	patient_1244	NK cells	FALSE	-4.57459	-5.18223	-44.9433	-0.252712	-1.29502	0.687849
kang	CPA		done	ACGGGAGATGTAGC-1	ctrl	patient_1244	CD4 T cells	FALSE	1.73158	-6.22465	-2.73698	-5.52206	-1.47555	-0.706322
kang	CPA		done	ACGGTAACAAAGTG-1	ctrl	patient_1488	CD4 T cells	FALSE	1.57144	-6.69385	0.629576	-0.0507666	-1.14602	-0.513227
kang	CPA		done	ACGGTAACACTTTC-1	ctrl	patient_1016	CD4 T cells	FALSE	-3.42927	-6.44685	-38.0785	15.4722	-1.05203	0.687004
kang	CPA		done	ACGGTAACTGCACA-1	ctrl	patient_101	CD4 T cells	FALSE	0.0825941	-6.17762	-12.3511	5.76725	-1.11207	-0.387029
kang	CPA		done	ACGGTAACTTCCCG-1	ctrl	patient_1016	CD4 T cells	FALSE	0.658851	-4.26384	-19.5305	-17.2131	-0.95492	0.0800918
kang	CPA		done	ACGGTATGACCAAC-1	ctrl	patient_1015	CD4 T cells	FALSE	-0.676032	-6.13517	-22.3414	6.65149	-0.938638	-0.411425
kang	CPA		done	ACGGTATGACCATG-1	ctrl	patient_1244	CD14+ Monocytes	FALSE	1.23999	11.82	34.5113	21.9116	3.03226	-0.781503
kang	CPA		done	ACGGTATGCCGCTT-1	ctrl	patient_1488	CD14+ Monocytes	FALSE	0.0732311	11.2193	33.7864	5.20815	2.51659	0.0871976
kang	CPA		done	ACGGTATGCTCAGA-1	ctrl	patient_1039	CD4 T cells	FALSE	1.87988	-6.9986	8.83184	8.56868	-1.15318	-0.920845
kang	CPA		done	ACGGTATGGAGATA-1	ctrl	patient_101	NK cells	FALSE	-5.81864	-5.30448	-57.1178	0.445128	-0.531383	1.63632
kang	CPA		done	ACGGTATGGCGGAA-1	ctrl	patient_1015	CD4 T cells	FALSE	-2.03612	-5.9003	-30.7555	9.05969	-1.09043	0.607058
kang	CPA		done	ACGGTATGTGGGAG-1	ctrl	patient_1488	B cells	FALSE	2.25702	2.58826	8.63267	-40.1711	-0.83448	-0.185344
kang	CPA		done	ACGGTATGTTTCTG-1	ctrl	patient_107	B cells	FALSE	1.22959	2.60491	18.0549	-46.4766	-1.04115	-0.163836
kang	CPA		done	ACGGTCCTACACTG-1	ctrl	patient_1039	CD4 T cells	FALSE	-2.63237	-5.78687	-36.7189	6.20388	-1.27196	0.924899
kang	CPA		done	ACGGTCCTGAGATA-1	ctrl	patient_1039	CD14+ Monocytes	FALSE	1.31162	11.0271	27.8076	14.0444	2.93045	0.0285855
kang	CPA		done	ACGGTCCTGCTTAG-1	ctrl	patient_1244	CD4 T cells	FALSE	-1.34617	-6.48227	-26.0614	16.1235	-1.24555	-0.0921127
kang	CPA		done	ACGGTCCTGTCATG-1	ctrl	patient_101	CD4 T cells	FALSE	1.39105	-7.12501	-0.736615	8.96828	-1.40202	-0.548424
kang	CPA		done	ACGTAGACACCAAC-1	ctrl	patient_1015	CD4 T cells	FALSE	-1.3371	-5.35313	-28.8732	-10.0356	-0.499048	0.826175
kang	CPA		done	ACGTAGACCGTTAG-1	ctrl	patient_1015	CD8 T cells	FALSE	-4.90502	-5.40655	-45.9294	3.19998	-0.860098	1.11733
kang	CPA		done	ACGTCAGAAGGGTG-1	ctrl	patient_1016	FCGR3A+ Monocytes	FALSE	-2.78294	10.4457	32.4324	-14.6776	1.536	0.300444
kang	CPA		done	ACGTCAGAATTCCT-1	ctrl	patient_1015	CD14+ Monocytes	FALSE	0.0034595	11.5232	42.016	14.6482	2.17772	-0.421185
kang	CPA		done	ACGTCAGACATTTC-1	ctrl	patient_1244	CD14+ Monocytes	FALSE	1.0674	11.3394	36.0213	18.6855	2.80064	-0.600209
kang	CPA		done	ACGTCAGACTACTT-1	ctrl	patient_1244	CD4 T cells	FALSE	2.84284	-6.24269	11.16	-8.4712	-1.24519	-0.34978
kang	CPA		done	ACGTCAGAGCTACA-1	ctrl	patient_1256	CD4 T cells	FALSE	1.81948	-6.93228	6.55288	12.8476	-1.32525	-0.148158
kang	CPA		done	ACGTCAGAGGCATT-1	ctrl	patient_1256	CD14+ Monocytes	FALSE	-0.526877	12.5424	48.8781	3.77013	1.32871	-0.542198
kang	CPA		done	ACGTCAGAGGTGAG-1	ctrl	patient_1256	CD4 T cells	FALSE	1.13957	-5.39584	-15.0892	-11.1951	-0.889555	-0.385238
kang	CPA		done	ACGTCCTGGGGTGA-1	ctrl	patient_1039	CD4 T cells	FALSE	2.82294	-6.20598	12.5181	-6.59891	-1.54288	-0.489253
kang	CPA		done	ACGTCCTGGGTGAG-1	ctrl	patient_101	NK cells	FALSE	-5.03859	-5.62232	-52.577	9.95661	-0.950096	1.49877
kang	CPA		done	ACGTCCTGTCATTC-1	ctrl	patient_107	CD4 T cells	FALSE	1.92542	-6.18388	-1.13162	-6.666	-1.34646	-0.397644
kang	CPA		done	ACGTCCTGTCGCCT-1	ctrl	patient_1015	CD4 T cells	FALSE	-0.396561	-6.32073	-18.0188	8.2644	-1.27591	-0.252884
kang	CPA		done	ACGTCCTGTGCCTC-1	ctrl	patient_1256	B cells	FALSE	2.5507	2.33348	-0.596801	-43.4841	-1.05137	0.164549
kang	CPA		done	ACGTCCTGTTCTGT-1	ctrl	patient_1244	FCGR3A+ Monocytes	FALSE	-2.75775	10.6409	36.9859	-13.3954	1.81359	0.207724
kang	CPA		done	ACGTCGCTAGATGA-1	ctrl	patient_1256	CD4 T cells	FALSE	1.9635	-6.03505	2.51615	-6.37653	-1.17021	-0.473402
kang	CPA		done	ACGTCGCTATGCTG-1	ctrl	patient_1488	CD4 T cells	FALSE	0.479293	-4.7219	-21.7247	-15.0773	-1.14862	-0.2142
kang	CPA		done	ACGTCGCTCAGGAG-1	ctrl	patient_101	CD4 T cells	FALSE	-0.327231	-6.3578	-17.4649	9.12789	-1.20523	-0.378667
kang	CPA		done	ACGTCGCTCCAGTA-1	ctrl	patient_1256	B cells	FALSE	2.56811	2.69265	6.22656	-36.6955	-1.16171	-0.30225
kang	CPA		done	ACGTCGCTGAATGA-1	ctrl	patient_1015	B cells	FALSE	2.58911	2.86771	8.74997	-37.1944	-0.951335	-0.0344294
kang	CPA		done	ACGTCGCTGCATCA-1	ctrl	patient_101	CD14+ Monocytes	FALSE	1.13517	11.0245	28.8972	22.8565	2.80678	-0.1479
kang	CPA		done	ACGTCGCTGGACTT-1	ctrl	patient_1256	CD4 T cells	FALSE	-1.23706	-5.90953	-22.3951	2.14875	-0.863948	0.228313
kang	CPA		done	ACGTCGCTGGTGTT-1	ctrl	patient_1244	CD4 T cells	FALSE	2.04789	-6.74198	2.40093	2.59774	-0.906305	-0.562609
kang	CPA		done	ACGTCGCTGTTGAC-1	ctrl	patient_101	CD14+ Monocytes	FALSE	0.334325	10.9659	40.5876	16.7716	2.3747	-0.317839
kang	CPA		done	ACGTCGCTTCTCTA-1	ctrl	patient_1244	CD4 T cells	FALSE	1.40233	-5.35747	-6.8871	-7.80382	-1.03627	-0.22997
kang	CPA		done	ACGTGATGAACCGT-1	ctrl	patient_1039	CD14+ Monocytes	FALSE	0.841838	10.8066	33.8887	20.6588	2.98391	0.0565859
kang	CPA		done	ACGTGATGACTCTT-1	ctrl	patient_1488	CD4 T cells	FALSE	1.72041	-6.20691	-2.85279	-8.18321	-1.31775	-0.600023
kang	CPA		done	ACGTGATGAGATGA-1	ctrl	patient_1244	CD14+ Monocytes	FALSE	-0.0549359	11.2855	43.6443	15.8695	2.60149	-0.153619
kang	CPA		done	ACGTGATGCCTGAA-1	ctrl	patient_1488	CD4 T cells	FALSE	-0.118907	-5.96696	-22.0061	0.732383	-1.2405	-0.422285
kang	CPA		done	ACGTGATGCTGAGT-1	ctrl	patient_1015	FCGR3A+ Monocytes	FALSE	-1.8068	10.6154	33.0906	1.05399	2.3296	0.392883
kang	CPA		done	ACGTGATGGCATCA-1	ctrl	patient_1488	B cells	FALSE	0.976256	2.67483	19.4282	-46.6621	-0.861623	0.305658
kang	CPA		done	ACGTGATGGTCGTA-1	ctrl	patient_1256	CD4 T cells	FALSE	0.611081	-3.5398	-21.9903	-22.0616	-0.75305	0.507459
kang	CPA		done	ACGTGATGTCACGA-1	ctrl	patient_1015	NK cells	FALSE	-5.48615	-5.69226	-55.1758	8.19305	-0.643897	1.35586
kang	CPA		done	ACGTGCCTCATTGG-1	ctrl	patient_1256	CD4 T cells	FALSE	-0.463857	-5.89044	-20.3109	-2.87248	-0.747803	-0.29217
kang	CPA		done	ACGTGCCTCCATAG-1	ctrl	patient_1256	CD4 T cells	FALSE	1.01235	-4.33446	-12.5444	-20.5109	-1.57656	-0.201255
kang	CPA		done	ACGTGCCTCCTACC-1	ctrl	patient_1256	CD4 T cells	FALSE	1.64772	-5.48696	-5.48481	-10.5709	-1.20966	-0.18026
kang	CPA		done	ACGTGCCTGACACT-1	ctrl	patient_1244	CD4 T cells	FALSE	1.1584	-6.86674	-3.49443	7.77646	-1.18252	-0.742786
kang	CPA		done	ACGTGCCTGACGGA-1	ctrl	patient_1016	CD14+ Monocytes	FALSE	-0.515022	11.799	47.4232	10.8661	2.15369	-0.33768
kang	CPA		done	ACGTGCCTTGGAGG-1	ctrl	patient_101	CD4 T cells	FALSE	-2.4864	-5.85224	-35.7614	7.5438	-0.802119	0.32419
kang	CPA		done	ACGTGCCTTGTCCC-1	ctrl	patient_1488	CD8 T cells	FALSE	-5.39766	-5.67383	-53.0376	5.99579	-0.690438	1.24428
kang	CPA		done	ACGTTACTCTGTTT-1	ctrl	patient_1256	CD14+ Monocytes	FALSE	1.63896	10.6157	22.6121	6.23068	3.23538	0.621112
kang	CPA		done	ACGTTACTGCATCA-1	ctrl	patient_1015	NK cells	FALSE	-5.19075	-5.24589	-50.8984	2.39415	-0.610056	1.25329
kang	CPA		done	ACGTTACTGCGATT-1	ctrl	patient_1256	CD8 T cells	FALSE	-2.813	-5.72776	-39.5381	1.97743	-0.88042	0.507022
kang	CPA		done	ACGTTACTGGAGTG-1	ctrl	patient_1256	CD4 T cells	FALSE	1.61288	-6.77632	-4.98705	3.14544	-1.23639	-0.50479
kang	CPA		done	ACGTTACTTCTATC-1	ctrl	patient_1488	B cells	FALSE	2.50392	2.88106	10.1122	-34.6799	-1.10903	-0.228614
kang	CPA		done	ACGTTGGACGTGTA-1	ctrl	patient_1488	CD4 T cells	FALSE	1.91259	-6.38597	-0.553924	-4.53595	-1.35765	-0.583919
kang	CPA		done	ACGTTGGACTCAGA-1	ctrl	patient_1244	CD4 T cells	FALSE	2.72412	-5.46117	4.2328	-17.3516	-1.40973	-0.200447
kang	CPA		done	ACGTTTACACTAGC-1	ctrl	patient_1256	CD4 T cells	FALSE	1.57318	-6.94315	1.07365	11.809	-1.30702	-0.447187
kang	CPA		done	ACGTTTACAGCTCA-1	ctrl	patient_1488	CD4 T cells	FALSE	1.23715	-4.38195	-10.9899	-21.1811	-1.7089	0.102707
kang	CPA		done	ACTAAAACAGTGTC-1	ctrl	patient_1244	B cells	FALSE	2.19657	2.54869	6.02346	-42.2265	-0.974893	0.340502
kang	CPA		done	ACTAAAACCGTAGT-1	ctrl	patient_1244	CD4 T cells	FALSE	2.7514	-6.11382	11.2358	-12.99	-1.24526	-0.557395
kang	CPA		done	ACTAAAACCTCTTA-1	ctrl	patient_1256	B cells	FALSE	2.19445	2.2209	7.88438	-41.2782	-1.05237	-0.0314309
kang	CPA		done	ACTAAAACTTTACC-1	ctrl	patient_1015	CD4 T cells	FALSE	-0.19104	-6.8926	-13.2293	19.8131	-1.293	-0.155552
kang	CPA		done	ACTACGGAACCTGA-1	ctrl	patient_107	CD14+ Monocytes	FALSE	2.20495	10.6726	25.8579	20.4427	3.32398	-0.197922
kang	CPA		done	ACTACGGAAGCCAT-1	ctrl	patient_1016	CD8 T cells	FALSE	-3.56221	-6.27404	-42.3721	15.5801	-1.01003	0.737474
kang	CPA		done	ACTACGGAATTCTC-1	ctrl	patient_1015	CD4 T cells	FALSE	4.0572	-5.60194	16.7925	-18.7535	-0.624787	-1.33566
kang	CPA		done	ACTACGGACCCTAC-1	ctrl	patient_1256	CD4 T cells	FALSE	-0.30547	-6.12029	-20.5137	-3.56779	-1.22842	-0.089613
kang	CPA		done	ACTACGGACTATGG-1	ctrl	patient_1488	CD4 T cells	FALSE	1.11468	-6.45806	-11.673	-0.160328	-1.04794	-0.308085
kang	CPA		done	ACTACGGACTCATT-1	ctrl	patient_1256	CD14+ Monocytes	FALSE	1.83502	11.1933	26.7928	31.4442	3.3448	0.287956
kang	CPA		done	ACTACGGACTTGGA-1	ctrl	patient_101	CD4 T cells	FALSE	-0.0362618	-6.77259	-14.4664	19.3204	-0.938422	-0.549867
kang	CPA		done	ACTACGGAGTTGTG-1	ctrl	patient_1015	CD14+ Monocytes	FALSE	0.165072	10.5169	30.727	0.0904594	2.83059	0.241957
kang	CPA		done	ACTACGGATCTCGC-1	ctrl	patient_1016	CD14+ Monocytes	FALSE	-0.0608693	12.0111	40.882	6.67088	2.15857	-0.3642
kang	CPA		done	ACTACTACACACCA-1	ctrl	patient_1244	CD8 T cells	FALSE	-5.37088	-5.32732	-52.4638	3.72433	-0.586721	1.1949
kang	CPA		done	ACTACTACACTTTC-1	ctrl	patient_1015	CD14+ Monocytes	FALSE	0.981587	10.6301	31.114	8.35342	3.24004	0.493978
kang	CPA		done	ACTAGGTGAGTACC-1	ctrl	patient_1256	CD4 T cells	FALSE	2.3624	-5.75057	2.25133	-9.74807	-1.21348	-0.1673
kang	CPA		done	ACTAGGTGCAGAAA-1	ctrl	patient_1039	FCGR3A+ Monocytes	FALSE	1.45092	10.3952	26.5733	-3.16273	3.2179	0.41382
kang	CPA		done	ACTAGGTGCCTAAG-1	ctrl	patient_1256	CD4 T cells	FALSE	0.360155	-5.92932	-21.1392	-4.95306	-1.19189	-0.0236435
kang	CPA		done	ACTAGGTGGGAACG-1	ctrl	patient_1488	CD4 T cells	FALSE	1.40993	-6.62263	-3.32731	-0.152513	-1.10776	-0.712742
kang	CPA		done	ACTAGGTGGGTCAT-1	ctrl	patient_101	CD4 T cells	FALSE	-1.17928	-6.03387	-22.9417	10.5985	-1.18647	0.264641
kang	CPA		done	ACTAGGTGGTTGGT-1	ctrl	patient_1015	B cells	FALSE	2.39494	2.68502	6.17502	-33.6672	-1.14527	0.0328347
kang	CPA		done	ACTATCACGGAAGC-1	ctrl	patient_1256	CD14+ Monocytes	FALSE	2.11526	10.6947	26.0327	19.9515	3.09732	0.202626
kang	CPA		done	ACTATCACGGTATC-1	ctrl	patient_1488	CD4 T cells	FALSE	-0.108956	-6.84524	-10.9556	14.5816	-1.61454	-0.270713
kang	CPA		done	ACTATCACTTCACT-1	ctrl	patient_1256	NK cells	FALSE	-5.80337	-5.71367	-60.2857	7.14421	-0.323498	1.69499
kang	CPA		done	ACTCAGGAAGTCTG-1	ctrl	patient_1488	CD4 T cells	FALSE	1.58527	-5.67784	-10.3538	-10.4107	-1.50308	-0.309684
kang	CPA		done	ACTCAGGACATGCA-1	ctrl	patient_1256	CD4 T cells	FALSE	0.923701	-5.74925	-14.0554	-8.2376	-1.2224	-0.577652
kang	CPA		done	ACTCAGGACCAACA-1	ctrl	patient_1256	CD4 T cells	FALSE	1.79432	-7.06027	7.17913	4.99697	-1.68246	-0.688119
kang	CPA		done	ACTCAGGACGGGAA-1	ctrl	patient_107	CD14+ Monocytes	FALSE	1.56555	11.5829	28.2839	19.7328	2.75141	-0.123041
kang	CPA		done	ACTCAGGACTGTAG-1	ctrl	patient_1244	CD4 T cells	FALSE	2.05295	-6.0255	5.33588	-6.9955	-1.28586	-0.373295
kang	CPA		done	ACTCAGGACTGTGA-1	ctrl	patient_101	CD4 T cells	FALSE	0.244384	-7.1271	-3.18487	17.2681	-1.18877	-0.184497
kang	CPA		done	ACTCAGGAGGCGAA-1	ctrl	patient_101	CD14+ Monocytes	FALSE	0.359783	11.9037	41.1997	9.43918	2.24948	-0.360563
kang	CPA		done	ACTCAGGATATGCG-1	ctrl	patient_1015	CD4 T cells	FALSE	-2.61096	-6.07674	-35.7173	10.3625	-0.982853	0.200742
kang	CPA		done	ACTCAGGATATGGC-1	ctrl	patient_1256	FCGR3A+ Monocytes	FALSE	-2.85173	10.6185	35.7784	-14.8286	1.72618	0.394062
kang	CPA		done	ACTCAGGATCAGAC-1	ctrl	patient_1256	CD4 T cells	FALSE	2.60771	-6.3948	12.1896	-6.65631	-1.4047	-0.287501
kang	CPA		done	ACTCCCGAAGAGTA-1	ctrl	patient_1244	CD4 T cells	FALSE	1.63778	-6.71892	-8.70226	3.62185	-1.19701	-0.209643
kang	CPA		done	ACTCCCGAAGCACT-1	ctrl	patient_1016	FCGR3A+ Monocytes	FALSE	-2.92782	10.6325	36.168	-15.7596	1.19108	0.0495954
kang	CPA		done	ACTCCTCTTAGAAG-1	ctrl	patient_107	CD4 T cells	FALSE	0.588924	-6.90335	-10.2558	10.7041	-1.33597	-0.647846
kang	CPA		done	ACTCCTCTTGTTCT-1	ctrl	patient_1256	CD4 T cells	FALSE	3.21111	-6.10995	5.86901	17.7411	-1.56725	-0.13456
kang	CPA		done	ACTCGAGAAGCATC-1	ctrl	patient_1016	CD8 T cells	FALSE	-3.94328	-5.80222	-43.8706	2.96408	-0.977839	0.93587
kang	CPA		done	ACTCGAGAATCGAC-1	ctrl	patient_1244	CD4 T cells	FALSE	-2.21534	-5.75661	-34.194	2.92945	-1.40592	0.449069
kang	CPA		done	ACTCGAGACCAACA-1	ctrl	patient_1488	CD4 T cells	FALSE	0.95719	-6.39378	-12.1219	0.149279	-1.29421	-0.311149
kang	CPA		done	ACTCGAGACCATGA-1	ctrl	patient_1256	CD4 T cells	FALSE	-3.02063	-5.80871	-44.8999	12.3073	-1.12769	0.782008
kang	CPA		done	ACTCGAGACGTGAT-1	ctrl	patient_1015	CD14+ Monocytes	FALSE	1.1156	11.5373	33.5018	15.3344	2.49082	-0.274885
kang	CPA		done	ACTCGAGACGTTGA-1	ctrl	patient_1488	B cells	FALSE	2.35197	1.89841	4.1988	-44.6966	-0.794441	0.167813
kang	CPA		done	ACTCGAGACTCATT-1	ctrl	patient_1244	B cells	FALSE	1.49072	2.7686	18.517	-43.0821	-1.26057	-0.466537
kang	CPA		done	ACTCGAGACTTGTT-1	ctrl	patient_1016	CD4 T cells	FALSE	2.29279	-5.81796	1.87113	-14.6245	-1.127	-0.49867
kang	CPA		done	ACTCGAGAGAGAGC-1	ctrl	patient_1015	CD4 T cells	FALSE	-0.00108252	-5.79695	-22.6191	-4.56437	-1.33657	-0.0405549
kang	CPA		done	ACTCGAGAGTAGCT-1	ctrl	patient_1244	CD14+ Monocytes	FALSE	-0.622069	12.5335	49.3987	3.01495	1.34839	-0.763852
kang	CPA		done	ACTCGAGATGCTGA-1	ctrl	patient_1256	CD4 T cells	FALSE	1.2352	-4.69074	-10.3488	-16.7913	-1.43012	-0.354881
kang	CPA		done	ACTCGCACATCAGC-1	ctrl	patient_1256	CD4 T cells	FALSE	2.46181	-5.77557	6.59616	-5.49832	-1.29329	-0.247177
kang	CPA		done	ACTCGCACATGTCG-1	ctrl	patient_107	CD4 T cells	FALSE	1.15979	-5.01495	-13.479	-15.2578	-0.909219	-0.205477
kang	CPA		done	ACTCGCACGACGTT-1	ctrl	patient_1488	CD4 T cells	FALSE	1.25962	-4.33041	-12.0276	-22.8992	-0.90603	-0.227851
kang	CPA		done	ACTCGCACTCTTTG-1	ctrl	patient_1256	CD4 T cells	FALSE	0.358634	-4.30972	-23.1639	-15.4391	-1.25701	0.262861
kang	CPA		done	ACTCTATGACCCAA-1	ctrl	patient_1256	B cells	FALSE	2.37801	2.90685	10.083	-35.8944	-1.28261	-0.111812
kang	CPA		done	ACTCTATGACTCTT-1	ctrl	patient_1256	CD4 T cells	FALSE	0.552593	-3.81923	-21.575	-19.2747	-1.35486	-0.00435023
kang	CPA		done	ACTCTATGAGTACC-1	ctrl	patient_1244	CD14+ Monocytes	FALSE	1.27493	10.4838	20.2976	6.65353	3.1343	0.099592
kang	CPA		done	ACTCTATGCTAGCA-1	ctrl	patient_1256	B cells	FALSE	0.966479	2.6449	19.7648	-45.9349	-0.823813	0.0380642
kang	CPA		done	ACTCTATGCTCATT-1	ctrl	patient_101	CD4 T cells	FALSE	1.41669	-6.16209	-0.608953	-2.35464	-1.20553	-0.558239
kang	CPA		done	ACTCTATGGTACGT-1	ctrl	patient_1256	CD14+ Monocytes	FALSE	1.51132	10.5884	22.5741	12.1185	2.98178	0.392134
kang	CPA		done	ACTCTATGGTGCAT-1	ctrl	patient_1015	B cells	FALSE	2.26628	2.31021	6.37664	-41.2193	-1.23044	0.167758
kang	CPA		done	ACTCTATGTGCACA-1	ctrl	patient_1488	CD14+ Monocytes	FALSE	0.729655	10.6593	26.5049	-3.09752	2.74392	-0.159383
kang	CPA		done	ACTCTCCTATTCTC-1	ctrl	patient_101	NK cells	FALSE	-5.53685	-5.26301	-55.6347	-1.1975	-0.45127	0.99423
kang	CPA		done	ACTCTCCTCGAGTT-1	ctrl	patient_1015	B cells	FALSE	2.5451	2.50765	7.71297	-31.597	-0.956615	0.443772
kang	CPA		done	ACTCTCCTCTTACT-1	ctrl	patient_1015	CD4 T cells	FALSE	-2.93192	-6.13948	-35.5003	12.6301	-1.22742	0.361048
kang	CPA		done	ACTCTCCTGAAAGT-1	ctrl	patient_1016	CD8 T cells	FALSE	-3.66812	-6.11088	-41.6818	19.9279	-1.15779	0.806128
kang	CPA		done	ACTCTCCTGCGAGA-1	ctrl	patient_1256	CD14+ Monocytes	FALSE	2.15228	10.9037	22.7815	28.2919	3.49425	-0.191605
kang	CPA		done	ACTCTCCTGGCATT-1	ctrl	patient_1256	CD4 T cells	FALSE	-2.45865	-5.90819	-33.3195	9.18363	-1.11538	0.744902
kang	CPA		done	ACTCTCCTGGTTTG-1	ctrl	patient_1244	CD4 T cells	FALSE	1.75045	-6.62067	3.05251	9.45904	-1.24069	-0.846551
kang	CPA		done	ACTGAGACAGACTC-1	ctrl	patient_1256	CD4 T cells	FALSE	1.94533	-5.83242	-0.204706	-4.66903	-1.09078	-0.347093
kang	CPA		done	ACTGAGACCAGCTA-1	ctrl	patient_1016	NK cells	FALSE	-4.93989	-5.20277	-47.928	1.93796	-1.02509	0.809027
kang	CPA		done	ACTGAGACGGACTT-1	ctrl	patient_1244	CD4 T cells	FALSE	2.91459	-6.0649	11.5079	-12.6342	-1.37078	-0.974804
kang	CPA		done	ACTGAGACGTAAAG-1	ctrl	patient_1256	CD8 T cells	FALSE	-3.23445	-6.27714	-36.0164	14.6342	-0.714121	1.08114
kang	CPA		done	ACTGCCACCGGGAA-1	ctrl	patient_1015	FCGR3A+ Monocytes	FALSE	-2.36015	10.655	36.4215	-10.0365	1.93769	-0.109778
kang	CPA		done	ACTGCCACCGTGTA-1	ctrl	patient_1016	CD4 T cells	FALSE	1.21563	-6.24353	-4.51074	-2.9831	-1.16725	-0.700394
kang	CPA		done	ACTGCCACTAGAAG-1	ctrl	patient_1256	CD4 T cells	FALSE	0.90809	-6.97492	-5.96718	4.76873	-1.10591	-0.2542
kang	CPA		done	ACTGCCACTAGCGT-1	ctrl	patient_101	NK cells	FALSE	-5.82945	-5.38769	-56.4103	3.00159	-0.654544	1.3286
kang	CPA		done	ACTGCCACTGTGCA-1	ctrl	patient_1256	CD14+ Monocytes	FALSE	-0.741642	11.2238	55.7398	15.5961	2.15952	-0.941273
kang	CPA		done	ACTGCCTGTGAACC-1	ctrl	patient_1016	CD14+ Monocytes	FALSE	0.147163	11.9111	41.4251	8.4695	2.16837	-0.279226
kang	CPA		done	ACTGCCTGTGAGCT-1	ctrl	patient_1256	CD8 T cells	FALSE	-3.77783	-5.99093	-43.0183	12.0472	-0.789977	1.32004
kang	CPA		done	ACTGCCTGTTCTCA-1	ctrl	patient_1488	Dendritic cells	FALSE	0.221765	10.3214	41.1022	25.2907	3.49299	-0.472932
kang	CPA		done	ACTGGCCTAGTGCT-1	ctrl	patient_1015	B cells	FALSE	2.65253	2.64996	5.97925	-30.6382	-0.885074	-0.308652
kang	CPA		done	ACTGGCCTATGTCG-1	ctrl	patient_101	CD14+ Monocytes	FALSE	0.557492	10.7822	40.8569	18.796	2.91802	-0.248
kang	CPA		done	ACTGGCCTCAGAAA-1	ctrl	patient_107	CD4 T cells	FALSE	1.35326	-6.65333	-5.65856	2.33139	-1.23582	-0.618916
kang	CPA		done	ACTGGCCTGCAGAG-1	ctrl	patient_1039	Dendritic cells	FALSE	-0.670227	9.86796	48.4762	24.4976	1.78108	-0.27708
kang	CPA		done	ACTGGCCTGCCAAT-1	ctrl	patient_1015	CD14+ Monocytes	FALSE	-0.582264	11.0443	53.3338	18.5132	2.32309	-0.640069
kang	CPA		done	ACTGGCCTTAAGGA-1	ctrl	patient_1015	CD14+ Monocytes	FALSE	1.08697	11.3941	32.7562	17.256	2.61839	-0.0679038
kang	CPA		done	ACTGGCCTTGGTTG-1	ctrl	patient_1015	FCGR3A+ Monocytes	FALSE	-1.96826	10.4706	30.1631	-3.71325	2.91425	0.89661
kang	CPA		done	ACTGTGGAAACAGA-1	ctrl	patient_1488	CD4 T cells	FALSE	0.995189	-6.69972	0.798338	7.8228	-1.0618	-0.404862
kang	CPA		done	ACTGTGGAAACCAC-1	ctrl	patient_101	CD14+ Monocytes	FALSE	-0.914723	10.7571	34.5697	-2.94296	2.50315	-0.291013
kang	CPA		done	ACTGTGGAGGACGA-1	ctrl	patient_1256	CD4 T cells	FALSE	2.64299	-6.09881	10.2828	-6.75226	-1.26829	-0.41535
kang	CPA		done	ACTGTGGAGGTCAT-1	ctrl	patient_1244	B cells	FALSE	2.49353	2.42243	8.06542	-38.2838	-0.849729	-0.00360134
kang	CPA		done	ACTGTGGAGTTCAG-1	ctrl	patient_1256	B cells	FALSE	2.22369	2.22386	6.46577	-45.6554	-1.22758	-0.319228
kang	CPA		done	ACTGTGGATCCCGT-1	ctrl	patient_1488	CD4 T cells	FALSE	-1.78219	-6.33958	-29.6501	18.0242	-1.31566	0.165889
kang	CPA		done	ACTGTTACCAACCA-1	ctrl	patient_1488	CD4 T cells	FALSE	1.66871	-5.61128	0.923601	-7.65886	-1.23054	-0.782757
kang	CPA		done	ACTGTTACGAAACA-1	ctrl	patient_1016	CD8 T cells	FALSE	-3.83193	-6.22047	-49.857	13.3207	-0.850747	0.91374
kang	CPA		done	ACTGTTACGACAGG-1	ctrl	patient_1016	CD14+ Monocytes	FALSE	0.423311	11.0311	25.8856	2.84859	2.81347	-0.256776
kang	CPA		done	ACTGTTACGCTTCC-1	ctrl	patient_1244	CD4 T cells	FALSE	0.180307	-5.85984	-16.1801	3.98482	-1.00646	-0.205098
kang	CPA		done	ACTGTTACTATCTC-1	ctrl	patient_101	CD4 T cells	FALSE	-2.56023	-5.86085	-36.1043	7.22414	-1.03248	0.624633
kang	CPA		done	ACTTAAGAACCATG-1	ctrl	patient_1015	CD14+ Monocytes	FALSE	1.55982	10.9751	27.1724	17.5876	3.31412	-0.404262
kang	CPA		done	ACTTAAGAAGCTAC-1	ctrl	patient_1244	CD14+ Monocytes	FALSE	1.1679	10.8176	39.0419	24.2875	2.96005	-0.379439
kang	CPA		done	ACTTAAGAGGTGAG-1	ctrl	patient_1015	CD14+ Monocytes	FALSE	1.49662	10.4657	16.3689	13.1758	3.03192	1.22445
kang	CPA		done	ACTTAAGAGTGTTG-1	ctrl	patient_1244	NK cells	FALSE	-5.57458	-5.45636	-56.3213	4.014	-0.617135	1.05881
kang	CPA		done	ACTTAAGATATGGC-1	ctrl	patient_1244	B cells	FALSE	2.10125	2.87934	14.8066	-37.7588	-1.19098	-0.364596
kang	CPA		done	ACTTAAGATCTCGC-1	ctrl	patient_1244	CD4 T cells	FALSE	1.58346	-7.13753	0.347148	4.87123	-1.02928	-0.624414
kang	CPA		done	ACTTAGCTACGCAT-1	ctrl	patient_1015	CD4 T cells	FALSE	-1.25386	-6.25216	-24.8806	10.4312	-1.40125	0.295979
kang	CPA		done	ACTTAGCTAGTTCG-1	ctrl	patient_1256	CD4 T cells	FALSE	0.699884	-2.88066	-20.9736	-28.5263	-0.706993	0.387569
kang	CPA		done	ACTTAGCTATCTTC-1	ctrl	patient_1256	CD14+ Monocytes	FALSE	1.40595	10.3863	22.5718	6.7167	3.4559	0.641199
kang	CPA		done	ACTTAGCTCGATAC-1	ctrl	patient_1015	CD4 T cells	FALSE	2.62981	-6.60301	14.2795	-4.8923	-1.46807	-0.347049
kang	CPA		done	ACTTAGCTCGGGAA-1	ctrl	patient_1244	CD4 T cells	FALSE	0.874926	-7.22379	-1.49764	17.6689	-1.29007	-0.442704
kang	CPA		done	ACTTAGCTTTCGCC-1	ctrl	patient_1244	CD14+ Monocytes	FALSE	0.0563042	10.7725	43.7531	18.8342	2.57387	-0.575189
kang	CPA		done	ACTTCAACACGCAT-1	ctrl	patient_1015	CD14+ Monocytes	FALSE	-0.735186	10.9916	51.274	15.7573	2.67544	-0.406547
kang	CPA		done	ACTTCAACAGCCTA-1	ctrl	patient_1016	CD14+ Monocytes	FALSE	-0.499146	12.6169	49.1323	2.40626	1.08196	-0.606737
kang	CPA		done	ACTTCAACAGGAGC-1	ctrl	patient_1015	FCGR3A+ Monocytes	FALSE	-1.91949	10.4522	31.7613	-4.44253	2.33388	0.751053
kang	CPA		done	ACTTCAACATGCCA-1	ctrl	patient_1244	CD4 T cells	FALSE	-1.68607	-6.45869	-29.7645	12.2641	-1.47019	0.173287
kang	CPA		done	ACTTCAACCGACTA-1	ctrl	patient_1256	CD4 T cells	FALSE	1.83694	-6.8371	1.48904	4.75812	-1.07615	-1.01897
kang	CPA		done	ACTTCAACGTGCTA-1	ctrl	patient_1244	Dendritic cells	FALSE	-0.643778	10.0125	48.5217	23.7614	1.8283	-0.660754
kang	CPA		done	ACTTCAACTTTCGT-1	ctrl	patient_1244	CD4 T cells	FALSE	2.91461	-5.85267	9.4397	-11.3917	-1.73325	-0.737127
kang	CPA		done	ACTTCCCTAACGGG-1	ctrl	patient_1488	CD14+ Monocytes	FALSE	0.355017	11.8142	39.581	14.6132	2.31889	-0.667172
kang	CPA		done	ACTTCCCTCTTCTA-1	ctrl	patient_1016	CD4 T cells	FALSE	1.79287	-5.81703	-2.37266	-7.39054	-1.26607	-0.553099
kang	CPA		done	ACTTCCCTGCTATG-1	ctrl	patient_1244	NK cells	FALSE	-4.2661	-5.27114	-41.5181	0.401624	-1.29071	0.782605
kang	CPA		done	ACTTCCCTTTCTTG-1	ctrl	patient_101	NK cells	FALSE	-5.17771	-5.27125	-50.7485	-3.66613	-0.518694	0.807079
kang	CPA		done	ACTTCTGACAACCA-1	ctrl	patient_1256	CD4 T cells	FALSE	0.021871	-6.58752	-16.1505	15.6803	-1.18958	-0.522876
kang	CPA		done	ACTTCTGACAGCTA-1	ctrl	patient_1244	CD4 T cells	FALSE	2.22398	-5.62202	1.7072	-13.0948	-1.59538	-0.384267
kang	CPA		done	ACTTCTGACGTGTA-1	ctrl	patient_1016	CD8 T cells	FALSE	-3.82164	-6.37666	-43.8146	19.5635	-1.1347	0.859595
kang	CPA		done	ACTTCTGATCAGGT-1	ctrl	patient_1015	CD14+ Monocytes	FALSE	1.74424	10.2634	18.6669	26.8064	3.25013	0.769152
kang	CPA		done	ACTTCTGATGGTCA-1	ctrl	patient_1488	CD4 T cells	FALSE	-1.31966	-6.18181	-25.8648	10.653	-1.13168	0.509214
kang	CPA		done	ACTTCTGATGTCAG-1	ctrl	patient_1244	CD14+ Monocytes	FALSE	0.67008	10.5584	36.9196	26.1023	2.80254	-0.82823
kang	CPA		done	ACTTCTGATGTTCT-1	ctrl	patient_1244	CD4 T cells	FALSE	-0.125174	-6.92382	-17.1714	15.1992	-1.11099	-0.280842
kang	CPA		done	ACTTCTGATTCCGC-1	ctrl	patient_1244	CD14+ Monocytes	FALSE	-0.855943	11.0154	51.1394	15.7761	2.15909	-0.580163
kang	CPA		done	ACTTGACTACCTGA-1	ctrl	patient_1488	CD4 T cells	FALSE	2.39985	-6.47892	9.38315	1.52236	-1.25913	-0.735431
kang	CPA		done	ACTTGACTACTCTT-1	ctrl	patient_1015	CD4 T cells	FALSE	0.989742	-6.62833	-9.12283	4.6535	-1.37838	-0.494207
kang	CPA		done	ACTTGACTCCAACA-1	ctrl	patient_107	B cells	FALSE	0.933666	2.64813	19.7146	-46.8562	-1.15058	0.318674
kang	CPA		done	ACTTGACTCCTATT-1	ctrl	patient_1015	CD4 T cells	FALSE	-0.494368	-5.81734	-24.6896	-7.20188	-0.743024	0.0961708
kang	CPA		done	ACTTGACTGGACTT-1	ctrl	patient_1015	CD4 T cells	FALSE	-3.33092	-5.95028	-39.2082	10.5562	-1.49218	0.608042
kang	CPA		done	ACTTGACTTCACCC-1	ctrl	patient_1015	CD14+ Monocytes	FALSE	0.488686	10.5573	28.1996	4.77134	3.29403	-0.107855
kang	CPA		done	ACTTGGGAGCCAAT-1	ctrl	patient_1488	CD14+ Monocytes	FALSE	0.92244	10.8739	28.5323	8.00035	2.93145	0.253617
kang	CPA		done	ACTTGGGAGCTGAT-1	ctrl	patient_1488	CD4 T cells	FALSE	1.04946	-6.50786	-6.9997	7.71737	-1.21702	-0.620659
kang	CPA		done	ACTTGGGATCAGTG-1	ctrl	patient_1016	CD14+ Monocytes	FALSE	-0.0154042	11.3264	40.5495	11.5405	2.32494	-0.527661
kang	CPA		done	ACTTGTACACGTAC-1	ctrl	patient_1039	CD4 T cells	FALSE	2.67604	-6.49064	-8.97079	21.0576	-1.52926	-0.761244
kang	CPA		done	ACTTGTACAGTCGT-1	ctrl	patient_1488	CD4 T cells	FALSE	0.654237	-4.00122	-20.4114	-19.1834	-1.00651	0.0652568
kang	CPA		done	ACTTGTACCCATGA-1	ctrl	patient_101	CD4 T cells	FALSE	-1.86308	-5.76134	-31.2908	3.40579	-1.26631	0.272279
kang	CPA		done	ACTTGTACGTACAC-1	ctrl	patient_1488	CD4 T cells	FALSE	1.09502	-5.86157	-4.74894	-2.54787	-0.708811	-0.453894
kang	CPA		done	ACTTGTACTTCTCA-1	ctrl	patient_1016	NK cells	FALSE	-5.6787	-5.2263	-56.382	0.782522	-0.679902	1.43681
kang	CPA		done	ACTTTGTGGAATGA-1	ctrl	patient_1015	B cells	FALSE	2.61366	2.53691	6.50271	-35.5841	-1.18021	0.212014
kang	CPA		done	ACTTTGTGGTCAAC-1	ctrl	patient_101	B cells	FALSE	1.36733	2.58759	15.7953	-47.6164	-0.537171	0.323981
kang	CPA		done	ACTTTGTGGTCCTC-1	ctrl	patient_1244	CD4 T cells	FALSE	2.52722	-5.89469	4.97473	-8.84019	-0.971445	-0.504191
kang	CPA		done	ACTTTGTGGTCGTA-1	ctrl	patient_1488	CD14+ Monocytes	FALSE	1.15144	10.8161	24.2359	13.281	2.94898	-0.0320974
kang	CPA		done	ACTTTGTGTCCCAC-1	ctrl	patient_1039	CD4 T cells	FALSE	0.767442	-3.79132	-19.8322	-21.5101	-0.89019	-0.123672
kang	CPA		done	ACTTTGTGTGTTTC-1	ctrl	patient_1244	FCGR3A+ Monocytes	FALSE	-2.40734	10.3171	29.0812	-10.2117	2.3483	0.187069
kang	CPA		done	AGAAACGAAACGTC-1	ctrl	patient_1488	CD4 T cells	FALSE	1.20142	-6.91195	1.5352	10.1424	-1.24895	-0.415501
kang	CPA		done	AGAAACGAAGTGTC-1	ctrl	patient_1256	CD14+ Monocytes	FALSE	1.1161	11.7629	30.0932	13.9314	2.8484	0.210967
kang	CPA		done	AGAAACGACTGATG-1	ctrl	patient_1016	CD8 T cells	FALSE	-3.79473	-6.46308	-41.3564	22.411	-0.439916	1.20933
kang	CPA		done	AGAAACGAGCGATT-1	ctrl	patient_1015	CD14+ Monocytes	FALSE	0.437487	11.5931	33.3872	20.5561	2.42813	-0.0564125
kang	CPA		done	AGAAACGATATTCC-1	ctrl	patient_1016	CD8 T cells	FALSE	-3.58146	-6.09375	-43.3673	14.6336	-1.01303	0.740874
kang	CPA		done	AGAAACGATCTTTG-1	ctrl	patient_1244	CD4 T cells	FALSE	2.44116	-5.50649	5.23123	-13.8861	-1.1279	-0.387867
kang	CPA		done	AGAAACGATGCAGT-1	ctrl	patient_1488	B cells	FALSE	2.51437	2.83443	8.72339	-35.6729	-1.04396	-0.266943
kang	CPA		done	AGAAAGTGACCCAA-1	ctrl	patient_1039	CD4 T cells	FALSE	0.719835	-6.37768	-7.42025	4.72693	-1.07688	-0.311769
kang	CPA		done	AGAAAGTGCATCAG-1	ctrl	patient_1488	FCGR3A+ Monocytes	FALSE	-2.6236	10.5968	33.1884	-15.1201	1.87341	0.545144
kang	CPA		done	AGAAAGTGCCGATA-1	ctrl	patient_1015	CD14+ Monocytes	FALSE	0.40487	11.5323	33.3705	9.9833	2.19059	-0.0705217
kang	CPA		done	AGAAAGTGCTGCAA-1	ctrl	patient_1015	CD4 T cells	FALSE	-0.520524	-5.74822	-22.1124	-1.89352	-1.23755	-0.0447742
kang	CPA		done	AGAAAGTGTGCATG-1	ctrl	patient_1488	CD4 T cells	FALSE	-0.258308	-6.59568	-15.3176	13.6933	-1.06277	-0.0953588
kang	CPA		done	AGAAAGTGTTCCAT-1	ctrl	patient_1016	CD4 T cells	FALSE	1.4965	-5.51185	-10.506	-10.713	-1.2762	-0.176401
kang	CPA		done	AGAACAGAACCAAC-1	ctrl	patient_1256	CD4 T cells	FALSE	2.1295	-5.5497	1.40857	-11.2655	-1.07861	-0.221471
kang	CPA		done	AGAACAGACCTCCA-1	ctrl	patient_1488	CD4 T cells	FALSE	1.2149	-7.26057	-2.02807	12.8941	-1.25971	-0.768049
kang	CPA		done	AGAACAGAGAGACG-1	ctrl	patient_1015	CD8 T cells	FALSE	-4.25513	-5.65296	-36.8546	-4.74424	-1.05691	1.19014
kang	CPA		done	AGAACAGAGCTTCC-1	ctrl	patient_107	CD4 T cells	FALSE	-0.963316	-6.28181	-23.9412	9.87477	-0.964122	0.105664
kang	CPA		done	AGAACAGATATGGC-1	ctrl	patient_1015	B cells	FALSE	0.870024	2.62898	20.1387	-49.0816	-0.823404	0.0448133
kang	CPA		done	AGAACAGATGCCTC-1	ctrl	patient_1015	B cells	FALSE	2.45186	2.03771	6.51996	-39.6762	-1.09144	0.178801
kang	CPA		done	AGAACAGATTTGTC-1	ctrl	patient_1488	CD4 T cells	FALSE	1.20497	-6.81565	-2.78082	4.72758	-0.830802	-0.515474
kang	CPA		done	AGAACGCTAGGAGC-1	ctrl	patient_1488	CD4 T cells	FALSE	1.03701	-5.78454	-15.6827	-9.99213	-1.19969	-0.440764
kang	CPA		done	AGAACGCTCAGATC-1	ctrl	patient_107	CD14+ Monocytes	FALSE	2.15748	10.5044	20.1656	23.6123	3.67867	0.628103
kang	CPA		done	AGAACGCTGAATAG-1	ctrl	patient_101	CD4 T cells	FALSE	2.52853	-5.5823	7.04224	-18.3782	-1.48724	-0.169644
kang	CPA		done	AGAACGCTTCCCGT-1	ctrl	patient_1488	FCGR3A+ Monocytes	FALSE	-2.58514	10.47	32.373	-10.7895	2.09825	-0.160399
kang	CPA		done	AGAAGATGAAGAGT-1	ctrl	patient_1244	CD14+ Monocytes	FALSE	0.146292	11.7277	38.9276	14.2205	2.59208	-0.50729
kang	CPA		done	AGAAGATGACACAC-1	ctrl	patient_1488	CD14+ Monocytes	FALSE	0.296894	11.2588	37.2813	9.21242	2.59605	-0.237062
kang	CPA		done	AGAAGATGACCAAC-1	ctrl	patient_1256	CD4 T cells	FALSE	1.41173	-6.06387	-2.07503	-6.2064	-1.07933	-0.394705
kang	CPA		done	AGAAGATGCATTGG-1	ctrl	patient_1488	FCGR3A+ Monocytes	FALSE	-2.82532	10.71	38.8083	-14.8971	1.06339	1.00859
kang	CPA		done	AGAAGATGCCCTAC-1	ctrl	patient_1488	CD14+ Monocytes	FALSE	1.42521	11.1644	26.6347	15.7535	2.89154	-0.0373367
kang	CPA		done	AGAAGATGCCGTAA-1	ctrl	patient_1488	B cells	FALSE	2.06933	2.08064	7.78616	-46.796	-0.296859	-0.0567181
kang	CPA		done	AGAAGATGCCTCAC-1	ctrl	patient_1488	CD4 T cells	FALSE	1.37568	-5.88924	-13.9689	-4.15139	-1.34945	-0.433486
kang	CPA		done	AGAAGATGCTACCC-1	ctrl	patient_1244	B cells	FALSE	2.48545	2.18669	1.9797	-41.1132	-0.783041	-0.257901
kang	CPA		done	AGAAGATGCTGCAA-1	ctrl	patient_1015	CD14+ Monocytes	FALSE	0.992918	11.0682	29.2472	9.4614	2.60835	0.14386
kang	CPA		done	AGAAGATGGAGGGT-1	ctrl	patient_101	CD4 T cells	FALSE	0.54519	-6.21685	-11.5194	6.29305	-1.38685	-0.475412
kang	CPA		done	AGAAGATGGCAGTT-1	ctrl	patient_1256	CD4 T cells	FALSE	-0.269491	-6.02982	-23.6728	10.1706	-1.40298	0.0543395
kang	CPA		done	AGAAGATGTCGACA-1	ctrl	patient_1256	B cells	FALSE	2.04615	2.45948	11.464	-45.8049	-0.789483	0.0787679
kang	CPA		done	AGAAGATGTGATGC-1	ctrl	patient_107	FCGR3A+ Monocytes	FALSE	-2.21908	10.5762	28.8787	-11.6007	2.23808	-0.0743413
kang	CPA		done	AGAAGATGTGCCTC-1	ctrl	patient_1244	CD14+ Monocytes	FALSE	0.778082	10.5988	35.4259	27.0732	2.92126	-0.190469
kang	CPA		done	AGAAGATGTTACTC-1	ctrl	patient_1016	CD8 T cells	FALSE	-3.60558	-6.25	-42.9373	14.1606	-1.09236	0.70594
kang	CPA		done	AGAAGATGTTTCAC-1	ctrl	patient_1016	CD8 T cells	FALSE	-3.37394	-6.27654	-42.2451	15.0794	-0.92612	0.722512
kang	CPA		done	AGAATACTCAACTG-1	ctrl	patient_1256	CD4 T cells	FALSE	-0.165818	-6.86014	-12.1801	18.7363	-1.3721	-0.492384
kang	CPA		done	AGAATACTCATCAG-1	ctrl	patient_101	CD4 T cells	FALSE	0.696479	-3.8702	-24.8578	-18.2948	-1.13976	-0.178466
kang	CPA		done	AGAATACTTTAGGC-1	ctrl	patient_1488	CD4 T cells	FALSE	1.11336	-5.59078	-9.56113	-6.21638	-0.940713	-0.371947
kang	CPA		done	AGAATACTTTCGTT-1	ctrl	patient_1015	CD14+ Monocytes	FALSE	-0.466123	12.0165	43.675	6.02976	1.45493	-0.463056
kang	CPA		done	AGAATGGAAAACAG-1	ctrl	patient_101	CD14+ Monocytes	FALSE	0.220873	10.6582	44.1358	19.8748	2.76422	0.0491271
kang	CPA		done	AGAATGGAAACCGT-1	ctrl	patient_1256	CD4 T cells	FALSE	1.65369	-6.60153	5.07133	5.84841	-1.22196	-0.630891
kang	CPA		done	AGAATGGAACTCAG-1	ctrl	patient_1015	CD4 T cells	FALSE	-0.441147	-6.93612	-21.6196	19.2656	-1.34573	-0.20069
kang	CPA		done	AGAATGGAAGTCAC-1	ctrl	patient_1015	CD4 T cells	FALSE	-0.622035	-5.97296	-22.0687	2.69434	-0.838114	0.00276168
kang	CPA		done	AGAATGGAATCTCT-1	ctrl	patient_1015	CD14+ Monocytes	FALSE	0.643181	10.5103	28.9788	1.54417	3.1134	0.579432
kang	CPA		done	AGAATGGAGCTGAT-1	ctrl	patient_1015	CD4 T cells	FALSE	-0.481439	-6.46167	-12.1993	13.7029	-0.971964	-0.122661
kang	CPA		done	AGAATTTGAACCGT-1	ctrl	patient_1244	CD14+ Monocytes	FALSE	-0.868418	10.9711	54.0746	17.1315	1.79776	-1.01193
kang	CPA		done	AGAATTTGAGCCAT-1	ctrl	patient_1256	CD4 T cells	FALSE	1.24121	-5.60447	-5.0368	-7.41583	-1.18227	-0.411129
kang	CPA		done	AGAATTTGATACCG-1	ctrl	patient_1016	CD14+ Monocytes	FALSE	-0.307261	11.5883	46.1531	12.844	2.30055	-0.674796
kang	CPA		done	AGAATTTGATCAGC-1	ctrl	patient_1488	CD4 T cells	FALSE	-0.108522	-5.91315	-18.1743	1.71472	-0.994869	-0.208966
kang	CPA		done	AGAATTTGCAACTG-1	ctrl	patient_1488	CD14+ Monocytes	FALSE	-0.0636375	11.4718	43.0971	11.835	2.53317	-0.403369
kang	CPA		done	AGAATTTGCGACAT-1	ctrl	patient_1256	CD14+ Monocytes	FALSE	1.40034	10.4969	28.0442	26.3222	3.37757	-0.273413
kang	CPA		done	AGAATTTGCGCATA-1	ctrl	patient_1244	CD14+ Monocytes	FALSE	1.73492	10.9607	24.7918	18.9885	2.80344	-0.30687
kang	CPA		done	AGAATTTGCTCAGA-1	ctrl	patient_1488	CD4 T cells	FALSE	1.33586	-7.12538	2.73436	12.1186	-1.44583	-0.559352
kang	CPA		done	AGAATTTGCTGATG-1	ctrl	patient_1015	CD8 T cells	FALSE	-3.03657	-6.13886	-37.3067	13.5628	-0.834661	0.924584
kang	CPA		done	AGAATTTGCTTGAG-1	ctrl	patient_1015	CD14+ Monocytes	FALSE	0.470063	10.778	29.009	0.902624	2.97951	-0.0949573
kang	CPA		done	AGAATTTGGAAACA-1	ctrl	patient_1015	CD4 T cells	FALSE	0.631192	-5.76086	-18.7738	-3.22576	-1.12346	-0.230758
kang	CPA		done	AGAATTTGGTCTAG-1	ctrl	patient_1488	CD4 T cells	FALSE	0.30055	-5.19718	-19.7922	-7.69156	-0.827211	-0.00465312
kang	CPA		done	AGAATTTGTTAGGC-1	ctrl	patient_1015	CD4 T cells	FALSE	-0.883596	-6.1051	-23.1409	6.27201	-0.637121	0.0143807
kang	CPA		done	AGACACACACGCAT-1	ctrl	patient_1015	NK cells	FALSE	-5.78901	-5.59025	-58.254	3.27364	-0.539476	1.53926
kang	CPA		done	AGACACACAGTCGT-1	ctrl	patient_1488	NK cells	FALSE	-5.16947	-5.76352	-49.9573	7.59603	-0.643416	0.993237
kang	CPA		done	AGACACACATCGAC-1	ctrl	patient_1016	CD4 T cells	FALSE	1.68438	-6.20952	2.98361	0.29878	-1.06677	-0.261085
kang	CPA		done	AGACACACCCGTAA-1	ctrl	patient_1256	CD4 T cells	FALSE	2.32099	-6.52754	5.8705	-2.3635	-1.28003	-0.601688
kang	CPA		done	AGACACACCCTACC-1	ctrl	patient_1015	CD4 T cells	FALSE	-0.0175008	-6.27072	-14.7075	7.47453	-0.74589	0.0270059
kang	CPA		done	AGACACACCGTGAT-1	ctrl	patient_1488	CD14+ Monocytes	FALSE	0.605748	11.6091	35.961	8.87487	2.81817	-0.0538659
kang	CPA		done	AGACACACCGTTGA-1	ctrl	patient_1244	FCGR3A+ Monocytes	FALSE	-2.71062	10.4417	33.2761	-14.3819	1.66342	0.696182
kang	CPA		done	AGACACACGAATAG-1	ctrl	patient_1015	CD14+ Monocytes	FALSE	0.142334	11.5401	40.1138	14.9185	2.00184	-0.474954
kang	CPA		done	AGACACACGTCAAC-1	ctrl	patient_1256	CD14+ Monocytes	FALSE	0.311247	11.913	41.0137	11.314	2.29609	-0.431974
kang	CPA		done	AGACACACTGTCGA-1	ctrl	patient_1244	CD4 T cells	FALSE	2.39199	-5.63621	3.25473	-12.5382	-1.09301	-0.209088
kang	CPA		done	AGACACTGAACCTG-1	ctrl	patient_1488	CD4 T cells	FALSE	1.99711	-6.87341	7.39377	3.82118	-1.24951	-0.710163
kang	CPA		done	AGACACTGAGCACT-1	ctrl	patient_1015	CD14+ Monocytes	FALSE	1.19801	11.3612	34.8716	18.6267	2.97098	-0.344019
kang	CPA		done	AGACACTGCACACA-1	ctrl	patient_1244	CD4 T cells	FALSE	2.85747	-5.70068	10.7308	-17.436	-1.26835	-0.693183
kang	CPA		done	AGACACTGCTTTAC-1	ctrl	patient_1256	B cells	FALSE	2.61705	2.72123	7.67461	-35.1376	-0.669712	-0.182218
kang	CPA		done	AGACACTGTCCGAA-1	ctrl	patient_1015	B cells	FALSE	1.0671	2.71646	19.401	-44.1134	-1.51266	0.102725
kang	CPA		done	AGACCTGACATGAC-1	ctrl	patient_1244	CD4 T cells	FALSE	2.82137	-6.03769	9.23719	-10.7985	-1.57107	-0.615072
kang	CPA		done	AGACCTGATACTTC-1	ctrl	patient_1244	CD14+ Monocytes	FALSE	2.20205	10.644	19.5009	25.146	3.31578	0.214298
kang	CPA		done	AGACGTACACCGAT-1	ctrl	patient_1244	CD14+ Monocytes	FALSE	-0.00335123	11.2436	43.6575	15.6877	2.60724	-0.425799
kang	CPA		done	AGACGTACATCTTC-1	ctrl	patient_1015	NK cells	FALSE	-5.2242	-5.57101	-52.5503	9.12682	-0.877956	1.15827
kang	CPA		done	AGACTCGAAGCGGA-1	ctrl	patient_1016	CD14+ Monocytes	FALSE	-0.168752	11.7598	42.3741	7.41792	2.06743	-0.448835
kang	CPA		done	AGACTCGAAGTTCG-1	ctrl	patient_107	NK cells	FALSE	-4.57961	-5.18431	-44.3555	-1.86028	-1.31436	0.154682
kang	CPA		done	AGACTCGACAATCG-1	ctrl	patient_1015	CD4 T cells	FALSE	1.16931	-5.99186	-8.68038	-3.48275	-1.09978	-0.529135
kang	CPA		done	AGACTCGACTATTC-1	ctrl	patient_1244	CD4 T cells	FALSE	1.56292	-5.88272	-3.40014	-6.87595	-1.13407	-0.552133
kang	CPA		done	AGACTCGAGCAGTT-1	ctrl	patient_1244	CD4 T cells	FALSE	-1.35498	-6.24978	-28.7568	8.82336	-1.35219	0.139349
kang	CPA		done	AGACTCGAGGTAAA-1	ctrl	patient_1016	CD14+ Monocytes	FALSE	-0.612223	12.2162	47.974	5.89381	1.57782	-0.143742
kang	CPA		done	AGACTCGAGGTAGG-1	ctrl	patient_1015	CD8 T cells	FALSE	-3.50052	-5.89849	-32.1968	11.0757	-0.822325	0.694263
kang	CPA		done	AGACTCGATTTACC-1	ctrl	patient_1244	CD14+ Monocytes	FALSE	1.2789	11.5585	32.7774	26.262	2.89779	-0.107636
kang	CPA		done	AGACTGACGATGAA-1	ctrl	patient_1015	CD14+ Monocytes	FALSE	1.05951	10.5373	24.9365	8.21757	3.11284	-0.000802863
kang	CPA		done	AGACTGACGGCATT-1	ctrl	patient_1244	CD14+ Monocytes	FALSE	0.789231	10.5544	27.311	7.35225	2.51913	0.214563
kang	CPA		done	AGACTGACGGTACT-1	ctrl	patient_1244	CD4 T cells	FALSE	2.57713	-6.00642	12.7195	-12.7328	-1.17156	-0.597568
kang	CPA		done	AGACTTCTACGACT-1	ctrl	patient_1015	CD8 T cells	FALSE	-3.97349	-6.34585	-46.7752	17.9642	-0.773522	1.2897
kang	CPA		done	AGACTTCTCTGGAT-1	ctrl	patient_1488	CD14+ Monocytes	FALSE	0.157965	10.8168	42.4206	17.7915	2.73879	-0.719693
kang	CPA		done	AGACTTCTGGAACG-1	ctrl	patient_1488	B cells	FALSE	1.99532	3.2355	16.2735	-31.8605	-0.782709	0.33022
kang	CPA		done	AGACTTCTTTGGTG-1	ctrl	patient_1015	NK cells	FALSE	-4.56856	-5.30834	-46.3743	-2.62709	-1.12228	1.04117
kang	CPA		done	AGAGAAACAACGGG-1	ctrl	patient_1256	CD4 T cells	FALSE	1.31275	-6.3186	-4.01822	-1.14751	-1.0174	-0.528483
kang	CPA		done	AGAGAAACACCAGT-1	ctrl	patient_101	B cells	FALSE	1.83018	2.44979	10.925	-44.6113	-0.311359	0.362918
kang	CPA		done	AGAGAAACATACCG-1	ctrl	patient_1015	B cells	FALSE	2.57448	2.74526	5.55778	-32.6724	-0.567195	0.26596
kang	CPA		done	AGAGAAACCCGCTT-1	ctrl	patient_1256	CD4 T cells	FALSE	1.90508	-6.76623	4.85096	-0.237646	-1.03375	-0.771911
kang	CPA		done	AGAGAAACCCTTTA-1	ctrl	patient_1015	FCGR3A+ Monocytes	FALSE	0.144166	10.3931	30.4229	-0.617415	3.1546	0.184552
kang	CPA		done	AGAGAAACCTGGTA-1	ctrl	patient_1015	NK cells	FALSE	-5.07708	-5.74815	-44.1752	4.95748	-0.334313	1.31512
kang	CPA		done	AGAGAAACGCTTAG-1	ctrl	patient_1015	CD14+ Monocytes	FALSE	0.384096	12.172	41.0606	4.01693	2.24079	0.265224
kang	CPA		done	AGAGAAACGTATCG-1	ctrl	patient_1244	CD4 T cells	FALSE	2.1876	-6.12624	8.33311	7.08953	-1.42701	-0.354072
kang	CPA		done	AGAGAAACTAGAGA-1	ctrl	patient_107	NK cells	FALSE	-4.63134	-5.2339	-44.9225	-1.97434	-0.806243	0.478194
kang	CPA		done	AGAGAATGAACTGC-1	ctrl	patient_1244	CD4 T cells	FALSE	-0.221523	-6.41153	-16.5339	13.345	-1.16499	-0.405697
kang	CPA		done	AGAGAATGTCTCCG-1	ctrl	patient_1488	B cells	FALSE	2.63807	2.54079	4.83041	-33.4695	-0.594184	-0.232003
kang	CPA		done	AGAGAATGTGGAAA-1	ctrl	patient_1256	CD4 T cells	FALSE	0.72528	-3.89439	-18.4751	-20.045	-0.918429	0.0999762
kang	CPA		done	AGAGAATGTTTGGG-1	ctrl	patient_1015	FCGR3A+ Monocytes	FALSE	-2.17175	10.5629	35.7457	-6.33246	2.59678	0.0469002
kang	CPA		done	AGAGATGACAGAAA-1	ctrl	patient_1016	CD4 T cells	FALSE	-1.75141	-6.21684	-32.751	14.7106	-1.07901	0.270481
kang	CPA		done	AGAGATGACTACCC-1	ctrl	patient_1244	CD4 T cells	FALSE	2.43013	-6.88709	3.81217	3.48637	-1.09628	-0.365561
kang	CPA		done	AGAGATGACTACTT-1	ctrl	patient_1488	CD14+ Monocytes	FALSE	1.08434	11.3136	32.2269	15.5634	2.83777	0.139607
kang	CPA		done	AGAGATGACTTGAG-1	ctrl	patient_1015	CD4 T cells	FALSE	1.20732	-4.24484	-11.2612	-21.9624	-1.69585	0.0501235
kang	CPA		done	AGAGATGAGTTTGG-1	ctrl	patient_1488	B cells	FALSE	0.975717	2.63599	18.6452	-47.648	-1.10829	-0.216613
kang	CPA		done	AGAGATGATCCCAC-1	ctrl	patient_101	CD4 T cells	FALSE	-2.48891	-6.14762	-29.7971	13.8871	-1.34089	0.57255
kang	CPA		done	AGAGATGATGCCCT-1	ctrl	patient_1488	CD4 T cells	FALSE	0.892759	-6.73616	-10.5556	2.58909	-1.22775	-0.447021
kang	CPA		done	AGAGCGGAACCTCC-1	ctrl	patient_1256	NK cells	FALSE	-5.43824	-5.67708	-53.0454	5.79186	-0.615847	1.51504
kang	CPA		done	AGAGCGGACATGCA-1	ctrl	patient_1488	CD4 T cells	FALSE	1.38701	-6.32337	-5.00723	-2.58702	-1.18001	-0.637324
kang	CPA		done	AGAGCGGACGTACA-1	ctrl	patient_107	CD14+ Monocytes	FALSE	0.00265335	11.3776	41.6683	21.7829	2.3525	-0.832187
kang	CPA		done	AGAGCGGAGTAGCT-1	ctrl	patient_1015	CD4 T cells	FALSE	-0.417641	-6.25421	-18.7526	7.23715	-1.14548	-0.466517
kang	CPA		done	AGAGCGGAGTGCAT-1	ctrl	patient_1015	CD14+ Monocytes	FALSE	-0.875453	11.1981	54.0604	15.7747	2.20871	-1.0827
kang	CPA		done	AGAGCGGATGTGCA-1	ctrl	patient_1244	CD4 T cells	FALSE	-1.96803	-5.93555	-30.2817	1.0256	-0.741228	0.558839
kang	CPA		done	AGAGCGGATTGGCA-1	ctrl	patient_1488	CD4 T cells	FALSE	1.86816	-6.10708	2.44137	-6.30393	-1.01775	-0.500562
kang	CPA		done	AGAGCTACATCACG-1	ctrl	patient_1015	CD14+ Monocytes	FALSE	2.01369	10.7857	20.9251	23.7316	3.1129	0.466518
kang	CPA		done	AGAGCTACCATACG-1	ctrl	patient_1488	CD4 T cells	FALSE	1.33754	-5.04484	-11.8893	-10.6083	-1.00837	-0.151983
kang	CPA		done	AGAGCTACCCCTAC-1	ctrl	patient_1015	NK cells	FALSE	-5.5504	-5.80863	-55.3918	7.71961	-0.835925	1.81838
kang	CPA		done	AGAGCTACCCTTCG-1	ctrl	patient_1256	CD14+ Monocytes	FALSE	1.78873	10.6955	24.2794	16.9675	3.41541	0.134679
kang	CPA		done	AGAGCTACGCTCCT-1	ctrl	patient_1244	CD4 T cells	FALSE	2.91752	-6.09233	14.1567	-8.99102	-1.52597	-0.255735
kang	CPA		done	AGAGCTACTAGAGA-1	ctrl	patient_1256	B cells	FALSE	2.39888	2.92229	10.3156	-37.5017	-1.10397	0.290576
kang	CPA		done	AGAGGTCTAAACGA-1	ctrl	patient_1244	CD14+ Monocytes	FALSE	1.86084	10.6751	20.2857	16.9556	3.4074	1.20994
kang	CPA		done	AGAGGTCTAGATCC-1	ctrl	patient_1015	CD4 T cells	FALSE	-0.33687	-6.16077	-16.6682	8.0411	-1.28508	-0.187362
kang	CPA		done	AGAGGTCTAGTGCT-1	ctrl	patient_1015	CD4 T cells	FALSE	2.48632	-6.67881	2.08184	5.58364	-1.33503	-0.800728
kang	CPA		done	AGAGGTCTGACAGG-1	ctrl	patient_1256	CD4 T cells	FALSE	2.35632	-6.07489	2.33677	-5.36715	-1.09668	-0.498589
kang	CPA		done	AGAGGTCTGGCGAA-1	ctrl	patient_1256	CD8 T cells	FALSE	-3.61639	-6.24958	-40.0477	21.4454	-0.704889	1.38597
kang	CPA		done	AGAGGTCTTCAGTG-1	ctrl	patient_1016	CD8 T cells	FALSE	-4.13308	-6.14199	-49.5059	10.1351	-0.674221	1.3922
kang	CPA		done	AGAGGTCTTCCAGA-1	ctrl	patient_1256	B cells	FALSE	1.00155	2.65685	19.3567	-46.2582	-0.997378	-0.232104
kang	CPA		done	AGAGGTCTTCGATG-1	ctrl	patient_1015	CD14+ Monocytes	FALSE	0.993051	11.4075	31.4277	11.1413	2.45994	0.275064
kang	CPA		done	AGAGGTCTTGGAAA-1	ctrl	patient_1244	CD4 T cells	FALSE	1.55201	-7.03282	-2.75515	7.80955	-1.39294	-0.470576
kang	CPA		done	AGAGGTCTTGTGGT-1	ctrl	patient_1016	CD8 T cells	FALSE	-3.87225	-6.1121	-44.0414	20.6757	-0.788516	1.09411
kang	CPA		done	AGAGTCACCCGATA-1	ctrl	patient_1488	CD14+ Monocytes	FALSE	0.889672	11.7241	36.8812	9.95612	2.38285	0.0688482
kang	CPA		done	AGAGTCACGACGTT-1	ctrl	patient_1016	CD8 T cells	FALSE	-3.32979	-6.06861	-40.4829	14.3791	-0.960683	0.587898
kang	CPA		done	AGAGTCACGCAAGG-1	ctrl	patient_1015	NK cells	FALSE	-5.13219	-5.82811	-53.8109	11.5756	-0.996726	1.17207
kang	CPA		done	AGAGTCACGTAGCT-1	ctrl	patient_1244	CD14+ Monocytes	FALSE	-0.365466	12.1348	48.6564	7.82003	1.99722	-0.915941
kang	CPA		done	AGAGTCACTCTCCG-1	ctrl	patient_1256	CD4 T cells	FALSE	1.11978	-6.38691	-7.14005	7.73846	-1.28045	-0.36381
kang	CPA		done	AGAGTCACTGGTCA-1	ctrl	patient_1244	Dendritic cells	FALSE	-0.778039	9.76425	50.313	24.8669	0.753806	-0.971736
kang	CPA		done	AGAGTCTGACACGT-1	ctrl	patient_1244	CD14+ Monocytes	FALSE	0.855921	11.4045	36.079	13.1789	2.53528	-0.459481
kang	CPA		done	AGAGTCTGCCTCCA-1	ctrl	patient_101	CD4 T cells	FALSE	0.342641	-7.04268	-4.23524	21.2732	-1.65641	-0.476159
kang	CPA		done	AGAGTCTGGGACGA-1	ctrl	patient_1016	CD4 T cells	FALSE	-2.14737	-5.95798	-29.3042	11.0424	-1.05532	0.302114
kang	CPA		done	AGAGTCTGGTGTAC-1	ctrl	patient_1488	CD4 T cells	FALSE	0.582225	-4.12499	-21.2265	-16.6166	-1.13819	-0.100412
kang	CPA		done	AGAGTCTGTCGATG-1	ctrl	patient_1015	CD4 T cells	FALSE	2.33086	-6.95928	15.2777	-6.11365	-1.16781	-0.518036
kang	CPA		done	AGAGTCTGTGCTGA-1	ctrl	patient_1244	CD14+ Monocytes	FALSE	1.12836	11.6334	35.6924	20.8584	2.86729	-0.823976
kang	CPA		done	AGAGTCTGTTGCTT-1	ctrl	patient_1016	CD4 T cells	FALSE	-3.15442	-5.63901	-38.958	6.75095	-0.754313	0.669041
kang	CPA		done	AGAGTGCTCTCCAC-1	ctrl	patient_1256	CD14+ Monocytes	FALSE	0.866368	11.0594	33.4764	15.2406	2.74936	-0.0611482
kang	CPA		done	AGAGTGCTGACAGG-1	ctrl	patient_1015	CD4 T cells	FALSE	0.62019	-6.56912	-11.9781	7.15687	-1.18323	-0.295955
kang	CPA		done	AGAGTGCTGCTTCC-1	ctrl	patient_1244	CD4 T cells	FALSE	2.00973	-5.7101	0.0147942	-8.54804	-1.11987	-0.527612
kang	CPA		done	AGAGTGCTTAGCGT-1	ctrl	patient_1488	FCGR3A+ Monocytes	FALSE	-2.28588	10.2108	30.0055	-11.8088	2.71869	0.341104
kang	CPA		done	AGAGTGCTTGGTTG-1	ctrl	patient_1488	CD4 T cells	FALSE	0.712415	-6.47768	-11.7463	9.82397	-1.15644	-0.291037
kang	CPA		done	AGATATACACGACT-1	ctrl	patient_1256	CD4 T cells	FALSE	2.29708	-5.47962	-0.0071873	-17.5491	-1.25353	-0.286378
kang	CPA		done	AGATATACAGCGTT-1	ctrl	patient_1488	CD4 T cells	FALSE	-0.353788	-6.20594	-15.4223	8.14372	-1.54174	-0.273883
kang	CPA		done	AGATATACATCGAC-1	ctrl	patient_1256	CD4 T cells	FALSE	1.73723	-5.81294	-0.140913	-7.66673	-1.43303	-0.146752
kang	CPA		done	AGATATACCCGATA-1	ctrl	patient_1256	CD8 T cells	FALSE	-3.3271	-6.20819	-37.4096	22.269	-1.02649	0.76985
kang	CPA		done	AGATATACGTACGT-1	ctrl	patient_1015	B cells	FALSE	2.57765	2.14725	4.52799	-39.9253	-0.994028	-0.0220315
kang	CPA		done	AGATATACTCTGGA-1	ctrl	patient_1244	CD4 T cells	FALSE	-0.101848	-6.7245	-22.5459	15.096	-1.51193	-0.445174
kang	CPA		done	AGATATACTTCTCA-1	ctrl	patient_1015	CD14+ Monocytes	FALSE	0.161844	10.875	32.1771	1.87259	2.49812	0.290251
kang	CPA		done	AGATATTGACGTGT-1	ctrl	patient_1488	CD4 T cells	FALSE	1.04282	-5.88028	-4.48094	13.3574	-1.35413	-0.711121
kang	CPA		done	AGATATTGCTCCAC-1	ctrl	patient_1256	CD8 T cells	FALSE	-4.99085	-5.62949	-51.4238	8.03028	-0.827324	1.07477
kang	CPA		done	AGATATTGGGACTT-1	ctrl	patient_1256	CD14+ Monocytes	FALSE	1.57066	10.6787	21.9685	6.97821	3.71324	0.661331
kang	CPA		done	AGATATTGTAAAGG-1	ctrl	patient_1244	CD4 T cells	FALSE	0.0934221	-6.45244	-15.8654	8.45284	-1.07009	-0.288106
kang	CPA		done	AGATATTGTCCAGA-1	ctrl	patient_1488	CD4 T cells	FALSE	1.60064	-6.188	0.614479	2.95203	-1.34492	-0.716491
kang	CPA		done	AGATCGTGACCCTC-1	ctrl	patient_1256	CD8 T cells	FALSE	-3.52504	-6.27352	-40.8967	19.1826	-0.929991	0.752139
kang	CPA		done	AGATCGTGACCTTT-1	ctrl	patient_1015	CD14+ Monocytes	FALSE	1.80307	10.5875	25.6011	21.6986	3.42505	0.316875
kang	CPA		done	AGATCGTGAGAGAT-1	ctrl	patient_1015	CD14+ Monocytes	FALSE	0.756508	11.4418	33.3691	11.872	2.53032	0.397185
kang	CPA		done	AGATCGTGAGGTTC-1	ctrl	patient_1015	CD14+ Monocytes	FALSE	1.10126	10.9322	29.4711	10.5174	2.70747	0.313726
kang	CPA		done	AGATCGTGCACAAC-1	ctrl	patient_1016	CD8 T cells	FALSE	-3.43777	-6.21925	-40.3172	14.6817	-1.025	0.706784
kang	CPA		done	AGATCGTGGTGAGG-1	ctrl	patient_1244	CD8 T cells	FALSE	-2.56056	-5.78714	-36.8654	1.98685	-1.38502	0.253915
kang	CPA		done	AGATCTCTATTCTC-1	ctrl	patient_1256	CD4 T cells	FALSE	-0.137113	-6.85323	-7.85908	14.739	-1.33432	-0.334622
kang	CPA		done	AGATCTCTATTGGC-1	ctrl	patient_1488	CD4 T cells	FALSE	0.611878	-6.23796	-15.0394	4.00095	-1.18149	-0.271693
kang	CPA		done	AGATCTCTCAACTG-1	ctrl	patient_1015	CD14+ Monocytes	FALSE	1.04825	11.4232	31.5376	10.8188	2.4233	0.442008
kang	CPA		done	AGATCTCTCGTGTA-1	ctrl	patient_101	CD14+ Monocytes	FALSE	1.15172	10.5859	21.204	18.2365	3.04147	-0.256124
kang	CPA		done	AGATCTCTGGAAAT-1	ctrl	patient_1015	FCGR3A+ Monocytes	FALSE	-2.13152	10.7012	34.9097	-7.16425	2.09818	-0.0734004
kang	CPA		done	AGATCTCTTAGAGA-1	ctrl	patient_1488	CD14+ Monocytes	FALSE	0.684597	10.484	24.5252	0.731065	2.49115	0.589389
kang	CPA		done	AGATCTCTTTCCGC-1	ctrl	patient_1256	CD4 T cells	FALSE	-0.543977	-6.38203	-20.239	18.3792	-1.37706	-0.157369
kang	CPA		done	AGATTAACGCTTAG-1	ctrl	patient_1015	CD4 T cells	FALSE	1.218	-7.10144	-1.19254	11.2518	-1.30943	-1.1515
kang	CPA		done	AGATTAACGGACGA-1	ctrl	patient_1488	B cells	FALSE	2.16286	2.15206	4.63553	-40.6088	-0.712624	-0.27457
kang	CPA		done	AGATTAACGGTGTT-1	ctrl	patient_1244	B cells	FALSE	1.18904	2.56387	17.9736	-47.6163	-1.26067	-0.122509
kang	CPA		done	AGATTAACTATGGC-1	ctrl	patient_1256	CD4 T cells	FALSE	1.33363	-6.19776	-6.7059	-2.27329	-1.13128	-0.49042
kang	CPA		done	AGATTAACTTCTGT-1	ctrl	patient_1015	CD14+ Monocytes	FALSE	0.0791141	11.7837	43.0576	7.73102	1.83979	0.0111912
kang	CPA		done	AGATTCCTACGTAC-1	ctrl	patient_1016	CD4 T cells	FALSE	1.1257	-6.47508	-14.6839	7.28451	-0.963067	-0.222692
kang	CPA		done	AGATTCCTAGCGTT-1	ctrl	patient_1488	CD14+ Monocytes	FALSE	-0.249145	11.463	45.5729	13.0085	2.01474	-0.235908
kang	CPA		done	AGATTCCTAGGTTC-1	ctrl	patient_101	B cells	FALSE	2.28761	2.92342	10.7797	-35.1532	-1.11723	-0.424901
kang	CPA		done	AGATTCCTCTACTT-1	ctrl	patient_1244	CD14+ Monocytes	FALSE	-0.0740603	11.9609	41.9466	9.44534	2.1837	-0.36974
kang	CPA		done	AGATTCCTCTGCAA-1	ctrl	patient_1488	CD4 T cells	FALSE	0.816437	-5.68976	-14.2718	-0.171279	-1.50957	-0.0535354
kang	CPA		done	AGATTCCTGGGAGT-1	ctrl	patient_1488	CD4 T cells	FALSE	-2.06834	-6.22639	-30.3632	14.247	-1.22968	0.270226
kang	CPA		done	AGATTCCTTAGTCG-1	ctrl	patient_1016	FCGR3A+ Monocytes	FALSE	-2.84418	10.6369	36.534	-15.2656	1.4874	0.356783
kang	CPA		done	AGATTCCTTCCAGA-1	ctrl	patient_1016	CD14+ Monocytes	FALSE	-0.506428	11.7444	47.2632	11.197	1.86469	-0.330618
kang	CPA		done	AGCAAAGACTTCGC-1	ctrl	patient_1488	CD4 T cells	FALSE	1.39352	-6.16436	-7.77836	-6.10211	-1.02963	-0.519461
kang	CPA		done	AGCAAAGACTTGCC-1	ctrl	patient_1256	NK cells	FALSE	-5.42339	-5.18332	-54.1986	-1.58637	-0.779366	1.54728
kang	CPA		done	AGCAAAGATGGATC-1	ctrl	patient_1488	CD4 T cells	FALSE	1.97279	-6.50127	6.67904	2.78753	-1.36327	-0.495071
kang	CPA		done	AGCAACACAGCATC-1	ctrl	patient_1015	CD14+ Monocytes	FALSE	0.462821	11.176	35.4336	16.2025	2.6647	0.294668
kang	CPA		done	AGCAACACAGCCTA-1	ctrl	patient_1256	B cells	FALSE	2.01976	2.33682	-2.32964	-40.8634	-0.927381	-0.0957315
kang	CPA		done	AGCAACACGAATGA-1	ctrl	patient_1016	CD4 T cells	FALSE	1.14713	-6.23967	-10.2995	0.732088	-1.26702	-0.484519
kang	CPA		done	AGCAACACGACAAA-1	ctrl	patient_1244	CD4 T cells	FALSE	2.31628	-6.66535	3.61105	-2.19031	-1.19324	-0.200891
kang	CPA		done	AGCAACACGCTCCT-1	ctrl	patient_1015	CD14+ Monocytes	FALSE	1.53133	11.5567	27.6255	18.3481	2.88847	-0.177531
kang	CPA		done	AGCAACACGGTAGG-1	ctrl	patient_1256	CD4 T cells	FALSE	-0.0544078	-6.15452	-20.809	10.5156	-0.964324	-0.188259
kang	CPA		done	AGCAACACTGGGAG-1	ctrl	patient_1015	B cells	FALSE	2.31374	2.32794	7.15907	-39.3748	-1.09096	-0.0215391
kang	CPA		done	AGCAACACTTGAGC-1	ctrl	patient_1015	CD8 T cells	FALSE	-3.49424	-5.75521	-45.1099	8.92073	-0.715174	0.801633
kang	CPA		done	AGCAAGCTAACGGG-1	ctrl	patient_1244	CD8 T cells	FALSE	-4.73238	-5.24606	-46.1317	0.666579	-0.983881	0.959121
kang	CPA		done	AGCAAGCTCAAGCT-1	ctrl	patient_1016	CD4 T cells	FALSE	2.46063	-5.90231	13.1156	-12.6443	-1.41648	-0.550307
kang	CPA		done	AGCAAGCTCTGGAT-1	ctrl	patient_1256	CD14+ Monocytes	FALSE	1.06953	11.752	36.3689	17.2472	2.65478	-0.318755
kang	CPA		done	AGCAAGCTCTTGGA-1	ctrl	patient_1016	B cells	FALSE	2.61407	2.97465	9.28181	-36.709	-0.834509	-0.338641
kang	CPA		done	AGCAAGCTGAACCT-1	ctrl	patient_1488	CD4 T cells	FALSE	1.2677	-5.99238	-2.68263	0.475383	-1.0309	-0.730042
kang	CPA		done	AGCAAGCTGTTCGA-1	ctrl	patient_1488	CD4 T cells	FALSE	0.578211	-6.46231	-10.364	4.22373	-1.1098	-0.190617
kang	CPA		done	AGCAAGCTTGCAGT-1	ctrl	patient_1244	CD4 T cells	FALSE	1.1317	-6.97475	-8.44728	7.66291	-1.27958	-0.716503
kang	CPA		done	AGCAAGCTTGCTTT-1	ctrl	patient_1015	CD14+ Monocytes	FALSE	0.157206	10.7893	44.0782	20.7706	2.65178	-0.203109
kang	CPA		done	AGCACAACAAGAAC-1	ctrl	patient_1488	NK cells	FALSE	-5.12329	-5.63817	-51.9251	7.15707	-0.895421	1.15908
kang	CPA		done	AGCACAACACCTCC-1	ctrl	patient_1015	CD4 T cells	FALSE	-0.709722	-6.68775	-22.1498	16.4878	-1.29729	-0.070291
kang	CPA		done	AGCACAACACCTTT-1	ctrl	patient_1256	NK cells	FALSE	-5.58952	-5.472	-56.2829	2.08578	-0.588364	1.4413
kang	CPA		done	AGCACAACCTTGTT-1	ctrl	patient_1244	CD14+ Monocytes	FALSE	0.215532	11.6015	39.978	12.1557	2.51858	-0.703249
kang	CPA		done	AGCACAACGACGAG-1	ctrl	patient_1015	CD14+ Monocytes	FALSE	0.816201	11.3615	32.3722	10.3502	2.85238	0.204608
kang	CPA		done	AGCACAACGGATTC-1	ctrl	patient_1015	CD4 T cells	FALSE	-2.13315	-5.80543	-31.9764	5.63531	-1.62634	0.891675
kang	CPA		done	AGCACAACTATGCG-1	ctrl	patient_1488	CD4 T cells	FALSE	1.43267	-5.68546	-3.82307	-5.03535	-1.1882	-0.390358
kang	CPA		done	AGCACAACTCGCCT-1	ctrl	patient_1015	CD4 T cells	FALSE	-1.27314	-6.36243	-24.4509	14.7389	-1.18197	0.298479
kang	CPA		done	AGCACAACTGTAGC-1	ctrl	patient_1244	CD14+ Monocytes	FALSE	1.66675	10.4759	18.564	19.7169	3.40659	0.226289
kang	CPA		done	AGCACAACTTCGTT-1	ctrl	patient_1488	CD14+ Monocytes	FALSE	1.64267	10.8642	19.227	18.0171	3.0398	0.474839
kang	CPA		done	AGCACTGAAACGAA-1	ctrl	patient_1015	CD4 T cells	FALSE	-1.89382	-5.94866	-30.0073	7.8508	-1.60004	0.420939
kang	CPA		done	AGCACTGAAGCTCA-1	ctrl	patient_1488	CD14+ Monocytes	FALSE	0.711816	11.1024	38.2145	16.5507	2.77612	-0.14317
kang	CPA		done	AGCACTGACTTCTA-1	ctrl	patient_1488	CD4 T cells	FALSE	1.42582	-5.46606	-12.0392	-7.60348	-1.24624	-0.244738
kang	CPA		done	AGCACTGAGAGACG-1	ctrl	patient_1256	CD4 T cells	FALSE	-1.18737	-6.32133	-32.2729	-3.88474	-0.848625	0.170856
kang	CPA		done	AGCACTGAGGACAG-1	ctrl	patient_1016	CD4 T cells	FALSE	0.631688	-3.14813	-21.7409	-26.018	-0.87861	0.504791
kang	CPA		done	AGCACTGAGGGACA-1	ctrl	patient_1039	CD4 T cells	FALSE	2.50161	-5.49274	0.865083	-16.8457	-1.25506	-0.199739
kang	CPA		done	AGCACTGAGGGTGA-1	ctrl	patient_1488	CD4 T cells	FALSE	2.05651	-6.97885	4.73083	3.98198	-1.17392	-0.832951
kang	CPA		done	AGCACTGATCCGTC-1	ctrl	patient_1016	CD8 T cells	FALSE	-3.81586	-6.23561	-45.6738	16.204	-0.980393	0.953947
kang	CPA		done	AGCACTGATTCTTG-1	ctrl	patient_1256	B cells	FALSE	0.911917	2.67348	20.2784	-46.0277	-1.37428	-0.292108
kang	CPA		done	AGCATCGAAGCTCA-1	ctrl	patient_107	CD14+ Monocytes	FALSE	1.14762	11.6784	32.7611	14.8352	2.73144	-0.0724094
kang	CPA		done	AGCATCGACTAAGC-1	ctrl	patient_101	NK cells	FALSE	-5.39467	-5.15461	-52.456	0.0679813	-0.658693	0.971072
kang	CPA		done	AGCATCGAGAGAGC-1	ctrl	patient_1256	CD4 T cells	FALSE	2.0151	-5.62952	-2.08076	-16.2301	-1.35357	-0.256157
kang	CPA		done	AGCATCGAGAGATA-1	ctrl	patient_1039	CD4 T cells	FALSE	-3.39546	-5.48852	-35.6217	-4.27953	-1.55256	0.438333
kang	CPA		done	AGCATCGAGCCTTC-1	ctrl	patient_1244	B cells	FALSE	2.54078	2.31435	6.24841	-40.0319	-0.814639	-0.110254
kang	CPA		done	AGCATCGATAGCCA-1	ctrl	patient_1488	CD14+ Monocytes	FALSE	1.33123	11.2451	38.1626	24.2797	3.52468	-0.38864
kang	CPA		done	AGCATGACAGCATC-1	ctrl	patient_101	CD4 T cells	FALSE	-2.00234	-4.04221	-7.3494	30.5392	-0.862024	-0.169811
kang	CPA		done	AGCATGACAGTTCG-1	ctrl	patient_1488	CD14+ Monocytes	FALSE	0.210519	11.8925	38.0855	9.9737	2.21509	-0.109649
kang	CPA		done	AGCATGACATCTTC-1	ctrl	patient_101	CD4 T cells	FALSE	-0.591685	-6.16758	-19.6067	6.50881	-1.08404	-0.156295
kang	CPA		done	AGCATGACCTCGAA-1	ctrl	patient_107	CD14+ Monocytes	FALSE	2.66386	10.526	21.9857	-4.36393	3.74401	0.65067
kang	CPA		done	AGCATGACGCAGTT-1	ctrl	patient_1256	CD14+ Monocytes	FALSE	0.227232	11.0981	39.6947	16.333	2.86911	-0.288516
kang	CPA		done	AGCATGACTAACGC-1	ctrl	patient_101	CD14+ Monocytes	FALSE	-0.882314	11.1743	52.0861	16.1345	2.172	-0.867293
kang	CPA		done	AGCATGACTGTTTC-1	ctrl	patient_1244	CD4 T cells	FALSE	1.94971	-5.93325	-2.83999	-2.23783	-1.09277	-0.309062
kang	CPA		done	AGCATTCTAGTACC-1	ctrl	patient_1488	CD4 T cells	FALSE	1.42705	-5.76706	-3.85421	-14.0864	-1.09263	-0.710561
kang	CPA		done	AGCATTCTAGTGCT-1	ctrl	patient_1256	CD4 T cells	FALSE	2.1573	-6.74881	10.0017	6.55465	-1.30099	-0.696902
kang	CPA		done	AGCATTCTGTCTTT-1	ctrl	patient_1256	CD4 T cells	FALSE	2.45855	-6.2023	6.66771	-2.133	-1.25745	-0.382722
kang	CPA		done	AGCATTCTTCGTTT-1	ctrl	patient_1488	CD4 T cells	FALSE	0.650204	-2.88129	-21.8829	-28.5221	-0.289041	0.637264
kang	CPA		done	AGCATTCTTTCTCA-1	ctrl	patient_1256	CD4 T cells	FALSE	0.680009	-3.71295	-18.8192	-21.0681	-0.979245	0.233389
kang	CPA		done	AGCATTCTTTTCAC-1	ctrl	patient_1015	NK cells	FALSE	-5.94026	-5.57395	-59.3189	4.25053	-0.379534	1.5149
kang	CPA		done	AGCCAATGAAACAG-1	ctrl	patient_1015	CD14+ Monocytes	FALSE	0.804764	11.4669	32.0474	10.2931	2.53592	0.0511736
kang	CPA		done	AGCCAATGCCCTAC-1	ctrl	patient_101	CD14+ Monocytes	FALSE	0.328895	11.66	38.5762	11.7475	2.82823	-0.442984
kang	CPA		done	AGCCAATGGGGACA-1	ctrl	patient_1015	CD4 T cells	FALSE	-0.303778	-6.1041	-22.4346	3.08335	-1.06377	-0.161609
kang	CPA		done	AGCCAATGTATTCC-1	ctrl	patient_1016	CD8 T cells	FALSE	-3.57851	-6.32701	-35.3102	18.5093	-0.904193	1.06467
kang	CPA		done	AGCCACCTAATCGC-1	ctrl	patient_107	CD4 T cells	FALSE	-0.00389098	-5.87384	-23.8634	-0.345828	-1.17329	-0.233186
kang	CPA		done	AGCCACCTCGGGAA-1	ctrl	patient_1016	CD4 T cells	FALSE	2.00672	-6.37743	0.488128	-4.40026	-1.09714	-0.639576
kang	CPA		done	AGCCACCTGCAGTT-1	ctrl	patient_1015	CD4 T cells	FALSE	-0.0107868	-6.47362	-18.2355	16.9819	-0.788048	-0.266502
kang	CPA		done	AGCCACCTTAGTCG-1	ctrl	patient_107	CD4 T cells	FALSE	0.69873	-7.23105	-2.44675	17.972	-1.33096	-0.647863
kang	CPA		done	AGCCACCTTCAAGC-1	ctrl	patient_1488	CD4 T cells	FALSE	0.952581	-6.51851	-5.26619	1.78144	-0.870023	-0.387603
kang	CPA		done	AGCCACCTTCCTGC-1	ctrl	patient_1488	NK cells	FALSE	-5.49496	-5.30233	-52.8579	3.20438	-0.522539	1.13139
kang	CPA		done	AGCCACCTTGGAAA-1	ctrl	patient_101	FCGR3A+ Monocytes	FALSE	-2.17588	10.5326	32.8065	-7.21078	2.16733	0.0268993
kang	CPA		done	AGCCGGACAATGCC-1	ctrl	patient_1015	CD4 T cells	FALSE	2.21028	-6.05864	7.19697	16.1255	-0.951713	-0.658769
kang	CPA		done	AGCCGGACAGCACT-1	ctrl	patient_1488	CD4 T cells	FALSE	0.396664	-5.76906	-16.4323	-4.36714	-1.30192	-0.393434
kang	CPA		done	AGCCGGACATCTTC-1	ctrl	patient_101	CD4 T cells	FALSE	-0.714666	-5.55053	-24.1323	-11.9883	-0.903824	0.204711
kang	CPA		done	AGCCGGACGCCAAT-1	ctrl	patient_1256	CD4 T cells	FALSE	-0.929719	-6.08981	-26.1273	5.64867	-1.07073	0.0882692
kang	CPA		done	AGCCGGACGTAAGA-1	ctrl	patient_1039	CD4 T cells	FALSE	1.04629	-7.16036	-2.15041	11.0502	-1.30953	-0.976639
kang	CPA		done	AGCCGGACGTCCTC-1	ctrl	patient_1256	CD4 T cells	FALSE	2.5901	-5.88155	6.59838	-15.832	-1.2391	-0.563121
kang	CPA		done	AGCCGGACTTCCGC-1	ctrl	patient_101	CD14+ Monocytes	FALSE	2.20147	10.5538	20.4587	22.9634	3.10145	-0.142379
kang	CPA		done	AGCCGGTGGAAGGC-1	ctrl	patient_1039	CD4 T cells	FALSE	-1.99968	-5.69329	-31.4978	5.1715	-1.44379	0.837948
kang	CPA		done	AGCCGGTGGCCATA-1	ctrl	patient_1244	CD14+ Monocytes	FALSE	1.02349	11.677	36.3901	18.0368	2.60924	-0.771999
kang	CPA		done	AGCCGGTGGGGATG-1	ctrl	patient_1015	CD14+ Monocytes	FALSE	0.306568	10.413	30.0516	0.246634	3.2184	0.212792
kang	CPA		done	AGCCGGTGTGCTAG-1	ctrl	patient_1015	B cells	FALSE	2.57876	2.18854	3.95357	-39.6084	-0.833776	-0.0288165
kang	CPA		done	AGCCGGTGTTCCAT-1	ctrl	patient_1015	CD14+ Monocytes	FALSE	0.53897	10.5324	30.0621	1.17092	3.22407	0.262411
kang	CPA		done	AGCCGTCTGCCAAT-1	ctrl	patient_1015	CD8 T cells	FALSE	-3.8654	-6.35639	-44.007	17.5579	-0.898054	1.1006
kang	CPA		done	AGCCGTCTGTCGAT-1	ctrl	patient_1015	CD4 T cells	FALSE	1.50899	-4.78769	-11.7886	-17.9527	-1.12818	0.157632
kang	CPA		done	AGCCGTCTTAAGCC-1	ctrl	patient_1016	CD8 T cells	FALSE	-3.16453	-5.8413	-41.0377	9.42769	-1.08951	0.784397
kang	CPA		done	AGCCGTCTTGACCA-1	ctrl	patient_1256	NK cells	FALSE	-5.66031	-5.76463	-59.2953	10.6872	-0.33511	1.59879
kang	CPA		done	AGCCTCACACGGGA-1	ctrl	patient_1015	CD4 T cells	FALSE	-0.240584	-6.68902	-16.1262	17.4883	-1.04109	-0.172927
kang	CPA		done	AGCCTCACACGTGT-1	ctrl	patient_1488	CD4 T cells	FALSE	2.62687	-5.336	1.55502	-20.8122	-1.45748	-0.608431
kang	CPA		done	AGCCTCACCTGAGT-1	ctrl	patient_1256	CD4 T cells	FALSE	1.86307	-5.89873	-3.6183	-5.53718	-1.25476	-0.344985
kang	CPA		done	AGCCTCACTAACCG-1	ctrl	patient_1256	CD14+ Monocytes	FALSE	-0.737914	11.2599	54.7482	17.0836	2.35741	-1.02507
kang	CPA		done	AGCCTCACTAACGC-1	ctrl	patient_1256	CD4 T cells	FALSE	2.8765	-6.11428	12.1841	-7.27252	-1.3168	-0.570218
kang	CPA		done	AGCCTCTGAAAAGC-1	ctrl	patient_1488	CD4 T cells	FALSE	0.843643	-5.09465	-15.9918	-11.0237	-1.19748	-0.157803
kang	CPA		done	AGCCTCTGACTTTC-1	ctrl	patient_101	CD4 T cells	FALSE	0.727386	-6.38856	-9.68485	3.18754	-1.20175	-0.357959
kang	CPA		done	AGCCTCTGCAATCG-1	ctrl	patient_1488	CD4 T cells	FALSE	1.46371	-7.07726	-4.13142	10.0517	-1.24282	-0.865258
kang	CPA		done	AGCCTCTGCGTAAC-1	ctrl	patient_101	FCGR3A+ Monocytes	FALSE	-2.61543	10.5136	34.431	-12.5321	1.77726	0.594875
kang	CPA		done	AGCCTCTGGAGGGT-1	ctrl	patient_1256	CD4 T cells	FALSE	2.40102	-5.93638	8.05331	-8.62415	-1.37004	-0.557111
kang	CPA		done	AGCCTCTGGATAAG-1	ctrl	patient_1244	CD4 T cells	FALSE	1.90132	-6.37085	1.39997	-4.35849	-1.05509	-0.573217
kang	CPA		done	AGCCTCTGGCGTAT-1	ctrl	patient_1016	CD4 T cells	FALSE	0.669274	-3.39489	-20.2742	-24.9664	-0.715377	-0.0275199
kang	CPA		done	AGCCTCTGGTCTGA-1	ctrl	patient_101	Dendritic cells	FALSE	-0.616349	10.0924	48.2463	23.5035	2.13248	-0.695731
kang	CPA		done	AGCCTCTGTGACCA-1	ctrl	patient_1016	CD8 T cells	FALSE	-3.81558	-6.11905	-43.6894	11.0911	-0.740321	1.09574
kang	CPA		done	AGCCTCTGTTTGGG-1	ctrl	patient_1256	NK cells	FALSE	-5.88246	-5.7477	-60.1534	6.82301	-0.673227	1.7795
kang	CPA		done	AGCGAACTGCGTAT-1	ctrl	patient_1015	CD8 T cells	FALSE	-3.00499	-5.54022	-39.0116	1.89493	-1.09374	0.896715
kang	CPA		done	AGCGAACTGGACAG-1	ctrl	patient_1015	CD4 T cells	FALSE	-0.433933	-5.3944	-22.7886	-12.7716	-1.36234	0.164941
kang	CPA		done	AGCGAACTGTTGCA-1	ctrl	patient_1015	CD4 T cells	FALSE	-0.627088	-5.5739	-24.7829	-4.42423	-1.205	0.303184
kang	CPA		done	AGCGATACAAGCCT-1	ctrl	patient_1488	CD14+ Monocytes	FALSE	0.0160449	12.3397	44.4555	0.767246	2.29158	-0.106036
kang	CPA		done	AGCGATACGAGATA-1	ctrl	patient_1488	NK cells	FALSE	-5.41933	-5.50311	-56.3186	10.6318	-0.649717	1.30085
kang	CPA		done	AGCGATACTCAGAC-1	ctrl	patient_1016	CD14+ Monocytes	FALSE	0.281407	11.1236	40.1055	11.4307	2.64866	-0.204815
kang	CPA		done	AGCGATTGGAGGCA-1	ctrl	patient_1015	CD8 T cells	FALSE	-3.16877	-6.16472	-43.8018	10.9363	-0.853298	0.764922
kang	CPA		done	AGCGATTGTGTCGA-1	ctrl	patient_1256	NK cells	FALSE	-5.21498	-5.58228	-51.9658	5.55883	-0.653961	0.918913
kang	CPA		done	AGCGATTGTGTGCA-1	ctrl	patient_1016	CD4 T cells	FALSE	0.11457	-5.93831	-23.4056	-3.28991	-1.482	-0.293046
kang	CPA		done	AGCGCCGAACCTAG-1	ctrl	patient_1244	CD4 T cells	FALSE	-0.583296	-5.97026	-22.9517	8.81391	-1.06061	0.0256292
kang	CPA		done	AGCGCCGAAGAAGT-1	ctrl	patient_1488	CD4 T cells	FALSE	1.2774	-6.73636	-3.89736	-0.0640231	-1.12811	-0.688197
kang	CPA		done	AGCGCCGACATTGG-1	ctrl	patient_1488	B cells	FALSE	2.6043	2.56013	4.59466	-38.8399	-0.860517	-0.156806
kang	CPA		done	AGCGCCGACCTCAC-1	ctrl	patient_1256	B cells	FALSE	2.30026	2.79205	10.1455	-37.6752	-1.11047	-0.261949
kang	CPA		done	AGCGCCGAGATACC-1	ctrl	patient_1039	CD4 T cells	FALSE	0.654862	-3.55569	-21.7656	-22.4124	-1.21581	0.434321
kang	CPA		done	AGCGCCGAGCATCA-1	ctrl	patient_1016	CD4 T cells	FALSE	1.36057	-3.96594	-13.1564	-26.6348	-0.845107	-0.123018
kang	CPA		done	AGCGCCGATCACCC-1	ctrl	patient_1016	CD8 T cells	FALSE	-3.57802	-5.93928	-42.8198	12.5539	-1.05804	0.662942
kang	CPA		done	AGCGCTCTACCACA-1	ctrl	patient_1244	Dendritic cells	FALSE	-0.857662	9.13364	50.7902	29.5961	1.10245	-0.71904
kang	CPA		done	AGCGCTCTCCGAAT-1	ctrl	patient_1039	Megakaryocytes	FALSE	-7.78493	2.86182	-3.9899	35.4069	0.889893	0.780216
kang	CPA		done	AGCGCTCTCCTTTA-1	ctrl	patient_1015	CD14+ Monocytes	FALSE	0.485095	10.7087	29.8197	3.57843	2.65183	-0.138365
kang	CPA		done	AGCGCTCTCGCATA-1	ctrl	patient_1244	CD4 T cells	FALSE	-1.15752	-5.49414	-28.942	-0.0282533	-0.909992	0.848327
kang	CPA		done	AGCGCTCTCTCAGA-1	ctrl	patient_1016	CD4 T cells	FALSE	1.25764	-6.24894	-12.443	-8.23491	-1.00931	-0.515096
kang	CPA		done	AGCGCTCTGGTGGA-1	ctrl	patient_1488	CD4 T cells	FALSE	1.4897	-6.84683	-6.66627	6.19174	-1.33551	-0.725869
kang	CPA		done	AGCGCTCTGTATGC-1	ctrl	patient_1244	CD4 T cells	FALSE	2.77377	-6.36948	11.6731	-8.48433	-1.27702	-0.887917
kang	CPA		done	AGCGGCACAACTGC-1	ctrl	patient_1016	FCGR3A+ Monocytes	FALSE	-2.75766	10.7143	37.0875	-14.2846	1.33629	-0.15107
kang	CPA		done	AGCGGCACAGTCTG-1	ctrl	patient_1016	CD4 T cells	FALSE	-0.686182	17.7037	9.65776	26.2258	1.50444	1.72337
kang	CPA		done	AGCGGCACCTTAGG-1	ctrl	patient_1015	B cells	FALSE	1.59875	2.78959	16.9427	-41.6909	-1.43774	-0.027156
kang	CPA		done	AGCGGCACGGTGAG-1	ctrl	patient_1256	CD14+ Monocytes	FALSE	0.0591994	10.274	44.4125	25.5403	2.72361	-0.0224999
kang	CPA		done	AGCGGCACTGCGTA-1	ctrl	patient_107	CD4 T cells	FALSE	0.662331	-3.69632	-19.6711	-22.5114	-0.841793	0.315189
kang	CPA		done	AGCGGCACTTCGGA-1	ctrl	patient_1016	CD4 T cells	FALSE	-2.81115	-5.75883	-40.1125	7.30046	-1.05102	0.540026
kang	CPA		done	AGCGGCACTTGGCA-1	ctrl	patient_101	B cells	FALSE	2.12465	2.49392	9.32148	-40.1764	-0.900009	-0.049867
kang	CPA		done	AGCGGCTGACACGT-1	ctrl	patient_1244	CD14+ Monocytes	FALSE	1.10395	11.6148	33.297	19.301	2.58022	-0.161366
kang	CPA		done	AGCGGCTGCACACA-1	ctrl	patient_1016	CD14+ Monocytes	FALSE	-0.809574	11.4713	53.2932	12.7664	2.10614	-0.781114
kang	CPA		done	AGCGGCTGCTGAGT-1	ctrl	patient_101	CD4 T cells	FALSE	1.44355	-6.93377	-3.22322	3.6978	-1.33997	-0.457458
kang	CPA		done	AGCGGCTGTCTAGG-1	ctrl	patient_101	B cells	FALSE	1.29681	2.61376	15.7407	-45.9986	-0.901081	-0.0561317
kang	CPA		done	AGCGGCTGTGCCCT-1	ctrl	patient_1016	CD14+ Monocytes	FALSE	0.561273	10.6295	28.0511	3.86304	2.79783	-0.0290283
kang	CPA		done	AGCGGGCTCGAGTT-1	ctrl	patient_1256	B cells	FALSE	1.99778	3.25005	16.2945	-31.7594	-1.44587	0.0335424
kang	CPA		done	AGCGGGCTCGCCTT-1	ctrl	patient_1256	CD14+ Monocytes	FALSE	2.15633	10.5433	20.6806	24.2667	3.48205	0.908268
kang	CPA		done	AGCGGGCTGGGAGT-1	ctrl	patient_1015	CD14+ Monocytes	FALSE	1.5227	10.7807	19.2587	18.4525	3.01737	0.607896
kang	CPA		done	AGCGGGCTGGTGAG-1	ctrl	patient_1256	CD8 T cells	FALSE	-3.69316	-6.08116	-41.2632	17.2336	-0.612831	1.29545
kang	CPA		done	AGCGTAACAAGCAA-1	ctrl	patient_1488	CD14+ Monocytes	FALSE	0.376962	11.4169	33.5866	7.99458	2.39311	0.0652725
kang	CPA		done	AGCGTAACCAGAGG-1	ctrl	patient_1488	CD14+ Monocytes	FALSE	1.24537	11.5001	32.3117	15.8208	2.71515	0.231032
kang	CPA		done	AGCGTAACCGATAC-1	ctrl	patient_1015	CD4 T cells	FALSE	-0.54998	-6.15652	-20.4195	7.01037	-1.31091	-0.181256
kang	CPA		done	AGCGTAACTGCAGT-1	ctrl	patient_1039	CD4 T cells	FALSE	-0.0740343	-6.64317	-15.2576	11.8817	-0.966333	-0.411751
kang	CPA		done	AGCGTAACTGTTTC-1	ctrl	patient_1015	CD4 T cells	FALSE	-0.47595	-5.43235	-25.9808	-5.58897	-1.15155	-0.010857
kang	CPA		done	AGCTCGCTAGAACA-1	ctrl	patient_1015	FCGR3A+ Monocytes	FALSE	-1.99888	10.2317	23.3432	-5.37969	2.2758	0.841362
kang	CPA		done	AGCTCGCTAGAATG-1	ctrl	patient_1256	CD8 T cells	FALSE	-3.95825	-6.24821	-45.6427	20.9607	-0.884666	1.14399
kang	CPA		done	AGCTCGCTATCGTG-1	ctrl	patient_1244	CD4 T cells	FALSE	2.37969	-6.27255	2.8876	-9.07305	-1.28944	-0.406517
kang	CPA		done	AGCTCGCTCCTTCG-1	ctrl	patient_1244	CD14+ Monocytes	FALSE	-0.191948	11.3544	46.1153	12.0569	2.71653	-0.361653
kang	CPA		done	AGCTCGCTCGAACT-1	ctrl	patient_1488	B cells	FALSE	2.62835	2.13304	3.42126	-41.7995	-0.870873	-0.095627
kang	CPA		done	AGCTCGCTCGGAGA-1	ctrl	patient_101	B cells	FALSE	2.63376	2.55019	4.62913	-33.8877	-0.699525	-0.160017
kang	CPA		done	AGCTCGCTCTCTCG-1	ctrl	patient_1256	CD4 T cells	FALSE	-0.578083	-5.88868	-20.6094	0.363815	-1.31812	-0.233109
kang	CPA		done	AGCTGAACAACCGT-1	ctrl	patient_1015	NK cells	FALSE	-5.25196	-5.70183	-55.5754	12.7212	-0.800464	1.07156
kang	CPA		done	AGCTGAACAGTGCT-1	ctrl	patient_1016	CD4 T cells	FALSE	-0.354698	-6.37536	-18.9957	10.6241	-0.86458	-0.217212
kang	CPA		done	AGCTGAACCAACCA-1	ctrl	patient_1039	CD4 T cells	FALSE	0.844697	-6.94285	-6.41374	5.7143	-1.06131	-0.371583
kang	CPA		done	AGCTGAACCCGCTT-1	ctrl	patient_1016	CD14+ Monocytes	FALSE	0.393447	11.2443	40.5182	15.8461	2.40172	-0.608
kang	CPA		done	AGCTGCCTAGAAGT-1	ctrl	patient_1488	CD4 T cells	FALSE	1.92307	-5.05659	-4.70814	-14.7062	-0.812693	-0.0495576
kang	CPA		done	AGCTGCCTCGCCTT-1	ctrl	patient_1015	CD4 T cells	FALSE	1.25753	-6.08498	-13.1378	-7.43488	-1.26876	-0.309561
kang	CPA		done	AGCTGCCTGAGGCA-1	ctrl	patient_1015	CD4 T cells	FALSE	1.40941	-6.11101	-7.83122	-2.5795	-0.908511	-0.402715
kang	CPA		done	AGCTGCCTGCTAAC-1	ctrl	patient_101	CD4 T cells	FALSE	0.443527	-2.753	-25.5943	-29.0454	-0.590539	1.21694
kang	CPA		done	AGCTGCCTTCGCTC-1	ctrl	patient_1244	B cells	FALSE	0.936993	2.67746	19.2737	-46.9627	-0.772879	-0.709858
kang	CPA		done	AGCTGTGAACTAGC-1	ctrl	patient_107	CD14+ Monocytes	FALSE	1.03503	11.5592	33.4632	12.784	2.91777	0.376675
kang	CPA		done	AGCTGTGATAGTCG-1	ctrl	patient_101	CD14+ Monocytes	FALSE	1.99003	10.661	23.7754	23.7576	3.30186	0.0688563
kang	CPA		done	AGCTGTGATTCGGA-1	ctrl	patient_1016	CD14+ Monocytes	FALSE	-0.11019	11.9813	45.8299	10.5563	2.35197	-0.828442
kang	CPA		done	AGCTTACTACTAGC-1	ctrl	patient_1244	CD4 T cells	FALSE	2.21306	-5.03912	6.71707	-20.2584	-1.54157	-0.169459
kang	CPA		done	AGCTTACTGAGGCA-1	ctrl	patient_1015	CD8 T cells	FALSE	-5.0285	-5.44177	-50.957	9.78224	-0.542983	0.751633
kang	CPA		done	AGCTTACTGGTTCA-1	ctrl	patient_101	B cells	FALSE	2.54381	2.32505	6.97563	-40.6856	-0.889611	-0.320009
kang	CPA		done	AGCTTACTGTCGAT-1	ctrl	patient_1015	CD4 T cells	FALSE	-1.63589	-6.38818	-27.6209	13.5674	-1.35685	0.132877
kang	CPA		done	AGCTTACTTTCACT-1	ctrl	patient_1015	CD14+ Monocytes	FALSE	1.49833	11.4196	39.2784	2.01435	2.30519	-0.160188
kang	CPA		done	AGCTTACTTTCAGG-1	ctrl	patient_1488	CD14+ Monocytes	FALSE	0.689199	11.6405	35.4005	10.3056	2.33787	0.0148977
kang	CPA		done	AGCTTTACAGAAGT-1	ctrl	patient_1015	CD8 T cells	FALSE	-3.82923	-6.28328	-39.5664	23.86	-0.568893	1.20288
kang	CPA		done	AGCTTTACAGAATG-1	ctrl	patient_1256	CD14+ Monocytes	FALSE	2.03244	10.6843	16.7325	23.9363	3.34446	0.198874
kang	CPA		done	AGCTTTACGACGTT-1	ctrl	patient_1016	FCGR3A+ Monocytes	FALSE	-1.99212	10.4772	34.9793	-8.90555	2.34387	-0.0552271
kang	CPA		done	AGCTTTACGTAGCT-1	ctrl	patient_1256	CD14+ Monocytes	FALSE	1.9194	10.9573	21.8241	28.7062	3.45154	0.0688806
kang	CPA		done	AGCTTTACTCCGTC-1	ctrl	patient_1256	B cells	FALSE	2.49688	2.21907	5.84327	-40.5959	-1.04346	0.00685515
kang	CPA		done	AGCTTTACTGTCAG-1	ctrl	patient_1244	NK cells	FALSE	-5.67662	-5.42814	-59.2856	2.41611	-0.599472	1.43098
kang	CPA		done	AGCTTTACTTCTCA-1	ctrl	patient_1016	CD8 T cells	FALSE	-3.68921	-6.15233	-45.3788	12.4685	-1.26757	0.709532
kang	CPA		done	AGGAAATGAGACTC-1	ctrl	patient_1015	CD4 T cells	FALSE	-0.411379	-5.74363	-26.9332	-8.73858	-1.12132	0.346381
kang	CPA		done	AGGAAATGAGTGCT-1	ctrl	patient_1488	CD4 T cells	FALSE	1.62777	-6.02129	-0.779778	20.935	-1.24116	-0.740319
kang	CPA		done	AGGAAATGGCTACA-1	ctrl	patient_1244	CD14+ Monocytes	FALSE	0.103504	10.4622	41.5829	24.5529	2.96787	-0.455603
kang	CPA		done	AGGAAATGGTCTTT-1	ctrl	patient_101	B cells	FALSE	1.66452	2.61642	15.8619	-43.3841	-0.73841	-0.226535
kang	CPA		done	AGGAACCTAGAACA-1	ctrl	patient_1015	B cells	FALSE	2.47671	2.13838	-2.26869	-40.8026	-0.615117	0.280792
kang	CPA		done	AGGAACCTCACCAA-1	ctrl	patient_1039	Dendritic cells	FALSE	-0.771205	9.20067	48.4411	29.9482	2.05994	0.541352
kang	CPA		done	AGGAACCTCATTGG-1	ctrl	patient_1039	Megakaryocytes	FALSE	-7.79214	2.85777	-3.2947	36.497	1.34969	0.818258
kang	CPA		done	AGGAACCTCTCAGA-1	ctrl	patient_1015	CD14+ Monocytes	FALSE	0.936351	11.915	30.8012	13.5422	2.33706	-0.0403045
kang	CPA		done	AGGAACCTGCAGTT-1	ctrl	patient_1015	CD8 T cells	FALSE	-3.12726	-6.15816	-40.5801	4.91799	-1.07816	0.346406
kang	CPA		done	AGGAACCTTACTGG-1	ctrl	patient_1016	CD8 T cells	FALSE	-3.5734	-6.29454	-43.2658	14.8017	-1.00704	1.01176
kang	CPA		done	AGGAACCTTATTCC-1	ctrl	patient_1016	NK cells	FALSE	-4.48	-5.28068	-42.7884	2.11544	-0.903987	0.856173
kang	CPA		done	AGGAACCTTTTGCT-1	ctrl	patient_1256	NK cells	FALSE	-5.87895	-5.63471	-56.7657	4.84754	-0.540429	1.27209
kang	CPA		done	AGGAATGAACTGGT-1	ctrl	patient_1256	FCGR3A+ Monocytes	FALSE	-2.67106	10.7806	39.9277	-12.3517	1.64403	-0.728529
kang	CPA		done	AGGAATGACGTCTC-1	ctrl	patient_1015	FCGR3A+ Monocytes	FALSE	-2.0302	10.3686	32.0467	-8.49774	2.69583	0.353215
kang	CPA		done	AGGAATGACTGTCC-1	ctrl	patient_1039	CD4 T cells	FALSE	-0.287308	-6.72294	-17.9711	17.8592	-1.49673	-0.563569
kang	CPA		done	AGGAATGATACTTC-1	ctrl	patient_1015	Dendritic cells	FALSE	-0.184592	10.6665	48.1729	20.2169	2.03349	0.0942954
kang	CPA		done	AGGAATGATCGTGA-1	ctrl	patient_1244	CD4 T cells	FALSE	1.7019	-6.47314	1.36644	-2.16196	-1.18961	-0.856078
kang	CPA		done	AGGAATGATGCTCC-1	ctrl	patient_1244	CD4 T cells	FALSE	2.80279	-6.25873	11.1723	-8.847	-1.01768	-0.2214
kang	CPA		done	AGGAATGATGTTTC-1	ctrl	patient_1015	CD4 T cells	FALSE	-0.623544	-6.71687	-20.294	14.6295	-1.07341	0.0981422
kang	CPA		done	AGGACACTAGACTC-1	ctrl	patient_1244	CD4 T cells	FALSE	-0.50787	-6.5658	-17.9941	16.5203	-1.3059	-0.318898
kang	CPA		done	AGGACACTAGTGTC-1	ctrl	patient_1039	CD4 T cells	FALSE	2.02878	-5.2389	-3.98716	-15.5789	-0.983999	-0.0143934
kang	CPA		done	AGGACACTCGACAT-1	ctrl	patient_1256	CD4 T cells	FALSE	0.887316	-4.21296	-16.8619	-18.7352	-0.956266	-0.0202227
kang	CPA		done	AGGACACTGCCCTT-1	ctrl	patient_1244	FCGR3A+ Monocytes	FALSE	-1.90396	10.7172	38.0348	-6.50162	2.11969	-0.166572
kang	CPA		done	AGGACACTGGACAG-1	ctrl	patient_1488	CD4 T cells	FALSE	1.11602	-6.97297	-3.76505	6.07321	-1.12178	-0.800624
kang	CPA		done	AGGACACTGTCGTA-1	ctrl	patient_1015	B cells	FALSE	2.71086	2.55427	7.56785	-35.826	-0.823369	-0.398466
kang	CPA		done	AGGACACTTAAAGG-1	ctrl	patient_1488	CD4 T cells	FALSE	0.344063	-4.57027	-22.2306	-10.7724	-1.07594	0.411921
kang	CPA		done	AGGACACTTTCACT-1	ctrl	patient_107	CD4 T cells	FALSE	0.661541	-2.90193	-21.6809	-28.0728	-0.286884	0.0533618
kang	CPA		done	AGGACTTGAGGTCT-1	ctrl	patient_1016	CD8 T cells	FALSE	-3.17456	-6.18163	-38.9716	10.1238	-1.23072	0.803244
kang	CPA		done	AGGACTTGATCACG-1	ctrl	patient_1256	Dendritic cells	FALSE	-0.279556	10.079	44.6621	25.8744	2.53268	-0.302389
kang	CPA		done	AGGACTTGCAGAGG-1	ctrl	patient_1256	B cells	FALSE	2.31267	2.88145	11.5888	-33.4583	-1.28727	-0.188769
kang	CPA		done	AGGACTTGCATACG-1	ctrl	patient_1488	CD4 T cells	FALSE	1.13042	-6.35241	-7.23392	-2.22386	-1.39584	-0.673181
kang	CPA		done	AGGACTTGCGCCTT-1	ctrl	patient_1488	CD4 T cells	FALSE	1.14722	-6.48532	-9.08889	1.13993	-1.2255	-0.363025
kang	CPA		done	AGGACTTGCGTTAG-1	ctrl	patient_101	CD4 T cells	FALSE	-0.210548	-6.79612	-14.1115	9.89672	-1.14246	-0.325421
kang	CPA		done	AGGACTTGCTATGG-1	ctrl	patient_101	CD8 T cells	FALSE	-2.96687	-5.84766	-40.2697	6.27357	-1.13428	1.06817
kang	CPA		done	AGGACTTGCTCTTA-1	ctrl	patient_1244	CD4 T cells	FALSE	2.77111	-6.53062	11.556	-4.88236	-1.354	-0.522528
kang	CPA		done	AGGACTTGGGTCTA-1	ctrl	patient_1015	CD4 T cells	FALSE	0.216711	-6.45798	-15.0292	14.4752	-0.842981	-0.381615
kang	CPA		done	AGGAGTCTAAGAGT-1	ctrl	patient_101	CD14+ Monocytes	FALSE	0.44456	11.6138	38.2514	14.2797	2.27293	-0.0836642
kang	CPA		done	AGGAGTCTCTACGA-1	ctrl	patient_1256	NK cells	FALSE	-5.58811	-5.42668	-55.3418	-0.291815	-0.414304	1.22438
kang	CPA		done	AGGAGTCTTATTCC-1	ctrl	patient_1256	CD4 T cells	FALSE	1.47857	-5.11936	2.09003	-11.4293	-1.02589	-0.186183
kang	CPA		done	AGGAGTCTTTCCGC-1	ctrl	patient_1488	CD4 T cells	FALSE	0.890253	-6.50098	-15.3878	-6.26593	-1.16024	-0.510696
kang	CPA		done	AGGATAGACACAAC-1	ctrl	patient_1256	CD4 T cells	FALSE	0.562161	-3.02483	-23.577	-25.394	-0.563291	0.61845
kang	CPA		done	AGGATAGACATGGT-1	ctrl	patient_1488	CD14+ Monocytes	FALSE	0.914988	11.8935	35.2235	9.36211	2.30176	-0.0680418
kang	CPA		done	AGGATAGACGGAGA-1	ctrl	patient_1488	CD4 T cells	FALSE	-0.716155	-5.81926	-20.1044	-7.73025	-0.903588	0.185863
kang	CPA		done	AGGATAGAGACTAC-1	ctrl	patient_1256	CD4 T cells	FALSE	0.848815	-4.41059	-14.108	-19.8836	-1.64344	0.172875
kang	CPA		done	AGGATAGAGAGGGT-1	ctrl	patient_1244	CD4 T cells	FALSE	-0.308554	-6.43426	-21.215	15.4633	-1.58544	0.0268892
kang	CPA		done	AGGATAGAGCATCA-1	ctrl	patient_107	CD4 T cells	FALSE	0.653479	-4.87304	-18.5493	-11.4529	-0.999264	-0.109278
kang	CPA		done	AGGATAGAGGTAAA-1	ctrl	patient_1244	CD4 T cells	FALSE	2.7157	-6.36957	12.2829	-4.11887	-1.36152	-0.65171
kang	CPA		done	AGGATAGATCCCGT-1	ctrl	patient_1015	CD14+ Monocytes	FALSE	1.89878	10.5996	22.3535	25.1116	3.45674	0.509483
kang	CPA		done	AGGATAGATGACCA-1	ctrl	patient_1015	CD14+ Monocytes	FALSE	0.087698	12.2029	41.3594	7.99916	2.27838	-0.320806
kang	CPA		done	AGGATAGATGCAGT-1	ctrl	patient_1256	CD8 T cells	FALSE	-2.50768	-5.73302	-37.9826	5.49007	-0.844661	0.419401
kang	CPA		done	AGGATAGATGCTAG-1	ctrl	patient_1039	Dendritic cells	FALSE	-0.779008	9.18504	48.2385	30.2732	2.84711	0.723686
kang	CPA		done	AGGATAGATGTCGA-1	ctrl	patient_1488	CD4 T cells	FALSE	1.2531	-6.93966	-1.89707	9.0084	-1.07967	-0.450046
kang	CPA		done	AGGATGCTAACGGG-1	ctrl	patient_1256	CD4 T cells	FALSE	1.79076	-5.63047	-5.10686	-10.0894	-1.09252	-0.418024
kang	CPA		done	AGGATGCTAGAGGC-1	ctrl	patient_1015	FCGR3A+ Monocytes	FALSE	-2.82324	10.5936	35.319	-12.799	1.69113	0.150716
kang	CPA		done	AGGATGCTAGGGTG-1	ctrl	patient_1488	CD4 T cells	FALSE	1.12783	-6.57107	-9.64302	6.14986	-1.3283	-0.399769
kang	CPA		done	AGGATGCTCAGGAG-1	ctrl	patient_1256	B cells	FALSE	2.65449	2.33962	4.94663	-37.6252	-0.782788	-0.384514
kang	CPA		done	AGGATGCTCTGCAA-1	ctrl	patient_1039	CD4 T cells	FALSE	0.486166	-2.79805	-24.8876	-27.6145	-1.15899	0.829257
kang	CPA		done	AGGATGCTGCGTAT-1	ctrl	patient_1016	CD4 T cells	FALSE	0.686625	-2.88188	-21.2678	-27.9965	-0.264598	0.182801
kang	CPA		done	AGGATGCTGGACGA-1	ctrl	patient_101	CD4 T cells	FALSE	-1.85889	-5.84847	-32.754	1.67229	-1.26241	0.231717
kang	CPA		done	AGGATGCTGGCAAG-1	ctrl	patient_107	CD8 T cells	FALSE	-5.58659	-5.65922	-48.41	3.54651	-0.752351	1.16776
kang	CPA		done	AGGATGCTTTGCAG-1	ctrl	patient_1244	B cells	FALSE	2.14107	1.84358	1.22326	-47.7289	-0.926352	0.0469985
kang	CPA		done	AGGATGCTTTGCGA-1	ctrl	patient_1256	NK cells	FALSE	-4.14826	-5.28446	-38.0847	7.26627	-0.945361	0.292513
kang	CPA		done	AGGCAACTACACGT-1	ctrl	patient_1015	B cells	FALSE	2.48546	2.63917	9.28332	-38.7501	-1.14656	-0.0980055
kang	CPA		done	AGGCAACTGGTTCA-1	ctrl	patient_1016	CD4 T cells	FALSE	0.668395	-3.26819	-20.3626	-25.1121	-0.816522	0.0637956
kang	CPA		done	AGGCAGGACTTCGC-1	ctrl	patient_1015	CD4 T cells	FALSE	-0.210928	-6.45906	-17.4671	14.1705	-0.928172	0.0535273
kang	CPA		done	AGGCAGGAGTACGT-1	ctrl	patient_1015	CD4 T cells	FALSE	0.627013	-3.94447	-18.7679	-17.4913	-0.698049	0.252363
kang	CPA		done	AGGCAGGATATCTC-1	ctrl	patient_1488	CD4 T cells	FALSE	-0.0891728	-6.72071	-16.8228	14.3972	-1.46311	-0.279474
kang	CPA		done	AGGCAGGATCGCCT-1	ctrl	patient_1039	Megakaryocytes	FALSE	-7.80069	2.85326	-2.8343	35.9588	1.00486	0.864936
kang	CPA		done	AGGCAGGATGTCAG-1	ctrl	patient_1015	CD8 T cells	FALSE	-4.50842	-5.3817	-44.2529	2.21195	-1.03317	0.845438
kang	CPA		done	AGGCCTCTCAGAAA-1	ctrl	patient_1244	CD14+ Monocytes	FALSE	0.549485	11.3523	37.1787	9.21326	2.29562	-0.0857547
kang	CPA		done	AGGCCTCTCGTTGA-1	ctrl	patient_1256	CD4 T cells	FALSE	2.40397	-5.85334	5.27919	-8.73414	-1.28825	-0.849837
kang	CPA		done	AGGCCTCTCTGACA-1	ctrl	patient_1015	CD4 T cells	FALSE	-0.736564	-5.90128	-22.1904	1.81904	-0.671296	0.138243
kang	CPA		done	AGGCCTCTCTGGTA-1	ctrl	patient_1015	CD4 T cells	FALSE	-0.10972	-6.86387	-14.5588	16.8123	-1.1135	-0.393721
kang	CPA		done	AGGCCTCTGACAAA-1	ctrl	patient_1488	CD4 T cells	FALSE	0.887855	-7.00763	0.721718	14.741	-0.989352	-0.600265
kang	CPA		done	AGGCCTCTGGGTGA-1	ctrl	patient_1015	CD4 T cells	FALSE	-0.572112	-6.61775	-16.4936	9.81704	-1.35142	-0.0716024
kang	CPA		done	AGGCCTCTGTTGGT-1	ctrl	patient_1244	CD14+ Monocytes	FALSE	1.28577	11.4661	33.1518	18.8978	2.71312	-0.176328
kang	CPA		done	AGGCCTCTTCACGA-1	ctrl	patient_107	CD14+ Monocytes	FALSE	1.57325	11.3626	27.4947	18.2273	2.93594	0.305983
kang	CPA		done	AGGCCTCTTCCTAT-1	ctrl	patient_1016	CD14+ Monocytes	FALSE	0.12731	11.6272	35.2104	4.07808	1.96713	-0.0475851
kang	CPA		done	AGGCCTCTTCGACA-1	ctrl	patient_1039	B cells	FALSE	2.37193	2.90387	11.6692	-37.2641	-0.757821	-0.625884
kang	CPA		done	AGGCTAACACGACT-1	ctrl	patient_1015	CD14+ Monocytes	FALSE	0.196027	11.6776	36.152	7.25205	1.86111	0.430734
kang	CPA		done	AGGCTAACACTGTG-1	ctrl	patient_1015	B cells	FALSE	2.61366	2.34261	4.60123	-38.2223	-1.33222	0.0816903
kang	CPA		done	AGGCTAACAGATGA-1	ctrl	patient_1015	NK cells	FALSE	-5.47234	-5.72893	-55.5954	12.8234	-0.58072	1.55301
kang	CPA		done	AGGCTAACAGGTCT-1	ctrl	patient_107	CD14+ Monocytes	FALSE	1.27675	11.0483	29.9966	22.1667	2.82184	0.0466948
kang	CPA		done	AGGCTAACAGTGTC-1	ctrl	patient_1039	B cells	FALSE	2.59148	2.57705	4.7623	-34.5332	-1.04659	-0.512489
kang	CPA		done	AGGCTAACCGTTAG-1	ctrl	patient_1256	CD4 T cells	FALSE	0.936732	-6.38356	-13.2018	-3.39692	-1.0628	-0.579658
kang	CPA		done	AGGCTAACGAATCC-1	ctrl	patient_1488	B cells	FALSE	1.09525	-6.64375	-0.960038	-26.4381	-1.1997	-0.40278
kang	CPA		done	AGGCTAACTGTGGT-1	ctrl	patient_101	CD4 T cells	FALSE	0.326401	-7.12482	-9.43293	21.0972	-1.31066	-0.782629
kang	CPA		done	AGGGACGACCAAGT-1	ctrl	patient_1256	CD4 T cells	FALSE	0.46049	-6.66421	-1.1154	14.856	-1.59979	-0.503065
kang	CPA		done	AGGGACGACGGAGA-1	ctrl	patient_1016	CD8 T cells	FALSE	-3.68507	-6.19229	-41.8555	21.5972	-1.01181	1.24299
kang	CPA		done	AGGGACGACGTAAC-1	ctrl	patient_1256	CD4 T cells	FALSE	0.502862	-6.42507	-11.873	5.91098	-1.19149	-0.231016
kang	CPA		done	AGGGACGACTCGCT-1	ctrl	patient_1016	CD14+ Monocytes	FALSE	-0.162325	10.7835	44.2316	18.5677	2.58645	-0.477708
kang	CPA		done	AGGGACGACTTCGC-1	ctrl	patient_1244	CD14+ Monocytes	FALSE	0.887227	11.4409	36.7323	15.6712	3.03843	-0.760406
kang	CPA		done	AGGGACGAGACAGG-1	ctrl	patient_1256	CD8 T cells	FALSE	-3.79439	-6.05854	-43.2987	22.4806	-0.968429	1.32269
kang	CPA		done	AGGGACGATCCTAT-1	ctrl	patient_107	CD14+ Monocytes	FALSE	0.700829	11.9014	34.1658	9.24293	2.33206	0.3694
kang	CPA		done	AGGGACGATGTGAC-1	ctrl	patient_1244	CD4 T cells	FALSE	1.01419	-6.05829	-14.1927	1.5776	-1.03573	-0.411273
kang	CPA		done	AGGGACGATTCTGT-1	ctrl	patient_1256	CD4 T cells	FALSE	0.234312	-6.08752	-8.26445	6.51932	-1.29103	-0.115677
kang	CPA		done	AGGGAGTGTCGCCT-1	ctrl	patient_1244	NK cells	FALSE	-4.59799	-5.1898	-44.0383	-1.01045	-1.23914	0.405512
kang	CPA		done	AGGGAGTGTGACCA-1	ctrl	patient_1488	CD14+ Monocytes	FALSE	0.603851	11.3471	36.7514	4.83916	2.42736	-0.133042
kang	CPA		done	AGGGAGTGTTGACG-1	ctrl	patient_1488	CD4 T cells	FALSE	1.52381	-7.17785	-0.201913	8.36125	-1.16394	-0.52404
kang	CPA		done	AGGGCCACCCTACC-1	ctrl	patient_1015	CD14+ Monocytes	FALSE	-0.248308	12.1546	43.0149	5.17744	1.75551	-0.299551
kang	CPA		done	AGGGCCACGTGTAC-1	ctrl	patient_1488	CD14+ Monocytes	FALSE	0.371841	10.8978	39.438	16.1863	2.58115	0.0496811
kang	CPA		done	AGGGCCACTACGAC-1	ctrl	patient_1039	Megakaryocytes	FALSE	-7.79384	2.86014	-3.51246	36.4818	1.24656	0.899148
kang	CPA		done	AGGGCCACTAGCGT-1	ctrl	patient_1256	B cells	FALSE	2.3399	2.40292	2.63007	-40.5414	-0.915645	-0.0238034
kang	CPA		done	AGGGCCACTATCTC-1	ctrl	patient_1256	CD4 T cells	FALSE	2.5805	-6.46507	8.02705	-4.75676	-1.50438	-0.782194
kang	CPA		done	AGGGCCACTCCAGA-1	ctrl	patient_1015	CD4 T cells	FALSE	-0.864729	-6.06448	-24.3797	7.08389	-1.0044	0.0775943
kang	CPA		done	AGGGCCACTCGCAA-1	ctrl	patient_1244	CD14+ Monocytes	FALSE	1.68171	10.9444	27.5559	21.0253	2.76794	0.154665
kang	CPA		done	AGGGCCACTGACCA-1	ctrl	patient_1244	Dendritic cells	FALSE	-0.721107	9.87995	50.1588	24.5111	1.5269	-0.7729
kang	CPA		done	AGGGCCTGAACGAA-1	ctrl	patient_1015	FCGR3A+ Monocytes	FALSE	-1.7644	10.5596	32.591	-4.23405	2.50336	0.102104
kang	CPA		done	AGGGCCTGCCTCCA-1	ctrl	patient_1256	CD4 T cells	FALSE	-1.29131	-6.05442	-26.7588	9.60314	-1.14835	0.3514
kang	CPA		done	AGGGCCTGCCTTCG-1	ctrl	patient_1015	B cells	FALSE	2.51016	2.20095	3.66561	-39.267	-0.681664	-0.0519019
kang	CPA		done	AGGGCCTGCTGTGA-1	ctrl	patient_1016	CD4 T cells	FALSE	-0.299375	-6.1331	-19.17	5.98754	-0.891337	-0.44779
kang	CPA		done	AGGGCCTGTTACCT-1	ctrl	patient_1488	B cells	FALSE	2.4857	2.60704	0.293484	-35.9992	-1.12822	-0.216941
kang	CPA		done	AGGGCGCTACCAAC-1	ctrl	patient_101	CD4 T cells	FALSE	-0.60538	-6.12729	-22.9259	9.60221	-0.958879	0.138798
kang	CPA		done	AGGGCGCTACGGGA-1	ctrl	patient_1015	CD14+ Monocytes	FALSE	0.234293	10.5291	30.0014	0.59645	3.20442	0.422243
kang	CPA		done	AGGGCGCTACTTTC-1	ctrl	patient_107	CD4 T cells	FALSE	2.17032	-6.11683	1.21744	-12.2244	-1.32947	-0.226125
kang	CPA		done	AGGGCGCTATCGGT-1	ctrl	patient_1244	CD14+ Monocytes	FALSE	1.10746	11.1187	28.534	22.2881	2.85652	-0.140649
kang	CPA		done	AGGGCGCTCATGAC-1	ctrl	patient_1015	CD14+ Monocytes	FALSE	0.0243176	12.2165	42.377	4.97525	1.77458	-0.144585
kang	CPA		done	AGGGCGCTCGTGAT-1	ctrl	patient_101	CD14+ Monocytes	FALSE	1.17576	11.3859	34.1103	17.9971	2.79819	-0.0782078
kang	CPA		done	AGGGCGCTCTACTT-1	ctrl	patient_1488	CD4 T cells	FALSE	1.11431	-5.83427	-11.4086	-1.8514	-1.34048	-0.225242
kang	CPA		done	AGGGCGCTCTAGAC-1	ctrl	patient_101	CD4 T cells	FALSE	0.729843	-4.70576	-18.7441	-14.8517	-0.725114	0.110927
kang	CPA		done	AGGGCGCTCTATGG-1	ctrl	patient_1244	CD14+ Monocytes	FALSE	1.59922	11.0934	28.0117	17.9373	3.46205	-0.146402
kang	CPA		done	AGGGCGCTCTGAGT-1	ctrl	patient_1016	CD4 T cells	FALSE	0.418086	-4.50207	-21.3201	-14.4149	-0.900133	-0.259257
kang	CPA		done	AGGGCGCTCTGCAA-1	ctrl	patient_1244	CD4 T cells	FALSE	0.274235	-5.91041	-19.3863	-4.13057	-0.995771	-0.409092
kang	CPA		done	AGGGCGCTGAACTC-1	ctrl	patient_1016	CD14+ Monocytes	FALSE	-0.541356	12.5155	48.8532	4.05654	1.34887	-0.826187
kang	CPA		done	AGGGCGCTTACTGG-1	ctrl	patient_1039	Megakaryocytes	FALSE	-7.8127	2.85051	-2.57607	36.9693	1.29703	1.00399
kang	CPA		done	AGGGCGCTTCTCAT-1	ctrl	patient_1015	NK cells	FALSE	-3.88288	-5.77308	-45.8066	10.5918	-0.737799	0.949208
kang	CPA		done	AGGGCGCTTGGTGT-1	ctrl	patient_1244	CD4 T cells	FALSE	2.90001	-5.94154	8.38279	-10.4825	-1.36112	-0.443693
kang	CPA		done	AGGGCGCTTTACTC-1	ctrl	patient_1244	Dendritic cells	FALSE	-0.853679	9.14061	50.477	29.7353	1.16558	-0.689414
kang	CPA		done	AGGGCGCTTTGCAG-1	ctrl	patient_1256	CD14+ Monocytes	FALSE	0.364975	12.0013	41.2055	4.92336	1.82422	-0.314532
kang	CPA		done	AGGGTGGAAGACTC-1	ctrl	patient_1015	Dendritic cells	FALSE	-0.741207	9.28105	47.2784	29.1974	1.93901	-0.103642
kang	CPA		done	AGGGTGGAAGGGTG-1	ctrl	patient_1488	FCGR3A+ Monocytes	FALSE	-2.62375	10.4936	33.9566	-14.9963	1.80138	0.54663
kang	CPA		done	AGGGTGGAAGTCAC-1	ctrl	patient_1256	FCGR3A+ Monocytes	FALSE	-2.34504	10.5494	37.0577	-9.20755	1.74764	0.292252
kang	CPA		done	AGGGTGGACACCAA-1	ctrl	patient_1488	CD4 T cells	FALSE	2.06146	-5.47257	-3.6769	-13.845	-1.44017	-0.54662
kang	CPA		done	AGGGTGGACAGCTA-1	ctrl	patient_1488	CD4 T cells	FALSE	0.625258	-6.01055	-12.5027	-2.19148	-1.20193	-0.399011
kang	CPA		done	AGGGTGGACCCACT-1	ctrl	patient_1256	NK cells	FALSE	-5.67386	-5.6087	-54.5381	8.45651	-0.638645	1.52081
kang	CPA		done	AGGGTGGACCGCTT-1	ctrl	patient_1015	B cells	FALSE	2.81241	2.53248	7.55435	-35.7095	-0.760521	-0.242158
kang	CPA		done	AGGGTGGAGGTGGA-1	ctrl	patient_1244	CD4 T cells	FALSE	1.17742	-4.42886	-10.8565	-20.9093	-1.58494	-0.314332
kang	CPA		done	AGGGTTTGACAGTC-1	ctrl	patient_1039	CD4 T cells	FALSE	-3.19924	-5.91377	-41.1406	7.62589	-1.11712	0.692245
kang	CPA		done	AGGGTTTGCGCTAA-1	ctrl	patient_1256	B cells	FALSE	2.30256	2.75118	13.2058	-40.6889	-0.954039	0.185012
kang	CPA		done	AGGGTTTGTCCTGC-1	ctrl	patient_1015	CD14+ Monocytes	FALSE	-0.0460796	11.4176	41.3949	12.2365	2.09903	-0.5742
kang	CPA		done	AGGGTTTGTTGCTT-1	ctrl	patient_1016	CD4 T cells	FALSE	2.02298	-5.48828	-0.510551	-10.5945	-0.931733	-0.49736
kang	CPA		done	AGGTACACAGAACA-1	ctrl	patient_101	B cells	FALSE	2.21793	2.15483	7.64799	-44.6677	-0.832967	0.190638
kang	CPA		done	AGGTACACCGCCTT-1	ctrl	patient_107	CD14+ Monocytes	FALSE	-0.322603	12.7255	48.3137	0.107604	2.00178	-0.364021
kang	CPA		done	AGGTACACCGTGTA-1	ctrl	patient_101	NK cells	FALSE	-5.24809	-5.32732	-52.4374	-1.86554	-0.992331	1.26512
kang	CPA		done	AGGTACACGAAAGT-1	ctrl	patient_1256	CD4 T cells	FALSE	0.100413	-5.84252	-18.5898	1.39319	-1.09315	-0.355051
kang	CPA		done	AGGTACTGAGTAGA-1	ctrl	patient_1015	CD14+ Monocytes	FALSE	-0.94345	11.4214	52.004	12.1377	1.00704	-0.779704
kang	CPA		done	AGGTACTGATGGTC-1	ctrl	patient_1256	NK cells	FALSE	-5.88977	-5.55236	-59.6582	4.06476	-0.198443	2.13629
kang	CPA		done	AGGTACTGGACAAA-1	ctrl	patient_1256	CD4 T cells	FALSE	1.75489	-7.09854	1.73418	5.72863	-1.08838	-0.733766
kang	CPA		done	AGGTACTGGGGTGA-1	ctrl	patient_1016	CD8 T cells	FALSE	-3.40125	-6.13167	-44.667	12.604	-1.17024	0.706106
kang	CPA		done	AGGTACTGTGCTGA-1	ctrl	patient_107	CD4 T cells	FALSE	0.74811	-7.19019	0.278728	12.0132	-1.16069	-0.696185
kang	CPA		done	AGGTCATGATCACG-1	ctrl	patient_1256	CD4 T cells	FALSE	-2.20931	-5.93271	-28.6907	7.37267	-1.31535	0.334536
kang	CPA		done	AGGTCATGCGGGAA-1	ctrl	patient_1488	B cells	FALSE	2.51868	2.71313	4.92419	-36.3491	-0.957653	-0.423777
kang	CPA		done	AGGTCATGCTGCAA-1	ctrl	patient_1488	CD14+ Monocytes	FALSE	1.62015	11.307	29.0036	15.1899	3.05431	0.337615
kang	CPA		done	AGGTCATGGGTATC-1	ctrl	patient_1015	CD8 T cells	FALSE	-3.70004	-6.43564	-48.3299	21.5536	-0.753634	0.657398
kang	CPA		done	AGGTCATGGTTTCT-1	ctrl	patient_1256	CD14+ Monocytes	FALSE	1.25717	10.9105	25.2545	15.5831	3.08735	-0.169813
kang	CPA		done	AGGTCATGTGCACA-1	ctrl	patient_1488	CD4 T cells	FALSE	1.16512	-6.96914	-2.44365	2.75179	-1.31175	-0.388366
kang	CPA		done	AGGTCATGTGGTGT-1	ctrl	patient_1256	NK cells	FALSE	-5.39352	-5.49574	-53.1441	4.85424	-0.816893	1.38759
kang	CPA		done	AGGTCTGACGATAC-1	ctrl	patient_1015	CD4 T cells	FALSE	0.268709	-6.83835	-14.2401	14.9004	-0.910663	-0.228649
kang	CPA		done	AGGTCTGACGCTAA-1	ctrl	patient_1256	CD4 T cells	FALSE	1.24313	-6.98868	0.688538	12.8846	-1.41578	-0.527568
kang	CPA		done	AGGTCTGAGGTGAG-1	ctrl	patient_1256	CD4 T cells	FALSE	-1.21121	-6.10959	-25.6643	8.30067	-1.26983	0.252411
kang	CPA		done	AGGTCTGAGTTGTG-1	ctrl	patient_1015	CD14+ Monocytes	FALSE	1.03573	11.4112	32.6431	9.92304	2.69022	0.112819
kang	CPA		done	AGGTCTGATCCTCG-1	ctrl	patient_1256	CD4 T cells	FALSE	-0.0896112	-6.02509	-19.353	-0.509319	-1.15184	-0.491127
kang	CPA		done	AGGTCTGATCGCTC-1	ctrl	patient_1015	CD4 T cells	FALSE	0.714544	-5.99955	-13.46	-4.89807	-0.941304	-0.230218
kang	CPA		done	AGGTCTGATGGAGG-1	ctrl	patient_1244	CD4 T cells	FALSE	1.67172	-5.29585	-7.52259	-14.8422	-1.23968	-0.140961
kang	CPA		done	AGGTCTGATTATCC-1	ctrl	patient_1015	CD4 T cells	FALSE	-0.554045	-5.90333	-30.2783	-1.70554	-1.22121	-0.0232935
kang	CPA		done	AGGTGGGACAATCG-1	ctrl	patient_1015	CD14+ Monocytes	FALSE	0.684221	11.6853	36.1716	11.1681	2.28437	0.0960831
kang	CPA		done	AGGTGGGACCAATG-1	ctrl	patient_1256	CD4 T cells	FALSE	0.623809	-3.09688	-22.2209	-26.2306	-0.96089	0.539464
kang	CPA		done	AGGTGGGACTACGA-1	ctrl	patient_1244	NK cells	FALSE	-4.60481	-5.28796	-44.14	1.8182	-0.754559	0.758012
kang	CPA		done	AGGTGGGACTCGCT-1	ctrl	patient_1488	CD4 T cells	FALSE	1.95561	-6.36527	2.59253	-3.15882	-1.43765	-0.770671
kang	CPA		done	AGGTGTTGAGGGTG-1	ctrl	patient_1256	CD4 T cells	FALSE	1.76781	-6.38046	-2.93965	-2.8351	-1.30059	-0.227397
kang	CPA		done	AGGTGTTGCGTACA-1	ctrl	patient_1016	CD8 T cells	FALSE	-3.67216	-6.25336	-47.3353	19.4753	-0.781664	0.994491
kang	CPA		done	AGGTGTTGGAGAGC-1	ctrl	patient_1016	CD4 T cells	FALSE	-0.234178	-6.68891	-17.2521	19.3071	-0.964191	-0.483851
kang	CPA		done	AGGTGTTGGAGCAG-1	ctrl	patient_1256	CD4 T cells	FALSE	2.08089	-6.96637	6.53222	4.22741	-1.42915	-0.890735
kang	CPA		done	AGGTGTTGGAGGTG-1	ctrl	patient_1015	CD14+ Monocytes	FALSE	0.238652	10.7587	31.4288	2.50008	2.42949	0.091025
kang	CPA		done	AGGTGTTGGTCACA-1	ctrl	patient_1256	CD4 T cells	FALSE	0.10086	-7.00022	-11.4119	22.0636	-1.13314	-0.438068
kang	CPA		done	AGGTGTTGTGTTCT-1	ctrl	patient_1244	B cells	FALSE	0.90189	2.67119	20.2958	-47.1072	-1.09369	-0.161303
kang	CPA		done	AGGTGTTGTTCTGT-1	ctrl	patient_1244	CD14+ Monocytes	FALSE	1.26993	11.3955	30.2487	21.5407	2.37729	-0.427361
kang	CPA		done	AGGTTCGAAAAGTG-1	ctrl	patient_1244	CD14+ Monocytes	FALSE	-0.483452	12.541	48.6367	2.56884	1.19627	-0.193646
kang	CPA		done	AGGTTCGACTAGAC-1	ctrl	patient_1244	CD4 T cells	FALSE	1.68235	-5.60729	-8.07609	-5.09084	-0.99874	-0.428463
kang	CPA		done	AGGTTCGATAGAAG-1	ctrl	patient_1015	NK cells	FALSE	-4.82975	-5.30139	-48.1148	-0.490127	-1.08047	0.957093
kang	CPA		done	AGGTTCGATTCCAT-1	ctrl	patient_1015	CD4 T cells	FALSE	-0.386913	-6.84564	-21.4076	16.7174	-1.2645	-0.0925223
kang	CPA		done	AGGTTCGATTTACC-1	ctrl	patient_1015	CD4 T cells	FALSE	1.11766	-5.09377	-14.6839	-12.2003	-1.04335	-0.183161
kang	CPA		done	AGGTTGTGAAAAGC-1	ctrl	patient_1016	CD4 T cells	FALSE	-2.56672	-5.80019	-34.4865	7.36883	-1.24596	0.70142
kang	CPA		done	AGGTTGTGACCCAA-1	ctrl	patient_1016	CD14+ Monocytes	FALSE	-0.0592491	11.1918	40.7182	21.1036	2.57248	-0.430781
kang	CPA		done	AGGTTGTGAGCATC-1	ctrl	patient_1244	CD14+ Monocytes	FALSE	0.920019	11.1362	32.4724	8.82971	3.2549	-0.22009
kang	CPA		done	AGGTTGTGCCGTAA-1	ctrl	patient_1016	CD14+ Monocytes	FALSE	-0.0152494	11.0804	47.2398	12.804	2.72507	-0.686873
kang	CPA		done	AGGTTGTGGGCGAA-1	ctrl	patient_1488	CD4 T cells	FALSE	1.48993	-6.24911	-5.13497	-1.04119	-1.01407	-0.471509
kang	CPA		done	AGGTTGTGGTAAAG-1	ctrl	patient_1015	B cells	FALSE	1.96404	2.83819	13.6574	-40.4154	-1.24288	-0.00920033
kang	CPA		done	AGGTTGTGGTCGAT-1	ctrl	patient_1015	CD4 T cells	FALSE	0.303387	-6.62553	2.48612	18.6801	-1.18462	-0.521648
kang	CPA		done	AGGTTGTGTCAGAC-1	ctrl	patient_1244	CD14+ Monocytes	FALSE	-0.280891	12.3892	46.473	3.8633	1.41116	-0.313942
kang	CPA		done	AGGTTGTGTGCTAG-1	ctrl	patient_1015	CD4 T cells	FALSE	-2.52071	-5.98144	-32.8236	4.36889	-1.10145	0.847135
kang	CPA		done	AGTAAGGAAAGAGT-1	ctrl	patient_1015	B cells	FALSE	2.42524	2.80923	10.1572	-38.4453	-0.97081	-0.154202
kang	CPA		done	AGTAAGGAACCCAA-1	ctrl	patient_107	CD14+ Monocytes	FALSE	0.770357	10.8391	29.8411	6.08094	2.50696	0.177203
kang	CPA		done	AGTAAGGAGACTAC-1	ctrl	patient_1016	CD8 T cells	FALSE	-3.99151	-6.28936	-39.3457	18.5088	-1.03777	0.757147
kang	CPA		done	AGTAAGGATAAAGG-1	ctrl	patient_1016	CD8 T cells	FALSE	-3.69653	-6.37624	-41.6503	14.9952	-1.24126	0.789942
kang	CPA		done	AGTAAGGATTCCCG-1	ctrl	patient_1015	CD4 T cells	FALSE	-0.469427	-5.72362	-23.4111	0.814821	-0.836415	-0.05172
kang	CPA		done	AGTAAGGATTGACG-1	ctrl	patient_107	CD4 T cells	FALSE	-0.512846	-5.07599	-28.276	-7.32721	-0.553115	0.989043
kang	CPA		done	AGTAATACACTAGC-1	ctrl	patient_1256	CD4 T cells	FALSE	2.56369	-6.24902	9.45701	-5.47169	-1.30683	-0.767668
kang	CPA		done	AGTAATACTCTTCA-1	ctrl	patient_1015	CD4 T cells	FALSE	0.740226	-4.72644	-17.7635	-14.6355	-1.19865	0.00654275
kang	CPA		done	AGTAATACTGAAGA-1	ctrl	patient_1244	CD14+ Monocytes	FALSE	-0.447187	12.7341	49.3083	0.847203	1.69946	-0.576637
kang	CPA		done	AGTAATACTTGCGA-1	ctrl	patient_1256	CD4 T cells	FALSE	2.33177	-5.93741	1.82781	-6.86261	-0.884201	-0.41035
kang	CPA		done	AGTAATTGAGAGGC-1	ctrl	patient_1015	CD4 T cells	FALSE	-2.91409	-6.15482	-35.6136	13.1623	-0.707996	0.757307
kang	CPA		done	AGTAATTGCTTGGA-1	ctrl	patient_1488	CD4 T cells	FALSE	2.49817	-6.09329	4.50066	-16.123	-1.50913	-0.569333
kang	CPA		done	AGTAATTGGAGAGC-1	ctrl	patient_1039	CD14+ Monocytes	FALSE	0.226843	12.1402	37.0579	3.13334	2.77419	-0.52319
kang	CPA		done	AGTAATTGGGTCAT-1	ctrl	patient_1244	CD4 T cells	FALSE	1.57926	-7.1372	3.87516	7.56945	-1.49805	-0.509145
kang	CPA		done	AGTAATTGTCGTTT-1	ctrl	patient_1256	CD4 T cells	FALSE	0.525369	-2.83045	-21.5422	-27.4285	-0.458722	0.647786
kang	CPA		done	AGTAATTGTGCCCT-1	ctrl	patient_101	Dendritic cells	FALSE	-0.594346	9.43385	45.7601	27.2408	2.45438	0.108426
kang	CPA		done	AGTAATTGTTCTTG-1	ctrl	patient_1244	CD4 T cells	FALSE	2.47885	-5.34024	5.62394	-18.8463	-1.399	-0.482473
kang	CPA		done	AGTAATTGTTTGTC-1	ctrl	patient_1015	B cells	FALSE	2.15187	2.20202	7.3785	-43.2116	-0.961612	-0.0458233
kang	CPA		done	AGTACGTGCTTATC-1	ctrl	patient_1488	NK cells	FALSE	-4.50587	-5.07051	-44.6083	-1.36486	-1.06501	0.344145
kang	CPA		done	AGTACGTGGCGAAG-1	ctrl	patient_101	CD14+ Monocytes	FALSE	0.955942	11.4181	30.0543	21.0047	2.40949	-0.151362
kang	CPA		done	AGTACGTGGGGCAA-1	ctrl	patient_1488	CD4 T cells	FALSE	0.268388	-6.43033	-11.0181	5.76102	-0.834827	-0.14927
kang	CPA		done	AGTACGTGTGAGCT-1	ctrl	patient_1015	CD14+ Monocytes	FALSE	0.657958	11.7156	33.3724	9.72877	2.25746	0.239011
kang	CPA		done	AGTACGTGTTCCAT-1	ctrl	patient_107	CD14+ Monocytes	FALSE	1.85793	10.5153	18.7413	18.0754	3.19775	0.691586
kang	CPA		done	AGTACTCTCACTAG-1	ctrl	patient_1015	CD14+ Monocytes	FALSE	0.604743	10.5819	29.8124	1.46073	3.16366	0.325105
[truncated: 165,746 more rows]

## Sheet: Panel B
data	method	comparison	mix	ARI	avg_mix	avg_ARI
angelidis	CPA	holdout_vs_train	8.95654	0.464213	5.56322	0.706423
angelidis	scvi	holdout_vs_train	5.89711	0.522505	5.56322	0.706423
angelidis	harmony	train_vs_train	5.26839	0.843172	5.56322	0.706423
angelidis	PCA	holdout_vs_train	2.86316	1	5.56322	0.706423
angelidis	lemur	holdout_vs_train	4.8309	0.702226	5.56322	0.706423
aztekin	CPA	holdout_vs_train	5.61248	0.849215	4.39014	0.913966
aztekin	scvi	holdout_vs_train	4.76295	0.888437	4.39014	0.913966
aztekin	harmony	train_vs_train	4.71404	0.864023	4.39014	0.913966
aztekin	PCA	holdout_vs_train	2.89754	1	4.39014	0.913966
aztekin	lemur	holdout_vs_train	3.96371	0.968157	4.39014	0.913966
bunis	CPA	holdout_vs_train	7.37651	0.324249	5.77829	0.646286
bunis	scvi	holdout_vs_train	6.45107	0.495854	5.77829	0.646286
bunis	harmony	train_vs_train	6.81971	0.595174	5.77829	0.646286
bunis	PCA	holdout_vs_train	1.81827	1	5.77829	0.646286
bunis	lemur	holdout_vs_train	6.42591	0.816152	5.77829	0.646286
goldfarbmuren	CPA	holdout_vs_train	6.58498	0.40511	4.19524	0.628207
goldfarbmuren	scvi	holdout_vs_train	3.233	0.563313	4.19524	0.628207
goldfarbmuren	harmony	train_vs_train	5.50128	0.447397	4.19524	0.628207
goldfarbmuren	PCA	holdout_vs_train	1.98234	1	4.19524	0.628207
goldfarbmuren	lemur	holdout_vs_train	3.67459	0.725213	4.19524	0.628207
hrvatin	CPA	holdout_vs_train	8.92799	0.84136	8.00758	0.89188
hrvatin	scvi	holdout_vs_train	7.66806	0.807006	8.00758	0.89188
hrvatin	harmony	train_vs_train	8.00445	0.934527	8.00758	0.89188
hrvatin	PCA	holdout_vs_train	7.63248	1	8.00758	0.89188
hrvatin	lemur	holdout_vs_train	7.80492	0.876507	8.00758	0.89188
jakel	CPA	holdout_vs_train	6.78841	0.497049	5.30169	0.628398
jakel	scvi	holdout_vs_train	4.24797	0.557794	5.30169	0.628398
jakel	harmony	train_vs_train	6.44046	0.534668	5.30169	0.628398
jakel	PCA	holdout_vs_train	3.07893	1	5.30169	0.628398
jakel	lemur	holdout_vs_train	5.9527	0.55248	5.30169	0.628398
sathyamurthy	CPA	holdout_vs_train	9.03183	0.503954	8.01801	0.691192
sathyamurthy	scvi	holdout_vs_train	7.97327	0.610225	8.01801	0.691192
sathyamurthy	harmony	train_vs_train	8.45922	0.590615	8.01801	0.691192
sathyamurthy	PCA	holdout_vs_train	6.28708	1	8.01801	0.691192
sathyamurthy	lemur	holdout_vs_train	8.33864	0.751167	8.01801	0.691192
kang	CPA	holdout_vs_train	8.19009	0.724741	5.72836	0.818513
kang	scvi	holdout_vs_train	6.19412	0.801994	5.72836	0.818513
kang	harmony	train_vs_train	6.90881	0.890173	5.72836	0.818513
kang	PCA	holdout_vs_train	0.591824	1	5.72836	0.818513
kang	lemur	holdout_vs_train	6.75695	0.675659	5.72836	0.818513
skinnider	CPA	holdout_vs_train	9.38198	0.283767	8.7042	0.444375
skinnider	scvi	holdout_vs_train	9.14912	0.221455	8.7042	0.444375
skinnider	harmony	train_vs_train	9.14379	0.367936	8.7042	0.444375
skinnider	PCA	holdout_vs_train	7.1571	1	8.7042	0.444375
skinnider	lemur	holdout_vs_train	8.689	0.348717	8.7042	0.444375
bhattacherjee	CPA	holdout_vs_train	6.22528	0.754297	5.43489	0.749305
bhattacherjee	scvi	holdout_vs_train	5.54246	0.521991	5.43489	0.749305
bhattacherjee	harmony	train_vs_train	5.03022	0.624859	5.43489	0.749305
bhattacherjee	PCA	holdout_vs_train	4.95386	1	5.43489	0.749305
bhattacherjee	lemur	holdout_vs_train	5.42264	0.845377	5.43489	0.749305
canogamez	CPA	holdout_vs_train	7.4786	0.282984	6.79931	0.457343
canogamez	scvi	holdout_vs_train	6.24611	0.242879	6.79931	0.457343
canogamez	harmony	train_vs_train	7.58556	0.387093	6.79931	0.457343
canogamez	PCA	holdout_vs_train	5.53502	1	6.79931	0.457343
canogamez	lemur	holdout_vs_train	7.15126	0.373758	6.79931	0.457343
reyfman	CPA	holdout_vs_train	2.68204	0.830425	1.66685	0.93993
reyfman	scvi	holdout_vs_train	1.49972	0.940877	1.66685	0.93993
reyfman	harmony	train_vs_train	2.1767	0.9667	1.66685	0.93993
reyfman	PCA	holdout_vs_train	0.302217	1	1.66685	0.93993
reyfman	lemur	holdout_vs_train	1.67356	0.96165	1.66685	0.93993
mouse_gastrulation	CPA	holdout_vs_train	5.20036	0.702568	3.5061	0.758591
mouse_gastrulation	scvi	holdout_vs_train	4.3654	0.589689	3.5061	0.758591
mouse_gastrulation	harmony	train_vs_train	4.33355	0.828032	3.5061	0.758591
mouse_gastrulation	PCA	holdout_vs_train	0.070219	1	3.5061	0.758591
mouse_gastrulation	lemur	holdout_vs_train	3.56095	0.672664	3.5061	0.758591

## Sheet: Panel C
method	gene	condition	cell_type	expression
linear	FTL	stim	NK cells	4.50491
linear	FTL	stim	CD4 T cells	4.50491
linear	FTL	stim	CD14+ Monocytes	4.50491
linear	FTL	stim	CD8 T cells	4.50491
linear	FTL	stim	B cells	4.50491
linear	FTL	stim	FCGR3A+ Monocytes	4.50491
linear	FTL	stim	Dendritic cells	4.50491
linear	FTL	stim	Megakaryocytes	4.50491
linear	FTL	ctrl	NK cells	5.47025
linear	FTL	ctrl	CD4 T cells	5.47025
linear	FTL	ctrl	CD14+ Monocytes	5.47025
linear	FTL	ctrl	CD8 T cells	5.47025
linear	FTL	ctrl	B cells	5.47025
linear	FTL	ctrl	FCGR3A+ Monocytes	5.47025
linear	FTL	ctrl	Dendritic cells	5.47025
linear	FTL	ctrl	Megakaryocytes	5.47025
linear	FTH1	stim	NK cells	8.34726
linear	FTH1	stim	CD4 T cells	8.34726
linear	FTH1	stim	CD14+ Monocytes	8.34726
linear	FTH1	stim	CD8 T cells	8.34726
linear	FTH1	stim	B cells	8.34726
linear	FTH1	stim	FCGR3A+ Monocytes	8.34726
linear	FTH1	stim	Dendritic cells	8.34726
linear	FTH1	stim	Megakaryocytes	8.34726
linear	FTH1	ctrl	NK cells	10.5136
linear	FTH1	ctrl	CD4 T cells	10.5136
linear	FTH1	ctrl	CD14+ Monocytes	10.5136
linear	FTH1	ctrl	CD8 T cells	10.5136
linear	FTH1	ctrl	B cells	10.5136
linear	FTH1	ctrl	FCGR3A+ Monocytes	10.5136
linear	FTH1	ctrl	Dendritic cells	10.5136
linear	FTH1	ctrl	Megakaryocytes	10.5136
linear	ISG15	stim	NK cells	6.27959
linear	ISG15	stim	CD4 T cells	6.27959
linear	ISG15	stim	CD14+ Monocytes	6.27959
linear	ISG15	stim	CD8 T cells	6.27959
linear	ISG15	stim	B cells	6.27959
linear	ISG15	stim	FCGR3A+ Monocytes	6.27959
linear	ISG15	stim	Dendritic cells	6.27959
linear	ISG15	stim	Megakaryocytes	6.27959
linear	ISG15	ctrl	NK cells	0.29658
linear	ISG15	ctrl	CD4 T cells	0.29658
linear	ISG15	ctrl	CD14+ Monocytes	0.29658
linear	ISG15	ctrl	CD8 T cells	0.29658
linear	ISG15	ctrl	B cells	0.29658
linear	ISG15	ctrl	FCGR3A+ Monocytes	0.29658
linear	ISG15	ctrl	Dendritic cells	0.29658
linear	ISG15	ctrl	Megakaryocytes	0.29658
linear	CXCL10	stim	NK cells	2.6874
linear	CXCL10	stim	CD4 T cells	2.6874
linear	CXCL10	stim	CD14+ Monocytes	2.6874
linear	CXCL10	stim	CD8 T cells	2.6874
linear	CXCL10	stim	B cells	2.6874
linear	CXCL10	stim	FCGR3A+ Monocytes	2.6874
linear	CXCL10	stim	Dendritic cells	2.6874
linear	CXCL10	stim	Megakaryocytes	2.6874
linear	CXCL10	ctrl	NK cells	0.0475692
linear	CXCL10	ctrl	CD4 T cells	0.0475692
linear	CXCL10	ctrl	CD14+ Monocytes	0.0475692
linear	CXCL10	ctrl	CD8 T cells	0.0475692
linear	CXCL10	ctrl	B cells	0.0475692
linear	CXCL10	ctrl	FCGR3A+ Monocytes	0.0475692
linear	CXCL10	ctrl	Dendritic cells	0.0475692
linear	CXCL10	ctrl	Megakaryocytes	0.0475692
linear	TIMP1	stim	NK cells	1.40366
linear	TIMP1	stim	CD4 T cells	1.40366
linear	TIMP1	stim	CD14+ Monocytes	1.40366
linear	TIMP1	stim	CD8 T cells	1.40366
linear	TIMP1	stim	B cells	1.40366
linear	TIMP1	stim	FCGR3A+ Monocytes	1.40366
linear	TIMP1	stim	Dendritic cells	1.40366
linear	TIMP1	stim	Megakaryocytes	1.40366
linear	TIMP1	ctrl	NK cells	2.21413
linear	TIMP1	ctrl	CD4 T cells	2.21413
linear	TIMP1	ctrl	CD14+ Monocytes	2.21413
linear	TIMP1	ctrl	CD8 T cells	2.21413
linear	TIMP1	ctrl	B cells	2.21413
linear	TIMP1	ctrl	FCGR3A+ Monocytes	2.21413
linear	TIMP1	ctrl	Dendritic cells	2.21413
linear	TIMP1	ctrl	Megakaryocytes	2.21413
linear	TMSB4X	stim	NK cells	9.07033
linear	TMSB4X	stim	CD4 T cells	9.07033
linear	TMSB4X	stim	CD14+ Monocytes	9.07033
linear	TMSB4X	stim	CD8 T cells	9.07033
linear	TMSB4X	stim	B cells	9.07033
linear	TMSB4X	stim	FCGR3A+ Monocytes	9.07033
linear	TMSB4X	stim	Dendritic cells	9.07033
linear	TMSB4X	stim	Megakaryocytes	9.07033
linear	TMSB4X	ctrl	NK cells	9.2746
linear	TMSB4X	ctrl	CD4 T cells	9.2746
linear	TMSB4X	ctrl	CD14+ Monocytes	9.2746
linear	TMSB4X	ctrl	CD8 T cells	9.2746
linear	TMSB4X	ctrl	B cells	9.2746
linear	TMSB4X	ctrl	FCGR3A+ Monocytes	9.2746
linear	TMSB4X	ctrl	Dendritic cells	9.2746
linear	TMSB4X	ctrl	Megakaryocytes	9.2746
linear	CCL2	stim	NK cells	1.59884
linear	CCL2	stim	CD4 T cells	1.59884
linear	CCL2	stim	CD14+ Monocytes	1.59884
linear	CCL2	stim	CD8 T cells	1.59884
linear	CCL2	stim	B cells	1.59884
linear	CCL2	stim	FCGR3A+ Monocytes	1.59884
linear	CCL2	stim	Dendritic cells	1.59884
linear	CCL2	stim	Megakaryocytes	1.59884
linear	CCL2	ctrl	NK cells	0.483533
linear	CCL2	ctrl	CD4 T cells	0.483533
linear	CCL2	ctrl	CD14+ Monocytes	0.483533
linear	CCL2	ctrl	CD8 T cells	0.483533
linear	CCL2	ctrl	B cells	0.483533
linear	CCL2	ctrl	FCGR3A+ Monocytes	0.483533
linear	CCL2	ctrl	Dendritic cells	0.483533
linear	CCL2	ctrl	Megakaryocytes	0.483533
linear	RPL3	stim	NK cells	3.74319
linear	RPL3	stim	CD4 T cells	3.74319
linear	RPL3	stim	CD14+ Monocytes	3.74319
linear	RPL3	stim	CD8 T cells	3.74319
linear	RPL3	stim	B cells	3.74319
linear	RPL3	stim	FCGR3A+ Monocytes	3.74319
linear	RPL3	stim	Dendritic cells	3.74319
linear	RPL3	stim	Megakaryocytes	3.74319
linear	RPL3	ctrl	NK cells	4.63594
linear	RPL3	ctrl	CD4 T cells	4.63594
linear	RPL3	ctrl	CD14+ Monocytes	4.63594
linear	RPL3	ctrl	CD8 T cells	4.63594
linear	RPL3	ctrl	B cells	4.63594
linear	RPL3	ctrl	FCGR3A+ Monocytes	4.63594
linear	RPL3	ctrl	Dendritic cells	4.63594
linear	RPL3	ctrl	Megakaryocytes	4.63594
linear	CCL8	stim	NK cells	1.53758
linear	CCL8	stim	CD4 T cells	1.53758
linear	CCL8	stim	CD14+ Monocytes	1.53758
linear	CCL8	stim	CD8 T cells	1.53758
linear	CCL8	stim	B cells	1.53758
linear	CCL8	stim	FCGR3A+ Monocytes	1.53758
linear	CCL8	stim	Dendritic cells	1.53758
linear	CCL8	stim	Megakaryocytes	1.53758
linear	CCL8	ctrl	NK cells	0.00841226
linear	CCL8	ctrl	CD4 T cells	0.00841226
linear	CCL8	ctrl	CD14+ Monocytes	0.00841226
linear	CCL8	ctrl	CD8 T cells	0.00841226
linear	CCL8	ctrl	B cells	0.00841226
linear	CCL8	ctrl	FCGR3A+ Monocytes	0.00841226
linear	CCL8	ctrl	Dendritic cells	0.00841226
linear	CCL8	ctrl	Megakaryocytes	0.00841226
linear	RPS18	stim	NK cells	4.45132
linear	RPS18	stim	CD4 T cells	4.45132
linear	RPS18	stim	CD14+ Monocytes	4.45132
linear	RPS18	stim	CD8 T cells	4.45132
linear	RPS18	stim	B cells	4.45132
linear	RPS18	stim	FCGR3A+ Monocytes	4.45132
linear	RPS18	stim	Dendritic cells	4.45132
linear	RPS18	stim	Megakaryocytes	4.45132
linear	RPS18	ctrl	NK cells	4.63219
linear	RPS18	ctrl	CD4 T cells	4.63219
linear	RPS18	ctrl	CD14+ Monocytes	4.63219
linear	RPS18	ctrl	CD8 T cells	4.63219
linear	RPS18	ctrl	B cells	4.63219
linear	RPS18	ctrl	FCGR3A+ Monocytes	4.63219
linear	RPS18	ctrl	Dendritic cells	4.63219
linear	RPS18	ctrl	Megakaryocytes	4.63219
linear	RPS6	stim	NK cells	3.96179
linear	RPS6	stim	CD4 T cells	3.96179
linear	RPS6	stim	CD14+ Monocytes	3.96179
linear	RPS6	stim	CD8 T cells	3.96179
linear	RPS6	stim	B cells	3.96179
linear	RPS6	stim	FCGR3A+ Monocytes	3.96179
linear	RPS6	stim	Dendritic cells	3.96179
linear	RPS6	stim	Megakaryocytes	3.96179
linear	RPS6	ctrl	NK cells	4.77677
linear	RPS6	ctrl	CD4 T cells	4.77677
linear	RPS6	ctrl	CD14+ Monocytes	4.77677
linear	RPS6	ctrl	CD8 T cells	4.77677
linear	RPS6	ctrl	B cells	4.77677
linear	RPS6	ctrl	FCGR3A+ Monocytes	4.77677
linear	RPS6	ctrl	Dendritic cells	4.77677
linear	RPS6	ctrl	Megakaryocytes	4.77677
linear	RPL13	stim	NK cells	4.50327
linear	RPL13	stim	CD4 T cells	4.50327
linear	RPL13	stim	CD14+ Monocytes	4.50327
linear	RPL13	stim	CD8 T cells	4.50327
linear	RPL13	stim	B cells	4.50327
linear	RPL13	stim	FCGR3A+ Monocytes	4.50327
linear	RPL13	stim	Dendritic cells	4.50327
linear	RPL13	stim	Megakaryocytes	4.50327
linear	RPL13	ctrl	NK cells	5.0263
linear	RPL13	ctrl	CD4 T cells	5.0263
linear	RPL13	ctrl	CD14+ Monocytes	5.0263
linear	RPL13	ctrl	CD8 T cells	5.0263
linear	RPL13	ctrl	B cells	5.0263
linear	RPL13	ctrl	FCGR3A+ Monocytes	5.0263
linear	RPL13	ctrl	Dendritic cells	5.0263
linear	RPL13	ctrl	Megakaryocytes	5.0263
linear	MALAT1	stim	NK cells	12.6294
linear	MALAT1	stim	CD4 T cells	12.6294
linear	MALAT1	stim	CD14+ Monocytes	12.6294
linear	MALAT1	stim	CD8 T cells	12.6294
linear	MALAT1	stim	B cells	12.6294
linear	MALAT1	stim	FCGR3A+ Monocytes	12.6294
linear	MALAT1	stim	Dendritic cells	12.6294
linear	MALAT1	stim	Megakaryocytes	12.6294
linear	MALAT1	ctrl	NK cells	12.8074
linear	MALAT1	ctrl	CD4 T cells	12.8074
linear	MALAT1	ctrl	CD14+ Monocytes	12.8074
linear	MALAT1	ctrl	CD8 T cells	12.8074
linear	MALAT1	ctrl	B cells	12.8074
linear	MALAT1	ctrl	FCGR3A+ Monocytes	12.8074
linear	MALAT1	ctrl	Dendritic cells	12.8074
linear	MALAT1	ctrl	Megakaryocytes	12.8074
linear	ISG20	stim	NK cells	3.92272
linear	ISG20	stim	CD4 T cells	3.92272
linear	ISG20	stim	CD14+ Monocytes	3.92272
linear	ISG20	stim	CD8 T cells	3.92272
linear	ISG20	stim	B cells	3.92272
linear	ISG20	stim	FCGR3A+ Monocytes	3.92272
linear	ISG20	stim	Dendritic cells	3.92272
linear	ISG20	stim	Megakaryocytes	3.92272
linear	ISG20	ctrl	NK cells	0.492881
linear	ISG20	ctrl	CD4 T cells	0.492881
linear	ISG20	ctrl	CD14+ Monocytes	0.492881
linear	ISG20	ctrl	CD8 T cells	0.492881
linear	ISG20	ctrl	B cells	0.492881
linear	ISG20	ctrl	FCGR3A+ Monocytes	0.492881
linear	ISG20	ctrl	Dendritic cells	0.492881
linear	ISG20	ctrl	Megakaryocytes	0.492881
linear	RPS2	stim	NK cells	4.47312
linear	RPS2	stim	CD4 T cells	4.47312
linear	RPS2	stim	CD14+ Monocytes	4.47312
linear	RPS2	stim	CD8 T cells	4.47312
linear	RPS2	stim	B cells	4.47312
linear	RPS2	stim	FCGR3A+ Monocytes	4.47312
linear	RPS2	stim	Dendritic cells	4.47312
linear	RPS2	stim	Megakaryocytes	4.47312
linear	RPS2	ctrl	NK cells	5.17028
linear	RPS2	ctrl	CD4 T cells	5.17028
linear	RPS2	ctrl	CD14+ Monocytes	5.17028
linear	RPS2	ctrl	CD8 T cells	5.17028
linear	RPS2	ctrl	B cells	5.17028
linear	RPS2	ctrl	FCGR3A+ Monocytes	5.17028
linear	RPS2	ctrl	Dendritic cells	5.17028
linear	RPS2	ctrl	Megakaryocytes	5.17028
linear	RPL13A	stim	NK cells	4.01978
linear	RPL13A	stim	CD4 T cells	4.01978
linear	RPL13A	stim	CD14+ Monocytes	4.01978
linear	RPL13A	stim	CD8 T cells	4.01978
linear	RPL13A	stim	B cells	4.01978
linear	RPL13A	stim	FCGR3A+ Monocytes	4.01978
linear	RPL13A	stim	Dendritic cells	4.01978
linear	RPL13A	stim	Megakaryocytes	4.01978
linear	RPL13A	ctrl	NK cells	4.69775
linear	RPL13A	ctrl	CD4 T cells	4.69775
linear	RPL13A	ctrl	CD14+ Monocytes	4.69775
linear	RPL13A	ctrl	CD8 T cells	4.69775
linear	RPL13A	ctrl	B cells	4.69775
linear	RPL13A	ctrl	FCGR3A+ Monocytes	4.69775
linear	RPL13A	ctrl	Dendritic cells	4.69775
linear	RPL13A	ctrl	Megakaryocytes	4.69775
linear	RPL10	stim	NK cells	4.27493
linear	RPL10	stim	CD4 T cells	4.27493
linear	RPL10	stim	CD14+ Monocytes	4.27493
linear	RPL10	stim	CD8 T cells	4.27493
linear	RPL10	stim	B cells	4.27493
linear	RPL10	stim	FCGR3A+ Monocytes	4.27493
linear	RPL10	stim	Dendritic cells	4.27493
linear	RPL10	stim	Megakaryocytes	4.27493
linear	RPL10	ctrl	NK cells	5.31214
linear	RPL10	ctrl	CD4 T cells	5.31214
linear	RPL10	ctrl	CD14+ Monocytes	5.31214
linear	RPL10	ctrl	CD8 T cells	5.31214
linear	RPL10	ctrl	B cells	5.31214
linear	RPL10	ctrl	FCGR3A+ Monocytes	5.31214
linear	RPL10	ctrl	Dendritic cells	5.31214
linear	RPL10	ctrl	Megakaryocytes	5.31214
linear	RPL21	stim	NK cells	4.01083
linear	RPL21	stim	CD4 T cells	4.01083
linear	RPL21	stim	CD14+ Monocytes	4.01083
linear	RPL21	stim	CD8 T cells	4.01083
linear	RPL21	stim	B cells	4.01083
linear	RPL21	stim	FCGR3A+ Monocytes	4.01083
linear	RPL21	stim	Dendritic cells	4.01083
linear	RPL21	stim	Megakaryocytes	4.01083
linear	RPL21	ctrl	NK cells	4.55428
linear	RPL21	ctrl	CD4 T cells	4.55428
linear	RPL21	ctrl	CD14+ Monocytes	4.55428
linear	RPL21	ctrl	CD8 T cells	4.55428
linear	RPL21	ctrl	B cells	4.55428
linear	RPL21	ctrl	FCGR3A+ Monocytes	4.55428
linear	RPL21	ctrl	Dendritic cells	4.55428
linear	RPL21	ctrl	Megakaryocytes	4.55428
linear	RPS4X	stim	NK cells	3.75654
linear	RPS4X	stim	CD4 T cells	3.75654
linear	RPS4X	stim	CD14+ Monocytes	3.75654
linear	RPS4X	stim	CD8 T cells	3.75654
linear	RPS4X	stim	B cells	3.75654
linear	RPS4X	stim	FCGR3A+ Monocytes	3.75654
linear	RPS4X	stim	Dendritic cells	3.75654
linear	RPS4X	stim	Megakaryocytes	3.75654
linear	RPS4X	ctrl	NK cells	4.39908
linear	RPS4X	ctrl	CD4 T cells	4.39908
linear	RPS4X	ctrl	CD14+ Monocytes	4.39908
linear	RPS4X	ctrl	CD8 T cells	4.39908
linear	RPS4X	ctrl	B cells	4.39908
linear	RPS4X	ctrl	FCGR3A+ Monocytes	4.39908
linear	RPS4X	ctrl	Dendritic cells	4.39908
linear	RPS4X	ctrl	Megakaryocytes	4.39908
linear	GNLY	stim	NK cells	0.799602
linear	GNLY	stim	CD4 T cells	0.799602
linear	GNLY	stim	CD14+ Monocytes	0.799602
linear	GNLY	stim	CD8 T cells	0.799602
linear	GNLY	stim	B cells	0.799602
linear	GNLY	stim	FCGR3A+ Monocytes	0.799602
linear	GNLY	stim	Dendritic cells	0.799602
linear	GNLY	stim	Megakaryocytes	0.799602
linear	GNLY	ctrl	NK cells	0.603721
linear	GNLY	ctrl	CD4 T cells	0.603721
linear	GNLY	ctrl	CD14+ Monocytes	0.603721
linear	GNLY	ctrl	CD8 T cells	0.603721
linear	GNLY	ctrl	B cells	0.603721
linear	GNLY	ctrl	FCGR3A+ Monocytes	0.603721
linear	GNLY	ctrl	Dendritic cells	0.603721
linear	GNLY	ctrl	Megakaryocytes	0.603721
linear	HLA-DRA	stim	NK cells	1.35289
linear	HLA-DRA	stim	CD4 T cells	1.35289
linear	HLA-DRA	stim	CD14+ Monocytes	1.35289
linear	HLA-DRA	stim	CD8 T cells	1.35289
linear	HLA-DRA	stim	B cells	1.35289
linear	HLA-DRA	stim	FCGR3A+ Monocytes	1.35289
linear	HLA-DRA	stim	Dendritic cells	1.35289
linear	HLA-DRA	stim	Megakaryocytes	1.35289
linear	HLA-DRA	ctrl	NK cells	1.57965
linear	HLA-DRA	ctrl	CD4 T cells	1.57965
linear	HLA-DRA	ctrl	CD14+ Monocytes	1.57965
linear	HLA-DRA	ctrl	CD8 T cells	1.57965
linear	HLA-DRA	ctrl	B cells	1.57965
linear	HLA-DRA	ctrl	FCGR3A+ Monocytes	1.57965
linear	HLA-DRA	ctrl	Dendritic cells	1.57965
linear	HLA-DRA	ctrl	Megakaryocytes	1.57965
linear	CD74	stim	NK cells	1.61442
linear	CD74	stim	CD4 T cells	1.61442
linear	CD74	stim	CD14+ Monocytes	1.61442
linear	CD74	stim	CD8 T cells	1.61442
linear	CD74	stim	B cells	1.61442
linear	CD74	stim	FCGR3A+ Monocytes	1.61442
linear	CD74	stim	Dendritic cells	1.61442
linear	CD74	stim	Megakaryocytes	1.61442
linear	CD74	ctrl	NK cells	1.56669
linear	CD74	ctrl	CD4 T cells	1.56669
linear	CD74	ctrl	CD14+ Monocytes	1.56669
linear	CD74	ctrl	CD8 T cells	1.56669
linear	CD74	ctrl	B cells	1.56669
linear	CD74	ctrl	FCGR3A+ Monocytes	1.56669
linear	CD74	ctrl	Dendritic cells	1.56669
linear	CD74	ctrl	Megakaryocytes	1.56669
linear	SOD2	stim	NK cells	1.40044
linear	SOD2	stim	CD4 T cells	1.40044
linear	SOD2	stim	CD14+ Monocytes	1.40044
linear	SOD2	stim	CD8 T cells	1.40044
linear	SOD2	stim	B cells	1.40044
linear	SOD2	stim	FCGR3A+ Monocytes	1.40044
linear	SOD2	stim	Dendritic cells	1.40044
linear	SOD2	stim	Megakaryocytes	1.40044
linear	SOD2	ctrl	NK cells	0.998155
linear	SOD2	ctrl	CD4 T cells	0.998155
linear	SOD2	ctrl	CD14+ Monocytes	0.998155
linear	SOD2	ctrl	CD8 T cells	0.998155
linear	SOD2	ctrl	B cells	0.998155
linear	SOD2	ctrl	FCGR3A+ Monocytes	0.998155
linear	SOD2	ctrl	Dendritic cells	0.998155
linear	SOD2	ctrl	Megakaryocytes	0.998155
linear	SAT1	stim	NK cells	2.33794
linear	SAT1	stim	CD4 T cells	2.33794
linear	SAT1	stim	CD14+ Monocytes	2.33794
linear	SAT1	stim	CD8 T cells	2.33794
linear	SAT1	stim	B cells	2.33794
linear	SAT1	stim	FCGR3A+ Monocytes	2.33794
linear	SAT1	stim	Dendritic cells	2.33794
linear	SAT1	stim	Megakaryocytes	2.33794
linear	SAT1	ctrl	NK cells	0.942099
linear	SAT1	ctrl	CD4 T cells	0.942099
linear	SAT1	ctrl	CD14+ Monocytes	0.942099
linear	SAT1	ctrl	CD8 T cells	0.942099
linear	SAT1	ctrl	B cells	0.942099
linear	SAT1	ctrl	FCGR3A+ Monocytes	0.942099
linear	SAT1	ctrl	Dendritic cells	0.942099
linear	SAT1	ctrl	Megakaryocytes	0.942099
linear	RPS14	stim	NK cells	3.87025
linear	RPS14	stim	CD4 T cells	3.87025
linear	RPS14	stim	CD14+ Monocytes	3.87025
linear	RPS14	stim	CD8 T cells	3.87025
linear	RPS14	stim	B cells	3.87025
linear	RPS14	stim	FCGR3A+ Monocytes	3.87025
linear	RPS14	stim	Dendritic cells	3.87025
linear	RPS14	stim	Megakaryocytes	3.87025
linear	RPS14	ctrl	NK cells	4.0696
linear	RPS14	ctrl	CD4 T cells	4.0696
linear	RPS14	ctrl	CD14+ Monocytes	4.0696
linear	RPS14	ctrl	CD8 T cells	4.0696
linear	RPS14	ctrl	B cells	4.0696
linear	RPS14	ctrl	FCGR3A+ Monocytes	4.0696
linear	RPS14	ctrl	Dendritic cells	4.0696
linear	RPS14	ctrl	Megakaryocytes	4.0696
linear	C15orf48	stim	NK cells	1.18477
linear	C15orf48	stim	CD4 T cells	1.18477
linear	C15orf48	stim	CD14+ Monocytes	1.18477
linear	C15orf48	stim	CD8 T cells	1.18477
linear	C15orf48	stim	B cells	1.18477
linear	C15orf48	stim	FCGR3A+ Monocytes	1.18477
linear	C15orf48	stim	Dendritic cells	1.18477
linear	C15orf48	stim	Megakaryocytes	1.18477
linear	C15orf48	ctrl	NK cells	1.09409
linear	C15orf48	ctrl	CD4 T cells	1.09409
linear	C15orf48	ctrl	CD14+ Monocytes	1.09409
linear	C15orf48	ctrl	CD8 T cells	1.09409
linear	C15orf48	ctrl	B cells	1.09409
linear	C15orf48	ctrl	FCGR3A+ Monocytes	1.09409
linear	C15orf48	ctrl	Dendritic cells	1.09409
linear	C15orf48	ctrl	Megakaryocytes	1.09409
linear	RPS3	stim	NK cells	3.46401
linear	RPS3	stim	CD4 T cells	3.46401
linear	RPS3	stim	CD14+ Monocytes	3.46401
linear	RPS3	stim	CD8 T cells	3.46401
linear	RPS3	stim	B cells	3.46401
linear	RPS3	stim	FCGR3A+ Monocytes	3.46401
linear	RPS3	stim	Dendritic cells	3.46401
linear	RPS3	stim	Megakaryocytes	3.46401
linear	RPS3	ctrl	NK cells	4.10591
linear	RPS3	ctrl	CD4 T cells	4.10591
linear	RPS3	ctrl	CD14+ Monocytes	4.10591
linear	RPS3	ctrl	CD8 T cells	4.10591
linear	RPS3	ctrl	B cells	4.10591
linear	RPS3	ctrl	FCGR3A+ Monocytes	4.10591
linear	RPS3	ctrl	Dendritic cells	4.10591
linear	RPS3	ctrl	Megakaryocytes	4.10591
linear	RPS19	stim	NK cells	4.1268
linear	RPS19	stim	CD4 T cells	4.1268
linear	RPS19	stim	CD14+ Monocytes	4.1268
linear	RPS19	stim	CD8 T cells	4.1268
linear	RPS19	stim	B cells	4.1268
linear	RPS19	stim	FCGR3A+ Monocytes	4.1268
linear	RPS19	stim	Dendritic cells	4.1268
linear	RPS19	stim	Megakaryocytes	4.1268
linear	RPS19	ctrl	NK cells	4.38912
linear	RPS19	ctrl	CD4 T cells	4.38912
linear	RPS19	ctrl	CD14+ Monocytes	4.38912
linear	RPS19	ctrl	CD8 T cells	4.38912
linear	RPS19	ctrl	B cells	4.38912
linear	RPS19	ctrl	FCGR3A+ Monocytes	4.38912
linear	RPS19	ctrl	Dendritic cells	4.38912
linear	RPS19	ctrl	Megakaryocytes	4.38912
linear	RPL32	stim	NK cells	3.69277
linear	RPL32	stim	CD4 T cells	3.69277
linear	RPL32	stim	CD14+ Monocytes	3.69277
linear	RPL32	stim	CD8 T cells	3.69277
linear	RPL32	stim	B cells	3.69277
linear	RPL32	stim	FCGR3A+ Monocytes	3.69277
linear	RPL32	stim	Dendritic cells	3.69277
linear	RPL32	stim	Megakaryocytes	3.69277
linear	RPL32	ctrl	NK cells	3.86269
linear	RPL32	ctrl	CD4 T cells	3.86269
linear	RPL32	ctrl	CD14+ Monocytes	3.86269
linear	RPL32	ctrl	CD8 T cells	3.86269
linear	RPL32	ctrl	B cells	3.86269
linear	RPL32	ctrl	FCGR3A+ Monocytes	3.86269
linear	RPL32	ctrl	Dendritic cells	3.86269
linear	RPL32	ctrl	Megakaryocytes	3.86269
linear	ACTB	stim	NK cells	1.94857
linear	ACTB	stim	CD4 T cells	1.94857
linear	ACTB	stim	CD14+ Monocytes	1.94857
linear	ACTB	stim	CD8 T cells	1.94857
linear	ACTB	stim	B cells	1.94857
linear	ACTB	stim	FCGR3A+ Monocytes	1.94857
linear	ACTB	stim	Dendritic cells	1.94857
linear	ACTB	stim	Megakaryocytes	1.94857
linear	ACTB	ctrl	NK cells	2.86643
linear	ACTB	ctrl	CD4 T cells	2.86643
linear	ACTB	ctrl	CD14+ Monocytes	2.86643
linear	ACTB	ctrl	CD8 T cells	2.86643
linear	ACTB	ctrl	B cells	2.86643
linear	ACTB	ctrl	FCGR3A+ Monocytes	2.86643
linear	ACTB	ctrl	Dendritic cells	2.86643
linear	ACTB	ctrl	Megakaryocytes	2.86643
linear	RPL7	stim	NK cells	2.97531
linear	RPL7	stim	CD4 T cells	2.97531
linear	RPL7	stim	CD14+ Monocytes	2.97531
linear	RPL7	stim	CD8 T cells	2.97531
linear	RPL7	stim	B cells	2.97531
linear	RPL7	stim	FCGR3A+ Monocytes	2.97531
linear	RPL7	stim	Dendritic cells	2.97531
linear	RPL7	stim	Megakaryocytes	2.97531
linear	RPL7	ctrl	NK cells	3.94571
linear	RPL7	ctrl	CD4 T cells	3.94571
linear	RPL7	ctrl	CD14+ Monocytes	3.94571
linear	RPL7	ctrl	CD8 T cells	3.94571
linear	RPL7	ctrl	B cells	3.94571
linear	RPL7	ctrl	FCGR3A+ Monocytes	3.94571
linear	RPL7	ctrl	Dendritic cells	3.94571
linear	RPL7	ctrl	Megakaryocytes	3.94571
linear	HBB	stim	NK cells	0.284847
linear	HBB	stim	CD4 T cells	0.284847
linear	HBB	stim	CD14+ Monocytes	0.284847
linear	HBB	stim	CD8 T cells	0.284847
linear	HBB	stim	B cells	0.284847
linear	HBB	stim	FCGR3A+ Monocytes	0.284847
linear	HBB	stim	Dendritic cells	0.284847
linear	HBB	stim	Megakaryocytes	0.284847
linear	HBB	ctrl	NK cells	0.222364
linear	HBB	ctrl	CD4 T cells	0.222364
linear	HBB	ctrl	CD14+ Monocytes	0.222364
linear	HBB	ctrl	CD8 T cells	0.222364
linear	HBB	ctrl	B cells	0.222364
linear	HBB	ctrl	FCGR3A+ Monocytes	0.222364
linear	HBB	ctrl	Dendritic cells	0.222364
linear	HBB	ctrl	Megakaryocytes	0.222364
linear	RPS27A	stim	NK cells	3.34527
linear	RPS27A	stim	CD4 T cells	3.34527
linear	RPS27A	stim	CD14+ Monocytes	3.34527
linear	RPS27A	stim	CD8 T cells	3.34527
linear	RPS27A	stim	B cells	3.34527
linear	RPS27A	stim	FCGR3A+ Monocytes	3.34527
linear	RPS27A	stim	Dendritic cells	3.34527
linear	RPS27A	stim	Megakaryocytes	3.34527
linear	RPS27A	ctrl	NK cells	3.65646
linear	RPS27A	ctrl	CD4 T cells	3.65646
linear	RPS27A	ctrl	CD14+ Monocytes	3.65646
linear	RPS27A	ctrl	CD8 T cells	3.65646
linear	RPS27A	ctrl	B cells	3.65646
linear	RPS27A	ctrl	FCGR3A+ Monocytes	3.65646
linear	RPS27A	ctrl	Dendritic cells	3.65646
linear	RPS27A	ctrl	Megakaryocytes	3.65646
linear	RPL34	stim	NK cells	3.17554
linear	RPL34	stim	CD4 T cells	3.17554
linear	RPL34	stim	CD14+ Monocytes	3.17554
linear	RPL34	stim	CD8 T cells	3.17554
linear	RPL34	stim	B cells	3.17554
linear	RPL34	stim	FCGR3A+ Monocytes	3.17554
linear	RPL34	stim	Dendritic cells	3.17554
linear	RPL34	stim	Megakaryocytes	3.17554
linear	RPL34	ctrl	NK cells	3.42667
linear	RPL34	ctrl	CD4 T cells	3.42667
linear	RPL34	ctrl	CD14+ Monocytes	3.42667
linear	RPL34	ctrl	CD8 T cells	3.42667
linear	RPL34	ctrl	B cells	3.42667
linear	RPL34	ctrl	FCGR3A+ Monocytes	3.42667
linear	RPL34	ctrl	Dendritic cells	3.42667
linear	RPL34	ctrl	Megakaryocytes	3.42667
linear	RPS3A	stim	NK cells	2.93222
linear	RPS3A	stim	CD4 T cells	2.93222
linear	RPS3A	stim	CD14+ Monocytes	2.93222
linear	RPS3A	stim	CD8 T cells	2.93222
linear	RPS3A	stim	B cells	2.93222
linear	RPS3A	stim	FCGR3A+ Monocytes	2.93222
linear	RPS3A	stim	Dendritic cells	2.93222
linear	RPS3A	stim	Megakaryocytes	2.93222
linear	RPS3A	ctrl	NK cells	3.63117
linear	RPS3A	ctrl	CD4 T cells	3.63117
linear	RPS3A	ctrl	CD14+ Monocytes	3.63117
linear	RPS3A	ctrl	CD8 T cells	3.63117
linear	RPS3A	ctrl	B cells	3.63117
linear	RPS3A	ctrl	FCGR3A+ Monocytes	3.63117
linear	RPS3A	ctrl	Dendritic cells	3.63117
linear	RPS3A	ctrl	Megakaryocytes	3.63117
linear	PABPC1	stim	NK cells	1.88023
linear	PABPC1	stim	CD4 T cells	1.88023
linear	PABPC1	stim	CD14+ Monocytes	1.88023
linear	PABPC1	stim	CD8 T cells	1.88023
linear	PABPC1	stim	B cells	1.88023
linear	PABPC1	stim	FCGR3A+ Monocytes	1.88023
linear	PABPC1	stim	Dendritic cells	1.88023
linear	PABPC1	stim	Megakaryocytes	1.88023
linear	PABPC1	ctrl	NK cells	2.33924
linear	PABPC1	ctrl	CD4 T cells	2.33924
linear	PABPC1	ctrl	CD14+ Monocytes	2.33924
linear	PABPC1	ctrl	CD8 T cells	2.33924
linear	PABPC1	ctrl	B cells	2.33924
linear	PABPC1	ctrl	FCGR3A+ Monocytes	2.33924
linear	PABPC1	ctrl	Dendritic cells	2.33924
linear	PABPC1	ctrl	Megakaryocytes	2.33924
linear	APOBEC3A	stim	NK cells	1.40073
linear	APOBEC3A	stim	CD4 T cells	1.40073
linear	APOBEC3A	stim	CD14+ Monocytes	1.40073
linear	APOBEC3A	stim	CD8 T cells	1.40073
linear	APOBEC3A	stim	B cells	1.40073
linear	APOBEC3A	stim	FCGR3A+ Monocytes	1.40073
linear	APOBEC3A	stim	Dendritic cells	1.40073
linear	APOBEC3A	stim	Megakaryocytes	1.40073
linear	APOBEC3A	ctrl	NK cells	0.08625
linear	APOBEC3A	ctrl	CD4 T cells	0.08625
linear	APOBEC3A	ctrl	CD14+ Monocytes	0.08625
linear	APOBEC3A	ctrl	CD8 T cells	0.08625
linear	APOBEC3A	ctrl	B cells	0.08625
linear	APOBEC3A	ctrl	FCGR3A+ Monocytes	0.08625
linear	APOBEC3A	ctrl	Dendritic cells	0.08625
linear	APOBEC3A	ctrl	Megakaryocytes	0.08625
linear	HLA-B	stim	NK cells	5.48006
linear	HLA-B	stim	CD4 T cells	5.48006
linear	HLA-B	stim	CD14+ Monocytes	5.48006
linear	HLA-B	stim	CD8 T cells	5.48006
linear	HLA-B	stim	B cells	5.48006
linear	HLA-B	stim	FCGR3A+ Monocytes	5.48006
linear	HLA-B	stim	Dendritic cells	5.48006
linear	HLA-B	stim	Megakaryocytes	5.48006
linear	HLA-B	ctrl	NK cells	4.41073
linear	HLA-B	ctrl	CD4 T cells	4.41073
linear	HLA-B	ctrl	CD14+ Monocytes	4.41073
linear	HLA-B	ctrl	CD8 T cells	4.41073
linear	HLA-B	ctrl	B cells	4.41073
linear	HLA-B	ctrl	FCGR3A+ Monocytes	4.41073
linear	HLA-B	ctrl	Dendritic cells	4.41073
linear	HLA-B	ctrl	Megakaryocytes	4.41073
linear	B2M	stim	NK cells	11.2759
linear	B2M	stim	CD4 T cells	11.2759
linear	B2M	stim	CD14+ Monocytes	11.2759
linear	B2M	stim	CD8 T cells	11.2759
linear	B2M	stim	B cells	11.2759
linear	B2M	stim	FCGR3A+ Monocytes	11.2759
linear	B2M	stim	Dendritic cells	11.2759
linear	B2M	stim	Megakaryocytes	11.2759
linear	B2M	ctrl	NK cells	9.80627
linear	B2M	ctrl	CD4 T cells	9.80627
linear	B2M	ctrl	CD14+ Monocytes	9.80627
linear	B2M	ctrl	CD8 T cells	9.80627
linear	B2M	ctrl	B cells	9.80627
linear	B2M	ctrl	FCGR3A+ Monocytes	9.80627
linear	B2M	ctrl	Dendritic cells	9.80627
linear	B2M	ctrl	Megakaryocytes	9.80627
linear	RPL18A	stim	NK cells	3.12944
linear	RPL18A	stim	CD4 T cells	3.12944
linear	RPL18A	stim	CD14+ Monocytes	3.12944
linear	RPL18A	stim	CD8 T cells	3.12944
linear	RPL18A	stim	B cells	3.12944
linear	RPL18A	stim	FCGR3A+ Monocytes	3.12944
linear	RPL18A	stim	Dendritic cells	3.12944
linear	RPL18A	stim	Megakaryocytes	3.12944
linear	RPL18A	ctrl	NK cells	3.51755
linear	RPL18A	ctrl	CD4 T cells	3.51755
linear	RPL18A	ctrl	CD14+ Monocytes	3.51755
linear	RPL18A	ctrl	CD8 T cells	3.51755
linear	RPL18A	ctrl	B cells	3.51755
linear	RPL18A	ctrl	FCGR3A+ Monocytes	3.51755
linear	RPL18A	ctrl	Dendritic cells	3.51755
linear	RPL18A	ctrl	Megakaryocytes	3.51755
linear	RPL11	stim	NK cells	3.31049
linear	RPL11	stim	CD4 T cells	3.31049
linear	RPL11	stim	CD14+ Monocytes	3.31049
linear	RPL11	stim	CD8 T cells	3.31049
linear	RPL11	stim	B cells	3.31049
linear	RPL11	stim	FCGR3A+ Monocytes	3.31049
linear	RPL11	stim	Dendritic cells	3.31049
linear	RPL11	stim	Megakaryocytes	3.31049
linear	RPL11	ctrl	NK cells	3.64615
linear	RPL11	ctrl	CD4 T cells	3.64615
linear	RPL11	ctrl	CD14+ Monocytes	3.64615
linear	RPL11	ctrl	CD8 T cells	3.64615
linear	RPL11	ctrl	B cells	3.64615
linear	RPL11	ctrl	FCGR3A+ Monocytes	3.64615
linear	RPL11	ctrl	Dendritic cells	3.64615
linear	RPL11	ctrl	Megakaryocytes	3.64615
linear	PTMA	stim	NK cells	2.55518
linear	PTMA	stim	CD4 T cells	2.55518
linear	PTMA	stim	CD14+ Monocytes	2.55518
linear	PTMA	stim	CD8 T cells	2.55518
linear	PTMA	stim	B cells	2.55518
linear	PTMA	stim	FCGR3A+ Monocytes	2.55518
linear	PTMA	stim	Dendritic cells	2.55518
linear	PTMA	stim	Megakaryocytes	2.55518
linear	PTMA	ctrl	NK cells	2.80835
linear	PTMA	ctrl	CD4 T cells	2.80835
linear	PTMA	ctrl	CD14+ Monocytes	2.80835
linear	PTMA	ctrl	CD8 T cells	2.80835
linear	PTMA	ctrl	B cells	2.80835
linear	PTMA	ctrl	FCGR3A+ Monocytes	2.80835
linear	PTMA	ctrl	Dendritic cells	2.80835
linear	PTMA	ctrl	Megakaryocytes	2.80835
linear	CCL5	stim	NK cells	0.675441
linear	CCL5	stim	CD4 T cells	0.675441
linear	CCL5	stim	CD14+ Monocytes	0.675441
linear	CCL5	stim	CD8 T cells	0.675441
linear	CCL5	stim	B cells	0.675441
linear	CCL5	stim	FCGR3A+ Monocytes	0.675441
linear	CCL5	stim	Dendritic cells	0.675441
linear	CCL5	stim	Megakaryocytes	0.675441
linear	CCL5	ctrl	NK cells	0.708159
linear	CCL5	ctrl	CD4 T cells	0.708159
linear	CCL5	ctrl	CD14+ Monocytes	0.708159
linear	CCL5	ctrl	CD8 T cells	0.708159
linear	CCL5	ctrl	B cells	0.708159
linear	CCL5	ctrl	FCGR3A+ Monocytes	0.708159
linear	CCL5	ctrl	Dendritic cells	0.708159
linear	CCL5	ctrl	Megakaryocytes	0.708159
linear	H3F3B	stim	NK cells	3.77527
linear	H3F3B	stim	CD4 T cells	3.77527
linear	H3F3B	stim	CD14+ Monocytes	3.77527
linear	H3F3B	stim	CD8 T cells	3.77527
linear	H3F3B	stim	B cells	3.77527
linear	H3F3B	stim	FCGR3A+ Monocytes	3.77527
linear	H3F3B	stim	Dendritic cells	3.77527
linear	H3F3B	stim	Megakaryocytes	3.77527
linear	H3F3B	ctrl	NK cells	2.93144
linear	H3F3B	ctrl	CD4 T cells	2.93144
linear	H3F3B	ctrl	CD14+ Monocytes	2.93144
linear	H3F3B	ctrl	CD8 T cells	2.93144
linear	H3F3B	ctrl	B cells	2.93144
linear	H3F3B	ctrl	FCGR3A+ Monocytes	2.93144
linear	H3F3B	ctrl	Dendritic cells	2.93144
linear	H3F3B	ctrl	Megakaryocytes	2.93144
linear	RPL15	stim	NK cells	2.99193
linear	RPL15	stim	CD4 T cells	2.99193
linear	RPL15	stim	CD14+ Monocytes	2.99193
linear	RPL15	stim	CD8 T cells	2.99193
linear	RPL15	stim	B cells	2.99193
linear	RPL15	stim	FCGR3A+ Monocytes	2.99193
linear	RPL15	stim	Dendritic cells	2.99193
linear	RPL15	stim	Megakaryocytes	2.99193
linear	RPL15	ctrl	NK cells	3.75013
linear	RPL15	ctrl	CD4 T cells	3.75013
linear	RPL15	ctrl	CD14+ Monocytes	3.75013
linear	RPL15	ctrl	CD8 T cells	3.75013
linear	RPL15	ctrl	B cells	3.75013
linear	RPL15	ctrl	FCGR3A+ Monocytes	3.75013
linear	RPL15	ctrl	Dendritic cells	3.75013
linear	RPL15	ctrl	Megakaryocytes	3.75013
linear	RPL19	stim	NK cells	2.92987
linear	RPL19	stim	CD4 T cells	2.92987
linear	RPL19	stim	CD14+ Monocytes	2.92987
linear	RPL19	stim	CD8 T cells	2.92987
linear	RPL19	stim	B cells	2.92987
linear	RPL19	stim	FCGR3A+ Monocytes	2.92987
linear	RPL19	stim	Dendritic cells	2.92987
linear	RPL19	stim	Megakaryocytes	2.92987
linear	RPL19	ctrl	NK cells	3.25877
linear	RPL19	ctrl	CD4 T cells	3.25877
linear	RPL19	ctrl	CD14+ Monocytes	3.25877
linear	RPL19	ctrl	CD8 T cells	3.25877
linear	RPL19	ctrl	B cells	3.25877
linear	RPL19	ctrl	FCGR3A+ Monocytes	3.25877
linear	RPL19	ctrl	Dendritic cells	3.25877
linear	RPL19	ctrl	Megakaryocytes	3.25877
linear	RPLP1	stim	NK cells	4.03287
linear	RPLP1	stim	CD4 T cells	4.03287
linear	RPLP1	stim	CD14+ Monocytes	4.03287
linear	RPLP1	stim	CD8 T cells	4.03287
linear	RPLP1	stim	B cells	4.03287
linear	RPLP1	stim	FCGR3A+ Monocytes	4.03287
linear	RPLP1	stim	Dendritic cells	4.03287
linear	RPLP1	stim	Megakaryocytes	4.03287
linear	RPLP1	ctrl	NK cells	4.16813
linear	RPLP1	ctrl	CD4 T cells	4.16813
linear	RPLP1	ctrl	CD14+ Monocytes	4.16813
linear	RPLP1	ctrl	CD8 T cells	4.16813
linear	RPLP1	ctrl	B cells	4.16813
linear	RPLP1	ctrl	FCGR3A+ Monocytes	4.16813
linear	RPLP1	ctrl	Dendritic cells	4.16813
linear	RPLP1	ctrl	Megakaryocytes	4.16813
linear	IFITM3	stim	NK cells	1.62036
linear	IFITM3	stim	CD4 T cells	1.62036
linear	IFITM3	stim	CD14+ Monocytes	1.62036
linear	IFITM3	stim	CD8 T cells	1.62036
linear	IFITM3	stim	B cells	1.62036
linear	IFITM3	stim	FCGR3A+ Monocytes	1.62036
linear	IFITM3	stim	Dendritic cells	1.62036
linear	IFITM3	stim	Megakaryocytes	1.62036
linear	IFITM3	ctrl	NK cells	0.112461
linear	IFITM3	ctrl	CD4 T cells	0.112461
linear	IFITM3	ctrl	CD14+ Monocytes	0.112461
linear	IFITM3	ctrl	CD8 T cells	0.112461
linear	IFITM3	ctrl	B cells	0.112461
linear	IFITM3	ctrl	FCGR3A+ Monocytes	0.112461
linear	IFITM3	ctrl	Dendritic cells	0.112461
linear	IFITM3	ctrl	Megakaryocytes	0.112461
linear	RPS12	stim	NK cells	2.70481
linear	RPS12	stim	CD4 T cells	2.70481
linear	RPS12	stim	CD14+ Monocytes	2.70481
linear	RPS12	stim	CD8 T cells	2.70481
linear	RPS12	stim	B cells	2.70481
linear	RPS12	stim	FCGR3A+ Monocytes	2.70481
linear	RPS12	stim	Dendritic cells	2.70481
linear	RPS12	stim	Megakaryocytes	2.70481
linear	RPS12	ctrl	NK cells	2.64243
linear	RPS12	ctrl	CD4 T cells	2.64243
linear	RPS12	ctrl	CD14+ Monocytes	2.64243
linear	RPS12	ctrl	CD8 T cells	2.64243
linear	RPS12	ctrl	B cells	2.64243
linear	RPS12	ctrl	FCGR3A+ Monocytes	2.64243
linear	RPS12	ctrl	Dendritic cells	2.64243
linear	RPS12	ctrl	Megakaryocytes	2.64243
linear	RPS27	stim	NK cells	2.48873
linear	RPS27	stim	CD4 T cells	2.48873
linear	RPS27	stim	CD14+ Monocytes	2.48873
linear	RPS27	stim	CD8 T cells	2.48873
linear	RPS27	stim	B cells	2.48873
linear	RPS27	stim	FCGR3A+ Monocytes	2.48873
linear	RPS27	stim	Dendritic cells	2.48873
linear	RPS27	stim	Megakaryocytes	2.48873
linear	RPS27	ctrl	NK cells	2.70879
linear	RPS27	ctrl	CD4 T cells	2.70879
linear	RPS27	ctrl	CD14+ Monocytes	2.70879
linear	RPS27	ctrl	CD8 T cells	2.70879
linear	RPS27	ctrl	B cells	2.70879
linear	RPS27	ctrl	FCGR3A+ Monocytes	2.70879
linear	RPS27	ctrl	Dendritic cells	2.70879
linear	RPS27	ctrl	Megakaryocytes	2.70879
linear	TYROBP	stim	NK cells	1.09028
linear	TYROBP	stim	CD4 T cells	1.09028
linear	TYROBP	stim	CD14+ Monocytes	1.09028
linear	TYROBP	stim	CD8 T cells	1.09028
linear	TYROBP	stim	B cells	1.09028
linear	TYROBP	stim	FCGR3A+ Monocytes	1.09028
linear	TYROBP	stim	Dendritic cells	1.09028
linear	TYROBP	stim	Megakaryocytes	1.09028
linear	TYROBP	ctrl	NK cells	1.01221
linear	TYROBP	ctrl	CD4 T cells	1.01221
linear	TYROBP	ctrl	CD14+ Monocytes	1.01221
linear	TYROBP	ctrl	CD8 T cells	1.01221
linear	TYROBP	ctrl	B cells	1.01221
linear	TYROBP	ctrl	FCGR3A+ Monocytes	1.01221
linear	TYROBP	ctrl	Dendritic cells	1.01221
linear	TYROBP	ctrl	Megakaryocytes	1.01221
linear	S100A11	stim	NK cells	1.407
linear	S100A11	stim	CD4 T cells	1.407
linear	S100A11	stim	CD14+ Monocytes	1.407
linear	S100A11	stim	CD8 T cells	1.407
linear	S100A11	stim	B cells	1.407
linear	S100A11	stim	FCGR3A+ Monocytes	1.407
linear	S100A11	stim	Dendritic cells	1.407
linear	S100A11	stim	Megakaryocytes	1.407
linear	S100A11	ctrl	NK cells	1.41078
linear	S100A11	ctrl	CD4 T cells	1.41078
linear	S100A11	ctrl	CD14+ Monocytes	1.41078
linear	S100A11	ctrl	CD8 T cells	1.41078
linear	S100A11	ctrl	B cells	1.41078
linear	S100A11	ctrl	FCGR3A+ Monocytes	1.41078
linear	S100A11	ctrl	Dendritic cells	1.41078
linear	S100A11	ctrl	Megakaryocytes	1.41078
linear	ANXA1	stim	NK cells	1.84825
linear	ANXA1	stim	CD4 T cells	1.84825
linear	ANXA1	stim	CD14+ Monocytes	1.84825
linear	ANXA1	stim	CD8 T cells	1.84825
linear	ANXA1	stim	B cells	1.84825
linear	ANXA1	stim	FCGR3A+ Monocytes	1.84825
linear	ANXA1	stim	Dendritic cells	1.84825
linear	ANXA1	stim	Megakaryocytes	1.84825
linear	ANXA1	ctrl	NK cells	1.40005
linear	ANXA1	ctrl	CD4 T cells	1.40005
linear	ANXA1	ctrl	CD14+ Monocytes	1.40005
linear	ANXA1	ctrl	CD8 T cells	1.40005
linear	ANXA1	ctrl	B cells	1.40005
linear	ANXA1	ctrl	FCGR3A+ Monocytes	1.40005
linear	ANXA1	ctrl	Dendritic cells	1.40005
linear	ANXA1	ctrl	Megakaryocytes	1.40005
linear	HLA-A	stim	NK cells	3.3836
linear	HLA-A	stim	CD4 T cells	3.3836
linear	HLA-A	stim	CD14+ Monocytes	3.3836
linear	HLA-A	stim	CD8 T cells	3.3836
linear	HLA-A	stim	B cells	3.3836
linear	HLA-A	stim	FCGR3A+ Monocytes	3.3836
linear	HLA-A	stim	Dendritic cells	3.3836
linear	HLA-A	stim	Megakaryocytes	3.3836
linear	HLA-A	ctrl	NK cells	2.9427
linear	HLA-A	ctrl	CD4 T cells	2.9427
linear	HLA-A	ctrl	CD14+ Monocytes	2.9427
linear	HLA-A	ctrl	CD8 T cells	2.9427
linear	HLA-A	ctrl	B cells	2.9427
linear	HLA-A	ctrl	FCGR3A+ Monocytes	2.9427
linear	HLA-A	ctrl	Dendritic cells	2.9427
linear	HLA-A	ctrl	Megakaryocytes	2.9427
linear	RPS15A	stim	NK cells	2.31004
linear	RPS15A	stim	CD4 T cells	2.31004
linear	RPS15A	stim	CD14+ Monocytes	2.31004
linear	RPS15A	stim	CD8 T cells	2.31004
linear	RPS15A	stim	B cells	2.31004
linear	RPS15A	stim	FCGR3A+ Monocytes	2.31004
linear	RPS15A	stim	Dendritic cells	2.31004
linear	RPS15A	stim	Megakaryocytes	2.31004
linear	RPS15A	ctrl	NK cells	2.51404
linear	RPS15A	ctrl	CD4 T cells	2.51404
linear	RPS15A	ctrl	CD14+ Monocytes	2.51404
linear	RPS15A	ctrl	CD8 T cells	2.51404
linear	RPS15A	ctrl	B cells	2.51404
linear	RPS15A	ctrl	FCGR3A+ Monocytes	2.51404
linear	RPS15A	ctrl	Dendritic cells	2.51404
linear	RPS15A	ctrl	Megakaryocytes	2.51404
linear	TMSB10	stim	NK cells	2.8994
linear	TMSB10	stim	CD4 T cells	2.8994
linear	TMSB10	stim	CD14+ Monocytes	2.8994
linear	TMSB10	stim	CD8 T cells	2.8994
linear	TMSB10	stim	B cells	2.8994
linear	TMSB10	stim	FCGR3A+ Monocytes	2.8994
linear	TMSB10	stim	Dendritic cells	2.8994
linear	TMSB10	stim	Megakaryocytes	2.8994
linear	TMSB10	ctrl	NK cells	1.44422
linear	TMSB10	ctrl	CD4 T cells	1.44422
linear	TMSB10	ctrl	CD14+ Monocytes	1.44422
linear	TMSB10	ctrl	CD8 T cells	1.44422
linear	TMSB10	ctrl	B cells	1.44422
linear	TMSB10	ctrl	FCGR3A+ Monocytes	1.44422
linear	TMSB10	ctrl	Dendritic cells	1.44422
linear	TMSB10	ctrl	Megakaryocytes	1.44422
linear	RPS13	stim	NK cells	2.52884
linear	RPS13	stim	CD4 T cells	2.52884
linear	RPS13	stim	CD14+ Monocytes	2.52884
linear	RPS13	stim	CD8 T cells	2.52884
linear	RPS13	stim	B cells	2.52884
linear	RPS13	stim	FCGR3A+ Monocytes	2.52884
linear	RPS13	stim	Dendritic cells	2.52884
linear	RPS13	stim	Megakaryocytes	2.52884
linear	RPS13	ctrl	NK cells	2.76187
linear	RPS13	ctrl	CD4 T cells	2.76187
linear	RPS13	ctrl	CD14+ Monocytes	2.76187
linear	RPS13	ctrl	CD8 T cells	2.76187
linear	RPS13	ctrl	B cells	2.76187
linear	RPS13	ctrl	FCGR3A+ Monocytes	2.76187
linear	RPS13	ctrl	Dendritic cells	2.76187
linear	RPS13	ctrl	Megakaryocytes	2.76187
linear	IFIT3	stim	NK cells	2.26686
linear	IFIT3	stim	CD4 T cells	2.26686
linear	IFIT3	stim	CD14+ Monocytes	2.26686
linear	IFIT3	stim	CD8 T cells	2.26686
linear	IFIT3	stim	B cells	2.26686
linear	IFIT3	stim	FCGR3A+ Monocytes	2.26686
linear	IFIT3	stim	Dendritic cells	2.26686
linear	IFIT3	stim	Megakaryocytes	2.26686
linear	IFIT3	ctrl	NK cells	0.0406886
linear	IFIT3	ctrl	CD4 T cells	0.0406886
linear	IFIT3	ctrl	CD14+ Monocytes	0.0406886
linear	IFIT3	ctrl	CD8 T cells	0.0406886
linear	IFIT3	ctrl	B cells	0.0406886
linear	IFIT3	ctrl	FCGR3A+ Monocytes	0.0406886
linear	IFIT3	ctrl	Dendritic cells	0.0406886
linear	IFIT3	ctrl	Megakaryocytes	0.0406886
linear	HLA-C	stim	NK cells	3.44837
linear	HLA-C	stim	CD4 T cells	3.44837
linear	HLA-C	stim	CD14+ Monocytes	3.44837
linear	HLA-C	stim	CD8 T cells	3.44837
linear	HLA-C	stim	B cells	3.44837
linear	HLA-C	stim	FCGR3A+ Monocytes	3.44837
linear	HLA-C	stim	Dendritic cells	3.44837
linear	HLA-C	stim	Megakaryocytes	3.44837
linear	HLA-C	ctrl	NK cells	2.62672
linear	HLA-C	ctrl	CD4 T cells	2.62672
linear	HLA-C	ctrl	CD14+ Monocytes	2.62672
linear	HLA-C	ctrl	CD8 T cells	2.62672
linear	HLA-C	ctrl	B cells	2.62672
linear	HLA-C	ctrl	FCGR3A+ Monocytes	2.62672
linear	HLA-C	ctrl	Dendritic cells	2.62672
linear	HLA-C	ctrl	Megakaryocytes	2.62672
linear	RPL8	stim	NK cells	2.42458
linear	RPL8	stim	CD4 T cells	2.42458
linear	RPL8	stim	CD14+ Monocytes	2.42458
linear	RPL8	stim	CD8 T cells	2.42458
linear	RPL8	stim	B cells	2.42458
linear	RPL8	stim	FCGR3A+ Monocytes	2.42458
linear	RPL8	stim	Dendritic cells	2.42458
linear	RPL8	stim	Megakaryocytes	2.42458
linear	RPL8	ctrl	NK cells	2.98432
linear	RPL8	ctrl	CD4 T cells	2.98432
linear	RPL8	ctrl	CD14+ Monocytes	2.98432
linear	RPL8	ctrl	CD8 T cells	2.98432
linear	RPL8	ctrl	B cells	2.98432
linear	RPL8	ctrl	FCGR3A+ Monocytes	2.98432
linear	RPL8	ctrl	Dendritic cells	2.98432
linear	RPL8	ctrl	Megakaryocytes	2.98432
linear	RPL12	stim	NK cells	2.36492
linear	RPL12	stim	CD4 T cells	2.36492
linear	RPL12	stim	CD14+ Monocytes	2.36492
linear	RPL12	stim	CD8 T cells	2.36492
linear	RPL12	stim	B cells	2.36492
linear	RPL12	stim	FCGR3A+ Monocytes	2.36492
linear	RPL12	stim	Dendritic cells	2.36492
linear	RPL12	stim	Megakaryocytes	2.36492
linear	RPL12	ctrl	NK cells	2.60192
linear	RPL12	ctrl	CD4 T cells	2.60192
linear	RPL12	ctrl	CD14+ Monocytes	2.60192
linear	RPL12	ctrl	CD8 T cells	2.60192
linear	RPL12	ctrl	B cells	2.60192
linear	RPL12	ctrl	FCGR3A+ Monocytes	2.60192
linear	RPL12	ctrl	Dendritic cells	2.60192
linear	RPL12	ctrl	Megakaryocytes	2.60192
linear	EIF1	stim	NK cells	2.59612
linear	EIF1	stim	CD4 T cells	2.59612
linear	EIF1	stim	CD14+ Monocytes	2.59612
linear	EIF1	stim	CD8 T cells	2.59612
linear	EIF1	stim	B cells	2.59612
linear	EIF1	stim	FCGR3A+ Monocytes	2.59612
linear	EIF1	stim	Dendritic cells	2.59612
linear	EIF1	stim	Megakaryocytes	2.59612
linear	EIF1	ctrl	NK cells	2.51537
linear	EIF1	ctrl	CD4 T cells	2.51537
linear	EIF1	ctrl	CD14+ Monocytes	2.51537
linear	EIF1	ctrl	CD8 T cells	2.51537
linear	EIF1	ctrl	B cells	2.51537
linear	EIF1	ctrl	FCGR3A+ Monocytes	2.51537
linear	EIF1	ctrl	Dendritic cells	2.51537
linear	EIF1	ctrl	Megakaryocytes	2.51537
linear	RPL31	stim	NK cells	2.15912
linear	RPL31	stim	CD4 T cells	2.15912
linear	RPL31	stim	CD14+ Monocytes	2.15912
linear	RPL31	stim	CD8 T cells	2.15912
linear	RPL31	stim	B cells	2.15912
linear	RPL31	stim	FCGR3A+ Monocytes	2.15912
linear	RPL31	stim	Dendritic cells	2.15912
linear	RPL31	stim	Megakaryocytes	2.15912
linear	RPL31	ctrl	NK cells	2.28955
linear	RPL31	ctrl	CD4 T cells	2.28955
linear	RPL31	ctrl	CD14+ Monocytes	2.28955
linear	RPL31	ctrl	CD8 T cells	2.28955
linear	RPL31	ctrl	B cells	2.28955
linear	RPL31	ctrl	FCGR3A+ Monocytes	2.28955
linear	RPL31	ctrl	Dendritic cells	2.28955
linear	RPL31	ctrl	Megakaryocytes	2.28955
linear	RPL23A	stim	NK cells	2.36504
linear	RPL23A	stim	CD4 T cells	2.36504
linear	RPL23A	stim	CD14+ Monocytes	2.36504
linear	RPL23A	stim	CD8 T cells	2.36504
linear	RPL23A	stim	B cells	2.36504
linear	RPL23A	stim	FCGR3A+ Monocytes	2.36504
linear	RPL23A	stim	Dendritic cells	2.36504
linear	RPL23A	stim	Megakaryocytes	2.36504
linear	RPL23A	ctrl	NK cells	2.50702
linear	RPL23A	ctrl	CD4 T cells	2.50702
linear	RPL23A	ctrl	CD14+ Monocytes	2.50702
linear	RPL23A	ctrl	CD8 T cells	2.50702
linear	RPL23A	ctrl	B cells	2.50702
linear	RPL23A	ctrl	FCGR3A+ Monocytes	2.50702
linear	RPL23A	ctrl	Dendritic cells	2.50702
linear	RPL23A	ctrl	Megakaryocytes	2.50702
linear	RPL9	stim	NK cells	2.11175
linear	RPL9	stim	CD4 T cells	2.11175
linear	RPL9	stim	CD14+ Monocytes	2.11175
linear	RPL9	stim	CD8 T cells	2.11175
linear	RPL9	stim	B cells	2.11175
linear	RPL9	stim	FCGR3A+ Monocytes	2.11175
linear	RPL9	stim	Dendritic cells	2.11175
linear	RPL9	stim	Megakaryocytes	2.11175
linear	RPL9	ctrl	NK cells	2.39762
linear	RPL9	ctrl	CD4 T cells	2.39762
linear	RPL9	ctrl	CD14+ Monocytes	2.39762
linear	RPL9	ctrl	CD8 T cells	2.39762
linear	RPL9	ctrl	B cells	2.39762
linear	RPL9	ctrl	FCGR3A+ Monocytes	2.39762
linear	RPL9	ctrl	Dendritic cells	2.39762
linear	RPL9	ctrl	Megakaryocytes	2.39762
linear	RPS5	stim	NK cells	1.78632
linear	RPS5	stim	CD4 T cells	1.78632
linear	RPS5	stim	CD14+ Monocytes	1.78632
linear	RPS5	stim	CD8 T cells	1.78632
linear	RPS5	stim	B cells	1.78632
linear	RPS5	stim	FCGR3A+ Monocytes	1.78632
linear	RPS5	stim	Dendritic cells	1.78632
linear	RPS5	stim	Megakaryocytes	1.78632
linear	RPS5	ctrl	NK cells	2.06182
linear	RPS5	ctrl	CD4 T cells	2.06182
linear	RPS5	ctrl	CD14+ Monocytes	2.06182
linear	RPS5	ctrl	CD8 T cells	2.06182
linear	RPS5	ctrl	B cells	2.06182
linear	RPS5	ctrl	FCGR3A+ Monocytes	2.06182
linear	RPS5	ctrl	Dendritic cells	2.06182
linear	RPS5	ctrl	Megakaryocytes	2.06182
linear	IFI6	stim	NK cells	2.42161
linear	IFI6	stim	CD4 T cells	2.42161
linear	IFI6	stim	CD14+ Monocytes	2.42161
linear	IFI6	stim	CD8 T cells	2.42161
linear	IFI6	stim	B cells	2.42161
linear	IFI6	stim	FCGR3A+ Monocytes	2.42161
linear	IFI6	stim	Dendritic cells	2.42161
linear	IFI6	stim	Megakaryocytes	2.42161
linear	IFI6	ctrl	NK cells	0.120402
linear	IFI6	ctrl	CD4 T cells	0.120402
linear	IFI6	ctrl	CD14+ Monocytes	0.120402
linear	IFI6	ctrl	CD8 T cells	0.120402
linear	IFI6	ctrl	B cells	0.120402
linear	IFI6	ctrl	FCGR3A+ Monocytes	0.120402
linear	IFI6	ctrl	Dendritic cells	0.120402
linear	IFI6	ctrl	Megakaryocytes	0.120402
linear	RPLP2	stim	NK cells	2.56887
linear	RPLP2	stim	CD4 T cells	2.56887
linear	RPLP2	stim	CD14+ Monocytes	2.56887
linear	RPLP2	stim	CD8 T cells	2.56887
linear	RPLP2	stim	B cells	2.56887
linear	RPLP2	stim	FCGR3A+ Monocytes	2.56887
linear	RPLP2	stim	Dendritic cells	2.56887
linear	RPLP2	stim	Megakaryocytes	2.56887
linear	RPLP2	ctrl	NK cells	2.51301
linear	RPLP2	ctrl	CD4 T cells	2.51301
linear	RPLP2	ctrl	CD14+ Monocytes	2.51301
linear	RPLP2	ctrl	CD8 T cells	2.51301
linear	RPLP2	ctrl	B cells	2.51301
linear	RPLP2	ctrl	FCGR3A+ Monocytes	2.51301
linear	RPLP2	ctrl	Dendritic cells	2.51301
linear	RPLP2	ctrl	Megakaryocytes	2.51301
linear	BTG1	stim	NK cells	1.45792
linear	BTG1	stim	CD4 T cells	1.45792
linear	BTG1	stim	CD14+ Monocytes	1.45792
linear	BTG1	stim	CD8 T cells	1.45792
linear	BTG1	stim	B cells	1.45792
linear	BTG1	stim	FCGR3A+ Monocytes	1.45792
linear	BTG1	stim	Dendritic cells	1.45792
linear	BTG1	stim	Megakaryocytes	1.45792
linear	BTG1	ctrl	NK cells	1.85957
linear	BTG1	ctrl	CD4 T cells	1.85957
linear	BTG1	ctrl	CD14+ Monocytes	1.85957
linear	BTG1	ctrl	CD8 T cells	1.85957
linear	BTG1	ctrl	B cells	1.85957
linear	BTG1	ctrl	FCGR3A+ Monocytes	1.85957
linear	BTG1	ctrl	Dendritic cells	1.85957
linear	BTG1	ctrl	Megakaryocytes	1.85957
linear	SRGN	stim	NK cells	1.75451
linear	SRGN	stim	CD4 T cells	1.75451
linear	SRGN	stim	CD14+ Monocytes	1.75451
linear	SRGN	stim	CD8 T cells	1.75451
linear	SRGN	stim	B cells	1.75451
linear	SRGN	stim	FCGR3A+ Monocytes	1.75451
linear	SRGN	stim	Dendritic cells	1.75451
linear	SRGN	stim	Megakaryocytes	1.75451
linear	SRGN	ctrl	NK cells	1.78813
linear	SRGN	ctrl	CD4 T cells	1.78813
linear	SRGN	ctrl	CD14+ Monocytes	1.78813
linear	SRGN	ctrl	CD8 T cells	1.78813
linear	SRGN	ctrl	B cells	1.78813
linear	SRGN	ctrl	FCGR3A+ Monocytes	1.78813
linear	SRGN	ctrl	Dendritic cells	1.78813
linear	SRGN	ctrl	Megakaryocytes	1.78813
linear	RPS15	stim	NK cells	2.41602
linear	RPS15	stim	CD4 T cells	2.41602
linear	RPS15	stim	CD14+ Monocytes	2.41602
linear	RPS15	stim	CD8 T cells	2.41602
linear	RPS15	stim	B cells	2.41602
linear	RPS15	stim	FCGR3A+ Monocytes	2.41602
linear	RPS15	stim	Dendritic cells	2.41602
linear	RPS15	stim	Megakaryocytes	2.41602
linear	RPS15	ctrl	NK cells	2.53945
linear	RPS15	ctrl	CD4 T cells	2.53945
linear	RPS15	ctrl	CD14+ Monocytes	2.53945
linear	RPS15	ctrl	CD8 T cells	2.53945
linear	RPS15	ctrl	B cells	2.53945
linear	RPS15	ctrl	FCGR3A+ Monocytes	2.53945
linear	RPS15	ctrl	Dendritic cells	2.53945
linear	RPS15	ctrl	Megakaryocytes	2.53945
linear	FCER1G	stim	NK cells	0.882876
linear	FCER1G	stim	CD4 T cells	0.882876
linear	FCER1G	stim	CD14+ Monocytes	0.882876
linear	FCER1G	stim	CD8 T cells	0.882876
linear	FCER1G	stim	B cells	0.882876
linear	FCER1G	stim	FCGR3A+ Monocytes	0.882876
linear	FCER1G	stim	Dendritic cells	0.882876
linear	FCER1G	stim	Megakaryocytes	0.882876
linear	FCER1G	ctrl	NK cells	0.923891
linear	FCER1G	ctrl	CD4 T cells	0.923891
linear	FCER1G	ctrl	CD14+ Monocytes	0.923891
linear	FCER1G	ctrl	CD8 T cells	0.923891
linear	FCER1G	ctrl	B cells	0.923891
linear	FCER1G	ctrl	FCGR3A+ Monocytes	0.923891
linear	FCER1G	ctrl	Dendritic cells	0.923891
linear	FCER1G	ctrl	Megakaryocytes	0.923891
linear	RPS8	stim	NK cells	1.83654
linear	RPS8	stim	CD4 T cells	1.83654
linear	RPS8	stim	CD14+ Monocytes	1.83654
linear	RPS8	stim	CD8 T cells	1.83654
linear	RPS8	stim	B cells	1.83654
linear	RPS8	stim	FCGR3A+ Monocytes	1.83654
linear	RPS8	stim	Dendritic cells	1.83654
linear	RPS8	stim	Megakaryocytes	1.83654
linear	RPS8	ctrl	NK cells	2.15801
linear	RPS8	ctrl	CD4 T cells	2.15801
linear	RPS8	ctrl	CD14+ Monocytes	2.15801
linear	RPS8	ctrl	CD8 T cells	2.15801
linear	RPS8	ctrl	B cells	2.15801
linear	RPS8	ctrl	FCGR3A+ Monocytes	2.15801
linear	RPS8	ctrl	Dendritic cells	2.15801
linear	RPS8	ctrl	Megakaryocytes	2.15801
linear	RPL27A	stim	NK cells	2.19556
linear	RPL27A	stim	CD4 T cells	2.19556
linear	RPL27A	stim	CD14+ Monocytes	2.19556
linear	RPL27A	stim	CD8 T cells	2.19556
linear	RPL27A	stim	B cells	2.19556
linear	RPL27A	stim	FCGR3A+ Monocytes	2.19556
linear	RPL27A	stim	Dendritic cells	2.19556
linear	RPL27A	stim	Megakaryocytes	2.19556
linear	RPL27A	ctrl	NK cells	2.30077
linear	RPL27A	ctrl	CD4 T cells	2.30077
linear	RPL27A	ctrl	CD14+ Monocytes	2.30077
linear	RPL27A	ctrl	CD8 T cells	2.30077
linear	RPL27A	ctrl	B cells	2.30077
linear	RPL27A	ctrl	FCGR3A+ Monocytes	2.30077
linear	RPL27A	ctrl	Dendritic cells	2.30077
linear	RPL27A	ctrl	Megakaryocytes	2.30077
linear	RPL10A	stim	NK cells	1.47467
linear	RPL10A	stim	CD4 T cells	1.47467
linear	RPL10A	stim	CD14+ Monocytes	1.47467
linear	RPL10A	stim	CD8 T cells	1.47467
linear	RPL10A	stim	B cells	1.47467
linear	RPL10A	stim	FCGR3A+ Monocytes	1.47467
linear	RPL10A	stim	Dendritic cells	1.47467
linear	RPL10A	stim	Megakaryocytes	1.47467
linear	RPL10A	ctrl	NK cells	1.89917
linear	RPL10A	ctrl	CD4 T cells	1.89917
linear	RPL10A	ctrl	CD14+ Monocytes	1.89917
linear	RPL10A	ctrl	CD8 T cells	1.89917
linear	RPL10A	ctrl	B cells	1.89917
linear	RPL10A	ctrl	FCGR3A+ Monocytes	1.89917
linear	RPL10A	ctrl	Dendritic cells	1.89917
linear	RPL10A	ctrl	Megakaryocytes	1.89917
linear	RPL26	stim	NK cells	2.28857
linear	RPL26	stim	CD4 T cells	2.28857
linear	RPL26	stim	CD14+ Monocytes	2.28857
linear	RPL26	stim	CD8 T cells	2.28857
linear	RPL26	stim	B cells	2.28857
linear	RPL26	stim	FCGR3A+ Monocytes	2.28857
linear	RPL26	stim	Dendritic cells	2.28857
linear	RPL26	stim	Megakaryocytes	2.28857
linear	RPL26	ctrl	NK cells	2.65896
linear	RPL26	ctrl	CD4 T cells	2.65896
linear	RPL26	ctrl	CD14+ Monocytes	2.65896
linear	RPL26	ctrl	CD8 T cells	2.65896
linear	RPL26	ctrl	B cells	2.65896
linear	RPL26	ctrl	FCGR3A+ Monocytes	2.65896
linear	RPL26	ctrl	Dendritic cells	2.65896
linear	RPL26	ctrl	Megakaryocytes	2.65896
linear	HLA-DRB1	stim	NK cells	0.872343
linear	HLA-DRB1	stim	CD4 T cells	0.872343
linear	HLA-DRB1	stim	CD14+ Monocytes	0.872343
linear	HLA-DRB1	stim	CD8 T cells	0.872343
linear	HLA-DRB1	stim	B cells	0.872343
linear	HLA-DRB1	stim	FCGR3A+ Monocytes	0.872343
linear	HLA-DRB1	stim	Dendritic cells	0.872343
linear	HLA-DRB1	stim	Megakaryocytes	0.872343
linear	HLA-DRB1	ctrl	NK cells	0.913553
linear	HLA-DRB1	ctrl	CD4 T cells	0.913553
linear	HLA-DRB1	ctrl	CD14+ Monocytes	0.913553
linear	HLA-DRB1	ctrl	CD8 T cells	0.913553
linear	HLA-DRB1	ctrl	B cells	0.913553
linear	HLA-DRB1	ctrl	FCGR3A+ Monocytes	0.913553
linear	HLA-DRB1	ctrl	Dendritic cells	0.913553
linear	HLA-DRB1	ctrl	Megakaryocytes	0.913553
linear	RPL35A	stim	NK cells	2.07868
linear	RPL35A	stim	CD4 T cells	2.07868
linear	RPL35A	stim	CD14+ Monocytes	2.07868
linear	RPL35A	stim	CD8 T cells	2.07868
linear	RPL35A	stim	B cells	2.07868
linear	RPL35A	stim	FCGR3A+ Monocytes	2.07868
linear	RPL35A	stim	Dendritic cells	2.07868
linear	RPL35A	stim	Megakaryocytes	2.07868
linear	RPL35A	ctrl	NK cells	2.2524
linear	RPL35A	ctrl	CD4 T cells	2.2524
linear	RPL35A	ctrl	CD14+ Monocytes	2.2524
linear	RPL35A	ctrl	CD8 T cells	2.2524
linear	RPL35A	ctrl	B cells	2.2524
linear	RPL35A	ctrl	FCGR3A+ Monocytes	2.2524
linear	RPL35A	ctrl	Dendritic cells	2.2524
linear	RPL35A	ctrl	Megakaryocytes	2.2524
linear	RPS23	stim	NK cells	2.03573
linear	RPS23	stim	CD4 T cells	2.03573
linear	RPS23	stim	CD14+ Monocytes	2.03573
linear	RPS23	stim	CD8 T cells	2.03573
linear	RPS23	stim	B cells	2.03573
linear	RPS23	stim	FCGR3A+ Monocytes	2.03573
linear	RPS23	stim	Dendritic cells	2.03573
linear	RPS23	stim	Megakaryocytes	2.03573
linear	RPS23	ctrl	NK cells	2.1535
linear	RPS23	ctrl	CD4 T cells	2.1535
linear	RPS23	ctrl	CD14+ Monocytes	2.1535
linear	RPS23	ctrl	CD8 T cells	2.1535
linear	RPS23	ctrl	B cells	2.1535
linear	RPS23	ctrl	FCGR3A+ Monocytes	2.1535
linear	RPS23	ctrl	Dendritic cells	2.1535
linear	RPS23	ctrl	Megakaryocytes	2.1535
linear	TNFSF10	stim	NK cells	1.58635
linear	TNFSF10	stim	CD4 T cells	1.58635
linear	TNFSF10	stim	CD14+ Monocytes	1.58635
linear	TNFSF10	stim	CD8 T cells	1.58635
linear	TNFSF10	stim	B cells	1.58635
linear	TNFSF10	stim	FCGR3A+ Monocytes	1.58635
linear	TNFSF10	stim	Dendritic cells	1.58635
linear	TNFSF10	stim	Megakaryocytes	1.58635
linear	TNFSF10	ctrl	NK cells	0.0746334
linear	TNFSF10	ctrl	CD4 T cells	0.0746334
linear	TNFSF10	ctrl	CD14+ Monocytes	0.0746334
linear	TNFSF10	ctrl	CD8 T cells	0.0746334
linear	TNFSF10	ctrl	B cells	0.0746334
linear	TNFSF10	ctrl	FCGR3A+ Monocytes	0.0746334
linear	TNFSF10	ctrl	Dendritic cells	0.0746334
linear	TNFSF10	ctrl	Megakaryocytes	0.0746334
linear	RPL18	stim	NK cells	1.90731
linear	RPL18	stim	CD4 T cells	1.90731
linear	RPL18	stim	CD14+ Monocytes	1.90731
linear	RPL18	stim	CD8 T cells	1.90731
linear	RPL18	stim	B cells	1.90731
linear	RPL18	stim	FCGR3A+ Monocytes	1.90731
linear	RPL18	stim	Dendritic cells	1.90731
linear	RPL18	stim	Megakaryocytes	1.90731
linear	RPL18	ctrl	NK cells	2.14746
linear	RPL18	ctrl	CD4 T cells	2.14746
linear	RPL18	ctrl	CD14+ Monocytes	2.14746
linear	RPL18	ctrl	CD8 T cells	2.14746
linear	RPL18	ctrl	B cells	2.14746
linear	RPL18	ctrl	FCGR3A+ Monocytes	2.14746
linear	RPL18	ctrl	Dendritic cells	2.14746
linear	RPL18	ctrl	Megakaryocytes	2.14746
linear	RPS9	stim	NK cells	2.35627
linear	RPS9	stim	CD4 T cells	2.35627
linear	RPS9	stim	CD14+ Monocytes	2.35627
linear	RPS9	stim	CD8 T cells	2.35627
linear	RPS9	stim	B cells	2.35627
linear	RPS9	stim	FCGR3A+ Monocytes	2.35627
linear	RPS9	stim	Dendritic cells	2.35627
linear	RPS9	stim	Megakaryocytes	2.35627
linear	RPS9	ctrl	NK cells	2.72175
linear	RPS9	ctrl	CD4 T cells	2.72175
linear	RPS9	ctrl	CD14+ Monocytes	2.72175
linear	RPS9	ctrl	CD8 T cells	2.72175
linear	RPS9	ctrl	B cells	2.72175
linear	RPS9	ctrl	FCGR3A+ Monocytes	2.72175
linear	RPS9	ctrl	Dendritic cells	2.72175
linear	RPS9	ctrl	Megakaryocytes	2.72175
linear	RPL14	stim	NK cells	1.76384
linear	RPL14	stim	CD4 T cells	1.76384
linear	RPL14	stim	CD14+ Monocytes	1.76384
linear	RPL14	stim	CD8 T cells	1.76384
linear	RPL14	stim	B cells	1.76384
linear	RPL14	stim	FCGR3A+ Monocytes	1.76384
linear	RPL14	stim	Dendritic cells	1.76384
linear	RPL14	stim	Megakaryocytes	1.76384
linear	RPL14	ctrl	NK cells	2.14371
linear	RPL14	ctrl	CD4 T cells	2.14371
linear	RPL14	ctrl	CD14+ Monocytes	2.14371
linear	RPL14	ctrl	CD8 T cells	2.14371
linear	RPL14	ctrl	B cells	2.14371
linear	RPL14	ctrl	FCGR3A+ Monocytes	2.14371
linear	RPL14	ctrl	Dendritic cells	2.14371
linear	RPL14	ctrl	Megakaryocytes	2.14371
linear	HBA2	stim	NK cells	0.147341
linear	HBA2	stim	CD4 T cells	0.147341
linear	HBA2	stim	CD14+ Monocytes	0.147341
linear	HBA2	stim	CD8 T cells	0.147341
linear	HBA2	stim	B cells	0.147341
linear	HBA2	stim	FCGR3A+ Monocytes	0.147341
linear	HBA2	stim	Dendritic cells	0.147341
linear	HBA2	stim	Megakaryocytes	0.147341
linear	HBA2	ctrl	NK cells	0.117366
linear	HBA2	ctrl	CD4 T cells	0.117366
linear	HBA2	ctrl	CD14+ Monocytes	0.117366
linear	HBA2	ctrl	CD8 T cells	0.117366
linear	HBA2	ctrl	B cells	0.117366
linear	HBA2	ctrl	FCGR3A+ Monocytes	0.117366
linear	HBA2	ctrl	Dendritic cells	0.117366
linear	HBA2	ctrl	Megakaryocytes	0.117366
linear	IFIT1	stim	NK cells	1.93642
linear	IFIT1	stim	CD4 T cells	1.93642
linear	IFIT1	stim	CD14+ Monocytes	1.93642
linear	IFIT1	stim	CD8 T cells	1.93642
linear	IFIT1	stim	B cells	1.93642
linear	IFIT1	stim	FCGR3A+ Monocytes	1.93642
linear	IFIT1	stim	Dendritic cells	1.93642
linear	IFIT1	stim	Megakaryocytes	1.93642
linear	IFIT1	ctrl	NK cells	0.0267211
linear	IFIT1	ctrl	CD4 T cells	0.0267211
linear	IFIT1	ctrl	CD14+ Monocytes	0.0267211
linear	IFIT1	ctrl	CD8 T cells	0.0267211
linear	IFIT1	ctrl	B cells	0.0267211
linear	IFIT1	ctrl	FCGR3A+ Monocytes	0.0267211
linear	IFIT1	ctrl	Dendritic cells	0.0267211
linear	IFIT1	ctrl	Megakaryocytes	0.0267211
linear	APOBEC3B	stim	NK cells	0.509311
linear	APOBEC3B	stim	CD4 T cells	0.509311
linear	APOBEC3B	stim	CD14+ Monocytes	0.509311
linear	APOBEC3B	stim	CD8 T cells	0.509311
linear	APOBEC3B	stim	B cells	0.509311
linear	APOBEC3B	stim	FCGR3A+ Monocytes	0.509311
linear	APOBEC3B	stim	Dendritic cells	0.509311
linear	APOBEC3B	stim	Megakaryocytes	0.509311
linear	APOBEC3B	ctrl	NK cells	0.0144951
linear	APOBEC3B	ctrl	CD4 T cells	0.0144951
linear	APOBEC3B	ctrl	CD14+ Monocytes	0.0144951
linear	APOBEC3B	ctrl	CD8 T cells	0.0144951
linear	APOBEC3B	ctrl	B cells	0.0144951
linear	APOBEC3B	ctrl	FCGR3A+ Monocytes	0.0144951
linear	APOBEC3B	ctrl	Dendritic cells	0.0144951
linear	APOBEC3B	ctrl	Megakaryocytes	0.0144951
linear	CXCR4	stim	NK cells	1.02237
linear	CXCR4	stim	CD4 T cells	1.02237
linear	CXCR4	stim	CD14+ Monocytes	1.02237
linear	CXCR4	stim	CD8 T cells	1.02237
linear	CXCR4	stim	B cells	1.02237
linear	CXCR4	stim	FCGR3A+ Monocytes	1.02237
linear	CXCR4	stim	Dendritic cells	1.02237
linear	CXCR4	stim	Megakaryocytes	1.02237
linear	CXCR4	ctrl	NK cells	1.40141
linear	CXCR4	ctrl	CD4 T cells	1.40141
linear	CXCR4	ctrl	CD14+ Monocytes	1.40141
linear	CXCR4	ctrl	CD8 T cells	1.40141
linear	CXCR4	ctrl	B cells	1.40141
linear	CXCR4	ctrl	FCGR3A+ Monocytes	1.40141
linear	CXCR4	ctrl	Dendritic cells	1.40141
linear	CXCR4	ctrl	Megakaryocytes	1.40141
linear	PFN1	stim	NK cells	1.30836
linear	PFN1	stim	CD4 T cells	1.30836
linear	PFN1	stim	CD14+ Monocytes	1.30836
linear	PFN1	stim	CD8 T cells	1.30836
linear	PFN1	stim	B cells	1.30836
linear	PFN1	stim	FCGR3A+ Monocytes	1.30836
linear	PFN1	stim	Dendritic cells	1.30836
linear	PFN1	stim	Megakaryocytes	1.30836
linear	PFN1	ctrl	NK cells	2.02164
linear	PFN1	ctrl	CD4 T cells	2.02164
linear	PFN1	ctrl	CD14+ Monocytes	2.02164
linear	PFN1	ctrl	CD8 T cells	2.02164
linear	PFN1	ctrl	B cells	2.02164
linear	PFN1	ctrl	FCGR3A+ Monocytes	2.02164
linear	PFN1	ctrl	Dendritic cells	2.02164
linear	PFN1	ctrl	Megakaryocytes	2.02164
linear	OAZ1	stim	NK cells	1.60817
linear	OAZ1	stim	CD4 T cells	1.60817
linear	OAZ1	stim	CD14+ Monocytes	1.60817
linear	OAZ1	stim	CD8 T cells	1.60817
linear	OAZ1	stim	B cells	1.60817
linear	OAZ1	stim	FCGR3A+ Monocytes	1.60817
linear	OAZ1	stim	Dendritic cells	1.60817
linear	OAZ1	stim	Megakaryocytes	1.60817
linear	OAZ1	ctrl	NK cells	2.12696
linear	OAZ1	ctrl	CD4 T cells	2.12696
linear	OAZ1	ctrl	CD14+ Monocytes	2.12696
linear	OAZ1	ctrl	CD8 T cells	2.12696
linear	OAZ1	ctrl	B cells	2.12696
linear	OAZ1	ctrl	FCGR3A+ Monocytes	2.12696
linear	OAZ1	ctrl	Dendritic cells	2.12696
linear	OAZ1	ctrl	Megakaryocytes	2.12696
linear	CCR7	stim	NK cells	1.14086
linear	CCR7	stim	CD4 T cells	1.14086
linear	CCR7	stim	CD14+ Monocytes	1.14086
linear	CCR7	stim	CD8 T cells	1.14086
linear	CCR7	stim	B cells	1.14086
linear	CCR7	stim	FCGR3A+ Monocytes	1.14086
linear	CCR7	stim	Dendritic cells	1.14086
linear	CCR7	stim	Megakaryocytes	1.14086
linear	CCR7	ctrl	NK cells	0.777388
linear	CCR7	ctrl	CD4 T cells	0.777388
linear	CCR7	ctrl	CD14+ Monocytes	0.777388
linear	CCR7	ctrl	CD8 T cells	0.777388
linear	CCR7	ctrl	B cells	0.777388
linear	CCR7	ctrl	FCGR3A+ Monocytes	0.777388
linear	CCR7	ctrl	Dendritic cells	0.777388
linear	CCR7	ctrl	Megakaryocytes	0.777388
linear	GAPDH	stim	NK cells	0.96343
linear	GAPDH	stim	CD4 T cells	0.96343
linear	GAPDH	stim	CD14+ Monocytes	0.96343
linear	GAPDH	stim	CD8 T cells	0.96343
linear	GAPDH	stim	B cells	0.96343
linear	GAPDH	stim	FCGR3A+ Monocytes	0.96343
linear	GAPDH	stim	Dendritic cells	0.96343
linear	GAPDH	stim	Megakaryocytes	0.96343
linear	GAPDH	ctrl	NK cells	1.66025
linear	GAPDH	ctrl	CD4 T cells	1.66025
linear	GAPDH	ctrl	CD14+ Monocytes	1.66025
linear	GAPDH	ctrl	CD8 T cells	1.66025
linear	GAPDH	ctrl	B cells	1.66025
linear	GAPDH	ctrl	FCGR3A+ Monocytes	1.66025
linear	GAPDH	ctrl	Dendritic cells	1.66025
linear	GAPDH	ctrl	Megakaryocytes	1.66025
linear	TYMP	stim	NK cells	1.19134
linear	TYMP	stim	CD4 T cells	1.19134
linear	TYMP	stim	CD14+ Monocytes	1.19134
linear	TYMP	stim	CD8 T cells	1.19134
linear	TYMP	stim	B cells	1.19134
linear	TYMP	stim	FCGR3A+ Monocytes	1.19134
linear	TYMP	stim	Dendritic cells	1.19134
linear	TYMP	stim	Megakaryocytes	1.19134
linear	TYMP	ctrl	NK cells	0.598219
linear	TYMP	ctrl	CD4 T cells	0.598219
linear	TYMP	ctrl	CD14+ Monocytes	0.598219
linear	TYMP	ctrl	CD8 T cells	0.598219
linear	TYMP	ctrl	B cells	0.598219
linear	TYMP	ctrl	FCGR3A+ Monocytes	0.598219
linear	TYMP	ctrl	Dendritic cells	0.598219
linear	TYMP	ctrl	Megakaryocytes	0.598219
linear	RPL30	stim	NK cells	2.05729
linear	RPL30	stim	CD4 T cells	2.05729
linear	RPL30	stim	CD14+ Monocytes	2.05729
linear	RPL30	stim	CD8 T cells	2.05729
linear	RPL30	stim	B cells	2.05729
linear	RPL30	stim	FCGR3A+ Monocytes	2.05729
linear	RPL30	stim	Dendritic cells	2.05729
linear	RPL30	stim	Megakaryocytes	2.05729
linear	RPL30	ctrl	NK cells	2.09095
linear	RPL30	ctrl	CD4 T cells	2.09095
linear	RPL30	ctrl	CD14+ Monocytes	2.09095
linear	RPL30	ctrl	CD8 T cells	2.09095
linear	RPL30	ctrl	B cells	2.09095
linear	RPL30	ctrl	FCGR3A+ Monocytes	2.09095
linear	RPL30	ctrl	Dendritic cells	2.09095
linear	RPL30	ctrl	Megakaryocytes	2.09095
linear	LY6E	stim	NK cells	2.04137
linear	LY6E	stim	CD4 T cells	2.04137
linear	LY6E	stim	CD14+ Monocytes	2.04137
linear	LY6E	stim	CD8 T cells	2.04137
linear	LY6E	stim	B cells	2.04137
linear	LY6E	stim	FCGR3A+ Monocytes	2.04137
linear	LY6E	stim	Dendritic cells	2.04137
linear	LY6E	stim	Megakaryocytes	2.04137
linear	LY6E	ctrl	NK cells	0.161071
linear	LY6E	ctrl	CD4 T cells	0.161071
linear	LY6E	ctrl	CD14+ Monocytes	0.161071
linear	LY6E	ctrl	CD8 T cells	0.161071
linear	LY6E	ctrl	B cells	0.161071
linear	LY6E	ctrl	FCGR3A+ Monocytes	0.161071
linear	LY6E	ctrl	Dendritic cells	0.161071
linear	LY6E	ctrl	Megakaryocytes	0.161071
linear	RPS7	stim	NK cells	1.6144
linear	RPS7	stim	CD4 T cells	1.6144
linear	RPS7	stim	CD14+ Monocytes	1.6144
linear	RPS7	stim	CD8 T cells	1.6144
linear	RPS7	stim	B cells	1.6144
linear	RPS7	stim	FCGR3A+ Monocytes	1.6144
linear	RPS7	stim	Dendritic cells	1.6144
linear	RPS7	stim	Megakaryocytes	1.6144
linear	RPS7	ctrl	NK cells	2.13336
linear	RPS7	ctrl	CD4 T cells	2.13336
linear	RPS7	ctrl	CD14+ Monocytes	2.13336
linear	RPS7	ctrl	CD8 T cells	2.13336
linear	RPS7	ctrl	B cells	2.13336
linear	RPS7	ctrl	FCGR3A+ Monocytes	2.13336
linear	RPS7	ctrl	Dendritic cells	2.13336
linear	RPS7	ctrl	Megakaryocytes	2.13336
linear	SH3BGRL3	stim	NK cells	1.22382
linear	SH3BGRL3	stim	CD4 T cells	1.22382
linear	SH3BGRL3	stim	CD14+ Monocytes	1.22382
linear	SH3BGRL3	stim	CD8 T cells	1.22382
linear	SH3BGRL3	stim	B cells	1.22382
linear	SH3BGRL3	stim	FCGR3A+ Monocytes	1.22382
linear	SH3BGRL3	stim	Dendritic cells	1.22382
linear	SH3BGRL3	stim	Megakaryocytes	1.22382
linear	SH3BGRL3	ctrl	NK cells	1.81632
linear	SH3BGRL3	ctrl	CD4 T cells	1.81632
linear	SH3BGRL3	ctrl	CD14+ Monocytes	1.81632
linear	SH3BGRL3	ctrl	CD8 T cells	1.81632
linear	SH3BGRL3	ctrl	B cells	1.81632
linear	SH3BGRL3	ctrl	FCGR3A+ Monocytes	1.81632
linear	SH3BGRL3	ctrl	Dendritic cells	1.81632
linear	SH3BGRL3	ctrl	Megakaryocytes	1.81632
linear	CD63	stim	NK cells	0.817998
linear	CD63	stim	CD4 T cells	0.817998
linear	CD63	stim	CD14+ Monocytes	0.817998
linear	CD63	stim	CD8 T cells	0.817998
linear	CD63	stim	B cells	0.817998
linear	CD63	stim	FCGR3A+ Monocytes	0.817998
linear	CD63	stim	Dendritic cells	0.817998
linear	CD63	stim	Megakaryocytes	0.817998
linear	CD63	ctrl	NK cells	0.98596
linear	CD63	ctrl	CD4 T cells	0.98596
linear	CD63	ctrl	CD14+ Monocytes	0.98596
linear	CD63	ctrl	CD8 T cells	0.98596
linear	CD63	ctrl	B cells	0.98596
linear	CD63	ctrl	FCGR3A+ Monocytes	0.98596
linear	CD63	ctrl	Dendritic cells	0.98596
linear	CD63	ctrl	Megakaryocytes	0.98596
linear	S100A10	stim	NK cells	0.980131
linear	S100A10	stim	CD4 T cells	0.980131
linear	S100A10	stim	CD14+ Monocytes	0.980131
linear	S100A10	stim	CD8 T cells	0.980131
linear	S100A10	stim	B cells	0.980131
linear	S100A10	stim	FCGR3A+ Monocytes	0.980131
linear	S100A10	stim	Dendritic cells	0.980131
linear	S100A10	stim	Megakaryocytes	0.980131
linear	S100A10	ctrl	NK cells	1.13572
linear	S100A10	ctrl	CD4 T cells	1.13572
linear	S100A10	ctrl	CD14+ Monocytes	1.13572
linear	S100A10	ctrl	CD8 T cells	1.13572
linear	S100A10	ctrl	B cells	1.13572
linear	S100A10	ctrl	FCGR3A+ Monocytes	1.13572
linear	S100A10	ctrl	Dendritic cells	1.13572
linear	S100A10	ctrl	Megakaryocytes	1.13572
linear	RPL6	stim	NK cells	1.43426
linear	RPL6	stim	CD4 T cells	1.43426
linear	RPL6	stim	CD14+ Monocytes	1.43426
linear	RPL6	stim	CD8 T cells	1.43426
linear	RPL6	stim	B cells	1.43426
linear	RPL6	stim	FCGR3A+ Monocytes	1.43426
linear	RPL6	stim	Dendritic cells	1.43426
linear	RPL6	stim	Megakaryocytes	1.43426
linear	RPL6	ctrl	NK cells	2.16341
linear	RPL6	ctrl	CD4 T cells	2.16341
linear	RPL6	ctrl	CD14+ Monocytes	2.16341
linear	RPL6	ctrl	CD8 T cells	2.16341
linear	RPL6	ctrl	B cells	2.16341
linear	RPL6	ctrl	FCGR3A+ Monocytes	2.16341
linear	RPL6	ctrl	Dendritic cells	2.16341
linear	RPL6	ctrl	Megakaryocytes	2.16341
linear	GZMB	stim	NK cells	0.467438
linear	GZMB	stim	CD4 T cells	0.467438
linear	GZMB	stim	CD14+ Monocytes	0.467438
linear	GZMB	stim	CD8 T cells	0.467438
linear	GZMB	stim	B cells	0.467438
linear	GZMB	stim	FCGR3A+ Monocytes	0.467438
linear	GZMB	stim	Dendritic cells	0.467438
linear	GZMB	stim	Megakaryocytes	0.467438
linear	GZMB	ctrl	NK cells	0.389
linear	GZMB	ctrl	CD4 T cells	0.389
linear	GZMB	ctrl	CD14+ Monocytes	0.389
linear	GZMB	ctrl	CD8 T cells	0.389
linear	GZMB	ctrl	B cells	0.389
linear	GZMB	ctrl	FCGR3A+ Monocytes	0.389
linear	GZMB	ctrl	Dendritic cells	0.389
linear	GZMB	ctrl	Megakaryocytes	0.389
linear	IL8	stim	NK cells	0.120751
linear	IL8	stim	CD4 T cells	0.120751
linear	IL8	stim	CD14+ Monocytes	0.120751
linear	IL8	stim	CD8 T cells	0.120751
linear	IL8	stim	B cells	0.120751
linear	IL8	stim	FCGR3A+ Monocytes	0.120751
linear	IL8	stim	Dendritic cells	0.120751
linear	IL8	stim	Megakaryocytes	0.120751
linear	IL8	ctrl	NK cells	0.798256
linear	IL8	ctrl	CD4 T cells	0.798256
linear	IL8	ctrl	CD14+ Monocytes	0.798256
linear	IL8	ctrl	CD8 T cells	0.798256
linear	IL8	ctrl	B cells	0.798256
linear	IL8	ctrl	FCGR3A+ Monocytes	0.798256
linear	IL8	ctrl	Dendritic cells	0.798256
linear	IL8	ctrl	Megakaryocytes	0.798256
linear	EMP3	stim	NK cells	1.21312
linear	EMP3	stim	CD4 T cells	1.21312
linear	EMP3	stim	CD14+ Monocytes	1.21312
linear	EMP3	stim	CD8 T cells	1.21312
linear	EMP3	stim	B cells	1.21312
linear	EMP3	stim	FCGR3A+ Monocytes	1.21312
linear	EMP3	stim	Dendritic cells	1.21312
linear	EMP3	stim	Megakaryocytes	1.21312
linear	EMP3	ctrl	NK cells	1.36704
linear	EMP3	ctrl	CD4 T cells	1.36704
linear	EMP3	ctrl	CD14+ Monocytes	1.36704
linear	EMP3	ctrl	CD8 T cells	1.36704
linear	EMP3	ctrl	B cells	1.36704
linear	EMP3	ctrl	FCGR3A+ Monocytes	1.36704
linear	EMP3	ctrl	Dendritic cells	1.36704
linear	EMP3	ctrl	Megakaryocytes	1.36704
linear	LYZ	stim	NK cells	0.508312
linear	LYZ	stim	CD4 T cells	0.508312
linear	LYZ	stim	CD14+ Monocytes	0.508312
linear	LYZ	stim	CD8 T cells	0.508312
linear	LYZ	stim	B cells	0.508312
linear	LYZ	stim	FCGR3A+ Monocytes	0.508312
linear	LYZ	stim	Dendritic cells	0.508312
linear	LYZ	stim	Megakaryocytes	0.508312
linear	LYZ	ctrl	NK cells	0.549501
linear	LYZ	ctrl	CD4 T cells	0.549501
linear	LYZ	ctrl	CD14+ Monocytes	0.549501
linear	LYZ	ctrl	CD8 T cells	0.549501
linear	LYZ	ctrl	B cells	0.549501
linear	LYZ	ctrl	FCGR3A+ Monocytes	0.549501
linear	LYZ	ctrl	Dendritic cells	0.549501
linear	LYZ	ctrl	Megakaryocytes	0.549501
linear	LGALS1	stim	NK cells	0.675224
linear	LGALS1	stim	CD4 T cells	0.675224
linear	LGALS1	stim	CD14+ Monocytes	0.675224
linear	LGALS1	stim	CD8 T cells	0.675224
linear	LGALS1	stim	B cells	0.675224
linear	LGALS1	stim	FCGR3A+ Monocytes	0.675224
linear	LGALS1	stim	Dendritic cells	0.675224
linear	LGALS1	stim	Megakaryocytes	0.675224
linear	LGALS1	ctrl	NK cells	0.868858
linear	LGALS1	ctrl	CD4 T cells	0.868858
linear	LGALS1	ctrl	CD14+ Monocytes	0.868858
linear	LGALS1	ctrl	CD8 T cells	0.868858
linear	LGALS1	ctrl	B cells	0.868858
linear	LGALS1	ctrl	FCGR3A+ Monocytes	0.868858
linear	LGALS1	ctrl	Dendritic cells	0.868858
linear	LGALS1	ctrl	Megakaryocytes	0.868858
linear	MYL6	stim	NK cells	1.6005
linear	MYL6	stim	CD4 T cells	1.6005
linear	MYL6	stim	CD14+ Monocytes	1.6005
linear	MYL6	stim	CD8 T cells	1.6005
linear	MYL6	stim	B cells	1.6005
linear	MYL6	stim	FCGR3A+ Monocytes	1.6005
linear	MYL6	stim	Dendritic cells	1.6005
linear	MYL6	stim	Megakaryocytes	1.6005
linear	MYL6	ctrl	NK cells	1.93166
linear	MYL6	ctrl	CD4 T cells	1.93166
linear	MYL6	ctrl	CD14+ Monocytes	1.93166
linear	MYL6	ctrl	CD8 T cells	1.93166
linear	MYL6	ctrl	B cells	1.93166
linear	MYL6	ctrl	FCGR3A+ Monocytes	1.93166
linear	MYL6	ctrl	Dendritic cells	1.93166
linear	MYL6	ctrl	Megakaryocytes	1.93166
linear	RPS16	stim	NK cells	1.67731
linear	RPS16	stim	CD4 T cells	1.67731
linear	RPS16	stim	CD14+ Monocytes	1.67731
linear	RPS16	stim	CD8 T cells	1.67731
linear	RPS16	stim	B cells	1.67731
linear	RPS16	stim	FCGR3A+ Monocytes	1.67731
linear	RPS16	stim	Dendritic cells	1.67731
linear	RPS16	stim	Megakaryocytes	1.67731
linear	RPS16	ctrl	NK cells	1.9387
linear	RPS16	ctrl	CD4 T cells	1.9387
linear	RPS16	ctrl	CD14+ Monocytes	1.9387
linear	RPS16	ctrl	CD8 T cells	1.9387
linear	RPS16	ctrl	B cells	1.9387
linear	RPS16	ctrl	FCGR3A+ Monocytes	1.9387
linear	RPS16	ctrl	Dendritic cells	1.9387
linear	RPS16	ctrl	Megakaryocytes	1.9387
linear	TMEM66	stim	NK cells	1.20254
linear	TMEM66	stim	CD4 T cells	1.20254
linear	TMEM66	stim	CD14+ Monocytes	1.20254
linear	TMEM66	stim	CD8 T cells	1.20254
linear	TMEM66	stim	B cells	1.20254
linear	TMEM66	stim	FCGR3A+ Monocytes	1.20254
linear	TMEM66	stim	Dendritic cells	1.20254
linear	TMEM66	stim	Megakaryocytes	1.20254
linear	TMEM66	ctrl	NK cells	1.42825
linear	TMEM66	ctrl	CD4 T cells	1.42825
linear	TMEM66	ctrl	CD14+ Monocytes	1.42825
linear	TMEM66	ctrl	CD8 T cells	1.42825
linear	TMEM66	ctrl	B cells	1.42825
linear	TMEM66	ctrl	FCGR3A+ Monocytes	1.42825
linear	TMEM66	ctrl	Dendritic cells	1.42825
linear	TMEM66	ctrl	Megakaryocytes	1.42825
linear	VIM	stim	NK cells	0.97824
linear	VIM	stim	CD4 T cells	0.97824
linear	VIM	stim	CD14+ Monocytes	0.97824
linear	VIM	stim	CD8 T cells	0.97824
linear	VIM	stim	B cells	0.97824
linear	VIM	stim	FCGR3A+ Monocytes	0.97824
linear	VIM	stim	Dendritic cells	0.97824
linear	VIM	stim	Megakaryocytes	0.97824
linear	VIM	ctrl	NK cells	1.4684
linear	VIM	ctrl	CD4 T cells	1.4684
linear	VIM	ctrl	CD14+ Monocytes	1.4684
linear	VIM	ctrl	CD8 T cells	1.4684
linear	VIM	ctrl	B cells	1.4684
linear	VIM	ctrl	FCGR3A+ Monocytes	1.4684
linear	VIM	ctrl	Dendritic cells	1.4684
linear	VIM	ctrl	Megakaryocytes	1.4684
linear	NKG7	stim	NK cells	0.433806
linear	NKG7	stim	CD4 T cells	0.433806
linear	NKG7	stim	CD14+ Monocytes	0.433806
linear	NKG7	stim	CD8 T cells	0.433806
linear	NKG7	stim	B cells	0.433806
linear	NKG7	stim	FCGR3A+ Monocytes	0.433806
linear	NKG7	stim	Dendritic cells	0.433806
linear	NKG7	stim	Megakaryocytes	0.433806
linear	NKG7	ctrl	NK cells	0.47986
linear	NKG7	ctrl	CD4 T cells	0.47986
linear	NKG7	ctrl	CD14+ Monocytes	0.47986
linear	NKG7	ctrl	CD8 T cells	0.47986
linear	NKG7	ctrl	B cells	0.47986
linear	NKG7	ctrl	FCGR3A+ Monocytes	0.47986
linear	NKG7	ctrl	Dendritic cells	0.47986
linear	NKG7	ctrl	Megakaryocytes	0.47986
linear	RSAD2	stim	NK cells	1.27751
linear	RSAD2	stim	CD4 T cells	1.27751
linear	RSAD2	stim	CD14+ Monocytes	1.27751
linear	RSAD2	stim	CD8 T cells	1.27751
linear	RSAD2	stim	B cells	1.27751
linear	RSAD2	stim	FCGR3A+ Monocytes	1.27751
linear	RSAD2	stim	Dendritic cells	1.27751
linear	RSAD2	stim	Megakaryocytes	1.27751
linear	RSAD2	ctrl	NK cells	0.0202483
linear	RSAD2	ctrl	CD4 T cells	0.0202483
linear	RSAD2	ctrl	CD14+ Monocytes	0.0202483
linear	RSAD2	ctrl	CD8 T cells	0.0202483
linear	RSAD2	ctrl	B cells	0.0202483
linear	RSAD2	ctrl	FCGR3A+ Monocytes	0.0202483
linear	RSAD2	ctrl	Dendritic cells	0.0202483
linear	RSAD2	ctrl	Megakaryocytes	0.0202483
linear	IFIT2	stim	NK cells	1.44036
linear	IFIT2	stim	CD4 T cells	1.44036
linear	IFIT2	stim	CD14+ Monocytes	1.44036
linear	IFIT2	stim	CD8 T cells	1.44036
linear	IFIT2	stim	B cells	1.44036
linear	IFIT2	stim	FCGR3A+ Monocytes	1.44036
linear	IFIT2	stim	Dendritic cells	1.44036
linear	IFIT2	stim	Megakaryocytes	1.44036
linear	IFIT2	ctrl	NK cells	0.0285809
linear	IFIT2	ctrl	CD4 T cells	0.0285809
linear	IFIT2	ctrl	CD14+ Monocytes	0.0285809
linear	IFIT2	ctrl	CD8 T cells	0.0285809
linear	IFIT2	ctrl	B cells	0.0285809
linear	IFIT2	ctrl	FCGR3A+ Monocytes	0.0285809
linear	IFIT2	ctrl	Dendritic cells	0.0285809
linear	IFIT2	ctrl	Megakaryocytes	0.0285809
linear	RPL29	stim	NK cells	1.60108
linear	RPL29	stim	CD4 T cells	1.60108
linear	RPL29	stim	CD14+ Monocytes	1.60108
linear	RPL29	stim	CD8 T cells	1.60108
linear	RPL29	stim	B cells	1.60108
linear	RPL29	stim	FCGR3A+ Monocytes	1.60108
linear	RPL29	stim	Dendritic cells	1.60108
linear	RPL29	stim	Megakaryocytes	1.60108
linear	RPL29	ctrl	NK cells	1.85488
linear	RPL29	ctrl	CD4 T cells	1.85488
linear	RPL29	ctrl	CD14+ Monocytes	1.85488
linear	RPL29	ctrl	CD8 T cells	1.85488
linear	RPL29	ctrl	B cells	1.85488
linear	RPL29	ctrl	FCGR3A+ Monocytes	1.85488
linear	RPL29	ctrl	Dendritic cells	1.85488
linear	RPL29	ctrl	Megakaryocytes	1.85488
linear	GNB2L1	stim	NK cells	1.4056
linear	GNB2L1	stim	CD4 T cells	1.4056
linear	GNB2L1	stim	CD14+ Monocytes	1.4056
linear	GNB2L1	stim	CD8 T cells	1.4056
linear	GNB2L1	stim	B cells	1.4056
linear	GNB2L1	stim	FCGR3A+ Monocytes	1.4056
linear	GNB2L1	stim	Dendritic cells	1.4056
linear	GNB2L1	stim	Megakaryocytes	1.4056
linear	GNB2L1	ctrl	NK cells	1.79565
linear	GNB2L1	ctrl	CD4 T cells	1.79565
linear	GNB2L1	ctrl	CD14+ Monocytes	1.79565
linear	GNB2L1	ctrl	CD8 T cells	1.79565
linear	GNB2L1	ctrl	B cells	1.79565
linear	GNB2L1	ctrl	FCGR3A+ Monocytes	1.79565
linear	GNB2L1	ctrl	Dendritic cells	1.79565
linear	GNB2L1	ctrl	Megakaryocytes	1.79565
linear	TXN	stim	NK cells	0.756782
linear	TXN	stim	CD4 T cells	0.756782
linear	TXN	stim	CD14+ Monocytes	0.756782
linear	TXN	stim	CD8 T cells	0.756782
linear	TXN	stim	B cells	0.756782
linear	TXN	stim	FCGR3A+ Monocytes	0.756782
linear	TXN	stim	Dendritic cells	0.756782
linear	TXN	stim	Megakaryocytes	0.756782
linear	TXN	ctrl	NK cells	0.369884
linear	TXN	ctrl	CD4 T cells	0.369884
linear	TXN	ctrl	CD14+ Monocytes	0.369884
linear	TXN	ctrl	CD8 T cells	0.369884
linear	TXN	ctrl	B cells	0.369884
linear	TXN	ctrl	FCGR3A+ Monocytes	0.369884
linear	TXN	ctrl	Dendritic cells	0.369884
linear	TXN	ctrl	Megakaryocytes	0.369884
linear	UBC	stim	NK cells	1.37913
linear	UBC	stim	CD4 T cells	1.37913
linear	UBC	stim	CD14+ Monocytes	1.37913
linear	UBC	stim	CD8 T cells	1.37913
linear	UBC	stim	B cells	1.37913
linear	UBC	stim	FCGR3A+ Monocytes	1.37913
linear	UBC	stim	Dendritic cells	1.37913
linear	UBC	stim	Megakaryocytes	1.37913
linear	UBC	ctrl	NK cells	1.17435
linear	UBC	ctrl	CD4 T cells	1.17435
linear	UBC	ctrl	CD14+ Monocytes	1.17435
linear	UBC	ctrl	CD8 T cells	1.17435
linear	UBC	ctrl	B cells	1.17435
linear	UBC	ctrl	FCGR3A+ Monocytes	1.17435
linear	UBC	ctrl	Dendritic cells	1.17435
linear	UBC	ctrl	Megakaryocytes	1.17435
linear	CCL4	stim	NK cells	0.481417
linear	CCL4	stim	CD4 T cells	0.481417
linear	CCL4	stim	CD14+ Monocytes	0.481417
linear	CCL4	stim	CD8 T cells	0.481417
linear	CCL4	stim	B cells	0.481417
linear	CCL4	stim	FCGR3A+ Monocytes	0.481417
linear	CCL4	stim	Dendritic cells	0.481417
linear	CCL4	stim	Megakaryocytes	0.481417
linear	CCL4	ctrl	NK cells	0.215493
linear	CCL4	ctrl	CD4 T cells	0.215493
linear	CCL4	ctrl	CD14+ Monocytes	0.215493
linear	CCL4	ctrl	CD8 T cells	0.215493
linear	CCL4	ctrl	B cells	0.215493
linear	CCL4	ctrl	FCGR3A+ Monocytes	0.215493
linear	CCL4	ctrl	Dendritic cells	0.215493
linear	CCL4	ctrl	Megakaryocytes	0.215493
linear	GIMAP7	stim	NK cells	1.11757
linear	GIMAP7	stim	CD4 T cells	1.11757
linear	GIMAP7	stim	CD14+ Monocytes	1.11757
linear	GIMAP7	stim	CD8 T cells	1.11757
linear	GIMAP7	stim	B cells	1.11757
linear	GIMAP7	stim	FCGR3A+ Monocytes	1.11757
linear	GIMAP7	stim	Dendritic cells	1.11757
linear	GIMAP7	stim	Megakaryocytes	1.11757
linear	GIMAP7	ctrl	NK cells	0.694284
linear	GIMAP7	ctrl	CD4 T cells	0.694284
linear	GIMAP7	ctrl	CD14+ Monocytes	0.694284
linear	GIMAP7	ctrl	CD8 T cells	0.694284
linear	GIMAP7	ctrl	B cells	0.694284
linear	GIMAP7	ctrl	FCGR3A+ Monocytes	0.694284
linear	GIMAP7	ctrl	Dendritic cells	0.694284
linear	GIMAP7	ctrl	Megakaryocytes	0.694284
linear	CYBA	stim	NK cells	1.04679
linear	CYBA	stim	CD4 T cells	1.04679
linear	CYBA	stim	CD14+ Monocytes	1.04679
linear	CYBA	stim	CD8 T cells	1.04679
linear	CYBA	stim	B cells	1.04679
linear	CYBA	stim	FCGR3A+ Monocytes	1.04679
linear	CYBA	stim	Dendritic cells	1.04679
linear	CYBA	stim	Megakaryocytes	1.04679
linear	CYBA	ctrl	NK cells	1.36737
linear	CYBA	ctrl	CD4 T cells	1.36737
linear	CYBA	ctrl	CD14+ Monocytes	1.36737
linear	CYBA	ctrl	CD8 T cells	1.36737
linear	CYBA	ctrl	B cells	1.36737
linear	CYBA	ctrl	FCGR3A+ Monocytes	1.36737
linear	CYBA	ctrl	Dendritic cells	1.36737
linear	CYBA	ctrl	Megakaryocytes	1.36737
linear	S100A6	stim	NK cells	0.757288
linear	S100A6	stim	CD4 T cells	0.757288
linear	S100A6	stim	CD14+ Monocytes	0.757288
linear	S100A6	stim	CD8 T cells	0.757288
linear	S100A6	stim	B cells	0.757288
linear	S100A6	stim	FCGR3A+ Monocytes	0.757288
linear	S100A6	stim	Dendritic cells	0.757288
linear	S100A6	stim	Megakaryocytes	0.757288
linear	S100A6	ctrl	NK cells	1.16491
linear	S100A6	ctrl	CD4 T cells	1.16491
linear	S100A6	ctrl	CD14+ Monocytes	1.16491
linear	S100A6	ctrl	CD8 T cells	1.16491
linear	S100A6	ctrl	B cells	1.16491
linear	S100A6	ctrl	FCGR3A+ Monocytes	1.16491
linear	S100A6	ctrl	Dendritic cells	1.16491
linear	S100A6	ctrl	Megakaryocytes	1.16491
linear	RPLP0	stim	NK cells	1.19087
linear	RPLP0	stim	CD4 T cells	1.19087
linear	RPLP0	stim	CD14+ Monocytes	1.19087
linear	RPLP0	stim	CD8 T cells	1.19087
linear	RPLP0	stim	B cells	1.19087
linear	RPLP0	stim	FCGR3A+ Monocytes	1.19087
linear	RPLP0	stim	Dendritic cells	1.19087
linear	RPLP0	stim	Megakaryocytes	1.19087
linear	RPLP0	ctrl	NK cells	1.47399
linear	RPLP0	ctrl	CD4 T cells	1.47399
linear	RPLP0	ctrl	CD14+ Monocytes	1.47399
linear	RPLP0	ctrl	CD8 T cells	1.47399
linear	RPLP0	ctrl	B cells	1.47399
linear	RPLP0	ctrl	FCGR3A+ Monocytes	1.47399
linear	RPLP0	ctrl	Dendritic cells	1.47399
linear	RPLP0	ctrl	Megakaryocytes	1.47399
linear	S100A4	stim	NK cells	0.480043
linear	S100A4	stim	CD4 T cells	0.480043
linear	S100A4	stim	CD14+ Monocytes	0.480043
linear	S100A4	stim	CD8 T cells	0.480043
linear	S100A4	stim	B cells	0.480043
linear	S100A4	stim	FCGR3A+ Monocytes	0.480043
linear	S100A4	stim	Dendritic cells	0.480043
linear	S100A4	stim	Megakaryocytes	0.480043
linear	S100A4	ctrl	NK cells	0.800352
linear	S100A4	ctrl	CD4 T cells	0.800352
linear	S100A4	ctrl	CD14+ Monocytes	0.800352
linear	S100A4	ctrl	CD8 T cells	0.800352
linear	S100A4	ctrl	B cells	0.800352
linear	S100A4	ctrl	FCGR3A+ Monocytes	0.800352
linear	S100A4	ctrl	Dendritic cells	0.800352
linear	S100A4	ctrl	Megakaryocytes	0.800352
linear	RPS20	stim	NK cells	1.50926
linear	RPS20	stim	CD4 T cells	1.50926
linear	RPS20	stim	CD14+ Monocytes	1.50926
linear	RPS20	stim	CD8 T cells	1.50926
linear	RPS20	stim	B cells	1.50926
linear	RPS20	stim	FCGR3A+ Monocytes	1.50926
linear	RPS20	stim	Dendritic cells	1.50926
linear	RPS20	stim	Megakaryocytes	1.50926
linear	RPS20	ctrl	NK cells	1.60634
linear	RPS20	ctrl	CD4 T cells	1.60634
linear	RPS20	ctrl	CD14+ Monocytes	1.60634
linear	RPS20	ctrl	CD8 T cells	1.60634
linear	RPS20	ctrl	B cells	1.60634
linear	RPS20	ctrl	FCGR3A+ Monocytes	1.60634
linear	RPS20	ctrl	Dendritic cells	1.60634
linear	RPS20	ctrl	Megakaryocytes	1.60634
linear	RPS25	stim	NK cells	1.36115
linear	RPS25	stim	CD4 T cells	1.36115
linear	RPS25	stim	CD14+ Monocytes	1.36115
linear	RPS25	stim	CD8 T cells	1.36115
linear	RPS25	stim	B cells	1.36115
linear	RPS25	stim	FCGR3A+ Monocytes	1.36115
linear	RPS25	stim	Dendritic cells	1.36115
linear	RPS25	stim	Megakaryocytes	1.36115
linear	RPS25	ctrl	NK cells	1.58769
linear	RPS25	ctrl	CD4 T cells	1.58769
linear	RPS25	ctrl	CD14+ Monocytes	1.58769
linear	RPS25	ctrl	CD8 T cells	1.58769
linear	RPS25	ctrl	B cells	1.58769
linear	RPS25	ctrl	FCGR3A+ Monocytes	1.58769
linear	RPS25	ctrl	Dendritic cells	1.58769
linear	RPS25	ctrl	Megakaryocytes	1.58769
linear	TPT1	stim	NK cells	2.08167
linear	TPT1	stim	CD4 T cells	2.08167
linear	TPT1	stim	CD14+ Monocytes	2.08167
linear	TPT1	stim	CD8 T cells	2.08167
linear	TPT1	stim	B cells	2.08167
linear	TPT1	stim	FCGR3A+ Monocytes	2.08167
linear	TPT1	stim	Dendritic cells	2.08167
linear	TPT1	stim	Megakaryocytes	2.08167
linear	TPT1	ctrl	NK cells	2.18191
linear	TPT1	ctrl	CD4 T cells	2.18191
linear	TPT1	ctrl	CD14+ Monocytes	2.18191
linear	TPT1	ctrl	CD8 T cells	2.18191
linear	TPT1	ctrl	B cells	2.18191
linear	TPT1	ctrl	FCGR3A+ Monocytes	2.18191
linear	TPT1	ctrl	Dendritic cells	2.18191
linear	TPT1	ctrl	Megakaryocytes	2.18191
linear	CCL3	stim	NK cells	0.48259
linear	CCL3	stim	CD4 T cells	0.48259
linear	CCL3	stim	CD14+ Monocytes	0.48259
linear	CCL3	stim	CD8 T cells	0.48259
linear	CCL3	stim	B cells	0.48259
linear	CCL3	stim	FCGR3A+ Monocytes	0.48259
linear	CCL3	stim	Dendritic cells	0.48259
linear	CCL3	stim	Megakaryocytes	0.48259
linear	CCL3	ctrl	NK cells	0.172543
linear	CCL3	ctrl	CD4 T cells	0.172543
linear	CCL3	ctrl	CD14+ Monocytes	0.172543
linear	CCL3	ctrl	CD8 T cells	0.172543
linear	CCL3	ctrl	B cells	0.172543
linear	CCL3	ctrl	FCGR3A+ Monocytes	0.172543
linear	CCL3	ctrl	Dendritic cells	0.172543
[truncated: 70,001 more rows]

## Sheet: Panel D
data	method	comparison	metric	value
angelidis	linear	train1_vs_obs1	mmd	-0.0989325
angelidis	linear	train1_vs_obs1	wasserstein	17.3888
angelidis	linear	train1_vs_obs1	l2_mean	8.04985e-14
angelidis	linear	train1_vs_obs1	l2_sd	17.4346
angelidis	linear	train1_vs_obs1	l2_mean_per_celltype	9.86769
angelidis	linear	train1_vs_obs1	l2_sd_per_celltype	13.4379
angelidis	linear	train1_vs_obs1	r2_mean	1
angelidis	linear	train1_vs_obs1	r2_sd
angelidis	linear	train1_vs_obs1	r2_mean_per_celltype	0.678722
angelidis	linear	train1_vs_obs1	r2_sd_per_celltype
angelidis	linear	train2_vs_obs2	mmd	-0.0959095
angelidis	linear	train2_vs_obs2	wasserstein	15.9879
angelidis	linear	train2_vs_obs2	l2_mean	2.69219e-14
angelidis	linear	train2_vs_obs2	l2_sd	16.2041
angelidis	linear	train2_vs_obs2	l2_mean_per_celltype	11.2396
angelidis	linear	train2_vs_obs2	l2_sd_per_celltype	13.5011
angelidis	linear	train2_vs_obs2	r2_mean	1
angelidis	linear	train2_vs_obs2	r2_sd
angelidis	linear	train2_vs_obs2	r2_mean_per_celltype	0.697494
angelidis	linear	train2_vs_obs2	r2_sd_per_celltype
angelidis	linear	holdout1_vs_obs1	mmd	-0.100488
angelidis	linear	holdout1_vs_obs1	wasserstein	17.1715
angelidis	linear	holdout1_vs_obs1	l2_mean	8.04985e-14
angelidis	linear	holdout1_vs_obs1	l2_sd	17.4346
angelidis	linear	holdout1_vs_obs1	l2_mean_per_celltype	9.87808
angelidis	linear	holdout1_vs_obs1	l2_sd_per_celltype	13.5623
angelidis	linear	holdout1_vs_obs1	r2_mean	1
angelidis	linear	holdout1_vs_obs1	r2_sd
angelidis	linear	holdout1_vs_obs1	r2_mean_per_celltype	0.670435
angelidis	linear	holdout1_vs_obs1	r2_sd_per_celltype
angelidis	linear	holdout2_vs_obs2	mmd	-0.0949125
angelidis	linear	holdout2_vs_obs2	wasserstein	15.9261
angelidis	linear	holdout2_vs_obs2	l2_mean	2.69219e-14
angelidis	linear	holdout2_vs_obs2	l2_sd	16.2041
angelidis	linear	holdout2_vs_obs2	l2_mean_per_celltype	11.1453
angelidis	linear	holdout2_vs_obs2	l2_sd_per_celltype	13.8628
angelidis	linear	holdout2_vs_obs2	r2_mean	1
angelidis	linear	holdout2_vs_obs2	r2_sd
angelidis	linear	holdout2_vs_obs2	r2_mean_per_celltype	0.711561
angelidis	linear	holdout2_vs_obs2	r2_sd_per_celltype
angelidis	no_change	train1_vs_obs1	mmd	-1.39933
angelidis	no_change	train1_vs_obs1	wasserstein	19.76
angelidis	no_change	train1_vs_obs1	l2_mean	7.31716
angelidis	no_change	train1_vs_obs1	l2_sd	6.15914
angelidis	no_change	train1_vs_obs1	l2_mean_per_celltype	6.37945
angelidis	no_change	train1_vs_obs1	l2_sd_per_celltype	5.40079
angelidis	no_change	train1_vs_obs1	r2_mean	0.863195
angelidis	no_change	train1_vs_obs1	r2_sd	0.813246
angelidis	no_change	train1_vs_obs1	r2_mean_per_celltype	0.876359
angelidis	no_change	train1_vs_obs1	r2_sd_per_celltype	0.781725
angelidis	no_change	train2_vs_obs2	mmd	-1.40732
angelidis	no_change	train2_vs_obs2	wasserstein	19.7766
angelidis	no_change	train2_vs_obs2	l2_mean	7.31716
angelidis	no_change	train2_vs_obs2	l2_sd	6.15914
angelidis	no_change	train2_vs_obs2	l2_mean_per_celltype	6.37945
angelidis	no_change	train2_vs_obs2	l2_sd_per_celltype	5.40079
angelidis	no_change	train2_vs_obs2	r2_mean	0.863195
angelidis	no_change	train2_vs_obs2	r2_sd	0.813246
angelidis	no_change	train2_vs_obs2	r2_mean_per_celltype	0.876359
angelidis	no_change	train2_vs_obs2	r2_sd_per_celltype	0.781725
angelidis	no_change	holdout1_vs_obs1	mmd	-1.42019
angelidis	no_change	holdout1_vs_obs1	wasserstein	19.6134
angelidis	no_change	holdout1_vs_obs1	l2_mean	7.34524
angelidis	no_change	holdout1_vs_obs1	l2_sd	6.05468
angelidis	no_change	holdout1_vs_obs1	l2_mean_per_celltype	7.24185
angelidis	no_change	holdout1_vs_obs1	l2_sd_per_celltype	5.95748
angelidis	no_change	holdout1_vs_obs1	r2_mean	0.86359
angelidis	no_change	holdout1_vs_obs1	r2_sd	0.817383
angelidis	no_change	holdout1_vs_obs1	r2_mean_per_celltype	0.846611
angelidis	no_change	holdout1_vs_obs1	r2_sd_per_celltype	0.760003
angelidis	no_change	holdout2_vs_obs2	mmd	-1.41725
angelidis	no_change	holdout2_vs_obs2	wasserstein	19.5867
angelidis	no_change	holdout2_vs_obs2	l2_mean	7.14275
angelidis	no_change	holdout2_vs_obs2	l2_sd	6.35502
angelidis	no_change	holdout2_vs_obs2	l2_mean_per_celltype	7.3379
angelidis	no_change	holdout2_vs_obs2	l2_sd_per_celltype	6.43068
angelidis	no_change	holdout2_vs_obs2	r2_mean	0.871357
angelidis	no_change	holdout2_vs_obs2	r2_sd	0.802804
angelidis	no_change	holdout2_vs_obs2	r2_mean_per_celltype	0.8519
angelidis	no_change	holdout2_vs_obs2	r2_sd_per_celltype	0.740913
angelidis	CPA	train1_vs_obs1	mmd	-1.26186
angelidis	CPA	train1_vs_obs1	wasserstein	17.3489
angelidis	CPA	train1_vs_obs1	l2_mean	6.65159
angelidis	CPA	train1_vs_obs1	l2_sd	8.68697
angelidis	CPA	train1_vs_obs1	l2_mean_per_celltype	9.80057
angelidis	CPA	train1_vs_obs1	l2_sd_per_celltype	7.91884
angelidis	CPA	train1_vs_obs1	r2_mean	0.898612
angelidis	CPA	train1_vs_obs1	r2_sd	0.80171
angelidis	CPA	train1_vs_obs1	r2_mean_per_celltype	0.782156
angelidis	CPA	train1_vs_obs1	r2_sd_per_celltype	0.6667
angelidis	CPA	train2_vs_obs2	mmd	-1.39824
angelidis	CPA	train2_vs_obs2	wasserstein	17.876
angelidis	CPA	train2_vs_obs2	l2_mean	7.26658
angelidis	CPA	train2_vs_obs2	l2_sd	6.35706
angelidis	CPA	train2_vs_obs2	l2_mean_per_celltype	6.98123
angelidis	CPA	train2_vs_obs2	l2_sd_per_celltype	6.61183
angelidis	CPA	train2_vs_obs2	r2_mean	0.861306
angelidis	CPA	train2_vs_obs2	r2_sd	0.78568
angelidis	CPA	train2_vs_obs2	r2_mean_per_celltype	0.884598
angelidis	CPA	train2_vs_obs2	r2_sd_per_celltype	0.744539
angelidis	CPA	holdout1_vs_obs1	mmd	-1.24913
angelidis	CPA	holdout1_vs_obs1	wasserstein	17.4004
angelidis	CPA	holdout1_vs_obs1	l2_mean	6.66061
angelidis	CPA	holdout1_vs_obs1	l2_sd	8.65996
angelidis	CPA	holdout1_vs_obs1	l2_mean_per_celltype	10.265
angelidis	CPA	holdout1_vs_obs1	l2_sd_per_celltype	8.09753
angelidis	CPA	holdout1_vs_obs1	r2_mean	0.898738
angelidis	CPA	holdout1_vs_obs1	r2_sd	0.803775
angelidis	CPA	holdout1_vs_obs1	r2_mean_per_celltype	0.764944
angelidis	CPA	holdout1_vs_obs1	r2_sd_per_celltype	0.658884
angelidis	CPA	holdout2_vs_obs2	mmd	-1.38942
angelidis	CPA	holdout2_vs_obs2	wasserstein	18.1085
angelidis	CPA	holdout2_vs_obs2	l2_mean	7.38947
angelidis	CPA	holdout2_vs_obs2	l2_sd	6.87727
angelidis	CPA	holdout2_vs_obs2	l2_mean_per_celltype	7.66264
angelidis	CPA	holdout2_vs_obs2	l2_sd_per_celltype	7.83889
angelidis	CPA	holdout2_vs_obs2	r2_mean	0.855058
angelidis	CPA	holdout2_vs_obs2	r2_sd	0.751596
angelidis	CPA	holdout2_vs_obs2	r2_mean_per_celltype	0.86445
angelidis	CPA	holdout2_vs_obs2	r2_sd_per_celltype	0.671404
angelidis	scvi	train1_vs_obs1	mmd	-1.39943
angelidis	scvi	train1_vs_obs1	wasserstein	16.0422
angelidis	scvi	train1_vs_obs1	l2_mean	4.60569
angelidis	scvi	train1_vs_obs1	l2_sd	8.2471
angelidis	scvi	train1_vs_obs1	l2_mean_per_celltype	5.2256
angelidis	scvi	train1_vs_obs1	l2_sd_per_celltype	8.36456
angelidis	scvi	train1_vs_obs1	r2_mean	0.947668
angelidis	scvi	train1_vs_obs1	r2_sd	0.88896
angelidis	scvi	train1_vs_obs1	r2_mean_per_celltype	0.936953
angelidis	scvi	train1_vs_obs1	r2_sd_per_celltype	0.764996
angelidis	scvi	train2_vs_obs2	mmd	-1.47867
angelidis	scvi	train2_vs_obs2	wasserstein	14.5584
angelidis	scvi	train2_vs_obs2	l2_mean	4.93059
angelidis	scvi	train2_vs_obs2	l2_sd	7.00927
angelidis	scvi	train2_vs_obs2	l2_mean_per_celltype	5.462
angelidis	scvi	train2_vs_obs2	l2_sd_per_celltype	8.65355
angelidis	scvi	train2_vs_obs2	r2_mean	0.944528
angelidis	scvi	train2_vs_obs2	r2_sd	0.849959
angelidis	scvi	train2_vs_obs2	r2_mean_per_celltype	0.931591
angelidis	scvi	train2_vs_obs2	r2_sd_per_celltype	0.7525
angelidis	scvi	holdout1_vs_obs1	mmd	-1.43605
angelidis	scvi	holdout1_vs_obs1	wasserstein	15.7673
angelidis	scvi	holdout1_vs_obs1	l2_mean	4.65671
angelidis	scvi	holdout1_vs_obs1	l2_sd	8.28004
angelidis	scvi	holdout1_vs_obs1	l2_mean_per_celltype	5.57481
angelidis	scvi	holdout1_vs_obs1	l2_sd_per_celltype	8.5439
angelidis	scvi	holdout1_vs_obs1	r2_mean	0.94662
angelidis	scvi	holdout1_vs_obs1	r2_sd	0.88632
angelidis	scvi	holdout1_vs_obs1	r2_mean_per_celltype	0.923201
angelidis	scvi	holdout1_vs_obs1	r2_sd_per_celltype	0.765536
angelidis	scvi	holdout2_vs_obs2	mmd	-1.46072
angelidis	scvi	holdout2_vs_obs2	wasserstein	14.4247
angelidis	scvi	holdout2_vs_obs2	l2_mean	4.76494
angelidis	scvi	holdout2_vs_obs2	l2_sd	7.17924
angelidis	scvi	holdout2_vs_obs2	l2_mean_per_celltype	5.37191
angelidis	scvi	holdout2_vs_obs2	l2_sd_per_celltype	9.06762
angelidis	scvi	holdout2_vs_obs2	r2_mean	0.948522
angelidis	scvi	holdout2_vs_obs2	r2_sd	0.845312
angelidis	scvi	holdout2_vs_obs2	r2_mean_per_celltype	0.940383
angelidis	scvi	holdout2_vs_obs2	r2_sd_per_celltype	0.745823
angelidis	PCA	train1_vs_obs1	mmd	-1.36512
angelidis	PCA	train1_vs_obs1	wasserstein	17.1146
angelidis	PCA	train1_vs_obs1	l2_mean	7.30631
angelidis	PCA	train1_vs_obs1	l2_sd	9.78043
angelidis	PCA	train1_vs_obs1	l2_mean_per_celltype	6.48792
angelidis	PCA	train1_vs_obs1	l2_sd_per_celltype	9.19183
angelidis	PCA	train1_vs_obs1	r2_mean	0.863908
angelidis	PCA	train1_vs_obs1	r2_sd	0.848337
angelidis	PCA	train1_vs_obs1	r2_mean_per_celltype	0.851591
angelidis	PCA	train1_vs_obs1	r2_sd_per_celltype	0.664665
angelidis	PCA	train2_vs_obs2	mmd	-1.38984
angelidis	PCA	train2_vs_obs2	wasserstein	16.4405
angelidis	PCA	train2_vs_obs2	l2_mean	7.30588
angelidis	PCA	train2_vs_obs2	l2_sd	8.36952
angelidis	PCA	train2_vs_obs2	l2_mean_per_celltype	6.81613
angelidis	PCA	train2_vs_obs2	l2_sd_per_celltype	9.36382
angelidis	PCA	train2_vs_obs2	r2_mean	0.863968
angelidis	PCA	train2_vs_obs2	r2_sd	0.809588
angelidis	PCA	train2_vs_obs2	r2_mean_per_celltype	0.849306
angelidis	PCA	train2_vs_obs2	r2_sd_per_celltype	0.633672
angelidis	PCA	holdout1_vs_obs1	mmd	-1.38406
angelidis	PCA	holdout1_vs_obs1	wasserstein	16.8695
angelidis	PCA	holdout1_vs_obs1	l2_mean	7.33062
angelidis	PCA	holdout1_vs_obs1	l2_sd	9.67885
angelidis	PCA	holdout1_vs_obs1	l2_mean_per_celltype	7.04875
angelidis	PCA	holdout1_vs_obs1	l2_sd_per_celltype	9.34318
angelidis	PCA	holdout1_vs_obs1	r2_mean	0.864137
angelidis	PCA	holdout1_vs_obs1	r2_sd	0.852599
angelidis	PCA	holdout1_vs_obs1	r2_mean_per_celltype	0.830815
angelidis	PCA	holdout1_vs_obs1	r2_sd_per_celltype	0.67683
angelidis	PCA	holdout2_vs_obs2	mmd	-1.39187
angelidis	PCA	holdout2_vs_obs2	wasserstein	16.2385
angelidis	PCA	holdout2_vs_obs2	l2_mean	7.12066
angelidis	PCA	holdout2_vs_obs2	l2_sd	8.5252
angelidis	PCA	holdout2_vs_obs2	l2_mean_per_celltype	7.08028
angelidis	PCA	holdout2_vs_obs2	l2_sd_per_celltype	9.70998
angelidis	PCA	holdout2_vs_obs2	r2_mean	0.87255
angelidis	PCA	holdout2_vs_obs2	r2_sd	0.802125
angelidis	PCA	holdout2_vs_obs2	r2_mean_per_celltype	0.856644
angelidis	PCA	holdout2_vs_obs2	r2_sd_per_celltype	0.636227
angelidis	lemur	train1_vs_obs1	mmd	-1.6094
angelidis	lemur	train1_vs_obs1	wasserstein	16.4028
angelidis	lemur	train1_vs_obs1	l2_mean	4.48766
angelidis	lemur	train1_vs_obs1	l2_sd	8.7509
angelidis	lemur	train1_vs_obs1	l2_mean_per_celltype	4.58214
angelidis	lemur	train1_vs_obs1	l2_sd_per_celltype	9.0783
angelidis	lemur	train1_vs_obs1	r2_mean	0.934946
angelidis	lemur	train1_vs_obs1	r2_sd	0.910406
angelidis	lemur	train1_vs_obs1	r2_mean_per_celltype	0.90015
angelidis	lemur	train1_vs_obs1	r2_sd_per_celltype	0.642842
angelidis	lemur	train2_vs_obs2	mmd	-1.60007
angelidis	lemur	train2_vs_obs2	wasserstein	14.7902
angelidis	lemur	train2_vs_obs2	l2_mean	4.13435
angelidis	lemur	train2_vs_obs2	l2_sd	6.88376
angelidis	lemur	train2_vs_obs2	l2_mean_per_celltype	4.80311
angelidis	lemur	train2_vs_obs2	l2_sd_per_celltype	9.24317
angelidis	lemur	train2_vs_obs2	r2_mean	0.961921
angelidis	lemur	train2_vs_obs2	r2_sd	0.921338
angelidis	lemur	train2_vs_obs2	r2_mean_per_celltype	0.911772
angelidis	lemur	train2_vs_obs2	r2_sd_per_celltype	0.641641
angelidis	lemur	holdout1_vs_obs1	mmd	-1.63943
angelidis	lemur	holdout1_vs_obs1	wasserstein	16.076
angelidis	lemur	holdout1_vs_obs1	l2_mean	4.48423
angelidis	lemur	holdout1_vs_obs1	l2_sd	8.721
angelidis	lemur	holdout1_vs_obs1	l2_mean_per_celltype	5.20097
angelidis	lemur	holdout1_vs_obs1	l2_sd_per_celltype	9.26382
angelidis	lemur	holdout1_vs_obs1	r2_mean	0.935574
angelidis	lemur	holdout1_vs_obs1	r2_sd	0.910966
angelidis	lemur	holdout1_vs_obs1	r2_mean_per_celltype	0.878323
angelidis	lemur	holdout1_vs_obs1	r2_sd_per_celltype	0.653632
angelidis	lemur	holdout2_vs_obs2	mmd	-1.59738
angelidis	lemur	holdout2_vs_obs2	wasserstein	14.6459
angelidis	lemur	holdout2_vs_obs2	l2_mean	3.95358
angelidis	lemur	holdout2_vs_obs2	l2_sd	6.90181
angelidis	lemur	holdout2_vs_obs2	l2_mean_per_celltype	4.96374
angelidis	lemur	holdout2_vs_obs2	l2_sd_per_celltype	9.62537
angelidis	lemur	holdout2_vs_obs2	r2_mean	0.965247
angelidis	lemur	holdout2_vs_obs2	r2_sd	0.923792
angelidis	lemur	holdout2_vs_obs2	r2_mean_per_celltype	0.924104
angelidis	lemur	holdout2_vs_obs2	r2_sd_per_celltype	0.641936
angelidis	invertible_harmony	train1_vs_obs1	mmd	-1.56872
angelidis	invertible_harmony	train1_vs_obs1	wasserstein	16.3247
angelidis	invertible_harmony	train1_vs_obs1	l2_mean	4.6329
angelidis	invertible_harmony	train1_vs_obs1	l2_sd	9.62045
angelidis	invertible_harmony	train1_vs_obs1	l2_mean_per_celltype	4.37809
angelidis	invertible_harmony	train1_vs_obs1	l2_sd_per_celltype	9.14632
angelidis	invertible_harmony	train1_vs_obs1	r2_mean	0.930532
angelidis	invertible_harmony	train1_vs_obs1	r2_sd	0.860994
angelidis	invertible_harmony	train1_vs_obs1	r2_mean_per_celltype	0.90581
angelidis	invertible_harmony	train1_vs_obs1	r2_sd_per_celltype	0.662622
angelidis	invertible_harmony	train2_vs_obs2	mmd	-1.4516
angelidis	invertible_harmony	train2_vs_obs2	wasserstein	15.8592
angelidis	invertible_harmony	train2_vs_obs2	l2_mean	6.41721
angelidis	invertible_harmony	train2_vs_obs2	l2_sd	8.1106
angelidis	invertible_harmony	train2_vs_obs2	l2_mean_per_celltype	6.0421
angelidis	invertible_harmony	train2_vs_obs2	l2_sd_per_celltype	9.32365
angelidis	invertible_harmony	train2_vs_obs2	r2_mean	0.902645
angelidis	invertible_harmony	train2_vs_obs2	r2_sd	0.828954
angelidis	invertible_harmony	train2_vs_obs2	r2_mean_per_celltype	0.878669
angelidis	invertible_harmony	train2_vs_obs2	r2_sd_per_celltype	0.642474
angelidis	invertible_harmony	holdout1_vs_obs1	mmd	-1.60035
angelidis	invertible_harmony	holdout1_vs_obs1	wasserstein	15.991
angelidis	invertible_harmony	holdout1_vs_obs1	l2_mean	4.63139
angelidis	invertible_harmony	holdout1_vs_obs1	l2_sd	9.49135
angelidis	invertible_harmony	holdout1_vs_obs1	l2_mean_per_celltype	5.0124
angelidis	invertible_harmony	holdout1_vs_obs1	l2_sd_per_celltype	9.29738
angelidis	invertible_harmony	holdout1_vs_obs1	r2_mean	0.931226
angelidis	invertible_harmony	holdout1_vs_obs1	r2_sd	0.866449
angelidis	invertible_harmony	holdout1_vs_obs1	r2_mean_per_celltype	0.883907
angelidis	invertible_harmony	holdout1_vs_obs1	r2_sd_per_celltype	0.675397
angelidis	invertible_harmony	holdout2_vs_obs2	mmd	-1.47613
angelidis	invertible_harmony	holdout2_vs_obs2	wasserstein	15.9207
angelidis	invertible_harmony	holdout2_vs_obs2	l2_mean	6.4622
angelidis	invertible_harmony	holdout2_vs_obs2	l2_sd	8.35016
angelidis	invertible_harmony	holdout2_vs_obs2	l2_mean_per_celltype	6.83542
angelidis	invertible_harmony	holdout2_vs_obs2	l2_sd_per_celltype	9.61043
angelidis	invertible_harmony	holdout2_vs_obs2	r2_mean	0.901604
angelidis	invertible_harmony	holdout2_vs_obs2	r2_sd	0.820921
angelidis	invertible_harmony	holdout2_vs_obs2	r2_mean_per_celltype	0.856947
angelidis	invertible_harmony	holdout2_vs_obs2	r2_sd_per_celltype	0.647974
angelidis	multiCondPCA	train1_vs_obs1	mmd	-1.66284
angelidis	multiCondPCA	train1_vs_obs1	wasserstein	16.0119
angelidis	multiCondPCA	train1_vs_obs1	l2_mean	8.00748e-14
angelidis	multiCondPCA	train1_vs_obs1	l2_sd	9.09194
angelidis	multiCondPCA	train1_vs_obs1	l2_mean_per_celltype	6.41574
angelidis	multiCondPCA	train1_vs_obs1	l2_sd_per_celltype	9.10947
angelidis	multiCondPCA	train1_vs_obs1	r2_mean	1
angelidis	multiCondPCA	train1_vs_obs1	r2_sd	0.888964
angelidis	multiCondPCA	train1_vs_obs1	r2_mean_per_celltype	0.847799
angelidis	multiCondPCA	train1_vs_obs1	r2_sd_per_celltype	0.651938
angelidis	multiCondPCA	train2_vs_obs2	mmd	-1.68702
angelidis	multiCondPCA	train2_vs_obs2	wasserstein	15.3302
angelidis	multiCondPCA	train2_vs_obs2	l2_mean	2.55657e-14
angelidis	multiCondPCA	train2_vs_obs2	l2_sd	6.82797
angelidis	multiCondPCA	train2_vs_obs2	l2_mean_per_celltype	6.70999
angelidis	multiCondPCA	train2_vs_obs2	l2_sd_per_celltype	9.22612
angelidis	multiCondPCA	train2_vs_obs2	r2_mean	1
angelidis	multiCondPCA	train2_vs_obs2	r2_sd	0.904967
angelidis	multiCondPCA	train2_vs_obs2	r2_mean_per_celltype	0.878162
angelidis	multiCondPCA	train2_vs_obs2	r2_sd_per_celltype	0.636311
angelidis	multiCondPCA	holdout1_vs_obs1	mmd	-1.6735
angelidis	multiCondPCA	holdout1_vs_obs1	wasserstein	15.7823
angelidis	multiCondPCA	holdout1_vs_obs1	l2_mean	0.301927
angelidis	multiCondPCA	holdout1_vs_obs1	l2_sd	9.07354
angelidis	multiCondPCA	holdout1_vs_obs1	l2_mean_per_celltype	6.8146
angelidis	multiCondPCA	holdout1_vs_obs1	l2_sd_per_celltype	9.30954
angelidis	multiCondPCA	holdout1_vs_obs1	r2_mean	0.999547
angelidis	multiCondPCA	holdout1_vs_obs1	r2_sd	0.88886
angelidis	multiCondPCA	holdout1_vs_obs1	r2_mean_per_celltype	0.831636
angelidis	multiCondPCA	holdout1_vs_obs1	r2_sd_per_celltype	0.661814
angelidis	multiCondPCA	holdout2_vs_obs2	mmd	-1.68059
angelidis	multiCondPCA	holdout2_vs_obs2	wasserstein	14.9083
angelidis	multiCondPCA	holdout2_vs_obs2	l2_mean	0.430562
angelidis	multiCondPCA	holdout2_vs_obs2	l2_sd	6.86462
angelidis	multiCondPCA	holdout2_vs_obs2	l2_mean_per_celltype	6.80362
angelidis	multiCondPCA	holdout2_vs_obs2	l2_sd_per_celltype	9.59591
angelidis	multiCondPCA	holdout2_vs_obs2	r2_mean	0.999592
angelidis	multiCondPCA	holdout2_vs_obs2	r2_sd	0.905118
angelidis	multiCondPCA	holdout2_vs_obs2	r2_mean_per_celltype	0.891116
angelidis	multiCondPCA	holdout2_vs_obs2	r2_sd_per_celltype	0.638184
aztekin	linear	train1_vs_obs1	mmd	0.00352321
aztekin	linear	train1_vs_obs1	wasserstein	58.4185
aztekin	linear	train1_vs_obs1	l2_mean	4.30067
aztekin	linear	train1_vs_obs1	l2_sd	59.6427
aztekin	linear	train1_vs_obs1	l2_mean_per_celltype	46.3196
aztekin	linear	train1_vs_obs1	l2_sd_per_celltype	36.8883
aztekin	linear	train1_vs_obs1	r2_mean	0.997411
aztekin	linear	train1_vs_obs1	r2_sd
aztekin	linear	train1_vs_obs1	r2_mean_per_celltype	0.766992
aztekin	linear	train1_vs_obs1	r2_sd_per_celltype
aztekin	linear	train2_vs_obs2	mmd	0.00324029
aztekin	linear	train2_vs_obs2	wasserstein	57.5937
aztekin	linear	train2_vs_obs2	l2_mean	8.32101
aztekin	linear	train2_vs_obs2	l2_sd	58.0867
aztekin	linear	train2_vs_obs2	l2_mean_per_celltype	47.4345
aztekin	linear	train2_vs_obs2	l2_sd_per_celltype	32.4814
aztekin	linear	train2_vs_obs2	r2_mean	0.990926
aztekin	linear	train2_vs_obs2	r2_sd
aztekin	linear	train2_vs_obs2	r2_mean_per_celltype	0.776825
aztekin	linear	train2_vs_obs2	r2_sd_per_celltype
aztekin	linear	holdout1_vs_obs1	mmd	0.0042175
aztekin	linear	holdout1_vs_obs1	wasserstein	59.1303
aztekin	linear	holdout1_vs_obs1	l2_mean	4.30067
aztekin	linear	holdout1_vs_obs1	l2_sd	59.6427
aztekin	linear	holdout1_vs_obs1	l2_mean_per_celltype	46.5137
aztekin	linear	holdout1_vs_obs1	l2_sd_per_celltype	36.8811
aztekin	linear	holdout1_vs_obs1	r2_mean	0.997411
aztekin	linear	holdout1_vs_obs1	r2_sd
aztekin	linear	holdout1_vs_obs1	r2_mean_per_celltype	0.763511
aztekin	linear	holdout1_vs_obs1	r2_sd_per_celltype
aztekin	linear	holdout2_vs_obs2	mmd	0.00256935
aztekin	linear	holdout2_vs_obs2	wasserstein	58.4971
aztekin	linear	holdout2_vs_obs2	l2_mean	8.32101
aztekin	linear	holdout2_vs_obs2	l2_sd	58.0867
aztekin	linear	holdout2_vs_obs2	l2_mean_per_celltype	47.6527
aztekin	linear	holdout2_vs_obs2	l2_sd_per_celltype	32.0252
aztekin	linear	holdout2_vs_obs2	r2_mean	0.990926
aztekin	linear	holdout2_vs_obs2	r2_sd
aztekin	linear	holdout2_vs_obs2	r2_mean_per_celltype	0.774814
aztekin	linear	holdout2_vs_obs2	r2_sd_per_celltype
aztekin	no_change	train1_vs_obs1	mmd	-1.80168
aztekin	no_change	train1_vs_obs1	wasserstein	47.4562
aztekin	no_change	train1_vs_obs1	l2_mean	12.9247
aztekin	no_change	train1_vs_obs1	l2_sd	11.5645
aztekin	no_change	train1_vs_obs1	l2_mean_per_celltype	19.4184
aztekin	no_change	train1_vs_obs1	l2_sd_per_celltype	14.2043
aztekin	no_change	train1_vs_obs1	r2_mean	0.977943
aztekin	no_change	train1_vs_obs1	r2_sd	0.914186
aztekin	no_change	train1_vs_obs1	r2_mean_per_celltype	0.96277
aztekin	no_change	train1_vs_obs1	r2_sd_per_celltype	0.758617
aztekin	no_change	train2_vs_obs2	mmd	-1.81556
aztekin	no_change	train2_vs_obs2	wasserstein	43.8743
aztekin	no_change	train2_vs_obs2	l2_mean	10.6293
aztekin	no_change	train2_vs_obs2	l2_sd	9.33826
aztekin	no_change	train2_vs_obs2	l2_mean_per_celltype	17.9516
aztekin	no_change	train2_vs_obs2	l2_sd_per_celltype	14.0297
aztekin	no_change	train2_vs_obs2	r2_mean	0.984917
aztekin	no_change	train2_vs_obs2	r2_sd	0.940856
aztekin	no_change	train2_vs_obs2	r2_mean_per_celltype	0.965113
aztekin	no_change	train2_vs_obs2	r2_sd_per_celltype	0.764569
aztekin	no_change	holdout1_vs_obs1	mmd	-1.74065
aztekin	no_change	holdout1_vs_obs1	wasserstein	48.3201
aztekin	no_change	holdout1_vs_obs1	l2_mean	13.3016
aztekin	no_change	holdout1_vs_obs1	l2_sd	12.4947
aztekin	no_change	holdout1_vs_obs1	l2_mean_per_celltype	23.2385
aztekin	no_change	holdout1_vs_obs1	l2_sd_per_celltype	16.2932
aztekin	no_change	holdout1_vs_obs1	r2_mean	0.976441
aztekin	no_change	holdout1_vs_obs1	r2_sd	0.899298
aztekin	no_change	holdout1_vs_obs1	r2_mean_per_celltype	0.945873
aztekin	no_change	holdout1_vs_obs1	r2_sd_per_celltype	0.696995
aztekin	no_change	holdout2_vs_obs2	mmd	-1.83945
aztekin	no_change	holdout2_vs_obs2	wasserstein	45.8951
aztekin	no_change	holdout2_vs_obs2	l2_mean	10.2399
aztekin	no_change	holdout2_vs_obs2	l2_sd	8.61108
aztekin	no_change	holdout2_vs_obs2	l2_mean_per_celltype	20.6298
aztekin	no_change	holdout2_vs_obs2	l2_sd_per_celltype	15.0626
aztekin	no_change	holdout2_vs_obs2	r2_mean	0.986227
aztekin	no_change	holdout2_vs_obs2	r2_sd	0.950266
aztekin	no_change	holdout2_vs_obs2	r2_mean_per_celltype	0.955439
aztekin	no_change	holdout2_vs_obs2	r2_sd_per_celltype	0.731968
aztekin	CPA	train1_vs_obs1	mmd	-1.77862
aztekin	CPA	train1_vs_obs1	wasserstein	42.1492
aztekin	CPA	train1_vs_obs1	l2_mean	10.5256
aztekin	CPA	train1_vs_obs1	l2_sd	9.26919
aztekin	CPA	train1_vs_obs1	l2_mean_per_celltype	24.8483
aztekin	CPA	train1_vs_obs1	l2_sd_per_celltype	17.4139
aztekin	CPA	train1_vs_obs1	r2_mean	0.990061
aztekin	CPA	train1_vs_obs1	r2_sd	0.948357
aztekin	CPA	train1_vs_obs1	r2_mean_per_celltype	0.971047
aztekin	CPA	train1_vs_obs1	r2_sd_per_celltype	0.742206
aztekin	CPA	train2_vs_obs2	mmd	-1.662
aztekin	CPA	train2_vs_obs2	wasserstein	41.9258
aztekin	CPA	train2_vs_obs2	l2_mean	10.465
aztekin	CPA	train2_vs_obs2	l2_sd	9.67798
aztekin	CPA	train2_vs_obs2	l2_mean_per_celltype	23.2124
aztekin	CPA	train2_vs_obs2	l2_sd_per_celltype	15.3609
aztekin	CPA	train2_vs_obs2	r2_mean	0.985205
aztekin	CPA	train2_vs_obs2	r2_sd	0.930989
aztekin	CPA	train2_vs_obs2	r2_mean_per_celltype	0.968043
aztekin	CPA	train2_vs_obs2	r2_sd_per_celltype	0.71335
aztekin	CPA	holdout1_vs_obs1	mmd	-1.71477
aztekin	CPA	holdout1_vs_obs1	wasserstein	43.5092
aztekin	CPA	holdout1_vs_obs1	l2_mean	10.6549
aztekin	CPA	holdout1_vs_obs1	l2_sd	9.97364
aztekin	CPA	holdout1_vs_obs1	l2_mean_per_celltype	27.5116
aztekin	CPA	holdout1_vs_obs1	l2_sd_per_celltype	19.3862
aztekin	CPA	holdout1_vs_obs1	r2_mean	0.989337
aztekin	CPA	holdout1_vs_obs1	r2_sd	0.938999
aztekin	CPA	holdout1_vs_obs1	r2_mean_per_celltype	0.960677
aztekin	CPA	holdout1_vs_obs1	r2_sd_per_celltype	0.699434
aztekin	CPA	holdout2_vs_obs2	mmd	-1.71548
aztekin	CPA	holdout2_vs_obs2	wasserstein	43.204
aztekin	CPA	holdout2_vs_obs2	l2_mean	10.0717
aztekin	CPA	holdout2_vs_obs2	l2_sd	9.18672
aztekin	CPA	holdout2_vs_obs2	l2_mean_per_celltype	24.1532
aztekin	CPA	holdout2_vs_obs2	l2_sd_per_celltype	15.6988
aztekin	CPA	holdout2_vs_obs2	r2_mean	0.986402
aztekin	CPA	holdout2_vs_obs2	r2_sd	0.938049
aztekin	CPA	holdout2_vs_obs2	r2_mean_per_celltype	0.966493
aztekin	CPA	holdout2_vs_obs2	r2_sd_per_celltype	0.71064
aztekin	scvi	train1_vs_obs1	mmd	-1.75514
aztekin	scvi	train1_vs_obs1	wasserstein	42.1587
aztekin	scvi	train1_vs_obs1	l2_mean	12.3998
aztekin	scvi	train1_vs_obs1	l2_sd	10.8099
aztekin	scvi	train1_vs_obs1	l2_mean_per_celltype	26.139
aztekin	scvi	train1_vs_obs1	l2_sd_per_celltype	18.9945
aztekin	scvi	train1_vs_obs1	r2_mean	0.986737
aztekin	scvi	train1_vs_obs1	r2_sd	0.927272
aztekin	scvi	train1_vs_obs1	r2_mean_per_celltype	0.968037
aztekin	scvi	train1_vs_obs1	r2_sd_per_celltype	0.716095
aztekin	scvi	train2_vs_obs2	mmd	-1.58104
aztekin	scvi	train2_vs_obs2	wasserstein	38.9488
aztekin	scvi	train2_vs_obs2	l2_mean	8.60672
aztekin	scvi	train2_vs_obs2	l2_sd	8.14948
aztekin	scvi	train2_vs_obs2	l2_mean_per_celltype	23.1546
aztekin	scvi	train2_vs_obs2	l2_sd_per_celltype	16.5519
aztekin	scvi	train2_vs_obs2	r2_mean	0.991085
aztekin	scvi	train2_vs_obs2	r2_sd	0.953418
aztekin	scvi	train2_vs_obs2	r2_mean_per_celltype	0.969998
aztekin	scvi	train2_vs_obs2	r2_sd_per_celltype	0.696587
aztekin	scvi	holdout1_vs_obs1	mmd	-1.6776
aztekin	scvi	holdout1_vs_obs1	wasserstein	43.0616
aztekin	scvi	holdout1_vs_obs1	l2_mean	12.6082
aztekin	scvi	holdout1_vs_obs1	l2_sd	11.5628
aztekin	scvi	holdout1_vs_obs1	l2_mean_per_celltype	28.4617
aztekin	scvi	holdout1_vs_obs1	l2_sd_per_celltype	20.5675
aztekin	scvi	holdout1_vs_obs1	r2_mean	0.985886
aztekin	scvi	holdout1_vs_obs1	r2_sd	0.915528
aztekin	scvi	holdout1_vs_obs1	r2_mean_per_celltype	0.958579
aztekin	scvi	holdout1_vs_obs1	r2_sd_per_celltype	0.677019
aztekin	scvi	holdout2_vs_obs2	mmd	-1.64675
aztekin	scvi	holdout2_vs_obs2	wasserstein	40.0165
aztekin	scvi	holdout2_vs_obs2	l2_mean	8.31925
aztekin	scvi	holdout2_vs_obs2	l2_sd	7.84565
aztekin	scvi	holdout2_vs_obs2	l2_mean_per_celltype	24.0076
aztekin	scvi	holdout2_vs_obs2	l2_sd_per_celltype	16.9094
aztekin	scvi	holdout2_vs_obs2	r2_mean	0.991803
aztekin	scvi	holdout2_vs_obs2	r2_sd	0.957123
aztekin	scvi	holdout2_vs_obs2	r2_mean_per_celltype	0.968692
aztekin	scvi	holdout2_vs_obs2	r2_sd_per_celltype	0.688968
aztekin	PCA	train1_vs_obs1	mmd	-1.79296
aztekin	PCA	train1_vs_obs1	wasserstein	41.5855
aztekin	PCA	train1_vs_obs1	l2_mean	12.8595
aztekin	PCA	train1_vs_obs1	l2_sd	12.9417
aztekin	PCA	train1_vs_obs1	l2_mean_per_celltype	20.7535
aztekin	PCA	train1_vs_obs1	l2_sd_per_celltype	19.6617
aztekin	PCA	train1_vs_obs1	r2_mean	0.97821
aztekin	PCA	train1_vs_obs1	r2_sd	0.919184
aztekin	PCA	train1_vs_obs1	r2_mean_per_celltype	0.955846
aztekin	PCA	train1_vs_obs1	r2_sd_per_celltype	0.639049
aztekin	PCA	train2_vs_obs2	mmd	-1.79505
aztekin	PCA	train2_vs_obs2	wasserstein	37.3474
aztekin	PCA	train2_vs_obs2	l2_mean	10.4997
aztekin	PCA	train2_vs_obs2	l2_sd	11.3493
aztekin	PCA	train2_vs_obs2	l2_mean_per_celltype	19.5696
aztekin	PCA	train2_vs_obs2	l2_sd_per_celltype	16.9177
aztekin	PCA	train2_vs_obs2	r2_mean	0.985297
aztekin	PCA	train2_vs_obs2	r2_sd	0.947373
aztekin	PCA	train2_vs_obs2	r2_mean_per_celltype	0.959409
aztekin	PCA	train2_vs_obs2	r2_sd_per_celltype	0.609633
aztekin	PCA	holdout1_vs_obs1	mmd	-1.7201
aztekin	PCA	holdout1_vs_obs1	wasserstein	42.6892
aztekin	PCA	holdout1_vs_obs1	l2_mean	13.2251
aztekin	PCA	holdout1_vs_obs1	l2_sd	13.669
aztekin	PCA	holdout1_vs_obs1	l2_mean_per_celltype	22.5108
aztekin	PCA	holdout1_vs_obs1	l2_sd_per_celltype	20.8774
aztekin	PCA	holdout1_vs_obs1	r2_mean	0.976729
aztekin	PCA	holdout1_vs_obs1	r2_sd	0.905878
aztekin	PCA	holdout1_vs_obs1	r2_mean_per_celltype	0.947176
aztekin	PCA	holdout1_vs_obs1	r2_sd_per_celltype	0.595107
aztekin	PCA	holdout2_vs_obs2	mmd	-1.81967
aztekin	PCA	holdout2_vs_obs2	wasserstein	39.1767
aztekin	PCA	holdout2_vs_obs2	l2_mean	10.0886
aztekin	PCA	holdout2_vs_obs2	l2_sd	10.7738
aztekin	PCA	holdout2_vs_obs2	l2_mean_per_celltype	19.677
aztekin	PCA	holdout2_vs_obs2	l2_sd_per_celltype	16.9695
aztekin	PCA	holdout2_vs_obs2	r2_mean	0.986662
aztekin	PCA	holdout2_vs_obs2	r2_sd	0.954787
aztekin	PCA	holdout2_vs_obs2	r2_mean_per_celltype	0.960411
aztekin	PCA	holdout2_vs_obs2	r2_sd_per_celltype	0.597969
aztekin	lemur	train1_vs_obs1	mmd	-1.86766
aztekin	lemur	train1_vs_obs1	wasserstein	39.2614
aztekin	lemur	train1_vs_obs1	l2_mean	8.72787
aztekin	lemur	train1_vs_obs1	l2_sd	10.2132
aztekin	lemur	train1_vs_obs1	l2_mean_per_celltype	18.5266
aztekin	lemur	train1_vs_obs1	l2_sd_per_celltype	19.5823
aztekin	lemur	train1_vs_obs1	r2_mean	0.989133
aztekin	lemur	train1_vs_obs1	r2_sd	0.966099
aztekin	lemur	train1_vs_obs1	r2_mean_per_celltype	0.959921
aztekin	lemur	train1_vs_obs1	r2_sd_per_celltype	0.634968
aztekin	lemur	train2_vs_obs2	mmd	-1.78019
aztekin	lemur	train2_vs_obs2	wasserstein	37.1885
aztekin	lemur	train2_vs_obs2	l2_mean	10.5549
aztekin	lemur	train2_vs_obs2	l2_sd	11.7757
aztekin	lemur	train2_vs_obs2	l2_mean_per_celltype	19.8613
aztekin	lemur	train2_vs_obs2	l2_sd_per_celltype	17.0801
aztekin	lemur	train2_vs_obs2	r2_mean	0.985263
aztekin	lemur	train2_vs_obs2	r2_sd	0.945391
aztekin	lemur	train2_vs_obs2	r2_mean_per_celltype	0.958465
aztekin	lemur	train2_vs_obs2	r2_sd_per_celltype	0.60137
aztekin	lemur	holdout1_vs_obs1	mmd	-1.82288
aztekin	lemur	holdout1_vs_obs1	wasserstein	40.3361
aztekin	lemur	holdout1_vs_obs1	l2_mean	8.95723
aztekin	lemur	holdout1_vs_obs1	l2_sd	10.7771
aztekin	lemur	holdout1_vs_obs1	l2_mean_per_celltype	20.3784
aztekin	lemur	holdout1_vs_obs1	l2_sd_per_celltype	20.8071
aztekin	lemur	holdout1_vs_obs1	r2_mean	0.98844
aztekin	lemur	holdout1_vs_obs1	r2_sd	0.957766
aztekin	lemur	holdout1_vs_obs1	r2_mean_per_celltype	0.95165
aztekin	lemur	holdout1_vs_obs1	r2_sd_per_celltype	0.58636
aztekin	lemur	holdout2_vs_obs2	mmd	-1.80799
aztekin	lemur	holdout2_vs_obs2	wasserstein	38.8623
aztekin	lemur	holdout2_vs_obs2	l2_mean	10.2255
aztekin	lemur	holdout2_vs_obs2	l2_sd	11.2283
aztekin	lemur	holdout2_vs_obs2	l2_mean_per_celltype	19.8544
aztekin	lemur	holdout2_vs_obs2	l2_sd_per_celltype	17.191
aztekin	lemur	holdout2_vs_obs2	r2_mean	0.986485
aztekin	lemur	holdout2_vs_obs2	r2_sd	0.952891
aztekin	lemur	holdout2_vs_obs2	r2_mean_per_celltype	0.960652
aztekin	lemur	holdout2_vs_obs2	r2_sd_per_celltype	0.584476
aztekin	invertible_harmony	train1_vs_obs1	mmd	-1.81705
aztekin	invertible_harmony	train1_vs_obs1	wasserstein	40.5329
aztekin	invertible_harmony	train1_vs_obs1	l2_mean	11.2397
aztekin	invertible_harmony	train1_vs_obs1	l2_sd	12.6116
aztekin	invertible_harmony	train1_vs_obs1	l2_mean_per_celltype	19.497
aztekin	invertible_harmony	train1_vs_obs1	l2_sd_per_celltype	19.9904
aztekin	invertible_harmony	train1_vs_obs1	r2_mean	0.982981
aztekin	invertible_harmony	train1_vs_obs1	r2_sd	0.93302
aztekin	invertible_harmony	train1_vs_obs1	r2_mean_per_celltype	0.959301
aztekin	invertible_harmony	train1_vs_obs1	r2_sd_per_celltype	0.638499
aztekin	invertible_harmony	train2_vs_obs2	mmd	-1.79464
aztekin	invertible_harmony	train2_vs_obs2	wasserstein	36.4203
aztekin	invertible_harmony	train2_vs_obs2	l2_mean	8.68049
aztekin	invertible_harmony	train2_vs_obs2	l2_sd	11.5243
aztekin	invertible_harmony	train2_vs_obs2	l2_mean_per_celltype	18.9089
aztekin	invertible_harmony	train2_vs_obs2	l2_sd_per_celltype	17.1679
aztekin	invertible_harmony	train2_vs_obs2	r2_mean	0.989837
aztekin	invertible_harmony	train2_vs_obs2	r2_sd	0.950255
aztekin	invertible_harmony	train2_vs_obs2	r2_mean_per_celltype	0.960943
aztekin	invertible_harmony	train2_vs_obs2	r2_sd_per_celltype	0.603829
aztekin	invertible_harmony	holdout1_vs_obs1	mmd	-1.78481
aztekin	invertible_harmony	holdout1_vs_obs1	wasserstein	41.295
aztekin	invertible_harmony	holdout1_vs_obs1	l2_mean	10.2401
aztekin	invertible_harmony	holdout1_vs_obs1	l2_sd	12.4987
aztekin	invertible_harmony	holdout1_vs_obs1	l2_mean_per_celltype	20.7789
aztekin	invertible_harmony	holdout1_vs_obs1	l2_sd_per_celltype	20.6844
aztekin	invertible_harmony	holdout1_vs_obs1	r2_mean	0.985308
aztekin	invertible_harmony	holdout1_vs_obs1	r2_sd	0.929014
aztekin	invertible_harmony	holdout1_vs_obs1	r2_mean_per_celltype	0.951808
aztekin	invertible_harmony	holdout1_vs_obs1	r2_sd_per_celltype	0.586912
aztekin	invertible_harmony	holdout2_vs_obs2	mmd	-1.82041
aztekin	invertible_harmony	holdout2_vs_obs2	wasserstein	38.1596
aztekin	invertible_harmony	holdout2_vs_obs2	l2_mean	8.21369
aztekin	invertible_harmony	holdout2_vs_obs2	l2_sd	10.8239
aztekin	invertible_harmony	holdout2_vs_obs2	l2_mean_per_celltype	18.9783
aztekin	invertible_harmony	holdout2_vs_obs2	l2_sd_per_celltype	17.1534
aztekin	invertible_harmony	holdout2_vs_obs2	r2_mean	0.991099
aztekin	invertible_harmony	holdout2_vs_obs2	r2_sd	0.958585
aztekin	invertible_harmony	holdout2_vs_obs2	r2_mean_per_celltype	0.962303
aztekin	invertible_harmony	holdout2_vs_obs2	r2_sd_per_celltype	0.593744
aztekin	multiCondPCA	train1_vs_obs1	mmd	-1.82106
aztekin	multiCondPCA	train1_vs_obs1	wasserstein	40.4074
aztekin	multiCondPCA	train1_vs_obs1	l2_mean	7.13505
aztekin	multiCondPCA	train1_vs_obs1	l2_sd	11.4959
aztekin	multiCondPCA	train1_vs_obs1	l2_mean_per_celltype	20.1692
aztekin	multiCondPCA	train1_vs_obs1	l2_sd_per_celltype	19.4562
aztekin	multiCondPCA	train1_vs_obs1	r2_mean	0.992882
aztekin	multiCondPCA	train1_vs_obs1	r2_sd	0.941974
aztekin	multiCondPCA	train1_vs_obs1	r2_mean_per_celltype	0.955583
aztekin	multiCondPCA	train1_vs_obs1	r2_sd_per_celltype	0.637779
aztekin	multiCondPCA	train2_vs_obs2	mmd	-1.79287
aztekin	multiCondPCA	train2_vs_obs2	wasserstein	37.7499
aztekin	multiCondPCA	train2_vs_obs2	l2_mean	10.7198
aztekin	multiCondPCA	train2_vs_obs2	l2_sd	11.5935
aztekin	multiCondPCA	train2_vs_obs2	l2_mean_per_celltype	20.0711
aztekin	multiCondPCA	train2_vs_obs2	l2_sd_per_celltype	17.0201
aztekin	multiCondPCA	train2_vs_obs2	r2_mean	0.984764
aztekin	multiCondPCA	train2_vs_obs2	r2_sd	0.944685
aztekin	multiCondPCA	train2_vs_obs2	r2_mean_per_celltype	0.95806
aztekin	multiCondPCA	train2_vs_obs2	r2_sd_per_celltype	0.590531
aztekin	multiCondPCA	holdout1_vs_obs1	mmd	-1.75113
aztekin	multiCondPCA	holdout1_vs_obs1	wasserstein	41.5887
aztekin	multiCondPCA	holdout1_vs_obs1	l2_mean	7.41872
aztekin	multiCondPCA	holdout1_vs_obs1	l2_sd	12.169
aztekin	multiCondPCA	holdout1_vs_obs1	l2_mean_per_celltype	22.2275
aztekin	multiCondPCA	holdout1_vs_obs1	l2_sd_per_celltype	20.7019
aztekin	multiCondPCA	holdout1_vs_obs1	r2_mean	0.992225
aztekin	multiCondPCA	holdout1_vs_obs1	r2_sd	0.931126
aztekin	multiCondPCA	holdout1_vs_obs1	r2_mean_per_celltype	0.945935
aztekin	multiCondPCA	holdout1_vs_obs1	r2_sd_per_celltype	0.590208
aztekin	multiCondPCA	holdout2_vs_obs2	mmd	-1.81816
aztekin	multiCondPCA	holdout2_vs_obs2	wasserstein	39.496
aztekin	multiCondPCA	holdout2_vs_obs2	l2_mean	10.3177
aztekin	multiCondPCA	holdout2_vs_obs2	l2_sd	11.1276
aztekin	multiCondPCA	holdout2_vs_obs2	l2_mean_per_celltype	20.2586
aztekin	multiCondPCA	holdout2_vs_obs2	l2_sd_per_celltype	17.1184
aztekin	multiCondPCA	holdout2_vs_obs2	r2_mean	0.986164
aztekin	multiCondPCA	holdout2_vs_obs2	r2_sd	0.951414
aztekin	multiCondPCA	holdout2_vs_obs2	r2_mean_per_celltype	0.958892
aztekin	multiCondPCA	holdout2_vs_obs2	r2_sd_per_celltype	0.576356
bunis	linear	train1_vs_obs1	mmd	-0.0720178
bunis	linear	train1_vs_obs1	wasserstein	24.6768
bunis	linear	train1_vs_obs1	l2_mean	1.78546e-13
bunis	linear	train1_vs_obs1	l2_sd	25.6155
bunis	linear	train1_vs_obs1	l2_mean_per_celltype	10.8295
bunis	linear	train1_vs_obs1	l2_sd_per_celltype	24.1114
bunis	linear	train1_vs_obs1	r2_mean	1
bunis	linear	train1_vs_obs1	r2_sd
bunis	linear	train1_vs_obs1	r2_mean_per_celltype	0.985129
bunis	linear	train1_vs_obs1	r2_sd_per_celltype
bunis	linear	train2_vs_obs2	mmd	-0.0402175
bunis	linear	train2_vs_obs2	wasserstein	32.0931
bunis	linear	train2_vs_obs2	l2_mean	1.07587e-13
bunis	linear	train2_vs_obs2	l2_sd	32.432
bunis	linear	train2_vs_obs2	l2_mean_per_celltype	15.3026
bunis	linear	train2_vs_obs2	l2_sd_per_celltype	26.4591
bunis	linear	train2_vs_obs2	r2_mean	1
bunis	linear	train2_vs_obs2	r2_sd
bunis	linear	train2_vs_obs2	r2_mean_per_celltype	0.969208
bunis	linear	train2_vs_obs2	r2_sd_per_celltype
bunis	linear	holdout1_vs_obs1	mmd	-0.0731695
bunis	linear	holdout1_vs_obs1	wasserstein	24.8089
bunis	linear	holdout1_vs_obs1	l2_mean	1.78546e-13
bunis	linear	holdout1_vs_obs1	l2_sd	25.6155
bunis	linear	holdout1_vs_obs1	l2_mean_per_celltype	10.8295
bunis	linear	holdout1_vs_obs1	l2_sd_per_celltype	24.1114
bunis	linear	holdout1_vs_obs1	r2_mean	1
bunis	linear	holdout1_vs_obs1	r2_sd
bunis	linear	holdout1_vs_obs1	r2_mean_per_celltype	0.985129
bunis	linear	holdout1_vs_obs1	r2_sd_per_celltype
bunis	linear	holdout2_vs_obs2	mmd	-0.0402292
bunis	linear	holdout2_vs_obs2	wasserstein	31.9345
bunis	linear	holdout2_vs_obs2	l2_mean	1.07587e-13
bunis	linear	holdout2_vs_obs2	l2_sd	32.432
bunis	linear	holdout2_vs_obs2	l2_mean_per_celltype	15.3026
bunis	linear	holdout2_vs_obs2	l2_sd_per_celltype	26.4591
bunis	linear	holdout2_vs_obs2	r2_mean	1
bunis	linear	holdout2_vs_obs2	r2_sd
bunis	linear	holdout2_vs_obs2	r2_mean_per_celltype	0.969208
bunis	linear	holdout2_vs_obs2	r2_sd_per_celltype
bunis	no_change	train1_vs_obs1	mmd	-1.52862
bunis	no_change	train1_vs_obs1	wasserstein	34.9065
bunis	no_change	train1_vs_obs1	l2_mean	12.8397
bunis	no_change	train1_vs_obs1	l2_sd	8.55526
bunis	no_change	train1_vs_obs1	l2_mean_per_celltype	10.4758
bunis	no_change	train1_vs_obs1	l2_sd_per_celltype	4.9155
bunis	no_change	train1_vs_obs1	r2_mean	0.986128
bunis	no_change	train1_vs_obs1	r2_sd	0.685905
bunis	no_change	train1_vs_obs1	r2_mean_per_celltype	0.98819
bunis	no_change	train1_vs_obs1	r2_sd_per_celltype	0.847297
bunis	no_change	train2_vs_obs2	mmd	-1.26205
bunis	no_change	train2_vs_obs2	wasserstein	39.8437
bunis	no_change	train2_vs_obs2	l2_mean	20.2866
bunis	no_change	train2_vs_obs2	l2_sd	10.4015
bunis	no_change	train2_vs_obs2	l2_mean_per_celltype	12.4684
bunis	no_change	train2_vs_obs2	l2_sd_per_celltype	5.944
bunis	no_change	train2_vs_obs2	r2_mean	0.960311
bunis	no_change	train2_vs_obs2	r2_sd	0.571158
bunis	no_change	train2_vs_obs2	r2_mean_per_celltype	0.983005
bunis	no_change	train2_vs_obs2	r2_sd_per_celltype	0.778588
bunis	no_change	holdout1_vs_obs1	mmd	-1.55976
bunis	no_change	holdout1_vs_obs1	wasserstein	34.7271
bunis	no_change	holdout1_vs_obs1	l2_mean	12.4957
bunis	no_change	holdout1_vs_obs1	l2_sd	8.44629
bunis	no_change	holdout1_vs_obs1	l2_mean_per_celltype	10.3598
bunis	no_change	holdout1_vs_obs1	l2_sd_per_celltype	4.88423
bunis	no_change	holdout1_vs_obs1	r2_mean	0.986822
bunis	no_change	holdout1_vs_obs1	r2_sd	0.683994
bunis	no_change	holdout1_vs_obs1	r2_mean_per_celltype	0.988205
bunis	no_change	holdout1_vs_obs1	r2_sd_per_celltype	0.843354
bunis	no_change	holdout2_vs_obs2	mmd	-1.26684
bunis	no_change	holdout2_vs_obs2	wasserstein	40.4725
bunis	no_change	holdout2_vs_obs2	l2_mean	20.1409
bunis	no_change	holdout2_vs_obs2	l2_sd	10.058
bunis	no_change	holdout2_vs_obs2	l2_mean_per_celltype	12.6507
bunis	no_change	holdout2_vs_obs2	l2_sd_per_celltype	6.25954
bunis	no_change	holdout2_vs_obs2	r2_mean	0.960756
bunis	no_change	holdout2_vs_obs2	r2_sd	0.583613
bunis	no_change	holdout2_vs_obs2	r2_mean_per_celltype	0.982179
bunis	no_change	holdout2_vs_obs2	r2_sd_per_celltype	0.757779
bunis	CPA	train1_vs_obs1	mmd	-1.21121
bunis	CPA	train1_vs_obs1	wasserstein	31.708
bunis	CPA	train1_vs_obs1	l2_mean	17.5763
bunis	CPA	train1_vs_obs1	l2_sd	8.53713
bunis	CPA	train1_vs_obs1	l2_mean_per_celltype	16.3537
bunis	CPA	train1_vs_obs1	l2_sd_per_celltype	8.88346
bunis	CPA	train1_vs_obs1	r2_mean	0.967492
bunis	CPA	train1_vs_obs1	r2_sd	0.704929
bunis	CPA	train1_vs_obs1	r2_mean_per_celltype	0.971284
bunis	CPA	train1_vs_obs1	r2_sd_per_celltype	0.703803
bunis	CPA	train2_vs_obs2	mmd	-1.22791
bunis	CPA	train2_vs_obs2	wasserstein	35.5368
bunis	CPA	train2_vs_obs2	l2_mean	18.6512
bunis	CPA	train2_vs_obs2	l2_sd	16.223
bunis	CPA	train2_vs_obs2	l2_mean_per_celltype	11.5768
bunis	CPA	train2_vs_obs2	l2_sd_per_celltype	11.4156
bunis	CPA	train2_vs_obs2	r2_mean	0.963558
bunis	CPA	train2_vs_obs2	r2_sd	0.637351
bunis	CPA	train2_vs_obs2	r2_mean_per_celltype	0.984829
bunis	CPA	train2_vs_obs2	r2_sd_per_celltype	0.766343
bunis	CPA	holdout1_vs_obs1	mmd	-1.20674
bunis	CPA	holdout1_vs_obs1	wasserstein	31.5689
bunis	CPA	holdout1_vs_obs1	l2_mean	17.6376
bunis	CPA	holdout1_vs_obs1	l2_sd	8.63278
bunis	CPA	holdout1_vs_obs1	l2_mean_per_celltype	16.3171
bunis	CPA	holdout1_vs_obs1	l2_sd_per_celltype	8.97825
bunis	CPA	holdout1_vs_obs1	r2_mean	0.96714
bunis	CPA	holdout1_vs_obs1	r2_sd	0.701748
bunis	CPA	holdout1_vs_obs1	r2_mean_per_celltype	0.971368
bunis	CPA	holdout1_vs_obs1	r2_sd_per_celltype	0.704644
bunis	CPA	holdout2_vs_obs2	mmd	-1.20567
bunis	CPA	holdout2_vs_obs2	wasserstein	35.9907
bunis	CPA	holdout2_vs_obs2	l2_mean	18.6599
bunis	CPA	holdout2_vs_obs2	l2_sd	16.6542
bunis	CPA	holdout2_vs_obs2	l2_mean_per_celltype	12.3574
bunis	CPA	holdout2_vs_obs2	l2_sd_per_celltype	11.8827
bunis	CPA	holdout2_vs_obs2	r2_mean	0.963056
bunis	CPA	holdout2_vs_obs2	r2_sd	0.593806
bunis	CPA	holdout2_vs_obs2	r2_mean_per_celltype	0.980907
bunis	CPA	holdout2_vs_obs2	r2_sd_per_celltype	0.744973
bunis	scvi	train1_vs_obs1	mmd	-1.61394
bunis	scvi	train1_vs_obs1	wasserstein	24.1972
bunis	scvi	train1_vs_obs1	l2_mean	7.96626
bunis	scvi	train1_vs_obs1	l2_sd	10.84
bunis	scvi	train1_vs_obs1	l2_mean_per_celltype	6.00232
bunis	scvi	train1_vs_obs1	l2_sd_per_celltype	12.4507
bunis	scvi	train1_vs_obs1	r2_mean	0.994842
bunis	scvi	train1_vs_obs1	r2_sd	0.784278
bunis	scvi	train1_vs_obs1	r2_mean_per_celltype	0.997097
bunis	scvi	train1_vs_obs1	r2_sd_per_celltype	0.86407
bunis	scvi	train2_vs_obs2	mmd	-1.27175
bunis	scvi	train2_vs_obs2	wasserstein	31.7914
bunis	scvi	train2_vs_obs2	l2_mean	14.7998
bunis	scvi	train2_vs_obs2	l2_sd	17.9735
bunis	scvi	train2_vs_obs2	l2_mean_per_celltype	7.10892
bunis	scvi	train2_vs_obs2	l2_sd_per_celltype	13.616
bunis	scvi	train2_vs_obs2	r2_mean	0.976739
bunis	scvi	train2_vs_obs2	r2_sd	0.830856
bunis	scvi	train2_vs_obs2	r2_mean_per_celltype	0.995474
bunis	scvi	train2_vs_obs2	r2_sd_per_celltype	0.879465
bunis	scvi	holdout1_vs_obs1	mmd	-1.597
bunis	scvi	holdout1_vs_obs1	wasserstein	24.2428
bunis	scvi	holdout1_vs_obs1	l2_mean	7.75463
bunis	scvi	holdout1_vs_obs1	l2_sd	11.0568
bunis	scvi	holdout1_vs_obs1	l2_mean_per_celltype	5.87109
bunis	scvi	holdout1_vs_obs1	l2_sd_per_celltype	12.6535
bunis	scvi	holdout1_vs_obs1	r2_mean	0.995083
bunis	scvi	holdout1_vs_obs1	r2_sd	0.772515
bunis	scvi	holdout1_vs_obs1	r2_mean_per_celltype	0.997154
bunis	scvi	holdout1_vs_obs1	r2_sd_per_celltype	0.860624
bunis	scvi	holdout2_vs_obs2	mmd	-1.24629
bunis	scvi	holdout2_vs_obs2	wasserstein	32.2395
bunis	scvi	holdout2_vs_obs2	l2_mean	14.6732
bunis	scvi	holdout2_vs_obs2	l2_sd	17.9313
bunis	scvi	holdout2_vs_obs2	l2_mean_per_celltype	7.06952
bunis	scvi	holdout2_vs_obs2	l2_sd_per_celltype	13.8458
bunis	scvi	holdout2_vs_obs2	r2_mean	0.976332
bunis	scvi	holdout2_vs_obs2	r2_sd	0.83012
bunis	scvi	holdout2_vs_obs2	r2_mean_per_celltype	0.994626
bunis	scvi	holdout2_vs_obs2	r2_sd_per_celltype	0.871657
bunis	PCA	train1_vs_obs1	mmd	-1.51939
bunis	PCA	train1_vs_obs1	wasserstein	27.9963
bunis	PCA	train1_vs_obs1	l2_mean	12.8324
bunis	PCA	train1_vs_obs1	l2_sd	9.93213
bunis	PCA	train1_vs_obs1	l2_mean_per_celltype	10.319
bunis	PCA	train1_vs_obs1	l2_sd_per_celltype	10.948
bunis	PCA	train1_vs_obs1	r2_mean	0.986175
bunis	PCA	train1_vs_obs1	r2_sd	0.696426
bunis	PCA	train1_vs_obs1	r2_mean_per_celltype	0.988589
bunis	PCA	train1_vs_obs1	r2_sd_per_celltype	0.758009
bunis	PCA	train2_vs_obs2	mmd	-1.20859
bunis	PCA	train2_vs_obs2	wasserstein	35.2974
bunis	PCA	train2_vs_obs2	l2_mean	20.2801
bunis	PCA	train2_vs_obs2	l2_sd	18.3515
bunis	PCA	train2_vs_obs2	l2_mean_per_celltype	12.3047
bunis	PCA	train2_vs_obs2	l2_sd_per_celltype	13.9313
bunis	PCA	train2_vs_obs2	r2_mean	0.960371
bunis	PCA	train2_vs_obs2	r2_sd	0.734714
bunis	PCA	train2_vs_obs2	r2_mean_per_celltype	0.983499
bunis	PCA	train2_vs_obs2	r2_sd_per_celltype	0.764028
bunis	PCA	holdout1_vs_obs1	mmd	-1.53187
bunis	PCA	holdout1_vs_obs1	wasserstein	27.8375
bunis	PCA	holdout1_vs_obs1	l2_mean	12.4455
bunis	PCA	holdout1_vs_obs1	l2_sd	10.1266
bunis	PCA	holdout1_vs_obs1	l2_mean_per_celltype	10.0254
bunis	PCA	holdout1_vs_obs1	l2_sd_per_celltype	11.2134
bunis	PCA	holdout1_vs_obs1	r2_mean	0.986923
bunis	PCA	holdout1_vs_obs1	r2_sd	0.687315
bunis	PCA	holdout1_vs_obs1	r2_mean_per_celltype	0.989018
bunis	PCA	holdout1_vs_obs1	r2_sd_per_celltype	0.756595
bunis	PCA	holdout2_vs_obs2	mmd	-1.20432
bunis	PCA	holdout2_vs_obs2	wasserstein	35.5783
bunis	PCA	holdout2_vs_obs2	l2_mean	20.1146
bunis	PCA	holdout2_vs_obs2	l2_sd	18.1785
bunis	PCA	holdout2_vs_obs2	l2_mean_per_celltype	12.3574
bunis	PCA	holdout2_vs_obs2	l2_sd_per_celltype	14.088
bunis	PCA	holdout2_vs_obs2	r2_mean	0.960993
bunis	PCA	holdout2_vs_obs2	r2_sd	0.74242
bunis	PCA	holdout2_vs_obs2	r2_mean_per_celltype	0.983125
bunis	PCA	holdout2_vs_obs2	r2_sd_per_celltype	0.762441
bunis	lemur	train1_vs_obs1	mmd	-1.76146
bunis	lemur	train1_vs_obs1	wasserstein	24.977
bunis	lemur	train1_vs_obs1	l2_mean	6.80913
bunis	lemur	train1_vs_obs1	l2_sd	8.54887
bunis	lemur	train1_vs_obs1	l2_mean_per_celltype	3.43422
bunis	lemur	train1_vs_obs1	l2_sd_per_celltype	10.4492
bunis	lemur	train1_vs_obs1	r2_mean	0.995684
bunis	lemur	train1_vs_obs1	r2_sd	0.909557
bunis	lemur	train1_vs_obs1	r2_mean_per_celltype	0.998835
bunis	lemur	train1_vs_obs1	r2_sd_per_celltype	0.780213
bunis	lemur	train2_vs_obs2	mmd	-1.53452
bunis	lemur	train2_vs_obs2	wasserstein	30.3792
bunis	lemur	train2_vs_obs2	l2_mean	11.2006
bunis	lemur	train2_vs_obs2	l2_sd	14.5501
bunis	lemur	train2_vs_obs2	l2_mean_per_celltype	3.97533
bunis	lemur	train2_vs_obs2	l2_sd_per_celltype	11.4149
bunis	lemur	train2_vs_obs2	r2_mean	0.984545
bunis	lemur	train2_vs_obs2	r2_sd	0.934172
bunis	lemur	train2_vs_obs2	r2_mean_per_celltype	0.997988
bunis	lemur	train2_vs_obs2	r2_sd_per_celltype	0.789616
bunis	lemur	holdout1_vs_obs1	mmd	-1.74497
bunis	lemur	holdout1_vs_obs1	wasserstein	24.5888
bunis	lemur	holdout1_vs_obs1	l2_mean	6.77383
bunis	lemur	holdout1_vs_obs1	l2_sd	9.32323
bunis	lemur	holdout1_vs_obs1	l2_mean_per_celltype	3.53988
bunis	lemur	holdout1_vs_obs1	l2_sd_per_celltype	11.0769
bunis	lemur	holdout1_vs_obs1	r2_mean	0.995699
bunis	lemur	holdout1_vs_obs1	r2_sd	0.894087
bunis	lemur	holdout1_vs_obs1	r2_mean_per_celltype	0.998763
bunis	lemur	holdout1_vs_obs1	r2_sd_per_celltype	0.779449
bunis	lemur	holdout2_vs_obs2	mmd	-1.48822
bunis	lemur	holdout2_vs_obs2	wasserstein	30.3706
bunis	lemur	holdout2_vs_obs2	l2_mean	11.0892
bunis	lemur	holdout2_vs_obs2	l2_sd	15.2812
bunis	lemur	holdout2_vs_obs2	l2_mean_per_celltype	3.96513
bunis	lemur	holdout2_vs_obs2	l2_sd_per_celltype	12.2988
bunis	lemur	holdout2_vs_obs2	r2_mean	0.984892
bunis	lemur	holdout2_vs_obs2	r2_sd	0.926487
bunis	lemur	holdout2_vs_obs2	r2_mean_per_celltype	0.997882
bunis	lemur	holdout2_vs_obs2	r2_sd_per_celltype	0.787796
bunis	invertible_harmony	train1_vs_obs1	mmd	-1.55381
bunis	invertible_harmony	train1_vs_obs1	wasserstein	26.768
bunis	invertible_harmony	train1_vs_obs1	l2_mean	11.3585
bunis	invertible_harmony	train1_vs_obs1	l2_sd	9.87181
bunis	invertible_harmony	train1_vs_obs1	l2_mean_per_celltype	9.79681
bunis	invertible_harmony	train1_vs_obs1	l2_sd_per_celltype	11.1443
bunis	invertible_harmony	train1_vs_obs1	r2_mean	0.989232
bunis	invertible_harmony	train1_vs_obs1	r2_sd	0.750865
bunis	invertible_harmony	train1_vs_obs1	r2_mean_per_celltype	0.990747
bunis	invertible_harmony	train1_vs_obs1	r2_sd_per_celltype	0.76492
bunis	invertible_harmony	train2_vs_obs2	mmd	-1.27466
bunis	invertible_harmony	train2_vs_obs2	wasserstein	33.3519
bunis	invertible_harmony	train2_vs_obs2	l2_mean	16.7258
bunis	invertible_harmony	train2_vs_obs2	l2_sd	18.0961
bunis	invertible_harmony	train2_vs_obs2	l2_mean_per_celltype	8.49764
bunis	invertible_harmony	train2_vs_obs2	l2_sd_per_celltype	13.694
bunis	invertible_harmony	train2_vs_obs2	r2_mean	0.967489
bunis	invertible_harmony	train2_vs_obs2	r2_sd	0.787924
bunis	invertible_harmony	train2_vs_obs2	r2_mean_per_celltype	0.990015
bunis	invertible_harmony	train2_vs_obs2	r2_sd_per_celltype	0.768944
bunis	invertible_harmony	holdout1_vs_obs1	mmd	-1.55056
bunis	invertible_harmony	holdout1_vs_obs1	wasserstein	26.8904
bunis	invertible_harmony	holdout1_vs_obs1	l2_mean	11.3361
bunis	invertible_harmony	holdout1_vs_obs1	l2_sd	9.68681
bunis	invertible_harmony	holdout1_vs_obs1	l2_mean_per_celltype	9.63596
bunis	invertible_harmony	holdout1_vs_obs1	l2_sd_per_celltype	10.752
bunis	invertible_harmony	holdout1_vs_obs1	r2_mean	0.989286
bunis	invertible_harmony	holdout1_vs_obs1	r2_sd	0.740379
bunis	invertible_harmony	holdout1_vs_obs1	r2_mean_per_celltype	0.991033
bunis	invertible_harmony	holdout1_vs_obs1	r2_sd_per_celltype	0.752598
bunis	invertible_harmony	holdout2_vs_obs2	mmd	-1.30964
bunis	invertible_harmony	holdout2_vs_obs2	wasserstein	33.5474
bunis	invertible_harmony	holdout2_vs_obs2	l2_mean	16.2337
bunis	invertible_harmony	holdout2_vs_obs2	l2_sd	17.1962
bunis	invertible_harmony	holdout2_vs_obs2	l2_mean_per_celltype	8.10627
bunis	invertible_harmony	holdout2_vs_obs2	l2_sd_per_celltype	13.1084
bunis	invertible_harmony	holdout2_vs_obs2	r2_mean	0.969148
bunis	invertible_harmony	holdout2_vs_obs2	r2_sd	0.786586
bunis	invertible_harmony	holdout2_vs_obs2	r2_mean_per_celltype	0.990819
bunis	invertible_harmony	holdout2_vs_obs2	r2_sd_per_celltype	0.759179
bunis	multiCondPCA	train1_vs_obs1	mmd	-1.8361
bunis	multiCondPCA	train1_vs_obs1	wasserstein	24.8806
bunis	multiCondPCA	train1_vs_obs1	l2_mean	2.67902e-14
bunis	multiCondPCA	train1_vs_obs1	l2_sd	8.59362
bunis	multiCondPCA	train1_vs_obs1	l2_mean_per_celltype	7.67246
bunis	multiCondPCA	train1_vs_obs1	l2_sd_per_celltype	10.2422
bunis	multiCondPCA	train1_vs_obs1	r2_mean	1
bunis	multiCondPCA	train1_vs_obs1	r2_sd	0.883489
bunis	multiCondPCA	train1_vs_obs1	r2_mean_per_celltype	0.99371
bunis	multiCondPCA	train1_vs_obs1	r2_sd_per_celltype	0.744356
bunis	multiCondPCA	train2_vs_obs2	mmd	-1.44283
bunis	multiCondPCA	train2_vs_obs2	wasserstein	30.1075
bunis	multiCondPCA	train2_vs_obs2	l2_mean	2.62899e-14
bunis	multiCondPCA	train2_vs_obs2	l2_sd	17.1395
bunis	multiCondPCA	train2_vs_obs2	l2_mean_per_celltype	12.8128
bunis	multiCondPCA	train2_vs_obs2	l2_sd_per_celltype	12.9169
bunis	multiCondPCA	train2_vs_obs2	r2_mean	1
bunis	multiCondPCA	train2_vs_obs2	r2_sd	0.866326
bunis	multiCondPCA	train2_vs_obs2	r2_mean_per_celltype	0.979388
bunis	multiCondPCA	train2_vs_obs2	r2_sd_per_celltype	0.791522
bunis	multiCondPCA	holdout1_vs_obs1	mmd	-1.82829
bunis	multiCondPCA	holdout1_vs_obs1	wasserstein	24.4671
bunis	multiCondPCA	holdout1_vs_obs1	l2_mean	0.671705
bunis	multiCondPCA	holdout1_vs_obs1	l2_sd	9.35335
bunis	multiCondPCA	holdout1_vs_obs1	l2_mean_per_celltype	7.26775
bunis	multiCondPCA	holdout1_vs_obs1	l2_sd_per_celltype	10.8091
bunis	multiCondPCA	holdout1_vs_obs1	r2_mean	0.999952
bunis	multiCondPCA	holdout1_vs_obs1	r2_sd	0.865027
bunis	multiCondPCA	holdout1_vs_obs1	r2_mean_per_celltype	0.994099
bunis	multiCondPCA	holdout1_vs_obs1	r2_sd_per_celltype	0.73852
bunis	multiCondPCA	holdout2_vs_obs2	mmd	-1.4333
bunis	multiCondPCA	holdout2_vs_obs2	wasserstein	29.619
bunis	multiCondPCA	holdout2_vs_obs2	l2_mean	0.378773
bunis	multiCondPCA	holdout2_vs_obs2	l2_sd	17.6566
bunis	multiCondPCA	holdout2_vs_obs2	l2_mean_per_celltype	12.687
bunis	multiCondPCA	holdout2_vs_obs2	l2_sd_per_celltype	13.7071
bunis	multiCondPCA	holdout2_vs_obs2	r2_mean	0.999978
bunis	multiCondPCA	holdout2_vs_obs2	r2_sd	0.859796
bunis	multiCondPCA	holdout2_vs_obs2	r2_mean_per_celltype	0.979691
bunis	multiCondPCA	holdout2_vs_obs2	r2_sd_per_celltype	0.785498
goldfarbmuren	linear	train1_vs_obs1	mmd	-0.00816552
goldfarbmuren	linear	train1_vs_obs1	wasserstein	50.6042
goldfarbmuren	linear	train1_vs_obs1	l2_mean	2.11548e-13
goldfarbmuren	linear	train1_vs_obs1	l2_sd	52.0616
goldfarbmuren	linear	train1_vs_obs1	l2_mean_per_celltype	36.0705
goldfarbmuren	linear	train1_vs_obs1	l2_sd_per_celltype	41.6392
goldfarbmuren	linear	train1_vs_obs1	r2_mean	1
goldfarbmuren	linear	train1_vs_obs1	r2_sd
goldfarbmuren	linear	train1_vs_obs1	r2_mean_per_celltype	0.824514
goldfarbmuren	linear	train1_vs_obs1	r2_sd_per_celltype
goldfarbmuren	linear	train2_vs_obs2	mmd	-0.00699531
goldfarbmuren	linear	train2_vs_obs2	wasserstein	52.2295
goldfarbmuren	linear	train2_vs_obs2	l2_mean	1.96367e-13
goldfarbmuren	linear	train2_vs_obs2	l2_sd	52.2328
goldfarbmuren	linear	train2_vs_obs2	l2_mean_per_celltype	34.8072
goldfarbmuren	linear	train2_vs_obs2	l2_sd_per_celltype	43.3456
goldfarbmuren	linear	train2_vs_obs2	r2_mean	1
goldfarbmuren	linear	train2_vs_obs2	r2_sd
goldfarbmuren	linear	train2_vs_obs2	r2_mean_per_celltype	0.83603
goldfarbmuren	linear	train2_vs_obs2	r2_sd_per_celltype
goldfarbmuren	linear	holdout1_vs_obs1	mmd	-0.00787294
goldfarbmuren	linear	holdout1_vs_obs1	wasserstein	51.2923
goldfarbmuren	linear	holdout1_vs_obs1	l2_mean	2.11548e-13
goldfarbmuren	linear	holdout1_vs_obs1	l2_sd	52.0616
goldfarbmuren	linear	holdout1_vs_obs1	l2_mean_per_celltype	36.0705
goldfarbmuren	linear	holdout1_vs_obs1	l2_sd_per_celltype	41.6392
goldfarbmuren	linear	holdout1_vs_obs1	r2_mean	1
goldfarbmuren	linear	holdout1_vs_obs1	r2_sd
goldfarbmuren	linear	holdout1_vs_obs1	r2_mean_per_celltype	0.824514
goldfarbmuren	linear	holdout1_vs_obs1	r2_sd_per_celltype
goldfarbmuren	linear	holdout2_vs_obs2	mmd	-0.00777313
goldfarbmuren	linear	holdout2_vs_obs2	wasserstein	50.8143
goldfarbmuren	linear	holdout2_vs_obs2	l2_mean	1.96367e-13
goldfarbmuren	linear	holdout2_vs_obs2	l2_sd	52.2328
goldfarbmuren	linear	holdout2_vs_obs2	l2_mean_per_celltype	34.8072
goldfarbmuren	linear	holdout2_vs_obs2	l2_sd_per_celltype	43.3456
goldfarbmuren	linear	holdout2_vs_obs2	r2_mean	1
goldfarbmuren	linear	holdout2_vs_obs2	r2_sd
goldfarbmuren	linear	holdout2_vs_obs2	r2_mean_per_celltype	0.83603
goldfarbmuren	linear	holdout2_vs_obs2	r2_sd_per_celltype
goldfarbmuren	no_change	train1_vs_obs1	mmd	-1.87827
goldfarbmuren	no_change	train1_vs_obs1	wasserstein	54.1947
goldfarbmuren	no_change	train1_vs_obs1	l2_mean	10.9974
goldfarbmuren	no_change	train1_vs_obs1	l2_sd	6.24399
goldfarbmuren	no_change	train1_vs_obs1	l2_mean_per_celltype	12.4275
goldfarbmuren	no_change	train1_vs_obs1	l2_sd_per_celltype	7.11547
goldfarbmuren	no_change	train1_vs_obs1	r2_mean	0.983268
goldfarbmuren	no_change	train1_vs_obs1	r2_sd	0.929894
goldfarbmuren	no_change	train1_vs_obs1	r2_mean_per_celltype	0.98216
goldfarbmuren	no_change	train1_vs_obs1	r2_sd_per_celltype	0.904656
goldfarbmuren	no_change	train2_vs_obs2	mmd	-1.88371
goldfarbmuren	no_change	train2_vs_obs2	wasserstein	54.4585
goldfarbmuren	no_change	train2_vs_obs2	l2_mean	10.9974
goldfarbmuren	no_change	train2_vs_obs2	l2_sd	6.24399
goldfarbmuren	no_change	train2_vs_obs2	l2_mean_per_celltype	12.4275
goldfarbmuren	no_change	train2_vs_obs2	l2_sd_per_celltype	7.11547
goldfarbmuren	no_change	train2_vs_obs2	r2_mean	0.983268
goldfarbmuren	no_change	train2_vs_obs2	r2_sd	0.929894
goldfarbmuren	no_change	train2_vs_obs2	r2_mean_per_celltype	0.98216
goldfarbmuren	no_change	train2_vs_obs2	r2_sd_per_celltype	0.904656
goldfarbmuren	no_change	holdout1_vs_obs1	mmd	-1.88954
goldfarbmuren	no_change	holdout1_vs_obs1	wasserstein	55.4231
goldfarbmuren	no_change	holdout1_vs_obs1	l2_mean	10.9571
goldfarbmuren	no_change	holdout1_vs_obs1	l2_sd	6.25441
goldfarbmuren	no_change	holdout1_vs_obs1	l2_mean_per_celltype	12.783
goldfarbmuren	no_change	holdout1_vs_obs1	l2_sd_per_celltype	7.23512
goldfarbmuren	no_change	holdout1_vs_obs1	r2_mean	0.983335
goldfarbmuren	no_change	holdout1_vs_obs1	r2_sd	0.929725
goldfarbmuren	no_change	holdout1_vs_obs1	r2_mean_per_celltype	0.981176
goldfarbmuren	no_change	holdout1_vs_obs1	r2_sd_per_celltype	0.9086
goldfarbmuren	no_change	holdout2_vs_obs2	mmd	-1.87731
goldfarbmuren	no_change	holdout2_vs_obs2	wasserstein	55.9098
goldfarbmuren	no_change	holdout2_vs_obs2	l2_mean	11.0901
goldfarbmuren	no_change	holdout2_vs_obs2	l2_sd	6.29646
goldfarbmuren	no_change	holdout2_vs_obs2	l2_mean_per_celltype	13.2472
goldfarbmuren	no_change	holdout2_vs_obs2	l2_sd_per_celltype	8.31497
goldfarbmuren	no_change	holdout2_vs_obs2	r2_mean	0.982978
goldfarbmuren	no_change	holdout2_vs_obs2	r2_sd	0.928394
goldfarbmuren	no_change	holdout2_vs_obs2	r2_mean_per_celltype	0.97967
goldfarbmuren	no_change	holdout2_vs_obs2	r2_sd_per_celltype	0.877958
goldfarbmuren	CPA	train1_vs_obs1	mmd	-1.62206
goldfarbmuren	CPA	train1_vs_obs1	wasserstein	58.2643
goldfarbmuren	CPA	train1_vs_obs1	l2_mean	34.0973
goldfarbmuren	CPA	train1_vs_obs1	l2_sd	21.7518
goldfarbmuren	CPA	train1_vs_obs1	l2_mean_per_celltype	38.0857
goldfarbmuren	CPA	train1_vs_obs1	l2_sd_per_celltype	20.1913
goldfarbmuren	CPA	train1_vs_obs1	r2_mean	0.864812
goldfarbmuren	CPA	train1_vs_obs1	r2_sd	0.695389
goldfarbmuren	CPA	train1_vs_obs1	r2_mean_per_celltype	0.857719
goldfarbmuren	CPA	train1_vs_obs1	r2_sd_per_celltype	0.678796
goldfarbmuren	CPA	train2_vs_obs2	mmd	-1.86723
goldfarbmuren	CPA	train2_vs_obs2	wasserstein	49.1683
goldfarbmuren	CPA	train2_vs_obs2	l2_mean	11.8478
goldfarbmuren	CPA	train2_vs_obs2	l2_sd	11.4138
goldfarbmuren	CPA	train2_vs_obs2	l2_mean_per_celltype	16.2176
goldfarbmuren	CPA	train2_vs_obs2	l2_sd_per_celltype	13.6983
goldfarbmuren	CPA	train2_vs_obs2	r2_mean	0.982607
goldfarbmuren	CPA	train2_vs_obs2	r2_sd	0.877841
goldfarbmuren	CPA	train2_vs_obs2	r2_mean_per_celltype	0.980357
goldfarbmuren	CPA	train2_vs_obs2	r2_sd_per_celltype	0.875506
goldfarbmuren	CPA	holdout1_vs_obs1	mmd	-1.61989
goldfarbmuren	CPA	holdout1_vs_obs1	wasserstein	58.4644
goldfarbmuren	CPA	holdout1_vs_obs1	l2_mean	34.104
goldfarbmuren	CPA	holdout1_vs_obs1	l2_sd	21.7169
goldfarbmuren	CPA	holdout1_vs_obs1	l2_mean_per_celltype	38.2295
goldfarbmuren	CPA	holdout1_vs_obs1	l2_sd_per_celltype	20.5246
goldfarbmuren	CPA	holdout1_vs_obs1	r2_mean	0.865175
goldfarbmuren	CPA	holdout1_vs_obs1	r2_sd	0.691154
goldfarbmuren	CPA	holdout1_vs_obs1	r2_mean_per_celltype	0.857448
goldfarbmuren	CPA	holdout1_vs_obs1	r2_sd_per_celltype	0.685181
goldfarbmuren	CPA	holdout2_vs_obs2	mmd	-1.85596
goldfarbmuren	CPA	holdout2_vs_obs2	wasserstein	50.1635
goldfarbmuren	CPA	holdout2_vs_obs2	l2_mean	12.1318
goldfarbmuren	CPA	holdout2_vs_obs2	l2_sd	11.4972
goldfarbmuren	CPA	holdout2_vs_obs2	l2_mean_per_celltype	15.9774
goldfarbmuren	CPA	holdout2_vs_obs2	l2_sd_per_celltype	14.0515
goldfarbmuren	CPA	holdout2_vs_obs2	r2_mean	0.982229
goldfarbmuren	CPA	holdout2_vs_obs2	r2_sd	0.87693
goldfarbmuren	CPA	holdout2_vs_obs2	r2_mean_per_celltype	0.980292
goldfarbmuren	CPA	holdout2_vs_obs2	r2_sd_per_celltype	0.851381
goldfarbmuren	scvi	train1_vs_obs1	mmd	-1.8552
goldfarbmuren	scvi	train1_vs_obs1	wasserstein	43.1963
goldfarbmuren	scvi	train1_vs_obs1	l2_mean	10.4358
goldfarbmuren	scvi	train1_vs_obs1	l2_sd	12.7719
goldfarbmuren	scvi	train1_vs_obs1	l2_mean_per_celltype	13.5446
goldfarbmuren	scvi	train1_vs_obs1	l2_sd_per_celltype	14.7167
goldfarbmuren	scvi	train1_vs_obs1	r2_mean	0.991923
goldfarbmuren	scvi	train1_vs_obs1	r2_sd	0.953026
goldfarbmuren	scvi	train1_vs_obs1	r2_mean_per_celltype	0.990935
goldfarbmuren	scvi	train1_vs_obs1	r2_sd_per_celltype	0.861491
goldfarbmuren	scvi	train2_vs_obs2	mmd	-1.84605
goldfarbmuren	scvi	train2_vs_obs2	wasserstein	44.6487
goldfarbmuren	scvi	train2_vs_obs2	l2_mean	8.33728
goldfarbmuren	scvi	train2_vs_obs2	l2_sd	14.1481
goldfarbmuren	scvi	train2_vs_obs2	l2_mean_per_celltype	12.7267
goldfarbmuren	scvi	train2_vs_obs2	l2_sd_per_celltype	16.9077
goldfarbmuren	scvi	train2_vs_obs2	r2_mean	0.994495
goldfarbmuren	scvi	train2_vs_obs2	r2_sd	0.887504
goldfarbmuren	scvi	train2_vs_obs2	r2_mean_per_celltype	0.991217
goldfarbmuren	scvi	train2_vs_obs2	r2_sd_per_celltype	0.903352
goldfarbmuren	scvi	holdout1_vs_obs1	mmd	-1.86103
goldfarbmuren	scvi	holdout1_vs_obs1	wasserstein	44.7336
goldfarbmuren	scvi	holdout1_vs_obs1	l2_mean	10.6272
goldfarbmuren	scvi	holdout1_vs_obs1	l2_sd	12.6052
goldfarbmuren	scvi	holdout1_vs_obs1	l2_mean_per_celltype	14.0256
goldfarbmuren	scvi	holdout1_vs_obs1	l2_sd_per_celltype	14.6048
goldfarbmuren	scvi	holdout1_vs_obs1	r2_mean	0.992173
goldfarbmuren	scvi	holdout1_vs_obs1	r2_sd	0.950606
goldfarbmuren	scvi	holdout1_vs_obs1	r2_mean_per_celltype	0.990553
goldfarbmuren	scvi	holdout1_vs_obs1	r2_sd_per_celltype	0.890876
goldfarbmuren	scvi	holdout2_vs_obs2	mmd	-1.84597
goldfarbmuren	scvi	holdout2_vs_obs2	wasserstein	45.1475
goldfarbmuren	scvi	holdout2_vs_obs2	l2_mean	8.85998
goldfarbmuren	scvi	holdout2_vs_obs2	l2_sd	14.1956
goldfarbmuren	scvi	holdout2_vs_obs2	l2_mean_per_celltype	13.2576
goldfarbmuren	scvi	holdout2_vs_obs2	l2_sd_per_celltype	17.1847
goldfarbmuren	scvi	holdout2_vs_obs2	r2_mean	0.994192
goldfarbmuren	scvi	holdout2_vs_obs2	r2_sd	0.886583
goldfarbmuren	scvi	holdout2_vs_obs2	r2_mean_per_celltype	0.990635
goldfarbmuren	scvi	holdout2_vs_obs2	r2_sd_per_celltype	0.882949
goldfarbmuren	PCA	train1_vs_obs1	mmd	-1.86501
goldfarbmuren	PCA	train1_vs_obs1	wasserstein	44.9932
goldfarbmuren	PCA	train1_vs_obs1	l2_mean	10.8717
goldfarbmuren	PCA	train1_vs_obs1	l2_sd	13.3918
goldfarbmuren	PCA	train1_vs_obs1	l2_mean_per_celltype	14.2419
goldfarbmuren	PCA	train1_vs_obs1	l2_sd_per_celltype	15.6993
goldfarbmuren	PCA	train1_vs_obs1	r2_mean	0.98363
goldfarbmuren	PCA	train1_vs_obs1	r2_sd	0.942279
goldfarbmuren	PCA	train1_vs_obs1	r2_mean_per_celltype	0.973693
goldfarbmuren	PCA	train1_vs_obs1	r2_sd_per_celltype	0.763058
goldfarbmuren	PCA	train2_vs_obs2	mmd	-1.86234
goldfarbmuren	PCA	train2_vs_obs2	wasserstein	46.2634
goldfarbmuren	PCA	train2_vs_obs2	l2_mean	10.8661
goldfarbmuren	PCA	train2_vs_obs2	l2_sd	14.1104
goldfarbmuren	PCA	train2_vs_obs2	l2_mean_per_celltype	14.0711
goldfarbmuren	PCA	train2_vs_obs2	l2_sd_per_celltype	17.9433
goldfarbmuren	PCA	train2_vs_obs2	r2_mean	0.98367
goldfarbmuren	PCA	train2_vs_obs2	r2_sd	0.912257
goldfarbmuren	PCA	train2_vs_obs2	r2_mean_per_celltype	0.975474
goldfarbmuren	PCA	train2_vs_obs2	r2_sd_per_celltype	0.795479
goldfarbmuren	PCA	holdout1_vs_obs1	mmd	-1.87816
goldfarbmuren	PCA	holdout1_vs_obs1	wasserstein	46.7377
goldfarbmuren	PCA	holdout1_vs_obs1	l2_mean	10.8243
goldfarbmuren	PCA	holdout1_vs_obs1	l2_sd	13.3284
goldfarbmuren	PCA	holdout1_vs_obs1	l2_mean_per_celltype	14.3019
goldfarbmuren	PCA	holdout1_vs_obs1	l2_sd_per_celltype	15.7867
goldfarbmuren	PCA	holdout1_vs_obs1	r2_mean	0.983743
goldfarbmuren	PCA	holdout1_vs_obs1	r2_sd	0.941419
goldfarbmuren	PCA	holdout1_vs_obs1	r2_mean_per_celltype	0.973448
goldfarbmuren	PCA	holdout1_vs_obs1	r2_sd_per_celltype	0.782285
goldfarbmuren	PCA	holdout2_vs_obs2	mmd	-1.85329
goldfarbmuren	PCA	holdout2_vs_obs2	wasserstein	47.2042
goldfarbmuren	PCA	holdout2_vs_obs2	l2_mean	10.9551
goldfarbmuren	PCA	holdout2_vs_obs2	l2_sd	14.1954
goldfarbmuren	PCA	holdout2_vs_obs2	l2_mean_per_celltype	14.3075
goldfarbmuren	PCA	holdout2_vs_obs2	l2_sd_per_celltype	18.2663
goldfarbmuren	PCA	holdout2_vs_obs2	r2_mean	0.983398
goldfarbmuren	PCA	holdout2_vs_obs2	r2_sd	0.912152
goldfarbmuren	PCA	holdout2_vs_obs2	r2_mean_per_celltype	0.974504
goldfarbmuren	PCA	holdout2_vs_obs2	r2_sd_per_celltype	0.778001
goldfarbmuren	lemur	train1_vs_obs1	mmd	-1.91692
goldfarbmuren	lemur	train1_vs_obs1	wasserstein	42.8536
goldfarbmuren	lemur	train1_vs_obs1	l2_mean	3.17718
goldfarbmuren	lemur	train1_vs_obs1	l2_sd	12.7505
goldfarbmuren	lemur	train1_vs_obs1	l2_mean_per_celltype	8.06665
goldfarbmuren	lemur	train1_vs_obs1	l2_sd_per_celltype	15.7049
goldfarbmuren	lemur	train1_vs_obs1	r2_mean	0.998669
goldfarbmuren	lemur	train1_vs_obs1	r2_sd	0.97846
goldfarbmuren	lemur	train1_vs_obs1	r2_mean_per_celltype	0.986153
goldfarbmuren	lemur	train1_vs_obs1	r2_sd_per_celltype	0.767418
goldfarbmuren	lemur	train2_vs_obs2	mmd	-1.90865
goldfarbmuren	lemur	train2_vs_obs2	wasserstein	44.1862
goldfarbmuren	lemur	train2_vs_obs2	l2_mean	3.25052
goldfarbmuren	lemur	train2_vs_obs2	l2_sd	13.0777
goldfarbmuren	lemur	train2_vs_obs2	l2_mean_per_celltype	7.97152
goldfarbmuren	lemur	train2_vs_obs2	l2_sd_per_celltype	17.3011
goldfarbmuren	lemur	train2_vs_obs2	r2_mean	0.998676
goldfarbmuren	lemur	train2_vs_obs2	r2_sd	0.951957
goldfarbmuren	lemur	train2_vs_obs2	r2_mean_per_celltype	0.987241
goldfarbmuren	lemur	train2_vs_obs2	r2_sd_per_celltype	0.808476
goldfarbmuren	lemur	holdout1_vs_obs1	mmd	-1.9257
goldfarbmuren	lemur	holdout1_vs_obs1	wasserstein	44.1393
goldfarbmuren	lemur	holdout1_vs_obs1	l2_mean	2.92121
goldfarbmuren	lemur	holdout1_vs_obs1	l2_sd	12.6834
goldfarbmuren	lemur	holdout1_vs_obs1	l2_mean_per_celltype	8.08127
goldfarbmuren	lemur	holdout1_vs_obs1	l2_sd_per_celltype	15.7267
goldfarbmuren	lemur	holdout1_vs_obs1	r2_mean	0.998884
goldfarbmuren	lemur	holdout1_vs_obs1	r2_sd	0.978069
goldfarbmuren	lemur	holdout1_vs_obs1	r2_mean_per_celltype	0.986194
goldfarbmuren	lemur	holdout1_vs_obs1	r2_sd_per_celltype	0.791873
goldfarbmuren	lemur	holdout2_vs_obs2	mmd	-1.90723
goldfarbmuren	lemur	holdout2_vs_obs2	wasserstein	44.8767
goldfarbmuren	lemur	holdout2_vs_obs2	l2_mean	3.46238
goldfarbmuren	lemur	holdout2_vs_obs2	l2_sd	13.2147
goldfarbmuren	lemur	holdout2_vs_obs2	l2_mean_per_celltype	8.5701
goldfarbmuren	lemur	holdout2_vs_obs2	l2_sd_per_celltype	17.6507
goldfarbmuren	lemur	holdout2_vs_obs2	r2_mean	0.998473
goldfarbmuren	lemur	holdout2_vs_obs2	r2_sd	0.951739
goldfarbmuren	lemur	holdout2_vs_obs2	r2_mean_per_celltype	0.986478
goldfarbmuren	lemur	holdout2_vs_obs2	r2_sd_per_celltype	0.793229
goldfarbmuren	invertible_harmony	train1_vs_obs1	mmd	-1.91243
goldfarbmuren	invertible_harmony	train1_vs_obs1	wasserstein	42.7922
goldfarbmuren	invertible_harmony	train1_vs_obs1	l2_mean	3.53972
goldfarbmuren	invertible_harmony	train1_vs_obs1	l2_sd	13.261
goldfarbmuren	invertible_harmony	train1_vs_obs1	l2_mean_per_celltype	8.71069
goldfarbmuren	invertible_harmony	train1_vs_obs1	l2_sd_per_celltype	15.8387
goldfarbmuren	invertible_harmony	train1_vs_obs1	r2_mean	0.998359
goldfarbmuren	invertible_harmony	train1_vs_obs1	r2_sd	0.97007
goldfarbmuren	invertible_harmony	train1_vs_obs1	r2_mean_per_celltype	0.985002
goldfarbmuren	invertible_harmony	train1_vs_obs1	r2_sd_per_celltype	0.77686
goldfarbmuren	invertible_harmony	train2_vs_obs2	mmd	-1.8769
goldfarbmuren	invertible_harmony	train2_vs_obs2	wasserstein	45.324
goldfarbmuren	invertible_harmony	train2_vs_obs2	l2_mean	8.71058
goldfarbmuren	invertible_harmony	train2_vs_obs2	l2_sd	14.1255
goldfarbmuren	invertible_harmony	train2_vs_obs2	l2_mean_per_celltype	12.202
goldfarbmuren	invertible_harmony	train2_vs_obs2	l2_sd_per_celltype	17.9637
goldfarbmuren	invertible_harmony	train2_vs_obs2	r2_mean	0.989643
goldfarbmuren	invertible_harmony	train2_vs_obs2	r2_sd	0.920222
goldfarbmuren	invertible_harmony	train2_vs_obs2	r2_mean_per_celltype	0.980453
goldfarbmuren	invertible_harmony	train2_vs_obs2	r2_sd_per_celltype	0.801049
goldfarbmuren	invertible_harmony	holdout1_vs_obs1	mmd	-1.92143
goldfarbmuren	invertible_harmony	holdout1_vs_obs1	wasserstein	44.0499
goldfarbmuren	invertible_harmony	holdout1_vs_obs1	l2_mean	3.26822
goldfarbmuren	invertible_harmony	holdout1_vs_obs1	l2_sd	13.1699
goldfarbmuren	invertible_harmony	holdout1_vs_obs1	l2_mean_per_celltype	8.75248
goldfarbmuren	invertible_harmony	holdout1_vs_obs1	l2_sd_per_celltype	15.8856
goldfarbmuren	invertible_harmony	holdout1_vs_obs1	r2_mean	0.998612
goldfarbmuren	invertible_harmony	holdout1_vs_obs1	r2_sd	0.969655
goldfarbmuren	invertible_harmony	holdout1_vs_obs1	r2_mean_per_celltype	0.984923
goldfarbmuren	invertible_harmony	holdout1_vs_obs1	r2_sd_per_celltype	0.800615
goldfarbmuren	invertible_harmony	holdout2_vs_obs2	mmd	-1.86927
goldfarbmuren	invertible_harmony	holdout2_vs_obs2	wasserstein	46.2097
goldfarbmuren	invertible_harmony	holdout2_vs_obs2	l2_mean	8.82322
goldfarbmuren	invertible_harmony	holdout2_vs_obs2	l2_sd	14.2143
goldfarbmuren	invertible_harmony	holdout2_vs_obs2	l2_mean_per_celltype	12.5044
goldfarbmuren	invertible_harmony	holdout2_vs_obs2	l2_sd_per_celltype	18.3015
goldfarbmuren	invertible_harmony	holdout2_vs_obs2	r2_mean	0.989365
goldfarbmuren	invertible_harmony	holdout2_vs_obs2	r2_sd	0.920475
goldfarbmuren	invertible_harmony	holdout2_vs_obs2	r2_mean_per_celltype	0.979493
goldfarbmuren	invertible_harmony	holdout2_vs_obs2	r2_sd_per_celltype	0.783977
goldfarbmuren	multiCondPCA	train1_vs_obs1	mmd	-1.89961
goldfarbmuren	multiCondPCA	train1_vs_obs1	wasserstein	44.0029
goldfarbmuren	multiCondPCA	train1_vs_obs1	l2_mean	1.77484e-13
goldfarbmuren	multiCondPCA	train1_vs_obs1	l2_sd	12.8584
goldfarbmuren	multiCondPCA	train1_vs_obs1	l2_mean_per_celltype	10.5801
goldfarbmuren	multiCondPCA	train1_vs_obs1	l2_sd_per_celltype	15.6531
goldfarbmuren	multiCondPCA	train1_vs_obs1	r2_mean	1
goldfarbmuren	multiCondPCA	train1_vs_obs1	r2_sd	0.958027
goldfarbmuren	multiCondPCA	train1_vs_obs1	r2_mean_per_celltype	0.981271
goldfarbmuren	multiCondPCA	train1_vs_obs1	r2_sd_per_celltype	0.751773
goldfarbmuren	multiCondPCA	train2_vs_obs2	mmd	-1.89696
goldfarbmuren	multiCondPCA	train2_vs_obs2	wasserstein	45.3147
goldfarbmuren	multiCondPCA	train2_vs_obs2	l2_mean	1.53059e-13
goldfarbmuren	multiCondPCA	train2_vs_obs2	l2_sd	13.1078
goldfarbmuren	multiCondPCA	train2_vs_obs2	l2_mean_per_celltype	10.3708
goldfarbmuren	multiCondPCA	train2_vs_obs2	l2_sd_per_celltype	17.4716
goldfarbmuren	multiCondPCA	train2_vs_obs2	r2_mean	1
goldfarbmuren	multiCondPCA	train2_vs_obs2	r2_sd	0.938772
goldfarbmuren	multiCondPCA	train2_vs_obs2	r2_mean_per_celltype	0.98262
goldfarbmuren	multiCondPCA	train2_vs_obs2	r2_sd_per_celltype	0.797772
goldfarbmuren	multiCondPCA	holdout1_vs_obs1	mmd	-1.9099
goldfarbmuren	multiCondPCA	holdout1_vs_obs1	wasserstein	45.283
goldfarbmuren	multiCondPCA	holdout1_vs_obs1	l2_mean	0.815068
goldfarbmuren	multiCondPCA	holdout1_vs_obs1	l2_sd	12.8112
goldfarbmuren	multiCondPCA	holdout1_vs_obs1	l2_mean_per_celltype	10.627
goldfarbmuren	multiCondPCA	holdout1_vs_obs1	l2_sd_per_celltype	15.7176
goldfarbmuren	multiCondPCA	holdout1_vs_obs1	r2_mean	0.999904
goldfarbmuren	multiCondPCA	holdout1_vs_obs1	r2_sd	0.95748
goldfarbmuren	multiCondPCA	holdout1_vs_obs1	r2_mean_per_celltype	0.981311
goldfarbmuren	multiCondPCA	holdout1_vs_obs1	r2_sd_per_celltype	0.771467
goldfarbmuren	multiCondPCA	holdout2_vs_obs2	mmd	-1.89437
goldfarbmuren	multiCondPCA	holdout2_vs_obs2	wasserstein	45.9279
goldfarbmuren	multiCondPCA	holdout2_vs_obs2	l2_mean	0.498274
goldfarbmuren	multiCondPCA	holdout2_vs_obs2	l2_sd	13.2514
goldfarbmuren	multiCondPCA	holdout2_vs_obs2	l2_mean_per_celltype	10.7543
goldfarbmuren	multiCondPCA	holdout2_vs_obs2	l2_sd_per_celltype	17.815
goldfarbmuren	multiCondPCA	holdout2_vs_obs2	r2_mean	0.999966
goldfarbmuren	multiCondPCA	holdout2_vs_obs2	r2_sd	0.937726
goldfarbmuren	multiCondPCA	holdout2_vs_obs2	r2_mean_per_celltype	0.982032
goldfarbmuren	multiCondPCA	holdout2_vs_obs2	r2_sd_per_celltype	0.78342
hrvatin	linear	train1_vs_obs1	mmd	-0.0245235
hrvatin	linear	train1_vs_obs1	wasserstein	31.7452
hrvatin	linear	train1_vs_obs1	l2_mean	3.25537e-13
hrvatin	linear	train1_vs_obs1	l2_sd	32.1412
hrvatin	linear	train1_vs_obs1	l2_mean_per_celltype	24.1189
hrvatin	linear	train1_vs_obs1	l2_sd_per_celltype	17.496
hrvatin	linear	train1_vs_obs1	r2_mean	1
hrvatin	linear	train1_vs_obs1	r2_sd
hrvatin	linear	train1_vs_obs1	r2_mean_per_celltype	0.413267
hrvatin	linear	train1_vs_obs1	r2_sd_per_celltype
hrvatin	linear	train2_vs_obs2	mmd	-0.0334973
hrvatin	linear	train2_vs_obs2	wasserstein	30.9644
hrvatin	linear	train2_vs_obs2	l2_mean	1.5395e-13
hrvatin	linear	train2_vs_obs2	l2_sd	31.1026
hrvatin	linear	train2_vs_obs2	l2_mean_per_celltype	23.4745
hrvatin	linear	train2_vs_obs2	l2_sd_per_celltype	17.131
hrvatin	linear	train2_vs_obs2	r2_mean	1
hrvatin	linear	train2_vs_obs2	r2_sd
hrvatin	linear	train2_vs_obs2	r2_mean_per_celltype	0.454764
hrvatin	linear	train2_vs_obs2	r2_sd_per_celltype
hrvatin	linear	holdout1_vs_obs1	mmd	-0.0239353
hrvatin	linear	holdout1_vs_obs1	wasserstein	31.7438
hrvatin	linear	holdout1_vs_obs1	l2_mean	3.25537e-13
hrvatin	linear	holdout1_vs_obs1	l2_sd	32.1412
hrvatin	linear	holdout1_vs_obs1	l2_mean_per_celltype	24.1189
hrvatin	linear	holdout1_vs_obs1	l2_sd_per_celltype	17.496
hrvatin	linear	holdout1_vs_obs1	r2_mean	1
hrvatin	linear	holdout1_vs_obs1	r2_sd
hrvatin	linear	holdout1_vs_obs1	r2_mean_per_celltype	0.413267
hrvatin	linear	holdout1_vs_obs1	r2_sd_per_celltype
hrvatin	linear	holdout2_vs_obs2	mmd	-0.0339653
hrvatin	linear	holdout2_vs_obs2	wasserstein	30.6601
[truncated: 2,848 more rows]

## Sheet: Panel E,F
orig.ident	nCount_RNA	nFeature_RNA	tsne1	tsne2	label	cluster	cell_type	multiplets	replicate	nCount_SCT	nFeature_SCT	integrated_snn_res.0.4	seurat_clusters	ident	fake_condition	sample	umap-dim1	umap-dim2	expr	de_pred	inside	is_de
[truncated: 12,315 more rows]

[truncated: 1 more sheets: Panel G]
