# Supplementary material for: Analysis of multi-condition single-cell data with latent embedding multivariate regression
Source: Nat Genet. 2025 Jan 3;57(3):659–67. doi: 10.1038/s41588-024-01996-0 (PMC11906359; doi:10.1038/s41588-024-01996-0)
Supplement: Supplementary file 6 — Statistical source data. [file 41588_2024_1996_MOESM6_ESM.xlsx]

## Sheet: Panel B
id	patient_id	treatment_id	age	gender	location	diagnosis	treatment	condition	pat_cond	cell_type	chr_ratio_label	chr_10_ratio	chr_7_ratio	umap-dim1	umap-dim2
PW030-701	PW030	701	65	M	right parietal	Glioblastoma, WHO Grade IV	vehicle (DMSO)	ctrl	PW030-ctrl	Myeloid cells	microenvironment	1.03785	0.824398	-5.34896	-10.098
PW030-701	PW030	701	65	M	right parietal	Glioblastoma, WHO Grade IV	vehicle (DMSO)	ctrl	PW030-ctrl	Tumor cells	tumor	0.579591	1.23766	-11.1314	4.64305
PW030-701	PW030	701	65	M	right parietal	Glioblastoma, WHO Grade IV	vehicle (DMSO)	ctrl	PW030-ctrl	Myeloid cells	microenvironment	1.14002	0.680747	-6.01288	-10.5081
PW030-701	PW030	701	65	M	right parietal	Glioblastoma, WHO Grade IV	vehicle (DMSO)	ctrl	PW030-ctrl	Myeloid cells	microenvironment	1.15317	0.6589	-5.89888	-10.8608
PW030-701	PW030	701	65	M	right parietal	Glioblastoma, WHO Grade IV	vehicle (DMSO)	ctrl	PW030-ctrl	Tumor cells	tumor	0.708049	1.58524	-10.4581	5.72485
PW030-701	PW030	701	65	M	right parietal	Glioblastoma, WHO Grade IV	vehicle (DMSO)	ctrl	PW030-ctrl	Tumor cells	tumor	0.488375	1.28554	-11.0302	5.36696
PW030-701	PW030	701	65	M	right parietal	Glioblastoma, WHO Grade IV	vehicle (DMSO)	ctrl	PW030-ctrl	Myeloid cells	microenvironment	1.43695	0.792015	-4.91777	-10.3322
PW030-701	PW030	701	65	M	right parietal	Glioblastoma, WHO Grade IV	vehicle (DMSO)	ctrl	PW030-ctrl	Tumor cells	tumor	0.586393	1.22878	-11.053	5.33659
PW030-701	PW030	701	65	M	right parietal	Glioblastoma, WHO Grade IV	vehicle (DMSO)	ctrl	PW030-ctrl	Myeloid cells	microenvironment	0.936942	0.636715	-6.33411	-10.6067
PW030-701	PW030	701	65	M	right parietal	Glioblastoma, WHO Grade IV	vehicle (DMSO)	ctrl	PW030-ctrl	Tumor cells	microenvironment	0.79783	1.17246	-10.4073	4.4139
PW030-701	PW030	701	65	M	right parietal	Glioblastoma, WHO Grade IV	vehicle (DMSO)	ctrl	PW030-ctrl	Myeloid cells	microenvironment	1.03238	0.812983	-5.99806	-10.6119
PW030-701	PW030	701	65	M	right parietal	Glioblastoma, WHO Grade IV	vehicle (DMSO)	ctrl	PW030-ctrl	Oligodendrocytes	microenvironment	0.848347	0.854636	-7.66463	-1.27994
PW030-701	PW030	701	65	M	right parietal	Glioblastoma, WHO Grade IV	vehicle (DMSO)	ctrl	PW030-ctrl	Tumor cells	tumor	0.740537	1.20796	-9.55798	5.7586
PW030-701	PW030	701	65	M	right parietal	Glioblastoma, WHO Grade IV	vehicle (DMSO)	ctrl	PW030-ctrl	Tumor cells	tumor	0.533541	1.36858	-11.477	5.60353
PW030-701	PW030	701	65	M	right parietal	Glioblastoma, WHO Grade IV	vehicle (DMSO)	ctrl	PW030-ctrl	Tumor cells	tumor	0.459057	1.26583	-11.4241	5.54456
PW030-701	PW030	701	65	M	right parietal	Glioblastoma, WHO Grade IV	vehicle (DMSO)	ctrl	PW030-ctrl	Myeloid cells	microenvironment	1.04676	0.508038	-5.72624	-10.6829
PW030-701	PW030	701	65	M	right parietal	Glioblastoma, WHO Grade IV	vehicle (DMSO)	ctrl	PW030-ctrl	Tumor cells	tumor	0.724644	1.4954	-11.5436	5.38943
PW030-701	PW030	701	65	M	right parietal	Glioblastoma, WHO Grade IV	vehicle (DMSO)	ctrl	PW030-ctrl	Tumor cells	tumor	0.659321	1.19486	-10.6743	5.72806
PW030-701	PW030	701	65	M	right parietal	Glioblastoma, WHO Grade IV	vehicle (DMSO)	ctrl	PW030-ctrl	Myeloid cells	microenvironment	0.981387	0.815746	-6.07668	-10.1726
PW030-701	PW030	701	65	M	right parietal	Glioblastoma, WHO Grade IV	vehicle (DMSO)	ctrl	PW030-ctrl	Tumor cells	tumor	0.876188	1.31018	-10.6044	3.29044
PW030-701	PW030	701	65	M	right parietal	Glioblastoma, WHO Grade IV	vehicle (DMSO)	ctrl	PW030-ctrl	Tumor cells	microenvironment	0.957953	1.05154	-10.5011	3.1722
PW030-701	PW030	701	65	M	right parietal	Glioblastoma, WHO Grade IV	vehicle (DMSO)	ctrl	PW030-ctrl	Tumor cells	tumor	0.565507	1.18369	-10.7515	5.22911
PW030-701	PW030	701	65	M	right parietal	Glioblastoma, WHO Grade IV	vehicle (DMSO)	ctrl	PW030-ctrl	Tumor cells	microenvironment	0.740569	1.06245	-10.6971	5.23984
PW030-701	PW030	701	65	M	right parietal	Glioblastoma, WHO Grade IV	vehicle (DMSO)	ctrl	PW030-ctrl	Myeloid cells	microenvironment	0.656674	0.563602	-6.22	-10.7433
PW030-701	PW030	701	65	M	right parietal	Glioblastoma, WHO Grade IV	vehicle (DMSO)	ctrl	PW030-ctrl	Tumor cells	tumor	0.568683	1.26967	-11.6043	5.68701
PW030-701	PW030	701	65	M	right parietal	Glioblastoma, WHO Grade IV	vehicle (DMSO)	ctrl	PW030-ctrl	Myeloid cells	microenvironment	0.932145	1.077	-5.74289	-9.80983
PW030-701	PW030	701	65	M	right parietal	Glioblastoma, WHO Grade IV	vehicle (DMSO)	ctrl	PW030-ctrl	Myeloid cells	microenvironment	0.970025	0.813852	-5.72267	-10.5945
PW030-701	PW030	701	65	M	right parietal	Glioblastoma, WHO Grade IV	vehicle (DMSO)	ctrl	PW030-ctrl	Myeloid cells	microenvironment	1.03158	0.761951	-5.72652	-10.6616
PW030-701	PW030	701	65	M	right parietal	Glioblastoma, WHO Grade IV	vehicle (DMSO)	ctrl	PW030-ctrl	Tumor cells	tumor	0.490167	1.45672	-10.4842	5.27754
PW030-701	PW030	701	65	M	right parietal	Glioblastoma, WHO Grade IV	vehicle (DMSO)	ctrl	PW030-ctrl	Tumor cells	tumor	0.598458	1.29446	-10.8608	5.49416
PW030-701	PW030	701	65	M	right parietal	Glioblastoma, WHO Grade IV	vehicle (DMSO)	ctrl	PW030-ctrl	Tumor cells	tumor	0.504496	1.17618	-10.4941	5.12009
PW030-701	PW030	701	65	M	right parietal	Glioblastoma, WHO Grade IV	vehicle (DMSO)	ctrl	PW030-ctrl	Tumor cells	tumor	0.637117	1.49109	-11.7677	5.44447
PW030-701	PW030	701	65	M	right parietal	Glioblastoma, WHO Grade IV	vehicle (DMSO)	ctrl	PW030-ctrl	Myeloid cells	microenvironment	0.889052	0.706329	-5.90481	-10.7554
PW030-701	PW030	701	65	M	right parietal	Glioblastoma, WHO Grade IV	vehicle (DMSO)	ctrl	PW030-ctrl	Tumor cells	tumor	0.496373	1.30044	-10.6348	5.99334
PW030-701	PW030	701	65	M	right parietal	Glioblastoma, WHO Grade IV	vehicle (DMSO)	ctrl	PW030-ctrl	Myeloid cells	microenvironment	1.47229	0.904905	-5.24659	-9.95508
PW030-701	PW030	701	65	M	right parietal	Glioblastoma, WHO Grade IV	vehicle (DMSO)	ctrl	PW030-ctrl	Tumor cells	tumor	0.436842	1.11794	-11.3697	4.86591
PW030-701	PW030	701	65	M	right parietal	Glioblastoma, WHO Grade IV	vehicle (DMSO)	ctrl	PW030-ctrl	Myeloid cells	microenvironment	1.20762	1.01518	-5.42103	-10.0351
PW030-701	PW030	701	65	M	right parietal	Glioblastoma, WHO Grade IV	vehicle (DMSO)	ctrl	PW030-ctrl	Myeloid cells	microenvironment	0.904695	0.728128	-5.89846	-10.3846
PW030-701	PW030	701	65	M	right parietal	Glioblastoma, WHO Grade IV	vehicle (DMSO)	ctrl	PW030-ctrl	Tumor cells	tumor	0.707431	1.75289	-11.2569	5.2002
PW030-701	PW030	701	65	M	right parietal	Glioblastoma, WHO Grade IV	vehicle (DMSO)	ctrl	PW030-ctrl	Myeloid cells	microenvironment	0.890275	0.74288	-5.92209	-10.5908
PW030-701	PW030	701	65	M	right parietal	Glioblastoma, WHO Grade IV	vehicle (DMSO)	ctrl	PW030-ctrl	Tumor cells	tumor	0.567099	1.49308	-10.5665	5.34724
PW030-701	PW030	701	65	M	right parietal	Glioblastoma, WHO Grade IV	vehicle (DMSO)	ctrl	PW030-ctrl	Tumor cells	tumor	0.595512	1.26449	-10.6733	5.63985
PW030-701	PW030	701	65	M	right parietal	Glioblastoma, WHO Grade IV	vehicle (DMSO)	ctrl	PW030-ctrl	Myeloid cells	microenvironment	0.567052	0.440561	-6.03237	-10.2688
PW030-701	PW030	701	65	M	right parietal	Glioblastoma, WHO Grade IV	vehicle (DMSO)	ctrl	PW030-ctrl	Myeloid cells	microenvironment	1.46363	0.858695	-5.70123	-10.7762
PW030-701	PW030	701	65	M	right parietal	Glioblastoma, WHO Grade IV	vehicle (DMSO)	ctrl	PW030-ctrl	Myeloid cells	microenvironment	0.880599	0.613834	-5.94096	-10.6208
PW030-701	PW030	701	65	M	right parietal	Glioblastoma, WHO Grade IV	vehicle (DMSO)	ctrl	PW030-ctrl	Myeloid cells	microenvironment	0.991232	0.855066	-5.64442	-9.80918
PW030-701	PW030	701	65	M	right parietal	Glioblastoma, WHO Grade IV	vehicle (DMSO)	ctrl	PW030-ctrl	Tumor cells	tumor	0.50595	1.20556	-11.4308	5.94775
PW030-701	PW030	701	65	M	right parietal	Glioblastoma, WHO Grade IV	vehicle (DMSO)	ctrl	PW030-ctrl	Tumor cells	tumor	0.612282	1.06191	-10.5623	3.43153
PW030-701	PW030	701	65	M	right parietal	Glioblastoma, WHO Grade IV	vehicle (DMSO)	ctrl	PW030-ctrl	Myeloid cells	microenvironment	1.41444	0.731462	-5.5807	-10.5471
PW030-701	PW030	701	65	M	right parietal	Glioblastoma, WHO Grade IV	vehicle (DMSO)	ctrl	PW030-ctrl	Tumor cells	tumor	0.454391	1.21443	-10.8526	5.24598
PW030-701	PW030	701	65	M	right parietal	Glioblastoma, WHO Grade IV	vehicle (DMSO)	ctrl	PW030-ctrl	Tumor cells	tumor	0.51246	1.65817	-11.2612	5.25302
PW030-701	PW030	701	65	M	right parietal	Glioblastoma, WHO Grade IV	vehicle (DMSO)	ctrl	PW030-ctrl	Tumor cells	tumor	0.60788	1.54435	-11.6328	5.39578
PW030-701	PW030	701	65	M	right parietal	Glioblastoma, WHO Grade IV	vehicle (DMSO)	ctrl	PW030-ctrl	Myeloid cells	microenvironment	0.843902	1.0015	-5.78105	-9.79905
PW030-701	PW030	701	65	M	right parietal	Glioblastoma, WHO Grade IV	vehicle (DMSO)	ctrl	PW030-ctrl	Tumor cells	tumor	0.552124	1.50812	-11.402	5.42016
PW030-701	PW030	701	65	M	right parietal	Glioblastoma, WHO Grade IV	vehicle (DMSO)	ctrl	PW030-ctrl	Myeloid cells	microenvironment	0.855384	0.475228	-5.80034	-10.4092
PW030-701	PW030	701	65	M	right parietal	Glioblastoma, WHO Grade IV	vehicle (DMSO)	ctrl	PW030-ctrl	Tumor cells	tumor	0.692629	1.39157	-10.6824	5.4692
PW030-701	PW030	701	65	M	right parietal	Glioblastoma, WHO Grade IV	vehicle (DMSO)	ctrl	PW030-ctrl	Tumor cells	tumor	0.589301	1.26394	-11.7256	5.38205
PW030-701	PW030	701	65	M	right parietal	Glioblastoma, WHO Grade IV	vehicle (DMSO)	ctrl	PW030-ctrl	Tumor cells	tumor	0.548247	1.48222	-11.2156	5.50143
PW030-701	PW030	701	65	M	right parietal	Glioblastoma, WHO Grade IV	vehicle (DMSO)	ctrl	PW030-ctrl	Myeloid cells	microenvironment	0.835744	0.585654	-6.2751	-10.6762
PW030-701	PW030	701	65	M	right parietal	Glioblastoma, WHO Grade IV	vehicle (DMSO)	ctrl	PW030-ctrl	Tumor cells	tumor	0.586847	1.15959	-10.6211	5.20611
PW030-701	PW030	701	65	M	right parietal	Glioblastoma, WHO Grade IV	vehicle (DMSO)	ctrl	PW030-ctrl	Tumor cells	tumor	0.574295	1.20057	-11.4902	5.51897
PW030-701	PW030	701	65	M	right parietal	Glioblastoma, WHO Grade IV	vehicle (DMSO)	ctrl	PW030-ctrl	Myeloid cells	microenvironment	0.816313	0.656381	-6.24154	-10.3241
PW030-701	PW030	701	65	M	right parietal	Glioblastoma, WHO Grade IV	vehicle (DMSO)	ctrl	PW030-ctrl	Myeloid cells	microenvironment	1.65881	0.985316	-4.91244	-10.3048
PW030-701	PW030	701	65	M	right parietal	Glioblastoma, WHO Grade IV	vehicle (DMSO)	ctrl	PW030-ctrl	Tumor cells	tumor	0.625774	1.35234	-11.3833	5.59795
PW030-701	PW030	701	65	M	right parietal	Glioblastoma, WHO Grade IV	vehicle (DMSO)	ctrl	PW030-ctrl	Myeloid cells	microenvironment	1.19509	0.722086	-5.63032	-10.6888
PW030-701	PW030	701	65	M	right parietal	Glioblastoma, WHO Grade IV	vehicle (DMSO)	ctrl	PW030-ctrl	Myeloid cells	microenvironment	1.01439	0.634969	-5.80389	-10.7677
PW030-701	PW030	701	65	M	right parietal	Glioblastoma, WHO Grade IV	vehicle (DMSO)	ctrl	PW030-ctrl	Myeloid cells	microenvironment	0.817804	0.822905	-10.3837	3.06742
PW030-701	PW030	701	65	M	right parietal	Glioblastoma, WHO Grade IV	vehicle (DMSO)	ctrl	PW030-ctrl	Tumor cells	tumor	0.813715	1.25019	-10.4833	5.81128
PW030-701	PW030	701	65	M	right parietal	Glioblastoma, WHO Grade IV	vehicle (DMSO)	ctrl	PW030-ctrl	Tumor cells	tumor	0.506641	1.31808	-10.0359	4.80132
PW030-701	PW030	701	65	M	right parietal	Glioblastoma, WHO Grade IV	vehicle (DMSO)	ctrl	PW030-ctrl	Tumor cells	tumor	0.509017	1.10946	-11.2855	6.03979
PW030-701	PW030	701	65	M	right parietal	Glioblastoma, WHO Grade IV	vehicle (DMSO)	ctrl	PW030-ctrl	Tumor cells	tumor	0.488828	1.60867	-11.4976	5.53269
PW030-701	PW030	701	65	M	right parietal	Glioblastoma, WHO Grade IV	vehicle (DMSO)	ctrl	PW030-ctrl	Tumor cells	tumor	0.59381	1.15529	-10.7306	4.80667
PW030-701	PW030	701	65	M	right parietal	Glioblastoma, WHO Grade IV	vehicle (DMSO)	ctrl	PW030-ctrl	Tumor cells	tumor	0.540917	1.55926	-11.1234	5.03328
PW030-701	PW030	701	65	M	right parietal	Glioblastoma, WHO Grade IV	vehicle (DMSO)	ctrl	PW030-ctrl	Tumor cells	tumor	0.610412	1.40431	-11.6916	5.32745
PW030-701	PW030	701	65	M	right parietal	Glioblastoma, WHO Grade IV	vehicle (DMSO)	ctrl	PW030-ctrl	Tumor cells	tumor	0.478493	1.44344	-10.3765	5.5819
PW030-701	PW030	701	65	M	right parietal	Glioblastoma, WHO Grade IV	vehicle (DMSO)	ctrl	PW030-ctrl	Tumor cells	tumor	0.678725	1.26597	-10.2771	4.88438
PW030-701	PW030	701	65	M	right parietal	Glioblastoma, WHO Grade IV	vehicle (DMSO)	ctrl	PW030-ctrl	Tumor cells	tumor	0.561558	1.12968	-11.0731	5.06499
PW030-701	PW030	701	65	M	right parietal	Glioblastoma, WHO Grade IV	vehicle (DMSO)	ctrl	PW030-ctrl	Tumor cells	tumor	0.419401	1.29983	-10.4439	4.8387
PW030-701	PW030	701	65	M	right parietal	Glioblastoma, WHO Grade IV	vehicle (DMSO)	ctrl	PW030-ctrl	Tumor cells	tumor	0.668085	1.48337	-10.872	4.70129
PW030-701	PW030	701	65	M	right parietal	Glioblastoma, WHO Grade IV	vehicle (DMSO)	ctrl	PW030-ctrl	Tumor cells	tumor	0.400306	1.05777	-10.6748	4.78456
PW030-701	PW030	701	65	M	right parietal	Glioblastoma, WHO Grade IV	vehicle (DMSO)	ctrl	PW030-ctrl	Tumor cells	tumor	0.553018	1.20651	-10.1379	4.83209
PW030-701	PW030	701	65	M	right parietal	Glioblastoma, WHO Grade IV	vehicle (DMSO)	ctrl	PW030-ctrl	Tumor cells	tumor	0.577774	1.26427	-10.621	4.68115
PW030-701	PW030	701	65	M	right parietal	Glioblastoma, WHO Grade IV	vehicle (DMSO)	ctrl	PW030-ctrl	Tumor cells	tumor	0.560437	1.18936	-10.9882	5.89791
PW030-701	PW030	701	65	M	right parietal	Glioblastoma, WHO Grade IV	vehicle (DMSO)	ctrl	PW030-ctrl	Tumor cells	tumor	0.638538	1.5535	-11.1025	5.32257
PW030-701	PW030	701	65	M	right parietal	Glioblastoma, WHO Grade IV	vehicle (DMSO)	ctrl	PW030-ctrl	Tumor cells	tumor	0.623388	1.38831	-9.73936	5.58679
PW030-701	PW030	701	65	M	right parietal	Glioblastoma, WHO Grade IV	vehicle (DMSO)	ctrl	PW030-ctrl	Tumor cells	tumor	0.627188	1.11872	-11.0765	5.7329
PW030-701	PW030	701	65	M	right parietal	Glioblastoma, WHO Grade IV	vehicle (DMSO)	ctrl	PW030-ctrl	Tumor cells	tumor	0.667939	1.16598	-11.5266	5.45586
PW030-701	PW030	701	65	M	right parietal	Glioblastoma, WHO Grade IV	vehicle (DMSO)	ctrl	PW030-ctrl	Tumor cells	tumor	0.567564	1.15709	-11.2605	5.68475
PW030-701	PW030	701	65	M	right parietal	Glioblastoma, WHO Grade IV	vehicle (DMSO)	ctrl	PW030-ctrl	Myeloid cells	microenvironment	0.902379	0.652858	-6.28701	-10.6289
PW030-701	PW030	701	65	M	right parietal	Glioblastoma, WHO Grade IV	vehicle (DMSO)	ctrl	PW030-ctrl	Tumor cells	tumor	0.553034	1.53975	-11.3686	5.64908
PW030-701	PW030	701	65	M	right parietal	Glioblastoma, WHO Grade IV	vehicle (DMSO)	ctrl	PW030-ctrl	Tumor cells	tumor	0.546187	1.20592	-11.2447	5.55971
PW030-701	PW030	701	65	M	right parietal	Glioblastoma, WHO Grade IV	vehicle (DMSO)	ctrl	PW030-ctrl	Tumor cells	tumor	0.69681	1.27263	-10.4548	5.45727
PW030-701	PW030	701	65	M	right parietal	Glioblastoma, WHO Grade IV	vehicle (DMSO)	ctrl	PW030-ctrl	Tumor cells	microenvironment	0.903274	1.12205	-10.5275	3.27383
PW030-701	PW030	701	65	M	right parietal	Glioblastoma, WHO Grade IV	vehicle (DMSO)	ctrl	PW030-ctrl	Tumor cells	tumor	0.469244	1.22637	-11.0274	5.82873
PW030-701	PW030	701	65	M	right parietal	Glioblastoma, WHO Grade IV	vehicle (DMSO)	ctrl	PW030-ctrl	Tumor cells	tumor	0.535806	1.41522	-11.3034	5.68794
PW030-701	PW030	701	65	M	right parietal	Glioblastoma, WHO Grade IV	vehicle (DMSO)	ctrl	PW030-ctrl	Tumor cells	tumor	0.686003	1.34213	-11.2361	5.65523
PW030-701	PW030	701	65	M	right parietal	Glioblastoma, WHO Grade IV	vehicle (DMSO)	ctrl	PW030-ctrl	Tumor cells	tumor	0.692494	1.84226	-10.5844	5.79996
PW030-701	PW030	701	65	M	right parietal	Glioblastoma, WHO Grade IV	vehicle (DMSO)	ctrl	PW030-ctrl	Tumor cells	tumor	0.535019	1.09014	-11.3271	5.29597
PW030-701	PW030	701	65	M	right parietal	Glioblastoma, WHO Grade IV	vehicle (DMSO)	ctrl	PW030-ctrl	Tumor cells	tumor	0.652597	1.26734	-10.5641	4.62351
PW030-701	PW030	701	65	M	right parietal	Glioblastoma, WHO Grade IV	vehicle (DMSO)	ctrl	PW030-ctrl	Tumor cells	tumor	0.53958	1.22529	-11.0748	5.49722
PW030-701	PW030	701	65	M	right parietal	Glioblastoma, WHO Grade IV	vehicle (DMSO)	ctrl	PW030-ctrl	Myeloid cells	microenvironment	1.1777	0.840137	-5.52315	-10.2025
PW030-701	PW030	701	65	M	right parietal	Glioblastoma, WHO Grade IV	vehicle (DMSO)	ctrl	PW030-ctrl	Tumor cells	tumor	0.619308	1.15137	-10.6131	5.60595
PW030-701	PW030	701	65	M	right parietal	Glioblastoma, WHO Grade IV	vehicle (DMSO)	ctrl	PW030-ctrl	Tumor cells	tumor	0.565994	1.28191	-11.4321	5.64953
PW030-701	PW030	701	65	M	right parietal	Glioblastoma, WHO Grade IV	vehicle (DMSO)	ctrl	PW030-ctrl	Tumor cells	tumor	0.634964	1.37587	-10.0528	5.75095
PW030-701	PW030	701	65	M	right parietal	Glioblastoma, WHO Grade IV	vehicle (DMSO)	ctrl	PW030-ctrl	Tumor cells	tumor	0.669823	1.14279	-10.5644	3.33865
PW030-701	PW030	701	65	M	right parietal	Glioblastoma, WHO Grade IV	vehicle (DMSO)	ctrl	PW030-ctrl	Tumor cells	tumor	0.4847	1.39479	-11.1635	5.25597
PW030-701	PW030	701	65	M	right parietal	Glioblastoma, WHO Grade IV	vehicle (DMSO)	ctrl	PW030-ctrl	Tumor cells	tumor	0.581715	1.55644	-11.6504	5.36809
PW030-701	PW030	701	65	M	right parietal	Glioblastoma, WHO Grade IV	vehicle (DMSO)	ctrl	PW030-ctrl	Oligodendrocytes	microenvironment	0.809366	1.02821	-7.41115	-1.16894
PW030-701	PW030	701	65	M	right parietal	Glioblastoma, WHO Grade IV	vehicle (DMSO)	ctrl	PW030-ctrl	Tumor cells	tumor	0.718001	1.49527	-11.4135	5.32095
PW030-701	PW030	701	65	M	right parietal	Glioblastoma, WHO Grade IV	vehicle (DMSO)	ctrl	PW030-ctrl	Oligodendrocytes	microenvironment	0.859641	1.05598	-7.19201	-1.48298
PW030-701	PW030	701	65	M	right parietal	Glioblastoma, WHO Grade IV	vehicle (DMSO)	ctrl	PW030-ctrl	Tumor cells	tumor	0.534182	1.26198	-10.9036	5.71357
PW030-701	PW030	701	65	M	right parietal	Glioblastoma, WHO Grade IV	vehicle (DMSO)	ctrl	PW030-ctrl	Tumor cells	tumor	0.484212	1.3126	-11.2724	5.16528
PW030-701	PW030	701	65	M	right parietal	Glioblastoma, WHO Grade IV	vehicle (DMSO)	ctrl	PW030-ctrl	Tumor cells	tumor	0.538322	1.22567	-10.1005	4.74807
PW030-701	PW030	701	65	M	right parietal	Glioblastoma, WHO Grade IV	vehicle (DMSO)	ctrl	PW030-ctrl	Tumor cells	microenvironment	2.0458	3.44588	-9.95735	4.98197
PW030-701	PW030	701	65	M	right parietal	Glioblastoma, WHO Grade IV	vehicle (DMSO)	ctrl	PW030-ctrl	Tumor cells	tumor	0.655773	1.17573	-11.0046	5.62936
PW030-701	PW030	701	65	M	right parietal	Glioblastoma, WHO Grade IV	vehicle (DMSO)	ctrl	PW030-ctrl	Myeloid cells	microenvironment	0.765303	1.13211	-10.3938	3.05736
PW030-701	PW030	701	65	M	right parietal	Glioblastoma, WHO Grade IV	vehicle (DMSO)	ctrl	PW030-ctrl	Myeloid cells	microenvironment	1.39475	0.677102	-5.72539	-10.1425
PW030-701	PW030	701	65	M	right parietal	Glioblastoma, WHO Grade IV	vehicle (DMSO)	ctrl	PW030-ctrl	Tumor cells	tumor	0.425726	1.17956	-10.4351	4.82672
PW030-701	PW030	701	65	M	right parietal	Glioblastoma, WHO Grade IV	vehicle (DMSO)	ctrl	PW030-ctrl	Tumor cells	tumor	0.76764	1.3613	-10.5087	5.8453
PW030-701	PW030	701	65	M	right parietal	Glioblastoma, WHO Grade IV	vehicle (DMSO)	ctrl	PW030-ctrl	Tumor cells	tumor	0.513442	1.24476	-10.3726	5.90624
PW030-701	PW030	701	65	M	right parietal	Glioblastoma, WHO Grade IV	vehicle (DMSO)	ctrl	PW030-ctrl	Oligodendrocytes	microenvironment	0.868726	0.910624	-7.3064	-1.31417
PW030-701	PW030	701	65	M	right parietal	Glioblastoma, WHO Grade IV	vehicle (DMSO)	ctrl	PW030-ctrl	Tumor cells	tumor	0.457375	1.68287	-10.808	5.3612
PW030-701	PW030	701	65	M	right parietal	Glioblastoma, WHO Grade IV	vehicle (DMSO)	ctrl	PW030-ctrl	Myeloid cells	microenvironment	0.666184	0.586597	-6.19117	-10.3201
PW030-701	PW030	701	65	M	right parietal	Glioblastoma, WHO Grade IV	vehicle (DMSO)	ctrl	PW030-ctrl	Tumor cells	tumor	0.465709	1.31395	-10.9854	5.24407
PW030-701	PW030	701	65	M	right parietal	Glioblastoma, WHO Grade IV	vehicle (DMSO)	ctrl	PW030-ctrl	Tumor cells	tumor	0.609555	1.1926	-9.69016	5.1643
PW030-701	PW030	701	65	M	right parietal	Glioblastoma, WHO Grade IV	vehicle (DMSO)	ctrl	PW030-ctrl	Myeloid cells	microenvironment	1.11443	0.862225	-5.72368	-10.296
PW030-701	PW030	701	65	M	right parietal	Glioblastoma, WHO Grade IV	vehicle (DMSO)	ctrl	PW030-ctrl	Oligodendrocytes	microenvironment	0.985316	0.875629	-7.56467	-1.56969
PW030-701	PW030	701	65	M	right parietal	Glioblastoma, WHO Grade IV	vehicle (DMSO)	ctrl	PW030-ctrl	Tumor cells	microenvironment	0.720215	0.946145	-10.5232	3.21302
PW030-701	PW030	701	65	M	right parietal	Glioblastoma, WHO Grade IV	vehicle (DMSO)	ctrl	PW030-ctrl	Tumor cells	tumor	0.623505	1.52935	-11.3111	5.65411
PW030-701	PW030	701	65	M	right parietal	Glioblastoma, WHO Grade IV	vehicle (DMSO)	ctrl	PW030-ctrl	Tumor cells	tumor	0.603612	1.55886	-10.5723	6.08465
PW030-701	PW030	701	65	M	right parietal	Glioblastoma, WHO Grade IV	vehicle (DMSO)	ctrl	PW030-ctrl	Myeloid cells	microenvironment	0.488711	0.424329	-6.27286	-10.5113
PW030-701	PW030	701	65	M	right parietal	Glioblastoma, WHO Grade IV	vehicle (DMSO)	ctrl	PW030-ctrl	Myeloid cells	microenvironment	0.928555	0.820908	-5.90481	-10.642
PW030-701	PW030	701	65	M	right parietal	Glioblastoma, WHO Grade IV	vehicle (DMSO)	ctrl	PW030-ctrl	Myeloid cells	microenvironment	0.853571	0.9392	-5.81485	-9.80698
PW030-701	PW030	701	65	M	right parietal	Glioblastoma, WHO Grade IV	vehicle (DMSO)	ctrl	PW030-ctrl	Oligodendrocytes	microenvironment	0.843716	0.909742	-7.80363	-0.928701
PW030-701	PW030	701	65	M	right parietal	Glioblastoma, WHO Grade IV	vehicle (DMSO)	ctrl	PW030-ctrl	Tumor cells	microenvironment	0.761537	1.24378	-10.7945	3.99723
PW030-701	PW030	701	65	M	right parietal	Glioblastoma, WHO Grade IV	vehicle (DMSO)	ctrl	PW030-ctrl	Tumor cells	tumor	0.643579	1.09508	-10.9963	4.95752
PW030-701	PW030	701	65	M	right parietal	Glioblastoma, WHO Grade IV	vehicle (DMSO)	ctrl	PW030-ctrl	Tumor cells	microenvironment	0.804482	1.03286	-10.5361	3.22882
PW030-701	PW030	701	65	M	right parietal	Glioblastoma, WHO Grade IV	vehicle (DMSO)	ctrl	PW030-ctrl	Myeloid cells	microenvironment	0.897664	0.773567	-5.88815	-9.97565
PW030-701	PW030	701	65	M	right parietal	Glioblastoma, WHO Grade IV	vehicle (DMSO)	ctrl	PW030-ctrl	Myeloid cells	microenvironment	0.805774	0.675337	-6.06989	-10.7872
PW030-701	PW030	701	65	M	right parietal	Glioblastoma, WHO Grade IV	vehicle (DMSO)	ctrl	PW030-ctrl	Tumor cells	tumor	0.567347	1.14894	-10.9988	4.8956
PW030-701	PW030	701	65	M	right parietal	Glioblastoma, WHO Grade IV	vehicle (DMSO)	ctrl	PW030-ctrl	Tumor cells	tumor	0.634932	1.46065	-11.2566	5.35834
PW030-701	PW030	701	65	M	right parietal	Glioblastoma, WHO Grade IV	vehicle (DMSO)	ctrl	PW030-ctrl	Tumor cells	tumor	0.560713	1.58654	-11.579	5.1902
PW030-701	PW030	701	65	M	right parietal	Glioblastoma, WHO Grade IV	vehicle (DMSO)	ctrl	PW030-ctrl	Tumor cells	tumor	0.474249	1.14391	-11.0306	5.27718
PW030-701	PW030	701	65	M	right parietal	Glioblastoma, WHO Grade IV	vehicle (DMSO)	ctrl	PW030-ctrl	Myeloid cells	microenvironment	1.31959	0.806417	-5.68346	-9.88527
PW030-701	PW030	701	65	M	right parietal	Glioblastoma, WHO Grade IV	vehicle (DMSO)	ctrl	PW030-ctrl	Myeloid cells	microenvironment	0.884729	0.909017	-5.75154	-10.0278
PW030-701	PW030	701	65	M	right parietal	Glioblastoma, WHO Grade IV	vehicle (DMSO)	ctrl	PW030-ctrl	Tumor cells	tumor	0.537416	1.33955	-11.148	5.35603
PW030-701	PW030	701	65	M	right parietal	Glioblastoma, WHO Grade IV	vehicle (DMSO)	ctrl	PW030-ctrl	Tumor cells	tumor	0.482948	1.25163	-10.5085	5.25921
PW030-701	PW030	701	65	M	right parietal	Glioblastoma, WHO Grade IV	vehicle (DMSO)	ctrl	PW030-ctrl	Tumor cells	tumor	0.550382	1.61293	-10.9751	5.55701
PW030-701	PW030	701	65	M	right parietal	Glioblastoma, WHO Grade IV	vehicle (DMSO)	ctrl	PW030-ctrl	Tumor cells	tumor	0.446455	1.26528	-11.0243	5.34751
PW030-701	PW030	701	65	M	right parietal	Glioblastoma, WHO Grade IV	vehicle (DMSO)	ctrl	PW030-ctrl	Tumor cells	tumor	0.605087	1.55691	-11.5178	5.53984
PW030-701	PW030	701	65	M	right parietal	Glioblastoma, WHO Grade IV	vehicle (DMSO)	ctrl	PW030-ctrl	Tumor cells	tumor	0.674259	1.34975	-10.2024	5.17916
PW030-701	PW030	701	65	M	right parietal	Glioblastoma, WHO Grade IV	vehicle (DMSO)	ctrl	PW030-ctrl	Tumor cells	tumor	0.635839	1.5109	-11.6182	5.38319
PW030-701	PW030	701	65	M	right parietal	Glioblastoma, WHO Grade IV	vehicle (DMSO)	ctrl	PW030-ctrl	Tumor cells	tumor	0.641148	1.21573	-11.3974	5.02682
PW030-701	PW030	701	65	M	right parietal	Glioblastoma, WHO Grade IV	vehicle (DMSO)	ctrl	PW030-ctrl	Myeloid cells	microenvironment	0.954414	0.855339	-5.5671	-9.698
PW030-701	PW030	701	65	M	right parietal	Glioblastoma, WHO Grade IV	vehicle (DMSO)	ctrl	PW030-ctrl	Tumor cells	tumor	0.555431	1.00995	-10.6341	3.21625
PW030-701	PW030	701	65	M	right parietal	Glioblastoma, WHO Grade IV	vehicle (DMSO)	ctrl	PW030-ctrl	Tumor cells	tumor	0.526481	1.40832	-11.3908	5.83302
PW030-701	PW030	701	65	M	right parietal	Glioblastoma, WHO Grade IV	vehicle (DMSO)	ctrl	PW030-ctrl	Tumor cells	tumor	0.50929	1.41018	-11.7232	5.52737
PW030-701	PW030	701	65	M	right parietal	Glioblastoma, WHO Grade IV	vehicle (DMSO)	ctrl	PW030-ctrl	Tumor cells	tumor	0.590611	1.37695	-11.6582	5.57262
PW030-701	PW030	701	65	M	right parietal	Glioblastoma, WHO Grade IV	vehicle (DMSO)	ctrl	PW030-ctrl	Tumor cells	microenvironment	0.725246	0.699983	-7.15135	-1.72018
PW030-701	PW030	701	65	M	right parietal	Glioblastoma, WHO Grade IV	vehicle (DMSO)	ctrl	PW030-ctrl	Myeloid cells	microenvironment	0.953201	0.476149	-5.91191	-10.2748
PW030-701	PW030	701	65	M	right parietal	Glioblastoma, WHO Grade IV	vehicle (DMSO)	ctrl	PW030-ctrl	Myeloid cells	microenvironment	1.03771	0.816283	-5.56695	-10.1224
PW030-701	PW030	701	65	M	right parietal	Glioblastoma, WHO Grade IV	vehicle (DMSO)	ctrl	PW030-ctrl	Tumor cells	tumor	0.574915	1.33455	-11.0964	5.11424
PW030-701	PW030	701	65	M	right parietal	Glioblastoma, WHO Grade IV	vehicle (DMSO)	ctrl	PW030-ctrl	Tumor cells	tumor	0.780561	1.19061	-10.5291	3.08435
PW030-701	PW030	701	65	M	right parietal	Glioblastoma, WHO Grade IV	vehicle (DMSO)	ctrl	PW030-ctrl	Tumor cells	tumor	0.700886	2.09289	-10.6985	5.19435
PW030-701	PW030	701	65	M	right parietal	Glioblastoma, WHO Grade IV	vehicle (DMSO)	ctrl	PW030-ctrl	Tumor cells	tumor	0.736047	1.16386	-9.3496	5.5083
PW030-701	PW030	701	65	M	right parietal	Glioblastoma, WHO Grade IV	vehicle (DMSO)	ctrl	PW030-ctrl	Tumor cells	tumor	0.528455	1.24456	-10.541	6.04104
PW030-701	PW030	701	65	M	right parietal	Glioblastoma, WHO Grade IV	vehicle (DMSO)	ctrl	PW030-ctrl	Tumor cells	tumor	0.551028	1.16019	-11.4705	5.69122
PW030-701	PW030	701	65	M	right parietal	Glioblastoma, WHO Grade IV	vehicle (DMSO)	ctrl	PW030-ctrl	Tumor cells	tumor	0.589064	1.37839	-10.9901	5.52839
PW030-701	PW030	701	65	M	right parietal	Glioblastoma, WHO Grade IV	vehicle (DMSO)	ctrl	PW030-ctrl	Oligodendrocytes	microenvironment	0.823762	0.920707	-6.99144	-1.72687
PW030-701	PW030	701	65	M	right parietal	Glioblastoma, WHO Grade IV	vehicle (DMSO)	ctrl	PW030-ctrl	Oligodendrocytes	microenvironment	0.872608	1.03136	-7.82437	-1.12836
PW030-701	PW030	701	65	M	right parietal	Glioblastoma, WHO Grade IV	vehicle (DMSO)	ctrl	PW030-ctrl	Tumor cells	tumor	0.506176	1.54077	-11.3256	5.44618
PW030-701	PW030	701	65	M	right parietal	Glioblastoma, WHO Grade IV	vehicle (DMSO)	ctrl	PW030-ctrl	Tumor cells	tumor	0.621144	1.37545	-11.3597	5.64521
PW030-701	PW030	701	65	M	right parietal	Glioblastoma, WHO Grade IV	vehicle (DMSO)	ctrl	PW030-ctrl	Tumor cells	tumor	0.528383	1.50371	-11.4177	5.22865
PW030-701	PW030	701	65	M	right parietal	Glioblastoma, WHO Grade IV	vehicle (DMSO)	ctrl	PW030-ctrl	Tumor cells	tumor	0.56344	1.38169	-10.55	5.92393
PW030-701	PW030	701	65	M	right parietal	Glioblastoma, WHO Grade IV	vehicle (DMSO)	ctrl	PW030-ctrl	Tumor cells	tumor	0.640864	1.27969	-11.1616	5.51606
PW030-701	PW030	701	65	M	right parietal	Glioblastoma, WHO Grade IV	vehicle (DMSO)	ctrl	PW030-ctrl	Tumor cells	tumor	0.570762	1.60043	-11.4297	5.21005
PW030-701	PW030	701	65	M	right parietal	Glioblastoma, WHO Grade IV	vehicle (DMSO)	ctrl	PW030-ctrl	Tumor cells	tumor	0.620133	1.28247	-10.5278	5.3823
PW030-701	PW030	701	65	M	right parietal	Glioblastoma, WHO Grade IV	vehicle (DMSO)	ctrl	PW030-ctrl	Tumor cells	tumor	0.575373	1.19196	-10.5836	5.05662
PW030-701	PW030	701	65	M	right parietal	Glioblastoma, WHO Grade IV	vehicle (DMSO)	ctrl	PW030-ctrl	Tumor cells	tumor	0.519161	1.53492	-11.3051	5.80084
PW030-701	PW030	701	65	M	right parietal	Glioblastoma, WHO Grade IV	vehicle (DMSO)	ctrl	PW030-ctrl	Myeloid cells	microenvironment	0.573032	0.620568	-6.25141	-10.7098
PW030-701	PW030	701	65	M	right parietal	Glioblastoma, WHO Grade IV	vehicle (DMSO)	ctrl	PW030-ctrl	Tumor cells	tumor	0.524967	1.46791	-10.547	4.88368
PW030-701	PW030	701	65	M	right parietal	Glioblastoma, WHO Grade IV	vehicle (DMSO)	ctrl	PW030-ctrl	Tumor cells	tumor	0.528522	1.20342	-10.921	5.58567
PW030-701	PW030	701	65	M	right parietal	Glioblastoma, WHO Grade IV	vehicle (DMSO)	ctrl	PW030-ctrl	Myeloid cells	microenvironment	1.41402	0.735126	-5.58685	-10.502
PW030-701	PW030	701	65	M	right parietal	Glioblastoma, WHO Grade IV	vehicle (DMSO)	ctrl	PW030-ctrl	Tumor cells	microenvironment	0.796761	0.974708	-10.6156	3.59168
PW030-701	PW030	701	65	M	right parietal	Glioblastoma, WHO Grade IV	vehicle (DMSO)	ctrl	PW030-ctrl	Tumor cells	tumor	0.494278	1.35337	-10.1941	5.76073
PW030-701	PW030	701	65	M	right parietal	Glioblastoma, WHO Grade IV	vehicle (DMSO)	ctrl	PW030-ctrl	Myeloid cells	microenvironment	1.20613	0.895632	-5.65396	-9.78681
PW030-701	PW030	701	65	M	right parietal	Glioblastoma, WHO Grade IV	vehicle (DMSO)	ctrl	PW030-ctrl	Tumor cells	tumor	0.580048	1.41473	-11.7349	5.6803
PW030-701	PW030	701	65	M	right parietal	Glioblastoma, WHO Grade IV	vehicle (DMSO)	ctrl	PW030-ctrl	Tumor cells	tumor	0.525626	1.73345	-11.6988	5.35811
PW030-701	PW030	701	65	M	right parietal	Glioblastoma, WHO Grade IV	vehicle (DMSO)	ctrl	PW030-ctrl	Tumor cells	tumor	0.581309	1.53945	-10.9145	5.20661
PW030-701	PW030	701	65	M	right parietal	Glioblastoma, WHO Grade IV	vehicle (DMSO)	ctrl	PW030-ctrl	Myeloid cells	microenvironment	1.10819	0.813683	-6.1027	-10.621
PW030-701	PW030	701	65	M	right parietal	Glioblastoma, WHO Grade IV	vehicle (DMSO)	ctrl	PW030-ctrl	Myeloid cells	microenvironment	0.964853	0.85185	-5.79212	-9.70496
PW030-701	PW030	701	65	M	right parietal	Glioblastoma, WHO Grade IV	vehicle (DMSO)	ctrl	PW030-ctrl	Oligodendrocytes	microenvironment	1.05689	0.86759	-7.40648	-1.46092
PW030-701	PW030	701	65	M	right parietal	Glioblastoma, WHO Grade IV	vehicle (DMSO)	ctrl	PW030-ctrl	Oligodendrocytes	microenvironment	1.03291	1.02463	-7.58749	-1.1249
PW030-701	PW030	701	65	M	right parietal	Glioblastoma, WHO Grade IV	vehicle (DMSO)	ctrl	PW030-ctrl	Myeloid cells	microenvironment	0.833502	0.625698	-6.22328	-10.5447
PW030-701	PW030	701	65	M	right parietal	Glioblastoma, WHO Grade IV	vehicle (DMSO)	ctrl	PW030-ctrl	Tumor cells	tumor	0.638844	1.19782	-10.4744	3.36687
PW030-701	PW030	701	65	M	right parietal	Glioblastoma, WHO Grade IV	vehicle (DMSO)	ctrl	PW030-ctrl	Tumor cells	tumor	0.579808	1.19204	-11.075	5.90584
PW030-701	PW030	701	65	M	right parietal	Glioblastoma, WHO Grade IV	vehicle (DMSO)	ctrl	PW030-ctrl	Tumor cells	tumor	0.516668	1.21874	-10.8943	5.88545
PW030-701	PW030	701	65	M	right parietal	Glioblastoma, WHO Grade IV	vehicle (DMSO)	ctrl	PW030-ctrl	Tumor cells	tumor	0.652595	1.29928	-11.4796	4.93811
PW030-701	PW030	701	65	M	right parietal	Glioblastoma, WHO Grade IV	vehicle (DMSO)	ctrl	PW030-ctrl	Oligodendrocytes	microenvironment	0.960901	1.06998	-7.65241	-1.16952
PW030-701	PW030	701	65	M	right parietal	Glioblastoma, WHO Grade IV	vehicle (DMSO)	ctrl	PW030-ctrl	Tumor cells	tumor	0.748545	1.12772	-10.3906	5.57121
PW030-701	PW030	701	65	M	right parietal	Glioblastoma, WHO Grade IV	vehicle (DMSO)	ctrl	PW030-ctrl	Myeloid cells	microenvironment	0.816289	0.713189	-6.10018	-10.6725
PW030-701	PW030	701	65	M	right parietal	Glioblastoma, WHO Grade IV	vehicle (DMSO)	ctrl	PW030-ctrl	Tumor cells	tumor	0.59448	1.49571	-11.0581	5.74563
PW030-701	PW030	701	65	M	right parietal	Glioblastoma, WHO Grade IV	vehicle (DMSO)	ctrl	PW030-ctrl	Myeloid cells	microenvironment	1.05917	0.670011	-5.59011	-10.7718
PW030-701	PW030	701	65	M	right parietal	Glioblastoma, WHO Grade IV	vehicle (DMSO)	ctrl	PW030-ctrl	Myeloid cells	microenvironment	1.16389	0.750965	-5.70773	-9.94699
PW030-701	PW030	701	65	M	right parietal	Glioblastoma, WHO Grade IV	vehicle (DMSO)	ctrl	PW030-ctrl	Myeloid cells	microenvironment	1.02368	0.727347	-6.04228	-9.91948
PW030-701	PW030	701	65	M	right parietal	Glioblastoma, WHO Grade IV	vehicle (DMSO)	ctrl	PW030-ctrl	Tumor cells	tumor	0.595077	1.41265	-11.5578	5.55919
PW030-701	PW030	701	65	M	right parietal	Glioblastoma, WHO Grade IV	vehicle (DMSO)	ctrl	PW030-ctrl	Myeloid cells	microenvironment	1.05228	0.92535	-5.81581	-10.4153
PW030-701	PW030	701	65	M	right parietal	Glioblastoma, WHO Grade IV	vehicle (DMSO)	ctrl	PW030-ctrl	Tumor cells	tumor	0.524708	1.12438	-9.94741	5.59319
PW030-701	PW030	701	65	M	right parietal	Glioblastoma, WHO Grade IV	vehicle (DMSO)	ctrl	PW030-ctrl	Tumor cells	tumor	0.781578	1.23678	-9.32083	5.70344
PW030-701	PW030	701	65	M	right parietal	Glioblastoma, WHO Grade IV	vehicle (DMSO)	ctrl	PW030-ctrl	Tumor cells	tumor	0.634415	1.26478	-11.0972	5.56531
PW030-701	PW030	701	65	M	right parietal	Glioblastoma, WHO Grade IV	vehicle (DMSO)	ctrl	PW030-ctrl	Tumor cells	tumor	0.658117	1.48462	-10.7222	5.28293
PW030-701	PW030	701	65	M	right parietal	Glioblastoma, WHO Grade IV	vehicle (DMSO)	ctrl	PW030-ctrl	Tumor cells	tumor	0.565334	1.54285	-10.979	5.50222
PW030-701	PW030	701	65	M	right parietal	Glioblastoma, WHO Grade IV	vehicle (DMSO)	ctrl	PW030-ctrl	Tumor cells	tumor	0.550761	1.58328	-9.30435	5.50228
PW030-701	PW030	701	65	M	right parietal	Glioblastoma, WHO Grade IV	vehicle (DMSO)	ctrl	PW030-ctrl	Tumor cells	tumor	0.576841	1.53682	-11.3031	5.89639
PW030-701	PW030	701	65	M	right parietal	Glioblastoma, WHO Grade IV	vehicle (DMSO)	ctrl	PW030-ctrl	Tumor cells	tumor	0.6478	1.43082	-11.1039	5.79284
PW030-701	PW030	701	65	M	right parietal	Glioblastoma, WHO Grade IV	vehicle (DMSO)	ctrl	PW030-ctrl	Myeloid cells	microenvironment	1.08231	0.837731	-5.7644	-10.8298
PW030-701	PW030	701	65	M	right parietal	Glioblastoma, WHO Grade IV	vehicle (DMSO)	ctrl	PW030-ctrl	Tumor cells	tumor	0.481966	1.32916	-11.3171	5.45395
PW030-701	PW030	701	65	M	right parietal	Glioblastoma, WHO Grade IV	vehicle (DMSO)	ctrl	PW030-ctrl	Tumor cells	tumor	0.737214	1.19121	-10.1564	6.01504
PW030-701	PW030	701	65	M	right parietal	Glioblastoma, WHO Grade IV	vehicle (DMSO)	ctrl	PW030-ctrl	Tumor cells	tumor	0.513258	1.5687	-10.8747	5.71159
PW030-701	PW030	701	65	M	right parietal	Glioblastoma, WHO Grade IV	vehicle (DMSO)	ctrl	PW030-ctrl	Tumor cells	tumor	0.62812	1.28254	-11.4067	6.00902
PW030-701	PW030	701	65	M	right parietal	Glioblastoma, WHO Grade IV	vehicle (DMSO)	ctrl	PW030-ctrl	Myeloid cells	microenvironment	1.43588	0.839192	-5.37246	-10.1575
PW030-701	PW030	701	65	M	right parietal	Glioblastoma, WHO Grade IV	vehicle (DMSO)	ctrl	PW030-ctrl	Myeloid cells	microenvironment	1.32635	1.01787	-5.64769	-10.1914
PW030-701	PW030	701	65	M	right parietal	Glioblastoma, WHO Grade IV	vehicle (DMSO)	ctrl	PW030-ctrl	Oligodendrocytes	microenvironment	0.813263	0.894125	-7.10833	-1.57162
PW030-701	PW030	701	65	M	right parietal	Glioblastoma, WHO Grade IV	vehicle (DMSO)	ctrl	PW030-ctrl	Myeloid cells	microenvironment	1.04838	0.844236	-5.29807	-9.88244
PW030-701	PW030	701	65	M	right parietal	Glioblastoma, WHO Grade IV	vehicle (DMSO)	ctrl	PW030-ctrl	Tumor cells	tumor	0.478875	1.74737	-11.342	5.13016
PW030-701	PW030	701	65	M	right parietal	Glioblastoma, WHO Grade IV	vehicle (DMSO)	ctrl	PW030-ctrl	Tumor cells	microenvironment	0.736765	1.08102	-10.8677	5.35916
PW030-701	PW030	701	65	M	right parietal	Glioblastoma, WHO Grade IV	vehicle (DMSO)	ctrl	PW030-ctrl	Myeloid cells	microenvironment	1.11311	0.742221	-5.76038	-10.6467
PW030-701	PW030	701	65	M	right parietal	Glioblastoma, WHO Grade IV	vehicle (DMSO)	ctrl	PW030-ctrl	Tumor cells	tumor	0.550682	1.50635	-11.5495	5.67823
PW030-701	PW030	701	65	M	right parietal	Glioblastoma, WHO Grade IV	vehicle (DMSO)	ctrl	PW030-ctrl	Oligodendrocytes	tumor	0.754719	1.3674	-9.97997	4.75942
PW030-701	PW030	701	65	M	right parietal	Glioblastoma, WHO Grade IV	vehicle (DMSO)	ctrl	PW030-ctrl	Tumor cells	tumor	0.674084	1.83434	-10.557	5.31266
PW030-701	PW030	701	65	M	right parietal	Glioblastoma, WHO Grade IV	vehicle (DMSO)	ctrl	PW030-ctrl	Tumor cells	tumor	0.58883	1.3933	-10.5161	4.99291
PW030-701	PW030	701	65	M	right parietal	Glioblastoma, WHO Grade IV	vehicle (DMSO)	ctrl	PW030-ctrl	Tumor cells	tumor	0.660144	1.02209	-10.4825	3.21977
PW030-701	PW030	701	65	M	right parietal	Glioblastoma, WHO Grade IV	vehicle (DMSO)	ctrl	PW030-ctrl	Tumor cells	tumor	0.544085	1.14362	-10.0018	4.87333
PW030-701	PW030	701	65	M	right parietal	Glioblastoma, WHO Grade IV	vehicle (DMSO)	ctrl	PW030-ctrl	Myeloid cells	microenvironment	0.811165	0.787153	-5.37986	-9.53061
PW030-701	PW030	701	65	M	right parietal	Glioblastoma, WHO Grade IV	vehicle (DMSO)	ctrl	PW030-ctrl	Myeloid cells	microenvironment	1.13199	0.705677	-5.27945	-9.74931
PW030-701	PW030	701	65	M	right parietal	Glioblastoma, WHO Grade IV	vehicle (DMSO)	ctrl	PW030-ctrl	Tumor cells	tumor	0.700564	1.15805	-10.4167	5.55725
PW030-701	PW030	701	65	M	right parietal	Glioblastoma, WHO Grade IV	vehicle (DMSO)	ctrl	PW030-ctrl	Myeloid cells	microenvironment	0.982488	0.599497	-6.21939	-10.786
PW030-701	PW030	701	65	M	right parietal	Glioblastoma, WHO Grade IV	vehicle (DMSO)	ctrl	PW030-ctrl	Myeloid cells	microenvironment	0.978676	0.556574	-5.72328	-10.6743
PW030-701	PW030	701	65	M	right parietal	Glioblastoma, WHO Grade IV	vehicle (DMSO)	ctrl	PW030-ctrl	Tumor cells	tumor	0.723856	1.16173	-10.718	3.81456
PW030-701	PW030	701	65	M	right parietal	Glioblastoma, WHO Grade IV	vehicle (DMSO)	ctrl	PW030-ctrl	Tumor cells	tumor	0.687513	1.32264	-11.7389	5.52622
PW030-701	PW030	701	65	M	right parietal	Glioblastoma, WHO Grade IV	vehicle (DMSO)	ctrl	PW030-ctrl	Tumor cells	tumor	0.618785	1.50653	-10.685	5.53816
PW030-701	PW030	701	65	M	right parietal	Glioblastoma, WHO Grade IV	vehicle (DMSO)	ctrl	PW030-ctrl	Tumor cells	tumor	0.790934	1.24379	-10.8563	4.05992
PW030-701	PW030	701	65	M	right parietal	Glioblastoma, WHO Grade IV	vehicle (DMSO)	ctrl	PW030-ctrl	Oligodendrocytes	tumor	0.632823	1.05646	-7.75936	-1.03946
PW030-701	PW030	701	65	M	right parietal	Glioblastoma, WHO Grade IV	vehicle (DMSO)	ctrl	PW030-ctrl	Tumor cells	tumor	0.638393	1.18912	-11.1012	5.3924
PW030-701	PW030	701	65	M	right parietal	Glioblastoma, WHO Grade IV	vehicle (DMSO)	ctrl	PW030-ctrl	Tumor cells	tumor	0.531803	1.28716	-11.4602	5.78697
PW030-701	PW030	701	65	M	right parietal	Glioblastoma, WHO Grade IV	vehicle (DMSO)	ctrl	PW030-ctrl	Tumor cells	tumor	0.654891	1.31705	-10.7039	3.80618
PW030-701	PW030	701	65	M	right parietal	Glioblastoma, WHO Grade IV	vehicle (DMSO)	ctrl	PW030-ctrl	Tumor cells	tumor	0.704622	1.22814	-9.6704	5.26508
PW030-701	PW030	701	65	M	right parietal	Glioblastoma, WHO Grade IV	vehicle (DMSO)	ctrl	PW030-ctrl	Tumor cells	tumor	0.509944	1.20624	-10.74	5.53802
PW030-701	PW030	701	65	M	right parietal	Glioblastoma, WHO Grade IV	vehicle (DMSO)	ctrl	PW030-ctrl	Myeloid cells	microenvironment	0.902725	0.885006	-5.79232	-10.1929
PW030-701	PW030	701	65	M	right parietal	Glioblastoma, WHO Grade IV	vehicle (DMSO)	ctrl	PW030-ctrl	Myeloid cells	microenvironment	1.26673	0.709528	-5.54982	-10.635
PW030-701	PW030	701	65	M	right parietal	Glioblastoma, WHO Grade IV	vehicle (DMSO)	ctrl	PW030-ctrl	Tumor cells	microenvironment	0.930878	1.09988	-10.2735	3.36732
PW030-701	PW030	701	65	M	right parietal	Glioblastoma, WHO Grade IV	vehicle (DMSO)	ctrl	PW030-ctrl	Oligodendrocytes	microenvironment	1.0685	0.818308	-7.44789	-1.41012
PW030-701	PW030	701	65	M	right parietal	Glioblastoma, WHO Grade IV	vehicle (DMSO)	ctrl	PW030-ctrl	Tumor cells	tumor	0.731204	1.35747	-11.5926	5.29396
PW030-701	PW030	701	65	M	right parietal	Glioblastoma, WHO Grade IV	vehicle (DMSO)	ctrl	PW030-ctrl	Tumor cells	tumor	0.552423	1.33708	-11.7709	5.24403
PW030-701	PW030	701	65	M	right parietal	Glioblastoma, WHO Grade IV	vehicle (DMSO)	ctrl	PW030-ctrl	Tumor cells	tumor	0.548414	1.20128	-10.2253	4.73444
PW030-701	PW030	701	65	M	right parietal	Glioblastoma, WHO Grade IV	vehicle (DMSO)	ctrl	PW030-ctrl	Tumor cells	tumor	0.588452	1.44805	-11.2264	5.82485
PW030-701	PW030	701	65	M	right parietal	Glioblastoma, WHO Grade IV	vehicle (DMSO)	ctrl	PW030-ctrl	Tumor cells	tumor	0.544821	1.32921	-10.8595	5.44258
PW030-701	PW030	701	65	M	right parietal	Glioblastoma, WHO Grade IV	vehicle (DMSO)	ctrl	PW030-ctrl	Tumor cells	tumor	0.589264	1.19695	-11.2805	4.89991
PW030-701	PW030	701	65	M	right parietal	Glioblastoma, WHO Grade IV	vehicle (DMSO)	ctrl	PW030-ctrl	Tumor cells	tumor	0.606659	1.48745	-11.1291	5.61814
PW030-701	PW030	701	65	M	right parietal	Glioblastoma, WHO Grade IV	vehicle (DMSO)	ctrl	PW030-ctrl	Oligodendrocytes	microenvironment	0.604087	0.864445	-7.10702	-1.49255
PW030-701	PW030	701	65	M	right parietal	Glioblastoma, WHO Grade IV	vehicle (DMSO)	ctrl	PW030-ctrl	Myeloid cells	microenvironment	1.14176	0.895925	-5.62218	-9.64208
PW030-701	PW030	701	65	M	right parietal	Glioblastoma, WHO Grade IV	vehicle (DMSO)	ctrl	PW030-ctrl	Tumor cells	tumor	0.769305	1.09726	-11.2605	5.77355
PW030-701	PW030	701	65	M	right parietal	Glioblastoma, WHO Grade IV	vehicle (DMSO)	ctrl	PW030-ctrl	Tumor cells	tumor	0.509205	1.39587	-11.576	5.39884
PW030-701	PW030	701	65	M	right parietal	Glioblastoma, WHO Grade IV	vehicle (DMSO)	ctrl	PW030-ctrl	Tumor cells	tumor	0.506029	1.50458	-11.3895	5.10609
PW030-701	PW030	701	65	M	right parietal	Glioblastoma, WHO Grade IV	vehicle (DMSO)	ctrl	PW030-ctrl	Oligodendrocytes	microenvironment	1.00781	0.793452	-7.22989	-1.28045
PW030-701	PW030	701	65	M	right parietal	Glioblastoma, WHO Grade IV	vehicle (DMSO)	ctrl	PW030-ctrl	Tumor cells	tumor	0.595537	1.26359	-10.0233	5.62076
PW030-701	PW030	701	65	M	right parietal	Glioblastoma, WHO Grade IV	vehicle (DMSO)	ctrl	PW030-ctrl	Myeloid cells	microenvironment	0.946378	0.623905	-6.13643	-10.8055
PW030-701	PW030	701	65	M	right parietal	Glioblastoma, WHO Grade IV	vehicle (DMSO)	ctrl	PW030-ctrl	Tumor cells	tumor	0.536577	1.40688	-11.0741	5.52334
PW030-701	PW030	701	65	M	right parietal	Glioblastoma, WHO Grade IV	vehicle (DMSO)	ctrl	PW030-ctrl	Tumor cells	tumor	0.718042	1.34043	-10.713	5.30431
PW030-701	PW030	701	65	M	right parietal	Glioblastoma, WHO Grade IV	vehicle (DMSO)	ctrl	PW030-ctrl	Myeloid cells	microenvironment	1.52445	0.91388	-5.33768	-9.84769
PW030-701	PW030	701	65	M	right parietal	Glioblastoma, WHO Grade IV	vehicle (DMSO)	ctrl	PW030-ctrl	Tumor cells	tumor	0.562983	1.59152	-10.8434	5.36816
PW030-701	PW030	701	65	M	right parietal	Glioblastoma, WHO Grade IV	vehicle (DMSO)	ctrl	PW030-ctrl	Tumor cells	tumor	0.601588	1.09373	-10.4844	3.21537
PW030-701	PW030	701	65	M	right parietal	Glioblastoma, WHO Grade IV	vehicle (DMSO)	ctrl	PW030-ctrl	Tumor cells	tumor	0.503278	1.11413	-9.66096	5.10588
PW030-701	PW030	701	65	M	right parietal	Glioblastoma, WHO Grade IV	vehicle (DMSO)	ctrl	PW030-ctrl	Tumor cells	tumor	0.816178	1.48761	-11.2937	5.25456
PW030-701	PW030	701	65	M	right parietal	Glioblastoma, WHO Grade IV	vehicle (DMSO)	ctrl	PW030-ctrl	Tumor cells	tumor	0.623016	1.2009	-10.9863	6.05269
PW030-701	PW030	701	65	M	right parietal	Glioblastoma, WHO Grade IV	vehicle (DMSO)	ctrl	PW030-ctrl	Tumor cells	tumor	0.614368	1.48525	-11.5186	5.59128
PW030-701	PW030	701	65	M	right parietal	Glioblastoma, WHO Grade IV	vehicle (DMSO)	ctrl	PW030-ctrl	Tumor cells	tumor	0.583916	1.45708	-11.1071	5.46375
PW030-701	PW030	701	65	M	right parietal	Glioblastoma, WHO Grade IV	vehicle (DMSO)	ctrl	PW030-ctrl	Tumor cells	tumor	0.48888	1.70678	-10.8507	5.59875
PW030-701	PW030	701	65	M	right parietal	Glioblastoma, WHO Grade IV	vehicle (DMSO)	ctrl	PW030-ctrl	Tumor cells	tumor	0.641479	1.1934	-10.5688	3.33385
PW030-701	PW030	701	65	M	right parietal	Glioblastoma, WHO Grade IV	vehicle (DMSO)	ctrl	PW030-ctrl	Tumor cells	microenvironment	0.902109	1.04289	-10.4986	5.16735
PW030-701	PW030	701	65	M	right parietal	Glioblastoma, WHO Grade IV	vehicle (DMSO)	ctrl	PW030-ctrl	Tumor cells	tumor	0.60996	1.16059	-10.5383	5.79786
PW030-701	PW030	701	65	M	right parietal	Glioblastoma, WHO Grade IV	vehicle (DMSO)	ctrl	PW030-ctrl	Tumor cells	tumor	0.536667	1.30003	-11.7145	5.43492
PW030-701	PW030	701	65	M	right parietal	Glioblastoma, WHO Grade IV	vehicle (DMSO)	ctrl	PW030-ctrl	Myeloid cells	microenvironment	0.713708	0.558814	-6.22222	-10.6851
PW030-701	PW030	701	65	M	right parietal	Glioblastoma, WHO Grade IV	vehicle (DMSO)	ctrl	PW030-ctrl	Myeloid cells	microenvironment	1.1535	0.774921	-5.61755	-10.6289
PW030-701	PW030	701	65	M	right parietal	Glioblastoma, WHO Grade IV	vehicle (DMSO)	ctrl	PW030-ctrl	Tumor cells	tumor	0.55449	1.50369	-11.7124	5.44265
PW030-701	PW030	701	65	M	right parietal	Glioblastoma, WHO Grade IV	vehicle (DMSO)	ctrl	PW030-ctrl	Tumor cells	microenvironment	0.680671	1.02194	-10.483	3.17322
PW030-701	PW030	701	65	M	right parietal	Glioblastoma, WHO Grade IV	vehicle (DMSO)	ctrl	PW030-ctrl	Oligodendrocytes	microenvironment	1.09646	1.00129	-7.43492	-1.25093
PW030-701	PW030	701	65	M	right parietal	Glioblastoma, WHO Grade IV	vehicle (DMSO)	ctrl	PW030-ctrl	Myeloid cells	microenvironment	0.848089	0.711547	-5.39958	-9.83793
PW030-701	PW030	701	65	M	right parietal	Glioblastoma, WHO Grade IV	vehicle (DMSO)	ctrl	PW030-ctrl	Tumor cells	tumor	0.540353	1.16593	-10.0702	4.83352
PW030-701	PW030	701	65	M	right parietal	Glioblastoma, WHO Grade IV	vehicle (DMSO)	ctrl	PW030-ctrl	Tumor cells	tumor	0.554966	1.36682	-11.118	5.78128
PW030-701	PW030	701	65	M	right parietal	Glioblastoma, WHO Grade IV	vehicle (DMSO)	ctrl	PW030-ctrl	Tumor cells	tumor	0.652105	1.37533	-10.9954	4.88598
PW030-701	PW030	701	65	M	right parietal	Glioblastoma, WHO Grade IV	vehicle (DMSO)	ctrl	PW030-ctrl	Myeloid cells	microenvironment	0.789738	0.735611	-6.30336	-10.7087
PW030-701	PW030	701	65	M	right parietal	Glioblastoma, WHO Grade IV	vehicle (DMSO)	ctrl	PW030-ctrl	Tumor cells	tumor	0.492335	1.29356	-10.1291	4.73952
PW030-701	PW030	701	65	M	right parietal	Glioblastoma, WHO Grade IV	vehicle (DMSO)	ctrl	PW030-ctrl	Myeloid cells	microenvironment	0.702452	0.631216	-6.04601	-10.3155
PW030-701	PW030	701	65	M	right parietal	Glioblastoma, WHO Grade IV	vehicle (DMSO)	ctrl	PW030-ctrl	Tumor cells	tumor	0.669654	1.49918	-10.5132	5.6807
PW030-701	PW030	701	65	M	right parietal	Glioblastoma, WHO Grade IV	vehicle (DMSO)	ctrl	PW030-ctrl	Myeloid cells	microenvironment	1.33029	0.797789	-5.58303	-9.90893
PW030-701	PW030	701	65	M	right parietal	Glioblastoma, WHO Grade IV	vehicle (DMSO)	ctrl	PW030-ctrl	Tumor cells	tumor	0.750156	1.59253	-11.5379	5.39281
PW030-701	PW030	701	65	M	right parietal	Glioblastoma, WHO Grade IV	vehicle (DMSO)	ctrl	PW030-ctrl	Myeloid cells	microenvironment	0.859246	0.735326	-5.99924	-9.9148
PW030-701	PW030	701	65	M	right parietal	Glioblastoma, WHO Grade IV	vehicle (DMSO)	ctrl	PW030-ctrl	Tumor cells	tumor	0.696374	1.37864	-10.8328	5.6938
PW030-701	PW030	701	65	M	right parietal	Glioblastoma, WHO Grade IV	vehicle (DMSO)	ctrl	PW030-ctrl	Tumor cells	tumor	0.590098	1.51664	-10.7621	5.12408
PW030-701	PW030	701	65	M	right parietal	Glioblastoma, WHO Grade IV	vehicle (DMSO)	ctrl	PW030-ctrl	Tumor cells	tumor	0.479861	1.57744	-9.22628	5.54997
PW030-701	PW030	701	65	M	right parietal	Glioblastoma, WHO Grade IV	vehicle (DMSO)	ctrl	PW030-ctrl	Tumor cells	tumor	0.633076	1.08009	-10.569	3.32713
PW030-701	PW030	701	65	M	right parietal	Glioblastoma, WHO Grade IV	vehicle (DMSO)	ctrl	PW030-ctrl	Tumor cells	tumor	0.716856	1.30488	-11.2953	5.25206
PW030-701	PW030	701	65	M	right parietal	Glioblastoma, WHO Grade IV	vehicle (DMSO)	ctrl	PW030-ctrl	Oligodendrocytes	microenvironment	1.01199	1.39617	-7.77704	-1.1369
PW030-701	PW030	701	65	M	right parietal	Glioblastoma, WHO Grade IV	vehicle (DMSO)	ctrl	PW030-ctrl	Myeloid cells	microenvironment	0.709667	0.508521	-6.27091	-10.6787
PW030-701	PW030	701	65	M	right parietal	Glioblastoma, WHO Grade IV	vehicle (DMSO)	ctrl	PW030-ctrl	Myeloid cells	microenvironment	0.928015	0.5906	-5.97721	-10.7181
PW030-701	PW030	701	65	M	right parietal	Glioblastoma, WHO Grade IV	vehicle (DMSO)	ctrl	PW030-ctrl	Tumor cells	microenvironment	0.54043	0.842593	-10.4654	3.12371
PW030-701	PW030	701	65	M	right parietal	Glioblastoma, WHO Grade IV	vehicle (DMSO)	ctrl	PW030-ctrl	Tumor cells	tumor	0.706294	1.52208	-11.3566	5.04668
PW030-701	PW030	701	65	M	right parietal	Glioblastoma, WHO Grade IV	vehicle (DMSO)	ctrl	PW030-ctrl	Tumor cells	tumor	0.748423	1.30543	-10.5606	3.28761
PW030-701	PW030	701	65	M	right parietal	Glioblastoma, WHO Grade IV	vehicle (DMSO)	ctrl	PW030-ctrl	Tumor cells	microenvironment	0.9714	1.23221	-0.512741	-1.1677
PW030-701	PW030	701	65	M	right parietal	Glioblastoma, WHO Grade IV	vehicle (DMSO)	ctrl	PW030-ctrl	Tumor cells	tumor	0.548936	1.22867	-11.1645	5.74983
PW030-701	PW030	701	65	M	right parietal	Glioblastoma, WHO Grade IV	vehicle (DMSO)	ctrl	PW030-ctrl	Myeloid cells	microenvironment	1.3399	0.972628	-4.95417	-10.3458
PW030-701	PW030	701	65	M	right parietal	Glioblastoma, WHO Grade IV	vehicle (DMSO)	ctrl	PW030-ctrl	Myeloid cells	microenvironment	1.23255	0.590401	-5.36885	-10.4182
PW030-701	PW030	701	65	M	right parietal	Glioblastoma, WHO Grade IV	vehicle (DMSO)	ctrl	PW030-ctrl	Oligodendrocytes	microenvironment	0.77951	0.973638	-7.43529	-1.1734
PW030-701	PW030	701	65	M	right parietal	Glioblastoma, WHO Grade IV	vehicle (DMSO)	ctrl	PW030-ctrl	Tumor cells	tumor	0.692097	1.63001	-11.1149	5.60246
PW030-701	PW030	701	65	M	right parietal	Glioblastoma, WHO Grade IV	vehicle (DMSO)	ctrl	PW030-ctrl	Tumor cells	tumor	0.478621	1.27678	-10.607	5.25771
PW030-701	PW030	701	65	M	right parietal	Glioblastoma, WHO Grade IV	vehicle (DMSO)	ctrl	PW030-ctrl	Tumor cells	tumor	0.579314	1.561	-10.2718	4.68887
PW030-701	PW030	701	65	M	right parietal	Glioblastoma, WHO Grade IV	vehicle (DMSO)	ctrl	PW030-ctrl	Tumor cells	tumor	0.680804	1.32973	-10.853	4.91068
PW030-701	PW030	701	65	M	right parietal	Glioblastoma, WHO Grade IV	vehicle (DMSO)	ctrl	PW030-ctrl	Tumor cells	microenvironment	0.700914	1.04937	-10.4916	3.19635
PW030-701	PW030	701	65	M	right parietal	Glioblastoma, WHO Grade IV	vehicle (DMSO)	ctrl	PW030-ctrl	Tumor cells	tumor	0.64026	1.16834	-11.2697	5.58631
PW030-701	PW030	701	65	M	right parietal	Glioblastoma, WHO Grade IV	vehicle (DMSO)	ctrl	PW030-ctrl	Tumor cells	tumor	0.468967	1.36463	-11.1794	6.01319
PW030-701	PW030	701	65	M	right parietal	Glioblastoma, WHO Grade IV	vehicle (DMSO)	ctrl	PW030-ctrl	Myeloid cells	microenvironment	1.23193	0.831596	-5.21164	-10.2648
PW030-701	PW030	701	65	M	right parietal	Glioblastoma, WHO Grade IV	vehicle (DMSO)	ctrl	PW030-ctrl	Tumor cells	tumor	0.471743	1.59555	-11.1175	5.38406
PW030-701	PW030	701	65	M	right parietal	Glioblastoma, WHO Grade IV	vehicle (DMSO)	ctrl	PW030-ctrl	Tumor cells	tumor	0.495773	1.09504	-10.7506	4.81924
PW030-701	PW030	701	65	M	right parietal	Glioblastoma, WHO Grade IV	vehicle (DMSO)	ctrl	PW030-ctrl	Myeloid cells	microenvironment	1.16147	1.04628	-5.37265	-10.0773
PW030-701	PW030	701	65	M	right parietal	Glioblastoma, WHO Grade IV	vehicle (DMSO)	ctrl	PW030-ctrl	Tumor cells	tumor	0.656099	1.0107	-10.7917	4.8669
PW030-701	PW030	701	65	M	right parietal	Glioblastoma, WHO Grade IV	vehicle (DMSO)	ctrl	PW030-ctrl	Myeloid cells	microenvironment	0.991419	0.513505	-5.67931	-10.6651
PW030-701	PW030	701	65	M	right parietal	Glioblastoma, WHO Grade IV	vehicle (DMSO)	ctrl	PW030-ctrl	Tumor cells	tumor	0.515871	1.25736	-11.6857	5.55458
PW030-701	PW030	701	65	M	right parietal	Glioblastoma, WHO Grade IV	vehicle (DMSO)	ctrl	PW030-ctrl	Oligodendrocytes	microenvironment	1.03222	0.935887	-7.35735	-1.40267
PW030-701	PW030	701	65	M	right parietal	Glioblastoma, WHO Grade IV	vehicle (DMSO)	ctrl	PW030-ctrl	Tumor cells	tumor	0.682435	1.37625	-11.0643	4.78936
PW030-701	PW030	701	65	M	right parietal	Glioblastoma, WHO Grade IV	vehicle (DMSO)	ctrl	PW030-ctrl	Tumor cells	tumor	0.596635	1.49469	-10.9254	5.90547
PW030-701	PW030	701	65	M	right parietal	Glioblastoma, WHO Grade IV	vehicle (DMSO)	ctrl	PW030-ctrl	Tumor cells	tumor	0.546833	1.26474	-10.8289	5.61092
PW030-701	PW030	701	65	M	right parietal	Glioblastoma, WHO Grade IV	vehicle (DMSO)	ctrl	PW030-ctrl	Tumor cells	tumor	0.71118	1.27702	-11.2207	5.12644
PW030-701	PW030	701	65	M	right parietal	Glioblastoma, WHO Grade IV	vehicle (DMSO)	ctrl	PW030-ctrl	Tumor cells	tumor	0.492068	1.53032	-11.1517	5.49206
PW030-701	PW030	701	65	M	right parietal	Glioblastoma, WHO Grade IV	vehicle (DMSO)	ctrl	PW030-ctrl	Myeloid cells	microenvironment	0.956614	0.845407	-5.84399	-9.95388
PW030-701	PW030	701	65	M	right parietal	Glioblastoma, WHO Grade IV	vehicle (DMSO)	ctrl	PW030-ctrl	Tumor cells	tumor	0.534964	1.33863	-10.6062	4.81328
PW030-701	PW030	701	65	M	right parietal	Glioblastoma, WHO Grade IV	vehicle (DMSO)	ctrl	PW030-ctrl	Myeloid cells	microenvironment	0.951259	0.660805	-6.20956	-10.4838
PW030-701	PW030	701	65	M	right parietal	Glioblastoma, WHO Grade IV	vehicle (DMSO)	ctrl	PW030-ctrl	Tumor cells	tumor	0.546847	1.19664	-10.3433	5.95291
PW030-701	PW030	701	65	M	right parietal	Glioblastoma, WHO Grade IV	vehicle (DMSO)	ctrl	PW030-ctrl	Tumor cells	tumor	0.521231	1.31514	-11.3663	5.91175
PW030-701	PW030	701	65	M	right parietal	Glioblastoma, WHO Grade IV	vehicle (DMSO)	ctrl	PW030-ctrl	Tumor cells	tumor	0.722551	1.13998	-10.6121	3.25498
PW030-701	PW030	701	65	M	right parietal	Glioblastoma, WHO Grade IV	vehicle (DMSO)	ctrl	PW030-ctrl	Tumor cells	tumor	0.689696	1.37227	-11.4676	5.21923
PW030-701	PW030	701	65	M	right parietal	Glioblastoma, WHO Grade IV	vehicle (DMSO)	ctrl	PW030-ctrl	Myeloid cells	microenvironment	0.837634	0.882662	-5.78643	-10.1785
PW030-701	PW030	701	65	M	right parietal	Glioblastoma, WHO Grade IV	vehicle (DMSO)	ctrl	PW030-ctrl	Myeloid cells	microenvironment	0.829408	0.698786	-6.07956	-10.6736
PW030-701	PW030	701	65	M	right parietal	Glioblastoma, WHO Grade IV	vehicle (DMSO)	ctrl	PW030-ctrl	Myeloid cells	microenvironment	0.907726	0.727047	-6.18542	-10.1056
PW030-701	PW030	701	65	M	right parietal	Glioblastoma, WHO Grade IV	vehicle (DMSO)	ctrl	PW030-ctrl	Tumor cells	tumor	0.647819	1.02815	-10.6577	4.43984
PW030-701	PW030	701	65	M	right parietal	Glioblastoma, WHO Grade IV	vehicle (DMSO)	ctrl	PW030-ctrl	Tumor cells	tumor	0.686727	1.09258	-11.0588	5.53497
PW030-701	PW030	701	65	M	right parietal	Glioblastoma, WHO Grade IV	vehicle (DMSO)	ctrl	PW030-ctrl	Oligodendrocytes	microenvironment	1.02894	1.14859	-7.62961	-1.35516
PW030-701	PW030	701	65	M	right parietal	Glioblastoma, WHO Grade IV	vehicle (DMSO)	ctrl	PW030-ctrl	Tumor cells	tumor	0.568831	1.11596	-11.2387	5.78765
PW030-701	PW030	701	65	M	right parietal	Glioblastoma, WHO Grade IV	vehicle (DMSO)	ctrl	PW030-ctrl	Tumor cells	microenvironment	0.562538	0.844578	-10.5515	3.2628
PW030-701	PW030	701	65	M	right parietal	Glioblastoma, WHO Grade IV	vehicle (DMSO)	ctrl	PW030-ctrl	Tumor cells	tumor	0.622709	1.25804	-11.2664	5.5386
PW030-701	PW030	701	65	M	right parietal	Glioblastoma, WHO Grade IV	vehicle (DMSO)	ctrl	PW030-ctrl	Tumor cells	tumor	0.635906	1.28292	-11.4015	5.14762
PW030-701	PW030	701	65	M	right parietal	Glioblastoma, WHO Grade IV	vehicle (DMSO)	ctrl	PW030-ctrl	Tumor cells	tumor	0.635299	1.51848	-11.3836	5.20565
PW030-701	PW030	701	65	M	right parietal	Glioblastoma, WHO Grade IV	vehicle (DMSO)	ctrl	PW030-ctrl	Tumor cells	tumor	0.57186	1.85305	-10.4086	5.81126
PW030-701	PW030	701	65	M	right parietal	Glioblastoma, WHO Grade IV	vehicle (DMSO)	ctrl	PW030-ctrl	Oligodendrocytes	microenvironment	0.688286	0.955868	-7.48157	-1.47036
PW030-701	PW030	701	65	M	right parietal	Glioblastoma, WHO Grade IV	vehicle (DMSO)	ctrl	PW030-ctrl	Tumor cells	tumor	0.511285	1.39296	-11.6148	5.41573
PW030-701	PW030	701	65	M	right parietal	Glioblastoma, WHO Grade IV	vehicle (DMSO)	ctrl	PW030-ctrl	Myeloid cells	microenvironment	0.892356	1.05091	-10.4226	3.1071
PW030-701	PW030	701	65	M	right parietal	Glioblastoma, WHO Grade IV	vehicle (DMSO)	ctrl	PW030-ctrl	Tumor cells	tumor	0.69706	1.56114	-11.7611	5.37315
PW030-701	PW030	701	65	M	right parietal	Glioblastoma, WHO Grade IV	vehicle (DMSO)	ctrl	PW030-ctrl	Tumor cells	tumor	0.553411	1.61062	-11.4668	6.03887
PW030-701	PW030	701	65	M	right parietal	Glioblastoma, WHO Grade IV	vehicle (DMSO)	ctrl	PW030-ctrl	Tumor cells	tumor	0.548495	1.26171	-11.2088	5.18556
PW030-701	PW030	701	65	M	right parietal	Glioblastoma, WHO Grade IV	vehicle (DMSO)	ctrl	PW030-ctrl	Oligodendrocytes	microenvironment	0.867963	1.07846	-7.92591	-0.949835
PW030-701	PW030	701	65	M	right parietal	Glioblastoma, WHO Grade IV	vehicle (DMSO)	ctrl	PW030-ctrl	Tumor cells	tumor	0.576454	1.28266	-10.7934	6.07948
PW030-701	PW030	701	65	M	right parietal	Glioblastoma, WHO Grade IV	vehicle (DMSO)	ctrl	PW030-ctrl	Tumor cells	tumor	0.617313	1.24894	-10.7276	5.38638
PW030-701	PW030	701	65	M	right parietal	Glioblastoma, WHO Grade IV	vehicle (DMSO)	ctrl	PW030-ctrl	Tumor cells	tumor	0.49029	1.50288	-11.5696	5.51074
PW030-701	PW030	701	65	M	right parietal	Glioblastoma, WHO Grade IV	vehicle (DMSO)	ctrl	PW030-ctrl	Myeloid cells	microenvironment	0.965476	0.629991	-5.73988	-10.2921
PW030-701	PW030	701	65	M	right parietal	Glioblastoma, WHO Grade IV	vehicle (DMSO)	ctrl	PW030-ctrl	Tumor cells	tumor	0.724876	1.25591	-10.6802	5.67065
PW030-701	PW030	701	65	M	right parietal	Glioblastoma, WHO Grade IV	vehicle (DMSO)	ctrl	PW030-ctrl	Oligodendrocytes	microenvironment	0.800754	0.916452	-7.19846	-1.47169
PW030-701	PW030	701	65	M	right parietal	Glioblastoma, WHO Grade IV	vehicle (DMSO)	ctrl	PW030-ctrl	Myeloid cells	microenvironment	0.694341	0.875154	-10.3564	3.35984
PW030-701	PW030	701	65	M	right parietal	Glioblastoma, WHO Grade IV	vehicle (DMSO)	ctrl	PW030-ctrl	Tumor cells	tumor	0.601649	1.18289	-11.3853	5.71881
PW030-701	PW030	701	65	M	right parietal	Glioblastoma, WHO Grade IV	vehicle (DMSO)	ctrl	PW030-ctrl	Tumor cells	microenvironment	0.792698	1.24114	-10.6329	3.70724
PW030-701	PW030	701	65	M	right parietal	Glioblastoma, WHO Grade IV	vehicle (DMSO)	ctrl	PW030-ctrl	Tumor cells	tumor	0.527378	1.38888	-10.4251	4.88539
PW030-701	PW030	701	65	M	right parietal	Glioblastoma, WHO Grade IV	vehicle (DMSO)	ctrl	PW030-ctrl	Tumor cells	tumor	0.782849	1.29046	-10.9431	4.60756
PW030-701	PW030	701	65	M	right parietal	Glioblastoma, WHO Grade IV	vehicle (DMSO)	ctrl	PW030-ctrl	Tumor cells	tumor	0.543078	1.29658	-11.5579	5.75993
PW030-701	PW030	701	65	M	right parietal	Glioblastoma, WHO Grade IV	vehicle (DMSO)	ctrl	PW030-ctrl	Tumor cells	tumor	0.611112	1.1319	-11.081	5.79504
PW030-701	PW030	701	65	M	right parietal	Glioblastoma, WHO Grade IV	vehicle (DMSO)	ctrl	PW030-ctrl	Oligodendrocytes	microenvironment	0.843394	0.834302	-7.13277	-1.70839
PW030-701	PW030	701	65	M	right parietal	Glioblastoma, WHO Grade IV	vehicle (DMSO)	ctrl	PW030-ctrl	Tumor cells	tumor	0.6574	1.09241	-10.6262	3.98449
PW030-701	PW030	701	65	M	right parietal	Glioblastoma, WHO Grade IV	vehicle (DMSO)	ctrl	PW030-ctrl	Tumor cells	tumor	0.583137	1.59921	-9.59559	5.51306
PW030-701	PW030	701	65	M	right parietal	Glioblastoma, WHO Grade IV	vehicle (DMSO)	ctrl	PW030-ctrl	Tumor cells	tumor	0.568142	1.68505	-11.411	5.47154
PW030-701	PW030	701	65	M	right parietal	Glioblastoma, WHO Grade IV	vehicle (DMSO)	ctrl	PW030-ctrl	Tumor cells	tumor	0.490264	1.80633	-11.4931	5.67487
PW030-701	PW030	701	65	M	right parietal	Glioblastoma, WHO Grade IV	vehicle (DMSO)	ctrl	PW030-ctrl	Tumor cells	tumor	0.596209	1.79553	-10.8105	5.83958
PW030-701	PW030	701	65	M	right parietal	Glioblastoma, WHO Grade IV	vehicle (DMSO)	ctrl	PW030-ctrl	Tumor cells	tumor	0.505553	1.85647	-11.2781	5.3205
PW030-701	PW030	701	65	M	right parietal	Glioblastoma, WHO Grade IV	vehicle (DMSO)	ctrl	PW030-ctrl	Tumor cells	tumor	0.8236	2.19504	-11.5744	5.60861
PW030-701	PW030	701	65	M	right parietal	Glioblastoma, WHO Grade IV	vehicle (DMSO)	ctrl	PW030-ctrl	Myeloid cells	microenvironment	0.745848	0.910877	-10.4738	3.31535
PW030-701	PW030	701	65	M	right parietal	Glioblastoma, WHO Grade IV	vehicle (DMSO)	ctrl	PW030-ctrl	Tumor cells	tumor	0.494468	1.37013	-11.6221	5.34143
PW030-701	PW030	701	65	M	right parietal	Glioblastoma, WHO Grade IV	vehicle (DMSO)	ctrl	PW030-ctrl	Tumor cells	tumor	0.629745	1.13514	-11.2668	5.67668
PW030-701	PW030	701	65	M	right parietal	Glioblastoma, WHO Grade IV	vehicle (DMSO)	ctrl	PW030-ctrl	Tumor cells	tumor	0.659418	1.76584	-11.7788	5.42915
PW030-701	PW030	701	65	M	right parietal	Glioblastoma, WHO Grade IV	vehicle (DMSO)	ctrl	PW030-ctrl	Oligodendrocytes	microenvironment	0.771901	0.832037	-7.87603	-0.987138
PW030-701	PW030	701	65	M	right parietal	Glioblastoma, WHO Grade IV	vehicle (DMSO)	ctrl	PW030-ctrl	Myeloid cells	microenvironment	1.17071	0.723746	-5.55734	-9.67309
PW030-701	PW030	701	65	M	right parietal	Glioblastoma, WHO Grade IV	vehicle (DMSO)	ctrl	PW030-ctrl	Tumor cells	tumor	0.629588	1.18069	-11.0268	6.00905
PW030-701	PW030	701	65	M	right parietal	Glioblastoma, WHO Grade IV	vehicle (DMSO)	ctrl	PW030-ctrl	Tumor cells	tumor	0.438964	1.43001	-11.259	5.28725
PW030-701	PW030	701	65	M	right parietal	Glioblastoma, WHO Grade IV	vehicle (DMSO)	ctrl	PW030-ctrl	Tumor cells	tumor	0.56114	1.43869	-10.9288	5.33448
PW030-701	PW030	701	65	M	right parietal	Glioblastoma, WHO Grade IV	vehicle (DMSO)	ctrl	PW030-ctrl	Tumor cells	tumor	0.618042	1.58477	-11.0942	5.62259
PW030-701	PW030	701	65	M	right parietal	Glioblastoma, WHO Grade IV	vehicle (DMSO)	ctrl	PW030-ctrl	Tumor cells	tumor	0.479337	1.28657	-11.004	5.18338
PW030-701	PW030	701	65	M	right parietal	Glioblastoma, WHO Grade IV	vehicle (DMSO)	ctrl	PW030-ctrl	Oligodendrocytes	microenvironment	0.792802	0.977737	-7.77391	-0.957258
PW030-701	PW030	701	65	M	right parietal	Glioblastoma, WHO Grade IV	vehicle (DMSO)	ctrl	PW030-ctrl	Myeloid cells	microenvironment	1.34706	0.783005	-5.66524	-10.7299
PW030-701	PW030	701	65	M	right parietal	Glioblastoma, WHO Grade IV	vehicle (DMSO)	ctrl	PW030-ctrl	Tumor cells	tumor	0.732853	1.07081	-10.6116	3.49522
PW030-701	PW030	701	65	M	right parietal	Glioblastoma, WHO Grade IV	vehicle (DMSO)	ctrl	PW030-ctrl	Myeloid cells	microenvironment	1.29625	0.84108	-5.50877	-9.617
PW030-701	PW030	701	65	M	right parietal	Glioblastoma, WHO Grade IV	vehicle (DMSO)	ctrl	PW030-ctrl	Tumor cells	tumor	0.73094	1.79536	-11.2719	5.47756
PW030-701	PW030	701	65	M	right parietal	Glioblastoma, WHO Grade IV	vehicle (DMSO)	ctrl	PW030-ctrl	Oligodendrocytes	microenvironment	0.812875	0.958117	-7.54875	-1.11616
PW030-701	PW030	701	65	M	right parietal	Glioblastoma, WHO Grade IV	vehicle (DMSO)	ctrl	PW030-ctrl	Myeloid cells	microenvironment	1.16943	0.571315	-5.74068	-10.436
PW030-701	PW030	701	65	M	right parietal	Glioblastoma, WHO Grade IV	vehicle (DMSO)	ctrl	PW030-ctrl	Tumor cells	microenvironment	0.726151	0.899432	-10.4751	3.15972
PW030-701	PW030	701	65	M	right parietal	Glioblastoma, WHO Grade IV	vehicle (DMSO)	ctrl	PW030-ctrl	Myeloid cells	microenvironment	1.1644	0.863937	-5.12204	-10.2142
PW030-701	PW030	701	65	M	right parietal	Glioblastoma, WHO Grade IV	vehicle (DMSO)	ctrl	PW030-ctrl	Myeloid cells	microenvironment	1.14071	0.816486	-5.90983	-9.92746
PW030-701	PW030	701	65	M	right parietal	Glioblastoma, WHO Grade IV	vehicle (DMSO)	ctrl	PW030-ctrl	Tumor cells	tumor	0.507374	1.31705	-10.5115	5.68948
PW030-701	PW030	701	65	M	right parietal	Glioblastoma, WHO Grade IV	vehicle (DMSO)	ctrl	PW030-ctrl	Tumor cells	tumor	0.527209	1.39579	-11.5033	5.78306
PW030-701	PW030	701	65	M	right parietal	Glioblastoma, WHO Grade IV	vehicle (DMSO)	ctrl	PW030-ctrl	Tumor cells	tumor	0.557706	1.46066	-10.7724	5.03929
PW030-701	PW030	701	65	M	right parietal	Glioblastoma, WHO Grade IV	vehicle (DMSO)	ctrl	PW030-ctrl	Tumor cells	tumor	0.551144	1.34925	-11.2723	5.14404
PW030-701	PW030	701	65	M	right parietal	Glioblastoma, WHO Grade IV	vehicle (DMSO)	ctrl	PW030-ctrl	Myeloid cells	microenvironment	1.09098	1.01223	-5.03364	-10.2825
PW030-701	PW030	701	65	M	right parietal	Glioblastoma, WHO Grade IV	vehicle (DMSO)	ctrl	PW030-ctrl	Myeloid cells	microenvironment	0.875938	0.802298	-5.73267	-10.1664
PW030-701	PW030	701	65	M	right parietal	Glioblastoma, WHO Grade IV	vehicle (DMSO)	ctrl	PW030-ctrl	Tumor cells	tumor	0.6131	1.56847	-11.68	5.34469
PW030-701	PW030	701	65	M	right parietal	Glioblastoma, WHO Grade IV	vehicle (DMSO)	ctrl	PW030-ctrl	Myeloid cells	microenvironment	1.12884	0.833665	-6.15198	-10.8179
PW030-701	PW030	701	65	M	right parietal	Glioblastoma, WHO Grade IV	vehicle (DMSO)	ctrl	PW030-ctrl	Tumor cells	tumor	0.684622	1.95007	-11.5739	5.17058
PW030-701	PW030	701	65	M	right parietal	Glioblastoma, WHO Grade IV	vehicle (DMSO)	ctrl	PW030-ctrl	Oligodendrocytes	microenvironment	0.631049	0.860175	-7.66061	-1.13759
PW030-701	PW030	701	65	M	right parietal	Glioblastoma, WHO Grade IV	vehicle (DMSO)	ctrl	PW030-ctrl	Myeloid cells	microenvironment	1.52277	0.601197	-5.04666	-9.64809
PW030-701	PW030	701	65	M	right parietal	Glioblastoma, WHO Grade IV	vehicle (DMSO)	ctrl	PW030-ctrl	Oligodendrocytes	microenvironment	0.883671	0.807977	-7.17634	-1.63266
PW030-701	PW030	701	65	M	right parietal	Glioblastoma, WHO Grade IV	vehicle (DMSO)	ctrl	PW030-ctrl	Tumor cells	tumor	0.609619	1.48487	-11.1605	5.24392
PW030-701	PW030	701	65	M	right parietal	Glioblastoma, WHO Grade IV	vehicle (DMSO)	ctrl	PW030-ctrl	Tumor cells	tumor	0.58661	1.16936	-10.6574	5.14444
PW030-701	PW030	701	65	M	right parietal	Glioblastoma, WHO Grade IV	vehicle (DMSO)	ctrl	PW030-ctrl	Tumor cells	tumor	0.508911	1.38174	-10.6395	4.79425
PW030-701	PW030	701	65	M	right parietal	Glioblastoma, WHO Grade IV	vehicle (DMSO)	ctrl	PW030-ctrl	Myeloid cells	microenvironment	1.04466	0.880816	-5.6012	-9.846
PW030-701	PW030	701	65	M	right parietal	Glioblastoma, WHO Grade IV	vehicle (DMSO)	ctrl	PW030-ctrl	Tumor cells	tumor	0.536421	1.33521	-11.0458	5.7402
PW030-701	PW030	701	65	M	right parietal	Glioblastoma, WHO Grade IV	vehicle (DMSO)	ctrl	PW030-ctrl	Tumor cells	tumor	0.555866	1.44506	-10.8594	5.36743
PW030-701	PW030	701	65	M	right parietal	Glioblastoma, WHO Grade IV	vehicle (DMSO)	ctrl	PW030-ctrl	Tumor cells	tumor	0.629072	1.18251	-10.4799	3.19349
PW030-701	PW030	701	65	M	right parietal	Glioblastoma, WHO Grade IV	vehicle (DMSO)	ctrl	PW030-ctrl	Tumor cells	tumor	0.603938	1.3601	-11.547	5.08111
PW030-701	PW030	701	65	M	right parietal	Glioblastoma, WHO Grade IV	vehicle (DMSO)	ctrl	PW030-ctrl	Tumor cells	tumor	0.578372	1.28554	-10.4528	5.19934
PW030-701	PW030	701	65	M	right parietal	Glioblastoma, WHO Grade IV	vehicle (DMSO)	ctrl	PW030-ctrl	Oligodendrocytes	microenvironment	0.834506	0.783064	-7.43427	-1.5822
PW030-701	PW030	701	65	M	right parietal	Glioblastoma, WHO Grade IV	vehicle (DMSO)	ctrl	PW030-ctrl	Tumor cells	tumor	0.596424	1.14419	-10.5423	5.99522
PW030-701	PW030	701	65	M	right parietal	Glioblastoma, WHO Grade IV	vehicle (DMSO)	ctrl	PW030-ctrl	Myeloid cells	microenvironment	1.13637	0.741786	-5.6859	-10.3373
PW030-701	PW030	701	65	M	right parietal	Glioblastoma, WHO Grade IV	vehicle (DMSO)	ctrl	PW030-ctrl	Tumor cells	tumor	0.535862	1.24155	-11.1487	5.01508
PW030-701	PW030	701	65	M	right parietal	Glioblastoma, WHO Grade IV	vehicle (DMSO)	ctrl	PW030-ctrl	Myeloid cells	microenvironment	0.934903	0.775937	-6.1722	-10.5846
PW030-701	PW030	701	65	M	right parietal	Glioblastoma, WHO Grade IV	vehicle (DMSO)	ctrl	PW030-ctrl	Tumor cells	tumor	0.453647	1.19327	-11.1493	5.90706
PW030-701	PW030	701	65	M	right parietal	Glioblastoma, WHO Grade IV	vehicle (DMSO)	ctrl	PW030-ctrl	Tumor cells	tumor	0.58157	1.23064	-11.2314	5.56945
PW030-701	PW030	701	65	M	right parietal	Glioblastoma, WHO Grade IV	vehicle (DMSO)	ctrl	PW030-ctrl	Tumor cells	tumor	0.55685	1.30542	-11.1959	5.27287
PW030-701	PW030	701	65	M	right parietal	Glioblastoma, WHO Grade IV	vehicle (DMSO)	ctrl	PW030-ctrl	Tumor cells	tumor	0.591369	1.33907	-11.6234	5.55583
PW030-701	PW030	701	65	M	right parietal	Glioblastoma, WHO Grade IV	vehicle (DMSO)	ctrl	PW030-ctrl	Tumor cells	tumor	0.66956	1.04961	-10.5436	3.28749
PW030-701	PW030	701	65	M	right parietal	Glioblastoma, WHO Grade IV	vehicle (DMSO)	ctrl	PW030-ctrl	Tumor cells	tumor	0.62552	1.77749	-10.9707	5.68381
PW030-701	PW030	701	65	M	right parietal	Glioblastoma, WHO Grade IV	vehicle (DMSO)	ctrl	PW030-ctrl	Myeloid cells	microenvironment	0.776583	0.588888	-6.35942	-10.6997
PW030-701	PW030	701	65	M	right parietal	Glioblastoma, WHO Grade IV	vehicle (DMSO)	ctrl	PW030-ctrl	Tumor cells	tumor	0.508822	1.10061	-10.7827	5.16582
PW030-701	PW030	701	65	M	right parietal	Glioblastoma, WHO Grade IV	vehicle (DMSO)	ctrl	PW030-ctrl	Oligodendrocytes	microenvironment	0.817802	0.874724	-7.33362	-1.38827
PW030-701	PW030	701	65	M	right parietal	Glioblastoma, WHO Grade IV	vehicle (DMSO)	ctrl	PW030-ctrl	Oligodendrocytes	microenvironment	0.95431	0.946337	-7.88127	-0.925203
PW030-701	PW030	701	65	M	right parietal	Glioblastoma, WHO Grade IV	vehicle (DMSO)	ctrl	PW030-ctrl	Myeloid cells	microenvironment	0.890584	0.845517	-5.98875	-10.2188
PW030-701	PW030	701	65	M	right parietal	Glioblastoma, WHO Grade IV	vehicle (DMSO)	ctrl	PW030-ctrl	Tumor cells	tumor	0.815658	1.6268	-10.7953	5.70508
PW030-701	PW030	701	65	M	right parietal	Glioblastoma, WHO Grade IV	vehicle (DMSO)	ctrl	PW030-ctrl	Myeloid cells	microenvironment	1.17814	0.741387	-5.58385	-10.6153
PW030-701	PW030	701	65	M	right parietal	Glioblastoma, WHO Grade IV	vehicle (DMSO)	ctrl	PW030-ctrl	Myeloid cells	microenvironment	1.20516	0.809466	-5.58933	-10.3305
PW030-701	PW030	701	65	M	right parietal	Glioblastoma, WHO Grade IV	vehicle (DMSO)	ctrl	PW030-ctrl	Myeloid cells	microenvironment	1.0405	0.734357	-5.41235	-10.3879
PW030-701	PW030	701	65	M	right parietal	Glioblastoma, WHO Grade IV	vehicle (DMSO)	ctrl	PW030-ctrl	Myeloid cells	microenvironment	0.834291	0.613905	-5.95927	-10.6892
PW030-701	PW030	701	65	M	right parietal	Glioblastoma, WHO Grade IV	vehicle (DMSO)	ctrl	PW030-ctrl	Tumor cells	tumor	0.680064	1.59784	-11.7343	5.47928
PW030-701	PW030	701	65	M	right parietal	Glioblastoma, WHO Grade IV	vehicle (DMSO)	ctrl	PW030-ctrl	Tumor cells	microenvironment	0.640679	0.990188	-10.5427	3.23889
PW030-701	PW030	701	65	M	right parietal	Glioblastoma, WHO Grade IV	vehicle (DMSO)	ctrl	PW030-ctrl	Tumor cells	tumor	0.565704	1.13989	-10.6792	5.12061
PW030-701	PW030	701	65	M	right parietal	Glioblastoma, WHO Grade IV	vehicle (DMSO)	ctrl	PW030-ctrl	Myeloid cells	microenvironment	1.29054	0.841439	-5.65812	-10.5654
PW030-701	PW030	701	65	M	right parietal	Glioblastoma, WHO Grade IV	vehicle (DMSO)	ctrl	PW030-ctrl	Tumor cells	tumor	0.853353	1.20671	-10.5406	3.2676
PW030-701	PW030	701	65	M	right parietal	Glioblastoma, WHO Grade IV	vehicle (DMSO)	ctrl	PW030-ctrl	Tumor cells	microenvironment	0.863145	1.2959	-10.5887	3.62346
PW030-701	PW030	701	65	M	right parietal	Glioblastoma, WHO Grade IV	vehicle (DMSO)	ctrl	PW030-ctrl	Myeloid cells	microenvironment	1.01684	0.95026	-5.56322	-9.61654
PW030-701	PW030	701	65	M	right parietal	Glioblastoma, WHO Grade IV	vehicle (DMSO)	ctrl	PW030-ctrl	Tumor cells	tumor	0.590288	1.33248	-11.5041	5.35792
PW030-701	PW030	701	65	M	right parietal	Glioblastoma, WHO Grade IV	vehicle (DMSO)	ctrl	PW030-ctrl	Tumor cells	tumor	0.532422	1.27471	-11.6098	5.54974
PW030-701	PW030	701	65	M	right parietal	Glioblastoma, WHO Grade IV	vehicle (DMSO)	ctrl	PW030-ctrl	Tumor cells	tumor	0.557317	1.21669	-11.1718	4.69491
PW030-701	PW030	701	65	M	right parietal	Glioblastoma, WHO Grade IV	vehicle (DMSO)	ctrl	PW030-ctrl	Tumor cells	tumor	0.453532	1.36184	-10.0357	5.69503
PW030-701	PW030	701	65	M	right parietal	Glioblastoma, WHO Grade IV	vehicle (DMSO)	ctrl	PW030-ctrl	Tumor cells	tumor	0.581339	1.16601	-11.0035	4.90081
PW030-701	PW030	701	65	M	right parietal	Glioblastoma, WHO Grade IV	vehicle (DMSO)	ctrl	PW030-ctrl	Tumor cells	tumor	0.689806	1.65446	-10.8398	5.57408
PW030-701	PW030	701	65	M	right parietal	Glioblastoma, WHO Grade IV	vehicle (DMSO)	ctrl	PW030-ctrl	Oligodendrocytes	microenvironment	0.680736	0.820319	-7.70756	-1.59092
PW030-701	PW030	701	65	M	right parietal	Glioblastoma, WHO Grade IV	vehicle (DMSO)	ctrl	PW030-ctrl	Myeloid cells	microenvironment	1.13315	0.630238	-5.67814	-10.7434
PW030-701	PW030	701	65	M	right parietal	Glioblastoma, WHO Grade IV	vehicle (DMSO)	ctrl	PW030-ctrl	Tumor cells	tumor	0.795314	1.39805	-10.4438	5.90711
PW030-701	PW030	701	65	M	right parietal	Glioblastoma, WHO Grade IV	vehicle (DMSO)	ctrl	PW030-ctrl	Tumor cells	tumor	0.51666	1.35078	-10.0957	6.00882
PW030-701	PW030	701	65	M	right parietal	Glioblastoma, WHO Grade IV	vehicle (DMSO)	ctrl	PW030-ctrl	Tumor cells	tumor	0.57795	1.37977	-11.035	5.12688
PW030-701	PW030	701	65	M	right parietal	Glioblastoma, WHO Grade IV	vehicle (DMSO)	ctrl	PW030-ctrl	Myeloid cells	microenvironment	1.30152	0.826253	-5.74305	-9.97736
PW030-701	PW030	701	65	M	right parietal	Glioblastoma, WHO Grade IV	vehicle (DMSO)	ctrl	PW030-ctrl	Tumor cells	tumor	0.534848	1.39739	-11.6383	5.40756
PW030-701	PW030	701	65	M	right parietal	Glioblastoma, WHO Grade IV	vehicle (DMSO)	ctrl	PW030-ctrl	Tumor cells	tumor	0.627723	1.29929	-10.8734	5.5072
PW030-701	PW030	701	65	M	right parietal	Glioblastoma, WHO Grade IV	vehicle (DMSO)	ctrl	PW030-ctrl	Tumor cells	tumor	0.572629	1.48322	-11.3927	5.96448
PW030-701	PW030	701	65	M	right parietal	Glioblastoma, WHO Grade IV	vehicle (DMSO)	ctrl	PW030-ctrl	Tumor cells	tumor	0.434819	1.32119	-11.1147	5.53408
PW030-701	PW030	701	65	M	right parietal	Glioblastoma, WHO Grade IV	vehicle (DMSO)	ctrl	PW030-ctrl	Myeloid cells	microenvironment	1.07106	0.658038	-5.76721	-10.2735
PW030-701	PW030	701	65	M	right parietal	Glioblastoma, WHO Grade IV	vehicle (DMSO)	ctrl	PW030-ctrl	Myeloid cells	microenvironment	0.917574	1.02278	-10.4666	3.19214
PW030-701	PW030	701	65	M	right parietal	Glioblastoma, WHO Grade IV	vehicle (DMSO)	ctrl	PW030-ctrl	Myeloid cells	microenvironment	0.918385	0.930966	-5.74408	-9.83019
PW030-701	PW030	701	65	M	right parietal	Glioblastoma, WHO Grade IV	vehicle (DMSO)	ctrl	PW030-ctrl	Myeloid cells	microenvironment	0.704259	0.569095	-5.95487	-10.6354
PW030-701	PW030	701	65	M	right parietal	Glioblastoma, WHO Grade IV	vehicle (DMSO)	ctrl	PW030-ctrl	Tumor cells	tumor	0.678795	1.05097	-10.5029	3.18116
PW030-701	PW030	701	65	M	right parietal	Glioblastoma, WHO Grade IV	vehicle (DMSO)	ctrl	PW030-ctrl	Oligodendrocytes	microenvironment	0.789794	0.956703	-7.35255	-1.44793
PW030-701	PW030	701	65	M	right parietal	Glioblastoma, WHO Grade IV	vehicle (DMSO)	ctrl	PW030-ctrl	Tumor cells	tumor	0.702855	1.45931	-11.4046	5.04006
PW030-701	PW030	701	65	M	right parietal	Glioblastoma, WHO Grade IV	vehicle (DMSO)	ctrl	PW030-ctrl	Oligodendrocytes	microenvironment	0.770341	1.02257	-7.78635	-0.969808
PW030-701	PW030	701	65	M	right parietal	Glioblastoma, WHO Grade IV	vehicle (DMSO)	ctrl	PW030-ctrl	Tumor cells	tumor	0.589211	1.13678	-10.0823	4.78577
PW030-701	PW030	701	65	M	right parietal	Glioblastoma, WHO Grade IV	vehicle (DMSO)	ctrl	PW030-ctrl	Tumor cells	tumor	0.526137	1.31128	-9.84218	5.67553
PW030-701	PW030	701	65	M	right parietal	Glioblastoma, WHO Grade IV	vehicle (DMSO)	ctrl	PW030-ctrl	Tumor cells	tumor	0.509303	1.35635	-10.527	5.066
PW030-701	PW030	701	65	M	right parietal	Glioblastoma, WHO Grade IV	vehicle (DMSO)	ctrl	PW030-ctrl	Tumor cells	tumor	0.49705	1.2832	-9.21619	5.52945
PW030-701	PW030	701	65	M	right parietal	Glioblastoma, WHO Grade IV	vehicle (DMSO)	ctrl	PW030-ctrl	Oligodendrocytes	microenvironment	0.883015	0.638009	-7.31774	-1.1544
PW030-701	PW030	701	65	M	right parietal	Glioblastoma, WHO Grade IV	vehicle (DMSO)	ctrl	PW030-ctrl	Tumor cells	tumor	0.614289	1.25673	-11.2402	5.62979
PW030-701	PW030	701	65	M	right parietal	Glioblastoma, WHO Grade IV	vehicle (DMSO)	ctrl	PW030-ctrl	Tumor cells	tumor	0.484465	1.76014	-11.3594	5.4256
PW030-701	PW030	701	65	M	right parietal	Glioblastoma, WHO Grade IV	vehicle (DMSO)	ctrl	PW030-ctrl	Tumor cells	tumor	0.589834	1.28506	-10.7186	5.47868
PW030-701	PW030	701	65	M	right parietal	Glioblastoma, WHO Grade IV	vehicle (DMSO)	ctrl	PW030-ctrl	Tumor cells	tumor	0.541753	1.30546	-11.424	5.91587
PW030-701	PW030	701	65	M	right parietal	Glioblastoma, WHO Grade IV	vehicle (DMSO)	ctrl	PW030-ctrl	Myeloid cells	microenvironment	0.811723	0.687529	-6.07049	-10.6223
PW030-701	PW030	701	65	M	right parietal	Glioblastoma, WHO Grade IV	vehicle (DMSO)	ctrl	PW030-ctrl	Tumor cells	tumor	0.593354	1.15009	-10.6513	5.66887
PW030-701	PW030	701	65	M	right parietal	Glioblastoma, WHO Grade IV	vehicle (DMSO)	ctrl	PW030-ctrl	Tumor cells	tumor	0.559618	1.26753	-10.9973	5.32724
PW030-701	PW030	701	65	M	right parietal	Glioblastoma, WHO Grade IV	vehicle (DMSO)	ctrl	PW030-ctrl	Tumor cells	tumor	0.486397	0.991069	-10.8763	5.19872
PW030-701	PW030	701	65	M	right parietal	Glioblastoma, WHO Grade IV	vehicle (DMSO)	ctrl	PW030-ctrl	Tumor cells	tumor	0.648791	1.67473	-11.2099	4.61784
PW030-701	PW030	701	65	M	right parietal	Glioblastoma, WHO Grade IV	vehicle (DMSO)	ctrl	PW030-ctrl	Myeloid cells	microenvironment	1.76654	0.958174	-4.9531	-10.3478
PW030-701	PW030	701	65	M	right parietal	Glioblastoma, WHO Grade IV	vehicle (DMSO)	ctrl	PW030-ctrl	Tumor cells	tumor	0.576617	0.960732	-10.6398	3.68573
PW030-701	PW030	701	65	M	right parietal	Glioblastoma, WHO Grade IV	vehicle (DMSO)	ctrl	PW030-ctrl	Tumor cells	tumor	0.622386	1.50547	-10.7305	4.85418
PW030-701	PW030	701	65	M	right parietal	Glioblastoma, WHO Grade IV	vehicle (DMSO)	ctrl	PW030-ctrl	Tumor cells	tumor	0.657124	1.44246	-11.5142	5.54919
PW030-701	PW030	701	65	M	right parietal	Glioblastoma, WHO Grade IV	vehicle (DMSO)	ctrl	PW030-ctrl	Tumor cells	tumor	0.526089	1.36467	-10.838	4.95381
PW030-701	PW030	701	65	M	right parietal	Glioblastoma, WHO Grade IV	vehicle (DMSO)	ctrl	PW030-ctrl	Myeloid cells	microenvironment	0.912314	0.818684	-5.22096	-9.58618
PW030-701	PW030	701	65	M	right parietal	Glioblastoma, WHO Grade IV	vehicle (DMSO)	ctrl	PW030-ctrl	Myeloid cells	microenvironment	1.07853	0.708913	-5.61556	-10.6729
PW030-701	PW030	701	65	M	right parietal	Glioblastoma, WHO Grade IV	vehicle (DMSO)	ctrl	PW030-ctrl	Tumor cells	tumor	0.678942	1.37682	-11.4025	5.69209
PW030-701	PW030	701	65	M	right parietal	Glioblastoma, WHO Grade IV	vehicle (DMSO)	ctrl	PW030-ctrl	Tumor cells	tumor	0.593185	1.37495	-11.6938	5.32727
PW030-701	PW030	701	65	M	right parietal	Glioblastoma, WHO Grade IV	vehicle (DMSO)	ctrl	PW030-ctrl	Tumor cells	tumor	0.533479	1.19141	-10.6787	6.08636
PW030-701	PW030	701	65	M	right parietal	Glioblastoma, WHO Grade IV	vehicle (DMSO)	ctrl	PW030-ctrl	Tumor cells	tumor	0.585797	1.08586	-10.8687	5.59545
PW030-701	PW030	701	65	M	right parietal	Glioblastoma, WHO Grade IV	vehicle (DMSO)	ctrl	PW030-ctrl	Tumor cells	tumor	0.801624	1.37791	-10.7631	5.85426
PW030-701	PW030	701	65	M	right parietal	Glioblastoma, WHO Grade IV	vehicle (DMSO)	ctrl	PW030-ctrl	Tumor cells	tumor	0.722008	1.25138	-11.2237	4.98207
PW030-701	PW030	701	65	M	right parietal	Glioblastoma, WHO Grade IV	vehicle (DMSO)	ctrl	PW030-ctrl	Tumor cells	tumor	0.816458	1.21623	-10.2389	5.55039
PW030-701	PW030	701	65	M	right parietal	Glioblastoma, WHO Grade IV	vehicle (DMSO)	ctrl	PW030-ctrl	Tumor cells	tumor	0.552234	1.25642	-11.3882	5.71319
PW030-701	PW030	701	65	M	right parietal	Glioblastoma, WHO Grade IV	vehicle (DMSO)	ctrl	PW030-ctrl	Tumor cells	tumor	0.594668	1.2696	-11.2171	5.50266
PW030-701	PW030	701	65	M	right parietal	Glioblastoma, WHO Grade IV	vehicle (DMSO)	ctrl	PW030-ctrl	Tumor cells	tumor	0.505993	1.40376	-9.23131	5.5877
PW030-701	PW030	701	65	M	right parietal	Glioblastoma, WHO Grade IV	vehicle (DMSO)	ctrl	PW030-ctrl	Myeloid cells	microenvironment	0.851353	0.619829	-6.1278	-10.6448
PW030-701	PW030	701	65	M	right parietal	Glioblastoma, WHO Grade IV	vehicle (DMSO)	ctrl	PW030-ctrl	Tumor cells	tumor	0.493746	1.2347	-11.0064	5.83835
PW030-701	PW030	701	65	M	right parietal	Glioblastoma, WHO Grade IV	vehicle (DMSO)	ctrl	PW030-ctrl	Myeloid cells	microenvironment	0.850444	0.622139	-5.83682	-10.7506
PW030-701	PW030	701	65	M	right parietal	Glioblastoma, WHO Grade IV	vehicle (DMSO)	ctrl	PW030-ctrl	Myeloid cells	microenvironment	1.11679	0.818153	-5.72609	-10.7459
PW030-701	PW030	701	65	M	right parietal	Glioblastoma, WHO Grade IV	vehicle (DMSO)	ctrl	PW030-ctrl	Myeloid cells	microenvironment	1.24892	0.800919	-5.3854	-10.1077
PW030-701	PW030	701	65	M	right parietal	Glioblastoma, WHO Grade IV	vehicle (DMSO)	ctrl	PW030-ctrl	Tumor cells	tumor	0.66126	1.17377	-11.2812	5.21786
PW030-701	PW030	701	65	M	right parietal	Glioblastoma, WHO Grade IV	vehicle (DMSO)	ctrl	PW030-ctrl	Tumor cells	tumor	0.576893	1.27265	-11.6323	5.15227
PW030-701	PW030	701	65	M	right parietal	Glioblastoma, WHO Grade IV	vehicle (DMSO)	ctrl	PW030-ctrl	Myeloid cells	microenvironment	0.633349	0.524629	-6.35105	-10.6566
PW030-701	PW030	701	65	M	right parietal	Glioblastoma, WHO Grade IV	vehicle (DMSO)	ctrl	PW030-ctrl	Tumor cells	tumor	0.674473	1.30729	-11.1556	5.25926
PW030-701	PW030	701	65	M	right parietal	Glioblastoma, WHO Grade IV	vehicle (DMSO)	ctrl	PW030-ctrl	Tumor cells	tumor	0.690773	1.54463	-11.4297	5.54749
PW030-701	PW030	701	65	M	right parietal	Glioblastoma, WHO Grade IV	vehicle (DMSO)	ctrl	PW030-ctrl	Oligodendrocytes	microenvironment	0.786892	0.99764	-7.80631	-0.924002
PW030-701	PW030	701	65	M	right parietal	Glioblastoma, WHO Grade IV	vehicle (DMSO)	ctrl	PW030-ctrl	Tumor cells	tumor	0.678463	1.30158	-11.3482	5.25501
PW030-701	PW030	701	65	M	right parietal	Glioblastoma, WHO Grade IV	vehicle (DMSO)	ctrl	PW030-ctrl	Tumor cells	tumor	0.673911	1.72417	-10.9139	5.47858
PW030-701	PW030	701	65	M	right parietal	Glioblastoma, WHO Grade IV	vehicle (DMSO)	ctrl	PW030-ctrl	Tumor cells	tumor	0.547504	1.636	-11.6844	5.35461
PW030-701	PW030	701	65	M	right parietal	Glioblastoma, WHO Grade IV	vehicle (DMSO)	ctrl	PW030-ctrl	Myeloid cells	microenvironment	0.878537	0.471671	-6.22729	-10.8318
PW030-701	PW030	701	65	M	right parietal	Glioblastoma, WHO Grade IV	vehicle (DMSO)	ctrl	PW030-ctrl	Oligodendrocytes	microenvironment	0.925344	0.733961	-7.30389	-1.39396
PW030-701	PW030	701	65	M	right parietal	Glioblastoma, WHO Grade IV	vehicle (DMSO)	ctrl	PW030-ctrl	Tumor cells	tumor	0.70172	1.57186	-11.675	5.54506
PW030-701	PW030	701	65	M	right parietal	Glioblastoma, WHO Grade IV	vehicle (DMSO)	ctrl	PW030-ctrl	Tumor cells	tumor	0.563625	1.43082	-11.6745	5.36205
PW030-701	PW030	701	65	M	right parietal	Glioblastoma, WHO Grade IV	vehicle (DMSO)	ctrl	PW030-ctrl	Myeloid cells	microenvironment	0.848001	1.1179	-5.73222	-9.72952
PW030-701	PW030	701	65	M	right parietal	Glioblastoma, WHO Grade IV	vehicle (DMSO)	ctrl	PW030-ctrl	Tumor cells	microenvironment	0.924553	0.694048	-7.96873	-0.881523
PW030-701	PW030	701	65	M	right parietal	Glioblastoma, WHO Grade IV	vehicle (DMSO)	ctrl	PW030-ctrl	Tumor cells	tumor	0.523199	1.43411	-11.379	5.78196
PW030-701	PW030	701	65	M	right parietal	Glioblastoma, WHO Grade IV	vehicle (DMSO)	ctrl	PW030-ctrl	Tumor cells	tumor	0.552205	1.19207	-10.7492	5.72322
PW030-701	PW030	701	65	M	right parietal	Glioblastoma, WHO Grade IV	vehicle (DMSO)	ctrl	PW030-ctrl	Tumor cells	tumor	0.560228	1.5014	-11.3638	5.65986
PW030-701	PW030	701	65	M	right parietal	Glioblastoma, WHO Grade IV	vehicle (DMSO)	ctrl	PW030-ctrl	Tumor cells	tumor	0.63514	1.35206	-11.2358	5.12391
PW030-701	PW030	701	65	M	right parietal	Glioblastoma, WHO Grade IV	vehicle (DMSO)	ctrl	PW030-ctrl	Tumor cells	tumor	0.727522	1.38355	-9.77319	5.66183
PW030-701	PW030	701	65	M	right parietal	Glioblastoma, WHO Grade IV	vehicle (DMSO)	ctrl	PW030-ctrl	Tumor cells	tumor	0.601682	1.2408	-10.8424	5.4913
PW030-701	PW030	701	65	M	right parietal	Glioblastoma, WHO Grade IV	vehicle (DMSO)	ctrl	PW030-ctrl	Tumor cells	tumor	0.566051	1.26424	-10.7196	6.09172
PW030-701	PW030	701	65	M	right parietal	Glioblastoma, WHO Grade IV	vehicle (DMSO)	ctrl	PW030-ctrl	Tumor cells	tumor	0.640837	1.2813	-11.4552	5.66742
PW030-701	PW030	701	65	M	right parietal	Glioblastoma, WHO Grade IV	vehicle (DMSO)	ctrl	PW030-ctrl	Tumor cells	tumor	0.734914	1.48028	-10.6914	3.60109
PW030-701	PW030	701	65	M	right parietal	Glioblastoma, WHO Grade IV	vehicle (DMSO)	ctrl	PW030-ctrl	Tumor cells	tumor	0.532208	1.02486	-10.4945	3.13233
PW030-701	PW030	701	65	M	right parietal	Glioblastoma, WHO Grade IV	vehicle (DMSO)	ctrl	PW030-ctrl	Tumor cells	tumor	0.548148	1.09573	-11.1617	6.07289
PW030-701	PW030	701	65	M	right parietal	Glioblastoma, WHO Grade IV	vehicle (DMSO)	ctrl	PW030-ctrl	Tumor cells	tumor	0.730623	1.29282	-10.527	3.20169
PW030-701	PW030	701	65	M	right parietal	Glioblastoma, WHO Grade IV	vehicle (DMSO)	ctrl	PW030-ctrl	Tumor cells	tumor	0.623845	1.35731	-10.6667	5.33975
PW030-701	PW030	701	65	M	right parietal	Glioblastoma, WHO Grade IV	vehicle (DMSO)	ctrl	PW030-ctrl	Myeloid cells	microenvironment	1.15916	0.686748	-5.38598	-10.1529
PW030-701	PW030	701	65	M	right parietal	Glioblastoma, WHO Grade IV	vehicle (DMSO)	ctrl	PW030-ctrl	Myeloid cells	microenvironment	0.982376	0.662641	-6.02953	-10.38
PW030-701	PW030	701	65	M	right parietal	Glioblastoma, WHO Grade IV	vehicle (DMSO)	ctrl	PW030-ctrl	Tumor cells	tumor	0.522143	1.1737	-10.4497	5.03023
PW030-701	PW030	701	65	M	right parietal	Glioblastoma, WHO Grade IV	vehicle (DMSO)	ctrl	PW030-ctrl	Myeloid cells	microenvironment	0.877534	0.507255	-6.19722	-10.8062
PW030-701	PW030	701	65	M	right parietal	Glioblastoma, WHO Grade IV	vehicle (DMSO)	ctrl	PW030-ctrl	Tumor cells	tumor	0.531248	1.39814	-11.6319	5.39831
PW030-701	PW030	701	65	M	right parietal	Glioblastoma, WHO Grade IV	vehicle (DMSO)	ctrl	PW030-ctrl	Tumor cells	tumor	0.768972	1.18115	-10.5259	3.18961
PW030-701	PW030	701	65	M	right parietal	Glioblastoma, WHO Grade IV	vehicle (DMSO)	ctrl	PW030-ctrl	Myeloid cells	microenvironment	1.05829	0.955219	-5.85509	-9.80919
PW030-701	PW030	701	65	M	right parietal	Glioblastoma, WHO Grade IV	vehicle (DMSO)	ctrl	PW030-ctrl	Tumor cells	tumor	0.519423	1.24312	-11.5799	5.09145
PW030-701	PW030	701	65	M	right parietal	Glioblastoma, WHO Grade IV	vehicle (DMSO)	ctrl	PW030-ctrl	Tumor cells	tumor	0.593714	1.4119	-11.1161	5.47322
PW030-701	PW030	701	65	M	right parietal	Glioblastoma, WHO Grade IV	vehicle (DMSO)	ctrl	PW030-ctrl	Tumor cells	microenvironment	0.748048	1.0421	-10.4703	3.14953
PW030-701	PW030	701	65	M	right parietal	Glioblastoma, WHO Grade IV	vehicle (DMSO)	ctrl	PW030-ctrl	Tumor cells	tumor	0.547078	1.29207	-11.0073	5.08258
PW030-701	PW030	701	65	M	right parietal	Glioblastoma, WHO Grade IV	vehicle (DMSO)	ctrl	PW030-ctrl	Tumor cells	tumor	0.585881	1.68634	-11.0167	5.11577
PW030-701	PW030	701	65	M	right parietal	Glioblastoma, WHO Grade IV	vehicle (DMSO)	ctrl	PW030-ctrl	Tumor cells	tumor	0.577878	1.55343	-11.4695	5.67256
PW030-701	PW030	701	65	M	right parietal	Glioblastoma, WHO Grade IV	vehicle (DMSO)	ctrl	PW030-ctrl	Myeloid cells	microenvironment	1.57802	0.873181	-5.3555	-10.3609
PW030-701	PW030	701	65	M	right parietal	Glioblastoma, WHO Grade IV	vehicle (DMSO)	ctrl	PW030-ctrl	Tumor cells	tumor	0.554927	1.19876	-9.74921	5.28567
PW030-701	PW030	701	65	M	right parietal	Glioblastoma, WHO Grade IV	vehicle (DMSO)	ctrl	PW030-ctrl	Myeloid cells	microenvironment	0.481462	0.500244	-6.02807	-10.3962
PW030-701	PW030	701	65	M	right parietal	Glioblastoma, WHO Grade IV	vehicle (DMSO)	ctrl	PW030-ctrl	Myeloid cells	microenvironment	1.26014	0.738948	-5.65279	-10.4378
PW030-701	PW030	701	65	M	right parietal	Glioblastoma, WHO Grade IV	vehicle (DMSO)	ctrl	PW030-ctrl	Oligodendrocytes	microenvironment	0.901377	0.859346	-7.42302	-1.59499
PW030-701	PW030	701	65	M	right parietal	Glioblastoma, WHO Grade IV	vehicle (DMSO)	ctrl	PW030-ctrl	Tumor cells	tumor	0.658379	1.57106	-10.8242	5.69997
PW030-701	PW030	701	65	M	right parietal	Glioblastoma, WHO Grade IV	vehicle (DMSO)	ctrl	PW030-ctrl	Tumor cells	tumor	0.635936	1.41046	-9.38811	5.75903
PW030-701	PW030	701	65	M	right parietal	Glioblastoma, WHO Grade IV	vehicle (DMSO)	ctrl	PW030-ctrl	Myeloid cells	microenvironment	0.599866	0.5672	-6.21361	-9.87668
PW030-701	PW030	701	65	M	right parietal	Glioblastoma, WHO Grade IV	vehicle (DMSO)	ctrl	PW030-ctrl	Myeloid cells	microenvironment	1.22318	0.857869	-5.66747	-10.3069
PW030-701	PW030	701	65	M	right parietal	Glioblastoma, WHO Grade IV	vehicle (DMSO)	ctrl	PW030-ctrl	Myeloid cells	microenvironment	1.06027	0.795928	-5.55626	-10.0583
PW030-701	PW030	701	65	M	right parietal	Glioblastoma, WHO Grade IV	vehicle (DMSO)	ctrl	PW030-ctrl	Tumor cells	tumor	0.701994	1.69839	-11.3075	5.79906
PW030-701	PW030	701	65	M	right parietal	Glioblastoma, WHO Grade IV	vehicle (DMSO)	ctrl	PW030-ctrl	Tumor cells	tumor	0.499283	1.41045	-11.1818	5.26375
PW030-701	PW030	701	65	M	right parietal	Glioblastoma, WHO Grade IV	vehicle (DMSO)	ctrl	PW030-ctrl	Tumor cells	microenvironment	0.917758	0.971302	-7.942	-0.981804
PW030-701	PW030	701	65	M	right parietal	Glioblastoma, WHO Grade IV	vehicle (DMSO)	ctrl	PW030-ctrl	Tumor cells	tumor	0.688945	1.70767	-11.6465	5.30124
PW030-701	PW030	701	65	M	right parietal	Glioblastoma, WHO Grade IV	vehicle (DMSO)	ctrl	PW030-ctrl	Myeloid cells	microenvironment	0.772155	0.695943	-6.2164	-10.5823
PW030-701	PW030	701	65	M	right parietal	Glioblastoma, WHO Grade IV	vehicle (DMSO)	ctrl	PW030-ctrl	Tumor cells	tumor	0.652878	1.55171	-11.1363	5.69524
PW030-701	PW030	701	65	M	right parietal	Glioblastoma, WHO Grade IV	vehicle (DMSO)	ctrl	PW030-ctrl	Tumor cells	tumor	0.50754	1.34816	-11.1936	4.97024
PW030-701	PW030	701	65	M	right parietal	Glioblastoma, WHO Grade IV	vehicle (DMSO)	ctrl	PW030-ctrl	Tumor cells	tumor	0.479494	1.10411	-9.47036	5.86597
PW030-701	PW030	701	65	M	right parietal	Glioblastoma, WHO Grade IV	vehicle (DMSO)	ctrl	PW030-ctrl	Tumor cells	tumor	0.651318	1.24488	-11.1281	5.54495
PW030-701	PW030	701	65	M	right parietal	Glioblastoma, WHO Grade IV	vehicle (DMSO)	ctrl	PW030-ctrl	Tumor cells	tumor	0.636603	1.46245	-10.5702	5.2826
PW030-701	PW030	701	65	M	right parietal	Glioblastoma, WHO Grade IV	vehicle (DMSO)	ctrl	PW030-ctrl	Tumor cells	tumor	0.577227	1.14884	-10.9545	5.89788
PW030-701	PW030	701	65	M	right parietal	Glioblastoma, WHO Grade IV	vehicle (DMSO)	ctrl	PW030-ctrl	Tumor cells	tumor	0.601916	1.35913	-10.7928	4.92319
PW030-701	PW030	701	65	M	right parietal	Glioblastoma, WHO Grade IV	vehicle (DMSO)	ctrl	PW030-ctrl	Myeloid cells	microenvironment	1.05452	0.635749	-5.6415	-10.5329
PW030-701	PW030	701	65	M	right parietal	Glioblastoma, WHO Grade IV	vehicle (DMSO)	ctrl	PW030-ctrl	Oligodendrocytes	microenvironment	0.850405	0.993045	-7.52784	-1.48217
PW030-701	PW030	701	65	M	right parietal	Glioblastoma, WHO Grade IV	vehicle (DMSO)	ctrl	PW030-ctrl	Oligodendrocytes	microenvironment	0.94833	1.18383	-7.36533	-1.23826
PW030-701	PW030	701	65	M	right parietal	Glioblastoma, WHO Grade IV	vehicle (DMSO)	ctrl	PW030-ctrl	Tumor cells	tumor	0.551021	1.28866	-11.2109	4.92848
PW030-701	PW030	701	65	M	right parietal	Glioblastoma, WHO Grade IV	vehicle (DMSO)	ctrl	PW030-ctrl	Tumor cells	tumor	0.63345	1.5859	-10.4084	5.68324
PW030-701	PW030	701	65	M	right parietal	Glioblastoma, WHO Grade IV	vehicle (DMSO)	ctrl	PW030-ctrl	Tumor cells	tumor	0.545757	1.34325	-11.2259	5.95063
PW030-701	PW030	701	65	M	right parietal	Glioblastoma, WHO Grade IV	vehicle (DMSO)	ctrl	PW030-ctrl	Tumor cells	tumor	0.544017	1.45236	-10.6587	5.19491
PW030-701	PW030	701	65	M	right parietal	Glioblastoma, WHO Grade IV	vehicle (DMSO)	ctrl	PW030-ctrl	Tumor cells	tumor	0.604808	1.11571	-11.1769	6.02736
PW030-701	PW030	701	65	M	right parietal	Glioblastoma, WHO Grade IV	vehicle (DMSO)	ctrl	PW030-ctrl	Tumor cells	tumor	0.738712	1.67574	-10.9165	5.64577
PW030-701	PW030	701	65	M	right parietal	Glioblastoma, WHO Grade IV	vehicle (DMSO)	ctrl	PW030-ctrl	Tumor cells	tumor	0.520144	1.65887	-10.4389	5.85237
PW030-701	PW030	701	65	M	right parietal	Glioblastoma, WHO Grade IV	vehicle (DMSO)	ctrl	PW030-ctrl	Tumor cells	microenvironment	0.953043	1.07315	-10.4882	3.16139
PW030-701	PW030	701	65	M	right parietal	Glioblastoma, WHO Grade IV	vehicle (DMSO)	ctrl	PW030-ctrl	Tumor cells	tumor	0.548306	1.30612	-11.3686	5.73175
PW030-701	PW030	701	65	M	right parietal	Glioblastoma, WHO Grade IV	vehicle (DMSO)	ctrl	PW030-ctrl	Myeloid cells	microenvironment	1.02071	0.618417	-5.65295	-10.4149
PW030-701	PW030	701	65	M	right parietal	Glioblastoma, WHO Grade IV	vehicle (DMSO)	ctrl	PW030-ctrl	Tumor cells	tumor	0.480515	1.13493	-10.3694	5.82177
PW030-701	PW030	701	65	M	right parietal	Glioblastoma, WHO Grade IV	vehicle (DMSO)	ctrl	PW030-ctrl	Tumor cells	tumor	0.539449	1.47881	-11.0579	5.25609
PW030-701	PW030	701	65	M	right parietal	Glioblastoma, WHO Grade IV	vehicle (DMSO)	ctrl	PW030-ctrl	Myeloid cells	microenvironment	1.09406	0.898012	-5.48456	-9.72941
PW030-701	PW030	701	65	M	right parietal	Glioblastoma, WHO Grade IV	vehicle (DMSO)	ctrl	PW030-ctrl	Tumor cells	microenvironment	0.868117	1.21027	-10.5454	3.34352
PW030-701	PW030	701	65	M	right parietal	Glioblastoma, WHO Grade IV	vehicle (DMSO)	ctrl	PW030-ctrl	Tumor cells	tumor	0.599372	1.2579	-11.2532	5.2092
PW030-701	PW030	701	65	M	right parietal	Glioblastoma, WHO Grade IV	vehicle (DMSO)	ctrl	PW030-ctrl	Oligodendrocytes	microenvironment	0.859377	1.09312	-7.17615	-1.49304
PW030-701	PW030	701	65	M	right parietal	Glioblastoma, WHO Grade IV	vehicle (DMSO)	ctrl	PW030-ctrl	Myeloid cells	microenvironment	0.851277	0.737523	-6.19114	-10.803
PW030-701	PW030	701	65	M	right parietal	Glioblastoma, WHO Grade IV	vehicle (DMSO)	ctrl	PW030-ctrl	Tumor cells	tumor	0.703056	1.09416	-10.5697	3.20508
PW030-701	PW030	701	65	M	right parietal	Glioblastoma, WHO Grade IV	vehicle (DMSO)	ctrl	PW030-ctrl	Oligodendrocytes	microenvironment	0.89496	0.908951	-7.86231	-1.12226
PW030-701	PW030	701	65	M	right parietal	Glioblastoma, WHO Grade IV	vehicle (DMSO)	ctrl	PW030-ctrl	Myeloid cells	microenvironment	0.862519	0.616182	-6.26293	-10.8478
PW030-701	PW030	701	65	M	right parietal	Glioblastoma, WHO Grade IV	vehicle (DMSO)	ctrl	PW030-ctrl	Tumor cells	tumor	0.634573	1.61827	-11.7843	5.48671
PW030-701	PW030	701	65	M	right parietal	Glioblastoma, WHO Grade IV	vehicle (DMSO)	ctrl	PW030-ctrl	Myeloid cells	microenvironment	1.16215	0.836244	-5.53793	-10.1452
PW030-701	PW030	701	65	M	right parietal	Glioblastoma, WHO Grade IV	vehicle (DMSO)	ctrl	PW030-ctrl	Tumor cells	tumor	0.667367	1.46142	-10.8922	4.68241
PW030-701	PW030	701	65	M	right parietal	Glioblastoma, WHO Grade IV	vehicle (DMSO)	ctrl	PW030-ctrl	Tumor cells	tumor	0.533604	1.34877	-11.1512	5.60516
PW030-701	PW030	701	65	M	right parietal	Glioblastoma, WHO Grade IV	vehicle (DMSO)	ctrl	PW030-ctrl	Tumor cells	tumor	0.593438	1.74987	-10.4506	5.57699
PW030-701	PW030	701	65	M	right parietal	Glioblastoma, WHO Grade IV	vehicle (DMSO)	ctrl	PW030-ctrl	Oligodendrocytes	microenvironment	0.919644	0.960664	-7.42346	-1.67054
PW030-701	PW030	701	65	M	right parietal	Glioblastoma, WHO Grade IV	vehicle (DMSO)	ctrl	PW030-ctrl	Tumor cells	tumor	0.42761	1.26371	-10.227	5.89704
PW030-701	PW030	701	65	M	right parietal	Glioblastoma, WHO Grade IV	vehicle (DMSO)	ctrl	PW030-ctrl	Tumor cells	tumor	0.45221	1.27378	-11.1266	5.75373
PW030-701	PW030	701	65	M	right parietal	Glioblastoma, WHO Grade IV	vehicle (DMSO)	ctrl	PW030-ctrl	Tumor cells	tumor	0.509295	1.43097	-11.6539	5.59293
PW030-701	PW030	701	65	M	right parietal	Glioblastoma, WHO Grade IV	vehicle (DMSO)	ctrl	PW030-ctrl	Tumor cells	tumor	0.534259	1.6942	-10.8503	5.25383
PW030-701	PW030	701	65	M	right parietal	Glioblastoma, WHO Grade IV	vehicle (DMSO)	ctrl	PW030-ctrl	Tumor cells	tumor	0.653633	1.06528	-11.4211	5.95898
PW030-701	PW030	701	65	M	right parietal	Glioblastoma, WHO Grade IV	vehicle (DMSO)	ctrl	PW030-ctrl	Myeloid cells	microenvironment	0.791265	0.69977	-5.52647	-9.98234
PW030-701	PW030	701	65	M	right parietal	Glioblastoma, WHO Grade IV	vehicle (DMSO)	ctrl	PW030-ctrl	Tumor cells	tumor	0.536097	1.42161	-11.3046	4.95993
PW030-701	PW030	701	65	M	right parietal	Glioblastoma, WHO Grade IV	vehicle (DMSO)	ctrl	PW030-ctrl	Tumor cells	tumor	0.590948	1.28695	-11.3863	5.47427
PW030-701	PW030	701	65	M	right parietal	Glioblastoma, WHO Grade IV	vehicle (DMSO)	ctrl	PW030-ctrl	Myeloid cells	microenvironment	1.02732	0.757234	-6.0921	-10.4588
PW030-701	PW030	701	65	M	right parietal	Glioblastoma, WHO Grade IV	vehicle (DMSO)	ctrl	PW030-ctrl	Tumor cells	tumor	0.608527	1.32476	-10.7535	3.97832
PW030-701	PW030	701	65	M	right parietal	Glioblastoma, WHO Grade IV	vehicle (DMSO)	ctrl	PW030-ctrl	Myeloid cells	microenvironment	1.02537	0.810099	-5.9428	-10.4908
PW030-701	PW030	701	65	M	right parietal	Glioblastoma, WHO Grade IV	vehicle (DMSO)	ctrl	PW030-ctrl	Oligodendrocytes	microenvironment	0.852991	0.878164	-7.79667	-1.08379
PW030-701	PW030	701	65	M	right parietal	Glioblastoma, WHO Grade IV	vehicle (DMSO)	ctrl	PW030-ctrl	Myeloid cells	microenvironment	0.78342	0.827985	-10.4365	3.09605
PW030-701	PW030	701	65	M	right parietal	Glioblastoma, WHO Grade IV	vehicle (DMSO)	ctrl	PW030-ctrl	Tumor cells	tumor	0.499675	1.45741	-11.704	5.59189
PW030-701	PW030	701	65	M	right parietal	Glioblastoma, WHO Grade IV	vehicle (DMSO)	ctrl	PW030-ctrl	Tumor cells	tumor	0.531191	1.34726	-10.526	4.82124
PW030-701	PW030	701	65	M	right parietal	Glioblastoma, WHO Grade IV	vehicle (DMSO)	ctrl	PW030-ctrl	Myeloid cells	microenvironment	0.671363	0.58462	-6.2109	-10.8114
PW030-701	PW030	701	65	M	right parietal	Glioblastoma, WHO Grade IV	vehicle (DMSO)	ctrl	PW030-ctrl	Tumor cells	tumor	0.650326	1.35423	-11.4758	5.42187
PW030-701	PW030	701	65	M	right parietal	Glioblastoma, WHO Grade IV	vehicle (DMSO)	ctrl	PW030-ctrl	Tumor cells	tumor	0.679532	1.62216	-9.9596	5.70556
PW030-701	PW030	701	65	M	right parietal	Glioblastoma, WHO Grade IV	vehicle (DMSO)	ctrl	PW030-ctrl	Tumor cells	tumor	0.575058	1.16092	-11.3592	4.90129
PW030-701	PW030	701	65	M	right parietal	Glioblastoma, WHO Grade IV	vehicle (DMSO)	ctrl	PW030-ctrl	Myeloid cells	microenvironment	0.6467	0.484149	-6.13684	-10.6471
PW030-701	PW030	701	65	M	right parietal	Glioblastoma, WHO Grade IV	vehicle (DMSO)	ctrl	PW030-ctrl	Oligodendrocytes	tumor	0.704297	1.12563	-7.21852	-1.50552
PW030-701	PW030	701	65	M	right parietal	Glioblastoma, WHO Grade IV	vehicle (DMSO)	ctrl	PW030-ctrl	Tumor cells	tumor	0.653645	1.79043	-11.4406	5.85425
PW030-701	PW030	701	65	M	right parietal	Glioblastoma, WHO Grade IV	vehicle (DMSO)	ctrl	PW030-ctrl	Tumor cells	tumor	0.623183	1.46739	-10.5671	5.97475
PW030-701	PW030	701	65	M	right parietal	Glioblastoma, WHO Grade IV	vehicle (DMSO)	ctrl	PW030-ctrl	Tumor cells	tumor	0.585792	0.909818	-10.5517	3.68125
PW030-701	PW030	701	65	M	right parietal	Glioblastoma, WHO Grade IV	vehicle (DMSO)	ctrl	PW030-ctrl	Tumor cells	tumor	0.597021	1.31303	-11.693	5.44523
PW030-701	PW030	701	65	M	right parietal	Glioblastoma, WHO Grade IV	vehicle (DMSO)	ctrl	PW030-ctrl	Tumor cells	tumor	0.809676	1.24908	-11.5717	5.21435
PW030-701	PW030	701	65	M	right parietal	Glioblastoma, WHO Grade IV	vehicle (DMSO)	ctrl	PW030-ctrl	Myeloid cells	microenvironment	1.37997	0.76412	-5.34805	-10.0822
PW030-701	PW030	701	65	M	right parietal	Glioblastoma, WHO Grade IV	vehicle (DMSO)	ctrl	PW030-ctrl	Oligodendrocytes	microenvironment	0.807791	0.955966	-7.18373	-1.29856
PW030-701	PW030	701	65	M	right parietal	Glioblastoma, WHO Grade IV	vehicle (DMSO)	ctrl	PW030-ctrl	Myeloid cells	microenvironment	0.694051	0.497766	-6.12758	-10.5092
PW030-701	PW030	701	65	M	right parietal	Glioblastoma, WHO Grade IV	vehicle (DMSO)	ctrl	PW030-ctrl	Tumor cells	microenvironment	0.900472	0.857575	-10.4265	3.11258
PW030-701	PW030	701	65	M	right parietal	Glioblastoma, WHO Grade IV	vehicle (DMSO)	ctrl	PW030-ctrl	Tumor cells	tumor	0.64187	1.41461	-11.0658	5.24394
PW030-701	PW030	701	65	M	right parietal	Glioblastoma, WHO Grade IV	vehicle (DMSO)	ctrl	PW030-ctrl	Tumor cells	tumor	0.558678	1.76544	-11.7238	5.5715
PW030-701	PW030	701	65	M	right parietal	Glioblastoma, WHO Grade IV	vehicle (DMSO)	ctrl	PW030-ctrl	Tumor cells	tumor	0.540804	1.6592	-11.4504	5.49724
PW030-701	PW030	701	65	M	right parietal	Glioblastoma, WHO Grade IV	vehicle (DMSO)	ctrl	PW030-ctrl	Myeloid cells	microenvironment	1.02769	0.796973	-5.14774	-10.2144
PW030-701	PW030	701	65	M	right parietal	Glioblastoma, WHO Grade IV	vehicle (DMSO)	ctrl	PW030-ctrl	Tumor cells	tumor	0.524721	1.73316	-11.2823	5.07084
PW030-701	PW030	701	65	M	right parietal	Glioblastoma, WHO Grade IV	vehicle (DMSO)	ctrl	PW030-ctrl	Myeloid cells	microenvironment	1.12982	0.709195	-5.34833	-10.0472
PW030-701	PW030	701	65	M	right parietal	Glioblastoma, WHO Grade IV	vehicle (DMSO)	ctrl	PW030-ctrl	Tumor cells	tumor	0.873013	1.20328	-10.7036	3.93966
PW030-701	PW030	701	65	M	right parietal	Glioblastoma, WHO Grade IV	vehicle (DMSO)	ctrl	PW030-ctrl	Myeloid cells	microenvironment	0.916774	0.723683	-5.90177	-10.1582
PW030-701	PW030	701	65	M	right parietal	Glioblastoma, WHO Grade IV	vehicle (DMSO)	ctrl	PW030-ctrl	Tumor cells	tumor	0.612388	1.20036	-11.1456	5.69177
PW030-701	PW030	701	65	M	right parietal	Glioblastoma, WHO Grade IV	vehicle (DMSO)	ctrl	PW030-ctrl	Myeloid cells	microenvironment	0.981013	1.036	-5.52848	-9.58262
PW030-701	PW030	701	65	M	right parietal	Glioblastoma, WHO Grade IV	vehicle (DMSO)	ctrl	PW030-ctrl	Tumor cells	tumor	0.547324	1.33719	-10.9728	5.35499
PW030-701	PW030	701	65	M	right parietal	Glioblastoma, WHO Grade IV	vehicle (DMSO)	ctrl	PW030-ctrl	Tumor cells	tumor	0.61056	1.17303	-11.3647	4.91415
PW030-701	PW030	701	65	M	right parietal	Glioblastoma, WHO Grade IV	vehicle (DMSO)	ctrl	PW030-ctrl	Myeloid cells	microenvironment	0.883401	0.614686	-6.07518	-10.4735
PW030-701	PW030	701	65	M	right parietal	Glioblastoma, WHO Grade IV	vehicle (DMSO)	ctrl	PW030-ctrl	Myeloid cells	microenvironment	1.31788	0.794985	-5.02331	-10.2927
PW030-701	PW030	701	65	M	right parietal	Glioblastoma, WHO Grade IV	vehicle (DMSO)	ctrl	PW030-ctrl	Tumor cells	tumor	0.690974	1.77451	-10.8024	5.15386
PW030-701	PW030	701	65	M	right parietal	Glioblastoma, WHO Grade IV	vehicle (DMSO)	ctrl	PW030-ctrl	Tumor cells	tumor	0.644919	1.40109	-10.5863	6.01551
PW030-701	PW030	701	65	M	right parietal	Glioblastoma, WHO Grade IV	vehicle (DMSO)	ctrl	PW030-ctrl	Tumor cells	tumor	0.619416	1.56607	-11.5518	5.10068
PW030-701	PW030	701	65	M	right parietal	Glioblastoma, WHO Grade IV	vehicle (DMSO)	ctrl	PW030-ctrl	Tumor cells	tumor	0.696124	1.45158	-11.001	4.99838
PW030-701	PW030	701	65	M	right parietal	Glioblastoma, WHO Grade IV	vehicle (DMSO)	ctrl	PW030-ctrl	Tumor cells	tumor	0.677251	1.44954	-11.0752	5.38384
PW030-701	PW030	701	65	M	right parietal	Glioblastoma, WHO Grade IV	vehicle (DMSO)	ctrl	PW030-ctrl	Tumor cells	tumor	0.676486	1.50415	-11.1223	5.60608
PW030-701	PW030	701	65	M	right parietal	Glioblastoma, WHO Grade IV	vehicle (DMSO)	ctrl	PW030-ctrl	Tumor cells	tumor	0.673127	1.24714	-10.5689	5.10445
PW030-701	PW030	701	65	M	right parietal	Glioblastoma, WHO Grade IV	vehicle (DMSO)	ctrl	PW030-ctrl	Tumor cells	tumor	0.592905	1.21669	-11.2819	5.6734
PW030-701	PW030	701	65	M	right parietal	Glioblastoma, WHO Grade IV	vehicle (DMSO)	ctrl	PW030-ctrl	Myeloid cells	microenvironment	1.15174	0.627319	-5.74627	-10.5348
PW030-701	PW030	701	65	M	right parietal	Glioblastoma, WHO Grade IV	vehicle (DMSO)	ctrl	PW030-ctrl	Tumor cells	tumor	0.636191	1.25413	-11.2969	5.73476
PW030-701	PW030	701	65	M	right parietal	Glioblastoma, WHO Grade IV	vehicle (DMSO)	ctrl	PW030-ctrl	Myeloid cells	microenvironment	0.90949	0.680627	-6.04959	-10.5994
PW030-701	PW030	701	65	M	right parietal	Glioblastoma, WHO Grade IV	vehicle (DMSO)	ctrl	PW030-ctrl	Tumor cells	tumor	0.540558	1.13017	-10.7737	5.29705
PW030-701	PW030	701	65	M	right parietal	Glioblastoma, WHO Grade IV	vehicle (DMSO)	ctrl	PW030-ctrl	Myeloid cells	microenvironment	1.19257	1.01434	-5.30549	-9.94629
PW030-701	PW030	701	65	M	right parietal	Glioblastoma, WHO Grade IV	vehicle (DMSO)	ctrl	PW030-ctrl	Tumor cells	tumor	0.611577	1.24955	-10.9366	5.39927
PW030-701	PW030	701	65	M	right parietal	Glioblastoma, WHO Grade IV	vehicle (DMSO)	ctrl	PW030-ctrl	Tumor cells	tumor	0.528398	1.21912	-11.2146	4.79891
PW030-701	PW030	701	65	M	right parietal	Glioblastoma, WHO Grade IV	vehicle (DMSO)	ctrl	PW030-ctrl	Tumor cells	microenvironment	0.719301	0.969739	-10.4333	3.12611
PW030-701	PW030	701	65	M	right parietal	Glioblastoma, WHO Grade IV	vehicle (DMSO)	ctrl	PW030-ctrl	Tumor cells	tumor	0.560509	1.53945	-11.6531	5.36262
PW030-701	PW030	701	65	M	right parietal	Glioblastoma, WHO Grade IV	vehicle (DMSO)	ctrl	PW030-ctrl	Tumor cells	tumor	0.663495	1.18171	-10.4579	3.15033
PW030-701	PW030	701	65	M	right parietal	Glioblastoma, WHO Grade IV	vehicle (DMSO)	ctrl	PW030-ctrl	Myeloid cells	microenvironment	0.995183	0.64746	-5.77831	-10.6983
PW030-701	PW030	701	65	M	right parietal	Glioblastoma, WHO Grade IV	vehicle (DMSO)	ctrl	PW030-ctrl	Tumor cells	tumor	0.590406	2.05142	-11.0006	5.22246
PW030-701	PW030	701	65	M	right parietal	Glioblastoma, WHO Grade IV	vehicle (DMSO)	ctrl	PW030-ctrl	Tumor cells	tumor	0.56467	1.25976	-10.808	5.52876
PW030-701	PW030	701	65	M	right parietal	Glioblastoma, WHO Grade IV	vehicle (DMSO)	ctrl	PW030-ctrl	Myeloid cells	microenvironment	0.82722	0.722257	-6.01285	-10.5641
PW030-701	PW030	701	65	M	right parietal	Glioblastoma, WHO Grade IV	vehicle (DMSO)	ctrl	PW030-ctrl	Tumor cells	tumor	0.507584	1.37411	-10.6283	5.87788
PW030-701	PW030	701	65	M	right parietal	Glioblastoma, WHO Grade IV	vehicle (DMSO)	ctrl	PW030-ctrl	Myeloid cells	microenvironment	1.11664	0.537978	-5.61886	-10.6519
PW030-701	PW030	701	65	M	right parietal	Glioblastoma, WHO Grade IV	vehicle (DMSO)	ctrl	PW030-ctrl	Tumor cells	tumor	0.722882	1.51018	-11.289	5.68933
PW030-701	PW030	701	65	M	right parietal	Glioblastoma, WHO Grade IV	vehicle (DMSO)	ctrl	PW030-ctrl	Tumor cells	tumor	0.604419	1.06325	-10.4708	5.96791
PW030-701	PW030	701	65	M	right parietal	Glioblastoma, WHO Grade IV	vehicle (DMSO)	ctrl	PW030-ctrl	Tumor cells	tumor	0.494577	1.22674	-11.3453	5.89545
PW030-701	PW030	701	65	M	right parietal	Glioblastoma, WHO Grade IV	vehicle (DMSO)	ctrl	PW030-ctrl	Tumor cells	tumor	0.686075	1.31378	-11.3518	5.91328
PW030-701	PW030	701	65	M	right parietal	Glioblastoma, WHO Grade IV	vehicle (DMSO)	ctrl	PW030-ctrl	Tumor cells	tumor	0.546035	1.24447	-11.7264	5.40866
PW030-701	PW030	701	65	M	right parietal	Glioblastoma, WHO Grade IV	vehicle (DMSO)	ctrl	PW030-ctrl	Myeloid cells	microenvironment	0.747046	0.622921	-6.27065	-10.4734
PW030-701	PW030	701	65	M	right parietal	Glioblastoma, WHO Grade IV	vehicle (DMSO)	ctrl	PW030-ctrl	Tumor cells	microenvironment	0.771029	0.771733	-10.5976	3.46856
PW030-701	PW030	701	65	M	right parietal	Glioblastoma, WHO Grade IV	vehicle (DMSO)	ctrl	PW030-ctrl	Tumor cells	microenvironment	0.774493	1.0513	-10.4605	3.15236
PW030-701	PW030	701	65	M	right parietal	Glioblastoma, WHO Grade IV	vehicle (DMSO)	ctrl	PW030-ctrl	Tumor cells	tumor	0.586676	1.25807	-11.0017	5.99935
PW030-701	PW030	701	65	M	right parietal	Glioblastoma, WHO Grade IV	vehicle (DMSO)	ctrl	PW030-ctrl	Tumor cells	tumor	0.68779	1.63714	-11.5426	5.25962
PW030-701	PW030	701	65	M	right parietal	Glioblastoma, WHO Grade IV	vehicle (DMSO)	ctrl	PW030-ctrl	Tumor cells	tumor	0.604403	1.47951	-11.2253	5.03812
PW030-701	PW030	701	65	M	right parietal	Glioblastoma, WHO Grade IV	vehicle (DMSO)	ctrl	PW030-ctrl	Tumor cells	tumor	0.59243	1.26484	-11.3309	5.03104
PW030-701	PW030	701	65	M	right parietal	Glioblastoma, WHO Grade IV	vehicle (DMSO)	ctrl	PW030-ctrl	Tumor cells	tumor	0.639076	1.27188	-10.1362	5.81265
PW030-701	PW030	701	65	M	right parietal	Glioblastoma, WHO Grade IV	vehicle (DMSO)	ctrl	PW030-ctrl	Myeloid cells	microenvironment	1.21579	0.679979	-5.43499	-10.6256
PW030-701	PW030	701	65	M	right parietal	Glioblastoma, WHO Grade IV	vehicle (DMSO)	ctrl	PW030-ctrl	Tumor cells	tumor	0.566766	1.38866	-11.7045	5.43369
PW030-701	PW030	701	65	M	right parietal	Glioblastoma, WHO Grade IV	vehicle (DMSO)	ctrl	PW030-ctrl	Tumor cells	tumor	0.519611	1.39437	-11.6659	5.25327
PW030-701	PW030	701	65	M	right parietal	Glioblastoma, WHO Grade IV	vehicle (DMSO)	ctrl	PW030-ctrl	Tumor cells	tumor	0.656463	1.02079	-10.3467	3.87568
PW030-701	PW030	701	65	M	right parietal	Glioblastoma, WHO Grade IV	vehicle (DMSO)	ctrl	PW030-ctrl	Oligodendrocytes	microenvironment	0.778532	0.766193	-7.20259	-1.25753
PW030-701	PW030	701	65	M	right parietal	Glioblastoma, WHO Grade IV	vehicle (DMSO)	ctrl	PW030-ctrl	Tumor cells	tumor	0.611828	1.20622	-11.6083	5.19099
PW030-701	PW030	701	65	M	right parietal	Glioblastoma, WHO Grade IV	vehicle (DMSO)	ctrl	PW030-ctrl	Tumor cells	tumor	0.514707	1.23345	-10.889	6.11696
PW030-701	PW030	701	65	M	right parietal	Glioblastoma, WHO Grade IV	vehicle (DMSO)	ctrl	PW030-ctrl	Tumor cells	tumor	0.606158	1.49543	-11.2573	5.48002
PW030-701	PW030	701	65	M	right parietal	Glioblastoma, WHO Grade IV	vehicle (DMSO)	ctrl	PW030-ctrl	Oligodendrocytes	microenvironment	0.920178	1.02599	-7.77325	-0.985723
PW030-701	PW030	701	65	M	right parietal	Glioblastoma, WHO Grade IV	vehicle (DMSO)	ctrl	PW030-ctrl	Tumor cells	tumor	0.587367	1.72856	-11.8026	5.56674
PW030-701	PW030	701	65	M	right parietal	Glioblastoma, WHO Grade IV	vehicle (DMSO)	ctrl	PW030-ctrl	Tumor cells	tumor	0.63623	1.44667	-11.4446	5.48428
PW030-701	PW030	701	65	M	right parietal	Glioblastoma, WHO Grade IV	vehicle (DMSO)	ctrl	PW030-ctrl	Tumor cells	tumor	0.525842	1.36865	-10.6387	4.82293
PW030-701	PW030	701	65	M	right parietal	Glioblastoma, WHO Grade IV	vehicle (DMSO)	ctrl	PW030-ctrl	Tumor cells	microenvironment	0.742591	1.10495	-10.504	3.19431
PW030-701	PW030	701	65	M	right parietal	Glioblastoma, WHO Grade IV	vehicle (DMSO)	ctrl	PW030-ctrl	Tumor cells	tumor	0.582805	1.46746	-11.2503	5.3872
PW030-701	PW030	701	65	M	right parietal	Glioblastoma, WHO Grade IV	vehicle (DMSO)	ctrl	PW030-ctrl	Myeloid cells	microenvironment	1.11032	1.00399	-4.9502	-9.38196
PW030-701	PW030	701	65	M	right parietal	Glioblastoma, WHO Grade IV	vehicle (DMSO)	ctrl	PW030-ctrl	Tumor cells	tumor	0.59827	1.32352	-11.262	5.85217
PW030-701	PW030	701	65	M	right parietal	Glioblastoma, WHO Grade IV	vehicle (DMSO)	ctrl	PW030-ctrl	Myeloid cells	microenvironment	0.824834	0.601243	-6.24245	-10.6976
PW030-701	PW030	701	65	M	right parietal	Glioblastoma, WHO Grade IV	vehicle (DMSO)	ctrl	PW030-ctrl	Tumor cells	tumor	0.582569	1.6891	-10.4614	5.70708
PW030-701	PW030	701	65	M	right parietal	Glioblastoma, WHO Grade IV	vehicle (DMSO)	ctrl	PW030-ctrl	Tumor cells	tumor	0.480708	1.0865	-11.1943	5.93077
PW030-701	PW030	701	65	M	right parietal	Glioblastoma, WHO Grade IV	vehicle (DMSO)	ctrl	PW030-ctrl	Tumor cells	tumor	0.548003	1.10588	-10.7592	4.79737
PW030-701	PW030	701	65	M	right parietal	Glioblastoma, WHO Grade IV	vehicle (DMSO)	ctrl	PW030-ctrl	Tumor cells	tumor	0.660961	1.39727	-11.5772	5.19146
PW030-701	PW030	701	65	M	right parietal	Glioblastoma, WHO Grade IV	vehicle (DMSO)	ctrl	PW030-ctrl	Tumor cells	tumor	0.536393	1.35945	-11.705	5.37219
PW030-701	PW030	701	65	M	right parietal	Glioblastoma, WHO Grade IV	vehicle (DMSO)	ctrl	PW030-ctrl	Tumor cells	tumor	0.619701	1.58685	-11.5425	5.56215
PW030-701	PW030	701	65	M	right parietal	Glioblastoma, WHO Grade IV	vehicle (DMSO)	ctrl	PW030-ctrl	Tumor cells	tumor	0.731394	1.28943	-11.205	5.21661
PW030-701	PW030	701	65	M	right parietal	Glioblastoma, WHO Grade IV	vehicle (DMSO)	ctrl	PW030-ctrl	Tumor cells	tumor	0.603962	1.30999	-10.9396	5.4703
PW030-701	PW030	701	65	M	right parietal	Glioblastoma, WHO Grade IV	vehicle (DMSO)	ctrl	PW030-ctrl	Tumor cells	tumor	0.599877	1.4924	-11.674	5.46889
PW030-701	PW030	701	65	M	right parietal	Glioblastoma, WHO Grade IV	vehicle (DMSO)	ctrl	PW030-ctrl	Tumor cells	microenvironment	0.60616	0.892108	-10.4992	3.17661
PW030-701	PW030	701	65	M	right parietal	Glioblastoma, WHO Grade IV	vehicle (DMSO)	ctrl	PW030-ctrl	Myeloid cells	microenvironment	1.17681	0.687985	-5.31165	-10.0213
PW030-701	PW030	701	65	M	right parietal	Glioblastoma, WHO Grade IV	vehicle (DMSO)	ctrl	PW030-ctrl	Tumor cells	tumor	0.617305	1.22187	-10.8376	5.04132
PW030-701	PW030	701	65	M	right parietal	Glioblastoma, WHO Grade IV	vehicle (DMSO)	ctrl	PW030-ctrl	Tumor cells	tumor	0.497045	1.36067	-11.65	5.73163
PW030-701	PW030	701	65	M	right parietal	Glioblastoma, WHO Grade IV	vehicle (DMSO)	ctrl	PW030-ctrl	Tumor cells	tumor	0.746141	1.19725	-10.5591	3.27957
PW030-701	PW030	701	65	M	right parietal	Glioblastoma, WHO Grade IV	vehicle (DMSO)	ctrl	PW030-ctrl	Tumor cells	tumor	0.512749	1.40802	-11.4102	5.09562
PW030-701	PW030	701	65	M	right parietal	Glioblastoma, WHO Grade IV	vehicle (DMSO)	ctrl	PW030-ctrl	Tumor cells	tumor	0.662413	1.41068	-9.64221	5.50045
PW030-701	PW030	701	65	M	right parietal	Glioblastoma, WHO Grade IV	vehicle (DMSO)	ctrl	PW030-ctrl	Oligodendrocytes	microenvironment	0.946196	0.932925	-7.1029	-1.25138
PW030-701	PW030	701	65	M	right parietal	Glioblastoma, WHO Grade IV	vehicle (DMSO)	ctrl	PW030-ctrl	Myeloid cells	microenvironment	1.01026	0.687194	-5.93307	-10.7221
PW030-701	PW030	701	65	M	right parietal	Glioblastoma, WHO Grade IV	vehicle (DMSO)	ctrl	PW030-ctrl	Tumor cells	tumor	0.611275	1.43968	-11.0522	5.39766
PW030-701	PW030	701	65	M	right parietal	Glioblastoma, WHO Grade IV	vehicle (DMSO)	ctrl	PW030-ctrl	Tumor cells	tumor	0.627006	1.27204	-11.2237	5.92567
PW030-701	PW030	701	65	M	right parietal	Glioblastoma, WHO Grade IV	vehicle (DMSO)	ctrl	PW030-ctrl	Tumor cells	tumor	0.577784	1.44746	-11.6226	5.45056
PW030-701	PW030	701	65	M	right parietal	Glioblastoma, WHO Grade IV	vehicle (DMSO)	ctrl	PW030-ctrl	Myeloid cells	microenvironment	1.07194	0.652392	-5.70956	-10.6095
PW030-701	PW030	701	65	M	right parietal	Glioblastoma, WHO Grade IV	vehicle (DMSO)	ctrl	PW030-ctrl	Tumor cells	tumor	0.694299	1.60744	-11.3467	5.44535
PW030-701	PW030	701	65	M	right parietal	Glioblastoma, WHO Grade IV	vehicle (DMSO)	ctrl	PW030-ctrl	Tumor cells	tumor	0.486972	1.16261	-10.43	4.70205
PW030-701	PW030	701	65	M	right parietal	Glioblastoma, WHO Grade IV	vehicle (DMSO)	ctrl	PW030-ctrl	Tumor cells	tumor	0.561318	1.3442	-10.5019	5.83541
PW030-701	PW030	701	65	M	right parietal	Glioblastoma, WHO Grade IV	vehicle (DMSO)	ctrl	PW030-ctrl	Tumor cells	microenvironment	0.736435	0.988866	-10.4548	3.13987
PW030-701	PW030	701	65	M	right parietal	Glioblastoma, WHO Grade IV	vehicle (DMSO)	ctrl	PW030-ctrl	Oligodendrocytes	microenvironment	0.844884	0.981565	-7.69852	-1.3372
PW030-701	PW030	701	65	M	right parietal	Glioblastoma, WHO Grade IV	vehicle (DMSO)	ctrl	PW030-ctrl	Tumor cells	tumor	0.578574	1.41967	-11.5691	5.80159
PW030-701	PW030	701	65	M	right parietal	Glioblastoma, WHO Grade IV	vehicle (DMSO)	ctrl	PW030-ctrl	Myeloid cells	microenvironment	0.924982	0.98228	-5.68522	-9.64787
PW030-701	PW030	701	65	M	right parietal	Glioblastoma, WHO Grade IV	vehicle (DMSO)	ctrl	PW030-ctrl	Tumor cells	tumor	0.544274	1.13269	-11.4061	5.6904
PW030-701	PW030	701	65	M	right parietal	Glioblastoma, WHO Grade IV	vehicle (DMSO)	ctrl	PW030-ctrl	Myeloid cells	microenvironment	1.2394	0.682713	-5.62139	-10.7004
PW030-701	PW030	701	65	M	right parietal	Glioblastoma, WHO Grade IV	vehicle (DMSO)	ctrl	PW030-ctrl	Oligodendrocytes	microenvironment	0.967173	1.00529	-7.87779	-0.90793
PW030-701	PW030	701	65	M	right parietal	Glioblastoma, WHO Grade IV	vehicle (DMSO)	ctrl	PW030-ctrl	Tumor cells	tumor	0.594491	1.3441	-11.5219	5.87037
PW030-701	PW030	701	65	M	right parietal	Glioblastoma, WHO Grade IV	vehicle (DMSO)	ctrl	PW030-ctrl	Myeloid cells	microenvironment	0.952035	0.72172	-5.94482	-10.7008
PW030-701	PW030	701	65	M	right parietal	Glioblastoma, WHO Grade IV	vehicle (DMSO)	ctrl	PW030-ctrl	Tumor cells	tumor	0.690755	1.29635	-10.7769	5.75541
PW030-701	PW030	701	65	M	right parietal	Glioblastoma, WHO Grade IV	vehicle (DMSO)	ctrl	PW030-ctrl	Tumor cells	tumor	0.695647	1.49425	-11.1838	5.0666
PW030-701	PW030	701	65	M	right parietal	Glioblastoma, WHO Grade IV	vehicle (DMSO)	ctrl	PW030-ctrl	Tumor cells	microenvironment	0.947633	1.28853	-10.5847	4.38433
PW030-701	PW030	701	65	M	right parietal	Glioblastoma, WHO Grade IV	vehicle (DMSO)	ctrl	PW030-ctrl	Tumor cells	tumor	0.617199	1.40872	-11.4897	5.1332
PW030-701	PW030	701	65	M	right parietal	Glioblastoma, WHO Grade IV	vehicle (DMSO)	ctrl	PW030-ctrl	Tumor cells	tumor	0.546685	1.45353	-10.4124	5.79107
PW030-701	PW030	701	65	M	right parietal	Glioblastoma, WHO Grade IV	vehicle (DMSO)	ctrl	PW030-ctrl	Tumor cells	tumor	0.563272	1.78125	-11.5401	5.23696
PW030-701	PW030	701	65	M	right parietal	Glioblastoma, WHO Grade IV	vehicle (DMSO)	ctrl	PW030-ctrl	Tumor cells	tumor	0.675757	1.13759	-10.9318	5.8047
PW030-701	PW030	701	65	M	right parietal	Glioblastoma, WHO Grade IV	vehicle (DMSO)	ctrl	PW030-ctrl	Tumor cells	tumor	0.745698	1.32984	-10.3165	4.76842
PW030-701	PW030	701	65	M	right parietal	Glioblastoma, WHO Grade IV	vehicle (DMSO)	ctrl	PW030-ctrl	Tumor cells	tumor	0.601644	1.45692	-10.2668	5.21067
PW030-701	PW030	701	65	M	right parietal	Glioblastoma, WHO Grade IV	vehicle (DMSO)	ctrl	PW030-ctrl	Tumor cells	tumor	0.626551	1.35322	-11.6095	5.27544
PW030-701	PW030	701	65	M	right parietal	Glioblastoma, WHO Grade IV	vehicle (DMSO)	ctrl	PW030-ctrl	Myeloid cells	microenvironment	1.28592	0.720687	-6.01965	-10.7092
PW030-701	PW030	701	65	M	right parietal	Glioblastoma, WHO Grade IV	vehicle (DMSO)	ctrl	PW030-ctrl	Tumor cells	tumor	0.638281	1.48593	-11.4641	5.61764
PW030-701	PW030	701	65	M	right parietal	Glioblastoma, WHO Grade IV	vehicle (DMSO)	ctrl	PW030-ctrl	Myeloid cells	microenvironment	0.814008	0.756246	-6.25796	-10.176
PW030-701	PW030	701	65	M	right parietal	Glioblastoma, WHO Grade IV	vehicle (DMSO)	ctrl	PW030-ctrl	Tumor cells	tumor	0.581188	1.72859	-11.5367	5.51645
PW030-701	PW030	701	65	M	right parietal	Glioblastoma, WHO Grade IV	vehicle (DMSO)	ctrl	PW030-ctrl	Tumor cells	tumor	0.492956	1.69246	-11.1821	5.70882
PW030-701	PW030	701	65	M	right parietal	Glioblastoma, WHO Grade IV	vehicle (DMSO)	ctrl	PW030-ctrl	Myeloid cells	microenvironment	1.00117	0.823286	-5.77857	-10.4105
PW030-701	PW030	701	65	M	right parietal	Glioblastoma, WHO Grade IV	vehicle (DMSO)	ctrl	PW030-ctrl	Tumor cells	tumor	0.539304	1.52144	-11.1097	5.92959
PW030-701	PW030	701	65	M	right parietal	Glioblastoma, WHO Grade IV	vehicle (DMSO)	ctrl	PW030-ctrl	Tumor cells	microenvironment	0.771213	1.05571	-10.6063	3.43155
PW030-701	PW030	701	65	M	right parietal	Glioblastoma, WHO Grade IV	vehicle (DMSO)	ctrl	PW030-ctrl	Tumor cells	tumor	0.57933	1.28837	-10.9801	6.10592
PW030-701	PW030	701	65	M	right parietal	Glioblastoma, WHO Grade IV	vehicle (DMSO)	ctrl	PW030-ctrl	Tumor cells	tumor	0.580558	1.33785	-11.7023	5.5879
PW030-701	PW030	701	65	M	right parietal	Glioblastoma, WHO Grade IV	vehicle (DMSO)	ctrl	PW030-ctrl	Tumor cells	tumor	0.574612	1.4666	-11.5464	5.47145
PW030-701	PW030	701	65	M	right parietal	Glioblastoma, WHO Grade IV	vehicle (DMSO)	ctrl	PW030-ctrl	Myeloid cells	microenvironment	0.77919	0.619334	-5.88128	-10.5758
PW030-701	PW030	701	65	M	right parietal	Glioblastoma, WHO Grade IV	vehicle (DMSO)	ctrl	PW030-ctrl	Tumor cells	tumor	0.521761	1.31545	-10.7076	4.37354
PW030-701	PW030	701	65	M	right parietal	Glioblastoma, WHO Grade IV	vehicle (DMSO)	ctrl	PW030-ctrl	Tumor cells	tumor	0.573712	1.27331	-11.3525	5.57595
PW030-701	PW030	701	65	M	right parietal	Glioblastoma, WHO Grade IV	vehicle (DMSO)	ctrl	PW030-ctrl	Tumor cells	tumor	0.689539	1.6184	-11.4718	5.15938
PW030-701	PW030	701	65	M	right parietal	Glioblastoma, WHO Grade IV	vehicle (DMSO)	ctrl	PW030-ctrl	Tumor cells	tumor	0.51203	1.03508	-11.2506	5.66498
PW030-701	PW030	701	65	M	right parietal	Glioblastoma, WHO Grade IV	vehicle (DMSO)	ctrl	PW030-ctrl	Tumor cells	microenvironment	0.903655	1.14701	-10.646	3.50397
PW030-701	PW030	701	65	M	right parietal	Glioblastoma, WHO Grade IV	vehicle (DMSO)	ctrl	PW030-ctrl	Oligodendrocytes	microenvironment	0.92296	0.936287	-7.43828	-1.76788
PW030-701	PW030	701	65	M	right parietal	Glioblastoma, WHO Grade IV	vehicle (DMSO)	ctrl	PW030-ctrl	Tumor cells	tumor	0.416047	1.53214	-10.5927	5.12953
PW030-701	PW030	701	65	M	right parietal	Glioblastoma, WHO Grade IV	vehicle (DMSO)	ctrl	PW030-ctrl	Tumor cells	tumor	0.905541	1.40294	-10.3137	5.52818
PW030-701	PW030	701	65	M	right parietal	Glioblastoma, WHO Grade IV	vehicle (DMSO)	ctrl	PW030-ctrl	Tumor cells	tumor	0.465374	1.16018	-9.29157	5.55485
PW030-701	PW030	701	65	M	right parietal	Glioblastoma, WHO Grade IV	vehicle (DMSO)	ctrl	PW030-ctrl	Tumor cells	tumor	0.507607	1.37451	-11.217	5.31457
PW030-701	PW030	701	65	M	right parietal	Glioblastoma, WHO Grade IV	vehicle (DMSO)	ctrl	PW030-ctrl	Myeloid cells	microenvironment	1.32548	0.908298	-5.57109	-10.5782
PW030-701	PW030	701	65	M	right parietal	Glioblastoma, WHO Grade IV	vehicle (DMSO)	ctrl	PW030-ctrl	Tumor cells	tumor	0.476175	1.20986	-10.8305	4.63765
PW030-701	PW030	701	65	M	right parietal	Glioblastoma, WHO Grade IV	vehicle (DMSO)	ctrl	PW030-ctrl	Tumor cells	tumor	0.391108	1.13143	-10.9987	4.77946
PW030-701	PW030	701	65	M	right parietal	Glioblastoma, WHO Grade IV	vehicle (DMSO)	ctrl	PW030-ctrl	Tumor cells	tumor	0.588695	1.05922	-10.8292	4.96075
PW030-701	PW030	701	65	M	right parietal	Glioblastoma, WHO Grade IV	vehicle (DMSO)	ctrl	PW030-ctrl	Tumor cells	tumor	0.767955	1.36873	-10.7464	3.87427
PW030-701	PW030	701	65	M	right parietal	Glioblastoma, WHO Grade IV	vehicle (DMSO)	ctrl	PW030-ctrl	Tumor cells	tumor	0.575774	1.25925	-10.9772	5.69182
PW030-701	PW030	701	65	M	right parietal	Glioblastoma, WHO Grade IV	vehicle (DMSO)	ctrl	PW030-ctrl	Myeloid cells	microenvironment	1.09158	0.606824	-5.6899	-10.641
PW030-701	PW030	701	65	M	right parietal	Glioblastoma, WHO Grade IV	vehicle (DMSO)	ctrl	PW030-ctrl	Tumor cells	tumor	0.519146	1.59406	-11.706	5.29022
PW030-701	PW030	701	65	M	right parietal	Glioblastoma, WHO Grade IV	vehicle (DMSO)	ctrl	PW030-ctrl	Tumor cells	tumor	0.558077	1.26061	-11.0047	5.93778
PW030-701	PW030	701	65	M	right parietal	Glioblastoma, WHO Grade IV	vehicle (DMSO)	ctrl	PW030-ctrl	Oligodendrocytes	microenvironment	0.910796	1.1025	-7.11548	-1.20622
PW030-701	PW030	701	65	M	right parietal	Glioblastoma, WHO Grade IV	vehicle (DMSO)	ctrl	PW030-ctrl	Tumor cells	tumor	0.566342	1.56398	-11.336	5.24593
PW030-701	PW030	701	65	M	right parietal	Glioblastoma, WHO Grade IV	vehicle (DMSO)	ctrl	PW030-ctrl	Myeloid cells	microenvironment	1.24984	0.91754	-5.7279	-10.7767
PW030-701	PW030	701	65	M	right parietal	Glioblastoma, WHO Grade IV	vehicle (DMSO)	ctrl	PW030-ctrl	Tumor cells	tumor	0.611318	1.13139	-10.8969	5.68972
PW030-701	PW030	701	65	M	right parietal	Glioblastoma, WHO Grade IV	vehicle (DMSO)	ctrl	PW030-ctrl	Tumor cells	tumor	0.674988	1.29274	-9.87193	5.50807
PW030-701	PW030	701	65	M	right parietal	Glioblastoma, WHO Grade IV	vehicle (DMSO)	ctrl	PW030-ctrl	Myeloid cells	microenvironment	1.17238	0.627392	-5.81104	-10.2769
PW030-701	PW030	701	65	M	right parietal	Glioblastoma, WHO Grade IV	vehicle (DMSO)	ctrl	PW030-ctrl	Myeloid cells	microenvironment	0.861433	1.03351	-5.77617	-9.75808
PW030-701	PW030	701	65	M	right parietal	Glioblastoma, WHO Grade IV	vehicle (DMSO)	ctrl	PW030-ctrl	Tumor cells	tumor	0.672038	1.19355	-11.1285	5.42764
PW030-701	PW030	701	65	M	right parietal	Glioblastoma, WHO Grade IV	vehicle (DMSO)	ctrl	PW030-ctrl	Tumor cells	tumor	0.576263	1.31043	-11.359	5.60107
PW030-701	PW030	701	65	M	right parietal	Glioblastoma, WHO Grade IV	vehicle (DMSO)	ctrl	PW030-ctrl	Tumor cells	tumor	0.52604	1.22529	-10.9872	5.47379
PW030-701	PW030	701	65	M	right parietal	Glioblastoma, WHO Grade IV	vehicle (DMSO)	ctrl	PW030-ctrl	Tumor cells	tumor	0.617721	1.41145	-11.1393	5.38371
PW030-701	PW030	701	65	M	right parietal	Glioblastoma, WHO Grade IV	vehicle (DMSO)	ctrl	PW030-ctrl	Myeloid cells	microenvironment	0.739576	0.623562	-6.16427	-10.5941
PW030-701	PW030	701	65	M	right parietal	Glioblastoma, WHO Grade IV	vehicle (DMSO)	ctrl	PW030-ctrl	Myeloid cells	microenvironment	0.839736	0.623131	-6.16431	-10.4393
PW030-701	PW030	701	65	M	right parietal	Glioblastoma, WHO Grade IV	vehicle (DMSO)	ctrl	PW030-ctrl	Tumor cells	tumor	0.500282	1.30473	-11.2717	5.42034
PW030-701	PW030	701	65	M	right parietal	Glioblastoma, WHO Grade IV	vehicle (DMSO)	ctrl	PW030-ctrl	Tumor cells	tumor	0.673842	1.59176	-10.9804	4.74522
PW030-701	PW030	701	65	M	right parietal	Glioblastoma, WHO Grade IV	vehicle (DMSO)	ctrl	PW030-ctrl	Tumor cells	tumor	0.678527	1.32556	-10.4233	4.7196
PW030-701	PW030	701	65	M	right parietal	Glioblastoma, WHO Grade IV	vehicle (DMSO)	ctrl	PW030-ctrl	Tumor cells	tumor	0.599339	1.41153	-11.6072	5.75853
PW030-701	PW030	701	65	M	right parietal	Glioblastoma, WHO Grade IV	vehicle (DMSO)	ctrl	PW030-ctrl	Tumor cells	tumor	0.552052	1.30721	-11.2365	5.24749
PW030-701	PW030	701	65	M	right parietal	Glioblastoma, WHO Grade IV	vehicle (DMSO)	ctrl	PW030-ctrl	Tumor cells	tumor	0.753994	1.37492	-11.4415	4.99291
PW030-701	PW030	701	65	M	right parietal	Glioblastoma, WHO Grade IV	vehicle (DMSO)	ctrl	PW030-ctrl	Tumor cells	tumor	0.483098	1.80656	-11.7083	5.28168
PW030-701	PW030	701	65	M	right parietal	Glioblastoma, WHO Grade IV	vehicle (DMSO)	ctrl	PW030-ctrl	Tumor cells	tumor	0.609684	1.23574	-10.6984	5.07221
PW030-701	PW030	701	65	M	right parietal	Glioblastoma, WHO Grade IV	vehicle (DMSO)	ctrl	PW030-ctrl	Tumor cells	tumor	0.515029	1.47684	-11.638	5.41999
PW030-701	PW030	701	65	M	right parietal	Glioblastoma, WHO Grade IV	vehicle (DMSO)	ctrl	PW030-ctrl	Tumor cells	tumor	0.491512	1.32727	-10.6069	5.04197
PW030-701	PW030	701	65	M	right parietal	Glioblastoma, WHO Grade IV	vehicle (DMSO)	ctrl	PW030-ctrl	Myeloid cells	microenvironment	1.21817	0.748514	-6.05598	-10.7067
PW030-701	PW030	701	65	M	right parietal	Glioblastoma, WHO Grade IV	vehicle (DMSO)	ctrl	PW030-ctrl	Tumor cells	tumor	0.785595	1.3029	-10.5009	3.20198
PW030-701	PW030	701	65	M	right parietal	Glioblastoma, WHO Grade IV	vehicle (DMSO)	ctrl	PW030-ctrl	Oligodendrocytes	microenvironment	0.826964	0.767268	-7.37828	-1.51231
PW030-701	PW030	701	65	M	right parietal	Glioblastoma, WHO Grade IV	vehicle (DMSO)	ctrl	PW030-ctrl	Tumor cells	tumor	0.620997	1.80039	-11.2866	5.06075
PW030-701	PW030	701	65	M	right parietal	Glioblastoma, WHO Grade IV	vehicle (DMSO)	ctrl	PW030-ctrl	Tumor cells	tumor	0.585183	1.16048	-11.1366	4.95349
PW030-701	PW030	701	65	M	right parietal	Glioblastoma, WHO Grade IV	vehicle (DMSO)	ctrl	PW030-ctrl	Tumor cells	tumor	0.671492	1.27382	-11.7805	5.45398
PW030-701	PW030	701	65	M	right parietal	Glioblastoma, WHO Grade IV	vehicle (DMSO)	ctrl	PW030-ctrl	Tumor cells	microenvironment	0.778351	1.01569	-10.5223	3.23911
PW030-701	PW030	701	65	M	right parietal	Glioblastoma, WHO Grade IV	vehicle (DMSO)	ctrl	PW030-ctrl	Tumor cells	tumor	0.512016	1.75867	-10.371	4.71361
PW030-701	PW030	701	65	M	right parietal	Glioblastoma, WHO Grade IV	vehicle (DMSO)	ctrl	PW030-ctrl	Oligodendrocytes	microenvironment	0.871439	1.0882	-7.35481	-1.11795
PW030-701	PW030	701	65	M	right parietal	Glioblastoma, WHO Grade IV	vehicle (DMSO)	ctrl	PW030-ctrl	Tumor cells	tumor	0.570712	1.323	-11.4241	5.62704
PW030-701	PW030	701	65	M	right parietal	Glioblastoma, WHO Grade IV	vehicle (DMSO)	ctrl	PW030-ctrl	Tumor cells	tumor	0.592493	1.56495	-11.1764	4.98332
PW030-701	PW030	701	65	M	right parietal	Glioblastoma, WHO Grade IV	vehicle (DMSO)	ctrl	PW030-ctrl	Tumor cells	tumor	0.638465	1.20337	-10.5634	4.9
PW030-701	PW030	701	65	M	right parietal	Glioblastoma, WHO Grade IV	vehicle (DMSO)	ctrl	PW030-ctrl	Tumor cells	tumor	0.660419	1.38387	-10.2902	6.05538
PW030-701	PW030	701	65	M	right parietal	Glioblastoma, WHO Grade IV	vehicle (DMSO)	ctrl	PW030-ctrl	Tumor cells	tumor	0.844073	1.11164	-10.4421	3.12387
PW030-701	PW030	701	65	M	right parietal	Glioblastoma, WHO Grade IV	vehicle (DMSO)	ctrl	PW030-ctrl	Myeloid cells	microenvironment	0.833782	0.797389	-5.95063	-10.364
PW030-701	PW030	701	65	M	right parietal	Glioblastoma, WHO Grade IV	vehicle (DMSO)	ctrl	PW030-ctrl	Tumor cells	tumor	0.53447	1.31139	-10.8452	5.08395
PW030-701	PW030	701	65	M	right parietal	Glioblastoma, WHO Grade IV	vehicle (DMSO)	ctrl	PW030-ctrl	Myeloid cells	microenvironment	1.15712	0.62956	-5.78497	-10.5045
PW030-701	PW030	701	65	M	right parietal	Glioblastoma, WHO Grade IV	vehicle (DMSO)	ctrl	PW030-ctrl	Tumor cells	tumor	0.505026	1.36522	-9.67035	5.56686
PW030-701	PW030	701	65	M	right parietal	Glioblastoma, WHO Grade IV	vehicle (DMSO)	ctrl	PW030-ctrl	Tumor cells	microenvironment	0.725183	0.977875	-10.5723	3.35637
PW030-701	PW030	701	65	M	right parietal	Glioblastoma, WHO Grade IV	vehicle (DMSO)	ctrl	PW030-ctrl	Myeloid cells	tumor	0.558444	1.08079	-10.2366	4.65586
PW030-701	PW030	701	65	M	right parietal	Glioblastoma, WHO Grade IV	vehicle (DMSO)	ctrl	PW030-ctrl	Tumor cells	tumor	0.593476	1.05095	-10.6484	3.49979
PW030-701	PW030	701	65	M	right parietal	Glioblastoma, WHO Grade IV	vehicle (DMSO)	ctrl	PW030-ctrl	Myeloid cells	microenvironment	0.768866	0.540914	-5.83458	-10.6516
PW030-701	PW030	701	65	M	right parietal	Glioblastoma, WHO Grade IV	vehicle (DMSO)	ctrl	PW030-ctrl	Myeloid cells	microenvironment	0.702485	0.542252	-6.11981	-10.7921
PW030-701	PW030	701	65	M	right parietal	Glioblastoma, WHO Grade IV	vehicle (DMSO)	ctrl	PW030-ctrl	Tumor cells	tumor	0.415881	1.5476	-10.6731	4.90775
PW030-701	PW030	701	65	M	right parietal	Glioblastoma, WHO Grade IV	vehicle (DMSO)	ctrl	PW030-ctrl	Tumor cells	tumor	0.554417	1.33007	-10.7896	6.0342
PW030-701	PW030	701	65	M	right parietal	Glioblastoma, WHO Grade IV	vehicle (DMSO)	ctrl	PW030-ctrl	Myeloid cells	microenvironment	1.0775	1.07427	-5.84016	-10.1171
PW030-701	PW030	701	65	M	right parietal	Glioblastoma, WHO Grade IV	vehicle (DMSO)	ctrl	PW030-ctrl	Tumor cells	microenvironment	1.08214	0.913272	-11.6439	5.79866
PW030-701	PW030	701	65	M	right parietal	Glioblastoma, WHO Grade IV	vehicle (DMSO)	ctrl	PW030-ctrl	Tumor cells	tumor	0.587818	1.45036	-10.9013	5.82099
PW030-701	PW030	701	65	M	right parietal	Glioblastoma, WHO Grade IV	vehicle (DMSO)	ctrl	PW030-ctrl	Tumor cells	tumor	0.511571	1.27731	-10.1311	4.75213
PW030-701	PW030	701	65	M	right parietal	Glioblastoma, WHO Grade IV	vehicle (DMSO)	ctrl	PW030-ctrl	Tumor cells	tumor	0.561484	1.25762	-9.85369	5.95581
PW030-701	PW030	701	65	M	right parietal	Glioblastoma, WHO Grade IV	vehicle (DMSO)	ctrl	PW030-ctrl	Tumor cells	tumor	0.590534	1.35501	-10.5523	5.93613
PW030-701	PW030	701	65	M	right parietal	Glioblastoma, WHO Grade IV	vehicle (DMSO)	ctrl	PW030-ctrl	Tumor cells	tumor	0.612968	1.58725	-11.3375	5.62815
PW030-701	PW030	701	65	M	right parietal	Glioblastoma, WHO Grade IV	vehicle (DMSO)	ctrl	PW030-ctrl	Myeloid cells	microenvironment	1.01832	0.823243	-5.78022	-10.1389
PW030-701	PW030	701	65	M	right parietal	Glioblastoma, WHO Grade IV	vehicle (DMSO)	ctrl	PW030-ctrl	Tumor cells	tumor	0.603759	1.18235	-9.55373	5.47702
PW030-701	PW030	701	65	M	right parietal	Glioblastoma, WHO Grade IV	vehicle (DMSO)	ctrl	PW030-ctrl	Tumor cells	tumor	0.587102	1.18886	-11.2112	5.98518
PW030-701	PW030	701	65	M	right parietal	Glioblastoma, WHO Grade IV	vehicle (DMSO)	ctrl	PW030-ctrl	Tumor cells	tumor	0.749129	1.52527	-11.1821	5.3611
PW030-701	PW030	701	65	M	right parietal	Glioblastoma, WHO Grade IV	vehicle (DMSO)	ctrl	PW030-ctrl	Tumor cells	tumor	0.520526	1.13821	-10.6342	5.6786
PW030-701	PW030	701	65	M	right parietal	Glioblastoma, WHO Grade IV	vehicle (DMSO)	ctrl	PW030-ctrl	Myeloid cells	microenvironment	0.991757	0.94303	-10.058	3.82199
PW030-701	PW030	701	65	M	right parietal	Glioblastoma, WHO Grade IV	vehicle (DMSO)	ctrl	PW030-ctrl	Tumor cells	tumor	0.505668	1.41295	-10.6931	4.96789
PW030-701	PW030	701	65	M	right parietal	Glioblastoma, WHO Grade IV	vehicle (DMSO)	ctrl	PW030-ctrl	Tumor cells	tumor	0.58527	1.20289	-10.0031	4.73352
PW030-701	PW030	701	65	M	right parietal	Glioblastoma, WHO Grade IV	vehicle (DMSO)	ctrl	PW030-ctrl	Tumor cells	tumor	0.358931	1.11883	-11.5304	5.49956
PW030-701	PW030	701	65	M	right parietal	Glioblastoma, WHO Grade IV	vehicle (DMSO)	ctrl	PW030-ctrl	Myeloid cells	microenvironment	1.27005	0.888771	-5.07675	-10.2765
PW030-701	PW030	701	65	M	right parietal	Glioblastoma, WHO Grade IV	vehicle (DMSO)	ctrl	PW030-ctrl	Oligodendrocytes	microenvironment	0.805817	0.856308	-7.94037	-0.909755
PW030-701	PW030	701	65	M	right parietal	Glioblastoma, WHO Grade IV	vehicle (DMSO)	ctrl	PW030-ctrl	Myeloid cells	microenvironment	1.08937	0.728462	-6.20114	-10.7366
PW030-701	PW030	701	65	M	right parietal	Glioblastoma, WHO Grade IV	vehicle (DMSO)	ctrl	PW030-ctrl	Tumor cells	microenvironment	0.711804	1.06126	-10.4955	3.16912
PW030-701	PW030	701	65	M	right parietal	Glioblastoma, WHO Grade IV	vehicle (DMSO)	ctrl	PW030-ctrl	Tumor cells	tumor	0.522241	1.54805	-11.6568	5.68255
PW030-701	PW030	701	65	M	right parietal	Glioblastoma, WHO Grade IV	vehicle (DMSO)	ctrl	PW030-ctrl	Tumor cells	tumor	0.490381	1.45331	-11.7346	5.41091
PW030-701	PW030	701	65	M	right parietal	Glioblastoma, WHO Grade IV	vehicle (DMSO)	ctrl	PW030-ctrl	Tumor cells	tumor	0.586046	1.20808	-10.0089	4.73357
PW030-701	PW030	701	65	M	right parietal	Glioblastoma, WHO Grade IV	vehicle (DMSO)	ctrl	PW030-ctrl	Tumor cells	tumor	0.567092	1.74372	-11.1375	5.27983
PW030-701	PW030	701	65	M	right parietal	Glioblastoma, WHO Grade IV	vehicle (DMSO)	ctrl	PW030-ctrl	Tumor cells	tumor	0.549617	1.47097	-10.1166	5.57313
PW030-701	PW030	701	65	M	right parietal	Glioblastoma, WHO Grade IV	vehicle (DMSO)	ctrl	PW030-ctrl	Tumor cells	tumor	0.720161	1.4625	-11.1166	5.0311
PW030-701	PW030	701	65	M	right parietal	Glioblastoma, WHO Grade IV	vehicle (DMSO)	ctrl	PW030-ctrl	Tumor cells	tumor	0.677623	1.39405	-11.5571	5.89639
PW030-701	PW030	701	65	M	right parietal	Glioblastoma, WHO Grade IV	vehicle (DMSO)	ctrl	PW030-ctrl	Tumor cells	tumor	0.61254	1.28184	-10.8915	5.34695
PW030-701	PW030	701	65	M	right parietal	Glioblastoma, WHO Grade IV	vehicle (DMSO)	ctrl	PW030-ctrl	Tumor cells	tumor	0.549508	1.24191	-11.5547	5.49019
PW030-701	PW030	701	65	M	right parietal	Glioblastoma, WHO Grade IV	vehicle (DMSO)	ctrl	PW030-ctrl	Myeloid cells	microenvironment	0.754804	0.572691	-6.19869	-10.7006
PW030-701	PW030	701	65	M	right parietal	Glioblastoma, WHO Grade IV	vehicle (DMSO)	ctrl	PW030-ctrl	Tumor cells	tumor	0.618129	1.81741	-11.7312	5.48017
PW030-701	PW030	701	65	M	right parietal	Glioblastoma, WHO Grade IV	vehicle (DMSO)	ctrl	PW030-ctrl	Tumor cells	tumor	0.582238	1.3538	-11.7119	5.20764
PW030-701	PW030	701	65	M	right parietal	Glioblastoma, WHO Grade IV	vehicle (DMSO)	ctrl	PW030-ctrl	Oligodendrocytes	microenvironment	0.843782	0.904878	-7.42066	-1.40452
PW030-701	PW030	701	65	M	right parietal	Glioblastoma, WHO Grade IV	vehicle (DMSO)	ctrl	PW030-ctrl	Tumor cells	microenvironment	0.789866	0.905882	-10.6176	3.17085
PW030-701	PW030	701	65	M	right parietal	Glioblastoma, WHO Grade IV	vehicle (DMSO)	ctrl	PW030-ctrl	Tumor cells	tumor	0.565855	1.56181	-10.6902	5.59389
PW030-701	PW030	701	65	M	right parietal	Glioblastoma, WHO Grade IV	vehicle (DMSO)	ctrl	PW030-ctrl	Myeloid cells	microenvironment	1.17877	0.709925	-5.64068	-10.7223
PW030-701	PW030	701	65	M	right parietal	Glioblastoma, WHO Grade IV	vehicle (DMSO)	ctrl	PW030-ctrl	Myeloid cells	microenvironment	1.15311	0.84639	-5.61282	-9.85128
PW030-701	PW030	701	65	M	right parietal	Glioblastoma, WHO Grade IV	vehicle (DMSO)	ctrl	PW030-ctrl	Tumor cells	tumor	0.4179	1.51553	-11.3905	5.14568
PW030-701	PW030	701	65	M	right parietal	Glioblastoma, WHO Grade IV	vehicle (DMSO)	ctrl	PW030-ctrl	Tumor cells	tumor	0.624947	1.33791	-10.2396	5.8756
PW030-701	PW030	701	65	M	right parietal	Glioblastoma, WHO Grade IV	vehicle (DMSO)	ctrl	PW030-ctrl	Tumor cells	tumor	0.645745	1.36654	-11.6921	5.54117
PW030-701	PW030	701	65	M	right parietal	Glioblastoma, WHO Grade IV	vehicle (DMSO)	ctrl	PW030-ctrl	Tumor cells	tumor	0.52144	1.74004	-10.6575	5.66047
PW030-701	PW030	701	65	M	right parietal	Glioblastoma, WHO Grade IV	vehicle (DMSO)	ctrl	PW030-ctrl	Tumor cells	tumor	0.493446	1.56251	-10.9989	5.7249
PW030-701	PW030	701	65	M	right parietal	Glioblastoma, WHO Grade IV	vehicle (DMSO)	ctrl	PW030-ctrl	Tumor cells	tumor	0.585697	1.27123	-9.94271	5.76901
PW030-701	PW030	701	65	M	right parietal	Glioblastoma, WHO Grade IV	vehicle (DMSO)	ctrl	PW030-ctrl	Myeloid cells	microenvironment	0.792551	0.49487	-5.9387	-10.8013
PW030-701	PW030	701	65	M	right parietal	Glioblastoma, WHO Grade IV	vehicle (DMSO)	ctrl	PW030-ctrl	Tumor cells	tumor	0.807284	1.14537	-10.4669	3.13239
PW030-701	PW030	701	65	M	right parietal	Glioblastoma, WHO Grade IV	vehicle (DMSO)	ctrl	PW030-ctrl	Tumor cells	tumor	0.714019	1.563	-11.003	5.46614
PW030-701	PW030	701	65	M	right parietal	Glioblastoma, WHO Grade IV	vehicle (DMSO)	ctrl	PW030-ctrl	Tumor cells	tumor	0.58525	1.34816	-11.3981	5.28869
PW030-701	PW030	701	65	M	right parietal	Glioblastoma, WHO Grade IV	vehicle (DMSO)	ctrl	PW030-ctrl	Tumor cells	tumor	0.517394	1.58264	-11.1855	5.29145
PW030-701	PW030	701	65	M	right parietal	Glioblastoma, WHO Grade IV	vehicle (DMSO)	ctrl	PW030-ctrl	Tumor cells	tumor	0.66722	1.49351	-10.9286	5.60013
PW030-701	PW030	701	65	M	right parietal	Glioblastoma, WHO Grade IV	vehicle (DMSO)	ctrl	PW030-ctrl	Tumor cells	tumor	0.56562	1.13651	-10.8497	6.01776
PW030-701	PW030	701	65	M	right parietal	Glioblastoma, WHO Grade IV	vehicle (DMSO)	ctrl	PW030-ctrl	Oligodendrocytes	microenvironment	0.88858	1.06512	-7.57183	-1.55096
PW030-701	PW030	701	65	M	right parietal	Glioblastoma, WHO Grade IV	vehicle (DMSO)	ctrl	PW030-ctrl	Tumor cells	tumor	0.584066	1.40304	-10.7418	4.29803
PW030-701	PW030	701	65	M	right parietal	Glioblastoma, WHO Grade IV	vehicle (DMSO)	ctrl	PW030-ctrl	Tumor cells	tumor	0.595291	1.35936	-11.5927	5.59715
PW030-701	PW030	701	65	M	right parietal	Glioblastoma, WHO Grade IV	vehicle (DMSO)	ctrl	PW030-ctrl	Myeloid cells	microenvironment	1.41245	0.816154	-4.97855	-10.3136
PW030-701	PW030	701	65	M	right parietal	Glioblastoma, WHO Grade IV	vehicle (DMSO)	ctrl	PW030-ctrl	Tumor cells	tumor	0.626857	1.39535	-11.1778	5.72929
PW030-701	PW030	701	65	M	right parietal	Glioblastoma, WHO Grade IV	vehicle (DMSO)	ctrl	PW030-ctrl	Oligodendrocytes	microenvironment	0.937903	0.868658	-7.5234	-1.52934
PW030-701	PW030	701	65	M	right parietal	Glioblastoma, WHO Grade IV	vehicle (DMSO)	ctrl	PW030-ctrl	Tumor cells	microenvironment	0.688017	0.961234	-10.6209	3.29954
PW030-701	PW030	701	65	M	right parietal	Glioblastoma, WHO Grade IV	vehicle (DMSO)	ctrl	PW030-ctrl	Tumor cells	tumor	0.594381	1.20047	-10.5844	5.93804
PW030-701	PW030	701	65	M	right parietal	Glioblastoma, WHO Grade IV	vehicle (DMSO)	ctrl	PW030-ctrl	Tumor cells	tumor	0.491965	1.30191	-10.24	5.12186
PW030-701	PW030	701	65	M	right parietal	Glioblastoma, WHO Grade IV	vehicle (DMSO)	ctrl	PW030-ctrl	Tumor cells	tumor	0.575006	1.4656	-10.9734	5.03495
PW030-701	PW030	701	65	M	right parietal	Glioblastoma, WHO Grade IV	vehicle (DMSO)	ctrl	PW030-ctrl	Oligodendrocytes	tumor	0.698087	1.06992	-7.42768	-1.19802
PW030-701	PW030	701	65	M	right parietal	Glioblastoma, WHO Grade IV	vehicle (DMSO)	ctrl	PW030-ctrl	Myeloid cells	microenvironment	0.938403	0.781796	-6.22119	-10.5597
PW030-701	PW030	701	65	M	right parietal	Glioblastoma, WHO Grade IV	vehicle (DMSO)	ctrl	PW030-ctrl	Tumor cells	tumor	0.56806	1.29905	-10.6999	5.19286
PW030-701	PW030	701	65	M	right parietal	Glioblastoma, WHO Grade IV	vehicle (DMSO)	ctrl	PW030-ctrl	Tumor cells	tumor	0.522168	1.35794	-11.2604	5.24107
PW030-701	PW030	701	65	M	right parietal	Glioblastoma, WHO Grade IV	vehicle (DMSO)	ctrl	PW030-ctrl	Tumor cells	tumor	0.613534	1.53082	-11.5337	5.68394
PW030-701	PW030	701	65	M	right parietal	Glioblastoma, WHO Grade IV	vehicle (DMSO)	ctrl	PW030-ctrl	Myeloid cells	microenvironment	1.13788	0.672591	-5.20601	-9.70864
PW030-701	PW030	701	65	M	right parietal	Glioblastoma, WHO Grade IV	vehicle (DMSO)	ctrl	PW030-ctrl	Tumor cells	tumor	0.526908	1.10972	-11.3973	5.1359
PW030-701	PW030	701	65	M	right parietal	Glioblastoma, WHO Grade IV	vehicle (DMSO)	ctrl	PW030-ctrl	Tumor cells	tumor	0.581456	1.52772	-11.3354	5.83299
PW030-701	PW030	701	65	M	right parietal	Glioblastoma, WHO Grade IV	vehicle (DMSO)	ctrl	PW030-ctrl	Myeloid cells	microenvironment	1.33764	1.01432	-5.37135	-10.3368
PW030-701	PW030	701	65	M	right parietal	Glioblastoma, WHO Grade IV	vehicle (DMSO)	ctrl	PW030-ctrl	Myeloid cells	microenvironment	0.725653	0.60591	-6.07705	-10.458
PW030-701	PW030	701	65	M	right parietal	Glioblastoma, WHO Grade IV	vehicle (DMSO)	ctrl	PW030-ctrl	Tumor cells	tumor	0.679336	1.54234	-11.0413	5.08693
PW030-701	PW030	701	65	M	right parietal	Glioblastoma, WHO Grade IV	vehicle (DMSO)	ctrl	PW030-ctrl	Tumor cells	tumor	0.534766	1.57256	-10.9749	5.70116
PW030-701	PW030	701	65	M	right parietal	Glioblastoma, WHO Grade IV	vehicle (DMSO)	ctrl	PW030-ctrl	Tumor cells	tumor	0.558423	1.13609	-10.273	4.96828
PW030-701	PW030	701	65	M	right parietal	Glioblastoma, WHO Grade IV	vehicle (DMSO)	ctrl	PW030-ctrl	Tumor cells	tumor	0.645589	1.47045	-11.2496	5.91934
PW030-701	PW030	701	65	M	right parietal	Glioblastoma, WHO Grade IV	vehicle (DMSO)	ctrl	PW030-ctrl	Myeloid cells	microenvironment	0.835931	0.630567	-6.07941	-10.4943
PW030-701	PW030	701	65	M	right parietal	Glioblastoma, WHO Grade IV	vehicle (DMSO)	ctrl	PW030-ctrl	Oligodendrocytes	tumor	0.616587	1.00553	-7.67355	-1.32868
PW030-701	PW030	701	65	M	right parietal	Glioblastoma, WHO Grade IV	vehicle (DMSO)	ctrl	PW030-ctrl	Tumor cells	tumor	0.694779	1.03626	-10.6002	4.8771
PW030-701	PW030	701	65	M	right parietal	Glioblastoma, WHO Grade IV	vehicle (DMSO)	ctrl	PW030-ctrl	Myeloid cells	microenvironment	0.743006	0.673526	-5.71785	-9.6955
PW030-701	PW030	701	65	M	right parietal	Glioblastoma, WHO Grade IV	vehicle (DMSO)	ctrl	PW030-ctrl	Tumor cells	tumor	0.517368	1.08393	-11.7804	5.44228
PW030-701	PW030	701	65	M	right parietal	Glioblastoma, WHO Grade IV	vehicle (DMSO)	ctrl	PW030-ctrl	Tumor cells	tumor	0.722823	1.27942	-11.1792	5.27496
PW030-701	PW030	701	65	M	right parietal	Glioblastoma, WHO Grade IV	vehicle (DMSO)	ctrl	PW030-ctrl	Tumor cells	tumor	0.680512	1.34335	-10.3134	4.97733
PW030-701	PW030	701	65	M	right parietal	Glioblastoma, WHO Grade IV	vehicle (DMSO)	ctrl	PW030-ctrl	Tumor cells	tumor	0.625281	1.36246	-11.2084	5.41433
PW030-701	PW030	701	65	M	right parietal	Glioblastoma, WHO Grade IV	vehicle (DMSO)	ctrl	PW030-ctrl	Myeloid cells	microenvironment	1.06757	0.878585	-5.10675	-10.3426
PW030-701	PW030	701	65	M	right parietal	Glioblastoma, WHO Grade IV	vehicle (DMSO)	ctrl	PW030-ctrl	Tumor cells	tumor	0.718725	1.20123	-10.8168	5.4248
PW030-701	PW030	701	65	M	right parietal	Glioblastoma, WHO Grade IV	vehicle (DMSO)	ctrl	PW030-ctrl	Tumor cells	tumor	0.524133	1.30186	-10.7734	5.30378
PW030-701	PW030	701	65	M	right parietal	Glioblastoma, WHO Grade IV	vehicle (DMSO)	ctrl	PW030-ctrl	Myeloid cells	microenvironment	1.33219	0.854695	-5.58473	-10.5598
PW030-701	PW030	701	65	M	right parietal	Glioblastoma, WHO Grade IV	vehicle (DMSO)	ctrl	PW030-ctrl	Tumor cells	tumor	0.547996	1.37931	-10.898	4.8283
PW030-701	PW030	701	65	M	right parietal	Glioblastoma, WHO Grade IV	vehicle (DMSO)	ctrl	PW030-ctrl	Myeloid cells	microenvironment	1.56936	0.681768	-4.98544	-9.63121
PW030-701	PW030	701	65	M	right parietal	Glioblastoma, WHO Grade IV	vehicle (DMSO)	ctrl	PW030-ctrl	Tumor cells	tumor	0.685128	1.2715	-9.36712	5.83816
PW030-701	PW030	701	65	M	right parietal	Glioblastoma, WHO Grade IV	vehicle (DMSO)	ctrl	PW030-ctrl	Myeloid cells	microenvironment	0.985244	0.635228	-5.55727	-10.285
PW030-701	PW030	701	65	M	right parietal	Glioblastoma, WHO Grade IV	vehicle (DMSO)	ctrl	PW030-ctrl	Tumor cells	tumor	0.529099	1.27588	-11.2844	5.38702
PW030-701	PW030	701	65	M	right parietal	Glioblastoma, WHO Grade IV	vehicle (DMSO)	ctrl	PW030-ctrl	Tumor cells	microenvironment	0.664197	0.902233	-7.7786	-1.09783
PW030-701	PW030	701	65	M	right parietal	Glioblastoma, WHO Grade IV	vehicle (DMSO)	ctrl	PW030-ctrl	Tumor cells	tumor	0.570198	1.28412	-10.9937	5.76321
PW030-701	PW030	701	65	M	right parietal	Glioblastoma, WHO Grade IV	vehicle (DMSO)	ctrl	PW030-ctrl	Tumor cells	tumor	0.683801	1.08615	-10.4431	3.11466
PW030-701	PW030	701	65	M	right parietal	Glioblastoma, WHO Grade IV	vehicle (DMSO)	ctrl	PW030-ctrl	Tumor cells	tumor	0.651547	1.64482	-10.5196	4.95163
PW030-701	PW030	701	65	M	right parietal	Glioblastoma, WHO Grade IV	vehicle (DMSO)	ctrl	PW030-ctrl	Myeloid cells	microenvironment	1.08116	0.792361	-5.91295	-10.7029
PW030-701	PW030	701	65	M	right parietal	Glioblastoma, WHO Grade IV	vehicle (DMSO)	ctrl	PW030-ctrl	Tumor cells	tumor	0.431024	1.23891	-11.6603	5.464
PW030-701	PW030	701	65	M	right parietal	Glioblastoma, WHO Grade IV	vehicle (DMSO)	ctrl	PW030-ctrl	Tumor cells	tumor	0.580349	1.51803	-11.7591	5.55971
PW030-701	PW030	701	65	M	right parietal	Glioblastoma, WHO Grade IV	vehicle (DMSO)	ctrl	PW030-ctrl	Oligodendrocytes	microenvironment	0.816664	0.946011	-7.69944	-1.64204
PW030-701	PW030	701	65	M	right parietal	Glioblastoma, WHO Grade IV	vehicle (DMSO)	ctrl	PW030-ctrl	Tumor cells	tumor	0.653818	1.5581	-11.4226	5.60901
PW030-701	PW030	701	65	M	right parietal	Glioblastoma, WHO Grade IV	vehicle (DMSO)	ctrl	PW030-ctrl	Tumor cells	tumor	0.603144	1.28768	-7.7002	-0.912965
PW030-701	PW030	701	65	M	right parietal	Glioblastoma, WHO Grade IV	vehicle (DMSO)	ctrl	PW030-ctrl	Myeloid cells	microenvironment	0.632993	0.567076	-6.08444	-10.7278
PW030-701	PW030	701	65	M	right parietal	Glioblastoma, WHO Grade IV	vehicle (DMSO)	ctrl	PW030-ctrl	Tumor cells	tumor	0.629745	1.3764	-10.308	5.71307
PW030-701	PW030	701	65	M	right parietal	Glioblastoma, WHO Grade IV	vehicle (DMSO)	ctrl	PW030-ctrl	Tumor cells	tumor	0.70506	1.1239	-10.5299	3.219
PW030-701	PW030	701	65	M	right parietal	Glioblastoma, WHO Grade IV	vehicle (DMSO)	ctrl	PW030-ctrl	Myeloid cells	microenvironment	0.739207	0.53461	-6.17569	-10.6716
PW030-701	PW030	701	65	M	right parietal	Glioblastoma, WHO Grade IV	vehicle (DMSO)	ctrl	PW030-ctrl	Tumor cells	tumor	0.713442	1.5311	-11.6047	5.20951
PW030-701	PW030	701	65	M	right parietal	Glioblastoma, WHO Grade IV	vehicle (DMSO)	ctrl	PW030-ctrl	Tumor cells	tumor	0.600816	1.64649	-11.5284	5.66308
PW030-701	PW030	701	65	M	right parietal	Glioblastoma, WHO Grade IV	vehicle (DMSO)	ctrl	PW030-ctrl	Tumor cells	microenvironment	0.777376	0.870564	-10.5032	3.154
PW030-701	PW030	701	65	M	right parietal	Glioblastoma, WHO Grade IV	vehicle (DMSO)	ctrl	PW030-ctrl	Tumor cells	tumor	0.596057	1.36672	-11.6911	5.45285
PW030-701	PW030	701	65	M	right parietal	Glioblastoma, WHO Grade IV	vehicle (DMSO)	ctrl	PW030-ctrl	Tumor cells	microenvironment	0.876367	1.17478	-10.4794	3.26809
PW030-701	PW030	701	65	M	right parietal	Glioblastoma, WHO Grade IV	vehicle (DMSO)	ctrl	PW030-ctrl	Tumor cells	tumor	0.616585	1.88678	-11.5848	5.52992
PW030-701	PW030	701	65	M	right parietal	Glioblastoma, WHO Grade IV	vehicle (DMSO)	ctrl	PW030-ctrl	Tumor cells	tumor	0.538608	1.47003	-11.443	5.39988
PW030-701	PW030	701	65	M	right parietal	Glioblastoma, WHO Grade IV	vehicle (DMSO)	ctrl	PW030-ctrl	Tumor cells	tumor	0.603615	1.30815	-10.6172	5.08421
PW030-701	PW030	701	65	M	right parietal	Glioblastoma, WHO Grade IV	vehicle (DMSO)	ctrl	PW030-ctrl	Myeloid cells	microenvironment	1.48638	0.74876	-5.37306	-9.86109
PW030-701	PW030	701	65	M	right parietal	Glioblastoma, WHO Grade IV	vehicle (DMSO)	ctrl	PW030-ctrl	Tumor cells	tumor	0.564693	1.19546	-11.4902	5.3758
PW030-701	PW030	701	65	M	right parietal	Glioblastoma, WHO Grade IV	vehicle (DMSO)	ctrl	PW030-ctrl	Myeloid cells	microenvironment	0.900474	0.985793	-5.70878	-9.85418
PW030-701	PW030	701	65	M	right parietal	Glioblastoma, WHO Grade IV	vehicle (DMSO)	ctrl	PW030-ctrl	Myeloid cells	microenvironment	1.24014	0.700617	-6.03711	-10.5788
PW030-701	PW030	701	65	M	right parietal	Glioblastoma, WHO Grade IV	vehicle (DMSO)	ctrl	PW030-ctrl	Tumor cells	tumor	0.154527	1.31468	-10.134	4.88315
PW030-701	PW030	701	65	M	right parietal	Glioblastoma, WHO Grade IV	vehicle (DMSO)	ctrl	PW030-ctrl	Tumor cells	tumor	0.557679	1.25592	-11.5491	5.42327
PW030-701	PW030	701	65	M	right parietal	Glioblastoma, WHO Grade IV	vehicle (DMSO)	ctrl	PW030-ctrl	Tumor cells	tumor	0.642681	1.48094	-11.1824	5.96554
PW030-701	PW030	701	65	M	right parietal	Glioblastoma, WHO Grade IV	vehicle (DMSO)	ctrl	PW030-ctrl	Tumor cells	tumor	0.582674	1.31812	-11.4187	5.66708
PW030-701	PW030	701	65	M	right parietal	Glioblastoma, WHO Grade IV	vehicle (DMSO)	ctrl	PW030-ctrl	Oligodendrocytes	microenvironment	1.02288	0.926729	-7.45132	-1.52839
PW030-701	PW030	701	65	M	right parietal	Glioblastoma, WHO Grade IV	vehicle (DMSO)	ctrl	PW030-ctrl	Tumor cells	tumor	0.672491	1.42978	-11.7008	5.40885
PW030-701	PW030	701	65	M	right parietal	Glioblastoma, WHO Grade IV	vehicle (DMSO)	ctrl	PW030-ctrl	Tumor cells	tumor	0.616582	1.32039	-10.6121	4.96027
PW030-701	PW030	701	65	M	right parietal	Glioblastoma, WHO Grade IV	vehicle (DMSO)	ctrl	PW030-ctrl	Myeloid cells	microenvironment	1.34524	0.911959	-5.05129	-10.3395
PW030-701	PW030	701	65	M	right parietal	Glioblastoma, WHO Grade IV	vehicle (DMSO)	ctrl	PW030-ctrl	Tumor cells	tumor	0.579923	1.05665	-11.1191	5.50741
PW030-701	PW030	701	65	M	right parietal	Glioblastoma, WHO Grade IV	vehicle (DMSO)	ctrl	PW030-ctrl	Tumor cells	tumor	0.594514	1.54306	-10.6906	5.28527
PW030-701	PW030	701	65	M	right parietal	Glioblastoma, WHO Grade IV	vehicle (DMSO)	ctrl	PW030-ctrl	Tumor cells	tumor	0.778225	1.39025	-10.6715	4.69631
PW030-701	PW030	701	65	M	right parietal	Glioblastoma, WHO Grade IV	vehicle (DMSO)	ctrl	PW030-ctrl	Tumor cells	tumor	0.582707	1.30535	-11.1938	4.73443
PW030-701	PW030	701	65	M	right parietal	Glioblastoma, WHO Grade IV	vehicle (DMSO)	ctrl	PW030-ctrl	Tumor cells	tumor	0.6432	1.17165	-10.9953	5.86039
PW030-701	PW030	701	65	M	right parietal	Glioblastoma, WHO Grade IV	vehicle (DMSO)	ctrl	PW030-ctrl	Tumor cells	tumor	0.560894	1.48873	-10.9593	5.84333
PW030-701	PW030	701	65	M	right parietal	Glioblastoma, WHO Grade IV	vehicle (DMSO)	ctrl	PW030-ctrl	Tumor cells	tumor	0.623022	1.7081	-11.6885	5.37336
PW030-701	PW030	701	65	M	right parietal	Glioblastoma, WHO Grade IV	vehicle (DMSO)	ctrl	PW030-ctrl	Tumor cells	tumor	0.533696	1.88535	-10.8093	4.64385
PW030-701	PW030	701	65	M	right parietal	Glioblastoma, WHO Grade IV	vehicle (DMSO)	ctrl	PW030-ctrl	Tumor cells	tumor	0.942195	1.39238	-9.35959	5.5848
PW030-701	PW030	701	65	M	right parietal	Glioblastoma, WHO Grade IV	vehicle (DMSO)	ctrl	PW030-ctrl	Tumor cells	tumor	0.524454	1.64662	-11.09	5.75747
PW030-701	PW030	701	65	M	right parietal	Glioblastoma, WHO Grade IV	vehicle (DMSO)	ctrl	PW030-ctrl	Tumor cells	tumor	0.60022	1.28024	-10.6956	4.99131
PW030-701	PW030	701	65	M	right parietal	Glioblastoma, WHO Grade IV	vehicle (DMSO)	ctrl	PW030-ctrl	Tumor cells	tumor	0.60576	1.14457	-10.8638	5.07775
PW030-701	PW030	701	65	M	right parietal	Glioblastoma, WHO Grade IV	vehicle (DMSO)	ctrl	PW030-ctrl	Myeloid cells	microenvironment	0.981263	0.812514	-6.24559	-10.4963
PW030-701	PW030	701	65	M	right parietal	Glioblastoma, WHO Grade IV	vehicle (DMSO)	ctrl	PW030-ctrl	Myeloid cells	microenvironment	1.73606	0.771178	-5.09129	-9.76705
PW030-701	PW030	701	65	M	right parietal	Glioblastoma, WHO Grade IV	vehicle (DMSO)	ctrl	PW030-ctrl	Tumor cells	microenvironment	0.682094	0.97213	-10.4951	3.16209
PW030-701	PW030	701	65	M	right parietal	Glioblastoma, WHO Grade IV	vehicle (DMSO)	ctrl	PW030-ctrl	Myeloid cells	microenvironment	0.84967	0.652265	-6.15901	-10.4817
PW030-701	PW030	701	65	M	right parietal	Glioblastoma, WHO Grade IV	vehicle (DMSO)	ctrl	PW030-ctrl	Tumor cells	tumor	0.490187	1.35514	-11.3129	5.15341
PW030-701	PW030	701	65	M	right parietal	Glioblastoma, WHO Grade IV	vehicle (DMSO)	ctrl	PW030-ctrl	Myeloid cells	microenvironment	1.26691	0.735267	-6.26809	-10.5706
PW030-701	PW030	701	65	M	right parietal	Glioblastoma, WHO Grade IV	vehicle (DMSO)	ctrl	PW030-ctrl	Tumor cells	tumor	0.710843	1.37	-10.853	5.5929
PW030-701	PW030	701	65	M	right parietal	Glioblastoma, WHO Grade IV	vehicle (DMSO)	ctrl	PW030-ctrl	Myeloid cells	microenvironment	1.02704	0.820407	-5.37555	-9.76502
PW030-701	PW030	701	65	M	right parietal	Glioblastoma, WHO Grade IV	vehicle (DMSO)	ctrl	PW030-ctrl	Tumor cells	microenvironment	0.823845	0.960803	-10.499	3.14899
PW030-701	PW030	701	65	M	right parietal	Glioblastoma, WHO Grade IV	vehicle (DMSO)	ctrl	PW030-ctrl	Tumor cells	tumor	0.560272	1.77164	-10.5483	5.69669
PW030-701	PW030	701	65	M	right parietal	Glioblastoma, WHO Grade IV	vehicle (DMSO)	ctrl	PW030-ctrl	Tumor cells	tumor	0.559284	1.37536	-11.1596	5.09562
PW030-701	PW030	701	65	M	right parietal	Glioblastoma, WHO Grade IV	vehicle (DMSO)	ctrl	PW030-ctrl	Tumor cells	tumor	0.600207	1.79009	-11.0819	5.31663
PW030-701	PW030	701	65	M	right parietal	Glioblastoma, WHO Grade IV	vehicle (DMSO)	ctrl	PW030-ctrl	Myeloid cells	microenvironment	1.13694	0.627696	-6.13691	-10.5975
PW030-701	PW030	701	65	M	right parietal	Glioblastoma, WHO Grade IV	vehicle (DMSO)	ctrl	PW030-ctrl	Tumor cells	tumor	0.461658	1.25028	-11.1289	5.87775
PW030-701	PW030	701	65	M	right parietal	Glioblastoma, WHO Grade IV	vehicle (DMSO)	ctrl	PW030-ctrl	Myeloid cells	microenvironment	0.92629	0.707282	-6.11147	-10.6383
PW030-701	PW030	701	65	M	right parietal	Glioblastoma, WHO Grade IV	vehicle (DMSO)	ctrl	PW030-ctrl	Tumor cells	tumor	0.644453	1.2417	-10.5035	4.96617
PW030-701	PW030	701	65	M	right parietal	Glioblastoma, WHO Grade IV	vehicle (DMSO)	ctrl	PW030-ctrl	Oligodendrocytes	microenvironment	0.821326	0.939515	-7.54035	-1.4463
PW030-701	PW030	701	65	M	right parietal	Glioblastoma, WHO Grade IV	vehicle (DMSO)	ctrl	PW030-ctrl	Myeloid cells	microenvironment	0.993744	0.887632	-5.18188	-10.4491
PW030-701	PW030	701	65	M	right parietal	Glioblastoma, WHO Grade IV	vehicle (DMSO)	ctrl	PW030-ctrl	Myeloid cells	microenvironment	1.31697	0.816089	-5.53513	-10.4934
PW030-701	PW030	701	65	M	right parietal	Glioblastoma, WHO Grade IV	vehicle (DMSO)	ctrl	PW030-ctrl	Tumor cells	tumor	0.548203	1.56038	-11.2948	5.78764
PW030-701	PW030	701	65	M	right parietal	Glioblastoma, WHO Grade IV	vehicle (DMSO)	ctrl	PW030-ctrl	Tumor cells	tumor	0.60906	1.61808	-11.2819	5.67464
PW030-701	PW030	701	65	M	right parietal	Glioblastoma, WHO Grade IV	vehicle (DMSO)	ctrl	PW030-ctrl	Tumor cells	tumor	0.577549	1.40402	-10.8813	5.55476
PW030-701	PW030	701	65	M	right parietal	Glioblastoma, WHO Grade IV	vehicle (DMSO)	ctrl	PW030-ctrl	Tumor cells	tumor	0.544799	1.26202	-11.6202	5.60249
PW030-701	PW030	701	65	M	right parietal	Glioblastoma, WHO Grade IV	vehicle (DMSO)	ctrl	PW030-ctrl	Myeloid cells	microenvironment	0.65649	0.699185	-6.06706	-10.7463
PW030-701	PW030	701	65	M	right parietal	Glioblastoma, WHO Grade IV	vehicle (DMSO)	ctrl	PW030-ctrl	Tumor cells	tumor	0.649918	1.17254	-11.1857	5.4101
PW030-701	PW030	701	65	M	right parietal	Glioblastoma, WHO Grade IV	vehicle (DMSO)	ctrl	PW030-ctrl	Tumor cells	tumor	0.756556	1.23053	-11.4634	5.89063
PW030-701	PW030	701	65	M	right parietal	Glioblastoma, WHO Grade IV	vehicle (DMSO)	ctrl	PW030-ctrl	Tumor cells	tumor	0.867218	1.5744	-10.0104	5.62663
PW030-701	PW030	701	65	M	right parietal	Glioblastoma, WHO Grade IV	vehicle (DMSO)	ctrl	PW030-ctrl	Tumor cells	tumor	0.560348	1.25526	-11.6938	5.37111
PW030-701	PW030	701	65	M	right parietal	Glioblastoma, WHO Grade IV	vehicle (DMSO)	ctrl	PW030-ctrl	Tumor cells	tumor	0.57559	1.33048	-10.8292	5.10734
PW030-701	PW030	701	65	M	right parietal	Glioblastoma, WHO Grade IV	vehicle (DMSO)	ctrl	PW030-ctrl	Oligodendrocytes	microenvironment	1.02518	0.926113	-7.29457	-1.32468
PW030-701	PW030	701	65	M	right parietal	Glioblastoma, WHO Grade IV	vehicle (DMSO)	ctrl	PW030-ctrl	Tumor cells	tumor	0.778875	1.26606	-10.5211	5.62391
PW030-701	PW030	701	65	M	right parietal	Glioblastoma, WHO Grade IV	vehicle (DMSO)	ctrl	PW030-ctrl	Tumor cells	tumor	0.687047	1.48096	-11.0955	5.24908
PW030-701	PW030	701	65	M	right parietal	Glioblastoma, WHO Grade IV	vehicle (DMSO)	ctrl	PW030-ctrl	Tumor cells	tumor	0.557354	1.2366	-11.0281	5.62209
PW030-701	PW030	701	65	M	right parietal	Glioblastoma, WHO Grade IV	vehicle (DMSO)	ctrl	PW030-ctrl	Oligodendrocytes	microenvironment	0.799388	0.893925	-7.66148	-1.06064
PW030-701	PW030	701	65	M	right parietal	Glioblastoma, WHO Grade IV	vehicle (DMSO)	ctrl	PW030-ctrl	Tumor cells	tumor	0.585255	1.34668	-10.9006	5.66957
PW030-701	PW030	701	65	M	right parietal	Glioblastoma, WHO Grade IV	vehicle (DMSO)	ctrl	PW030-ctrl	Tumor cells	tumor	0.484115	1.28532	-11.0474	5.72461
PW030-701	PW030	701	65	M	right parietal	Glioblastoma, WHO Grade IV	vehicle (DMSO)	ctrl	PW030-ctrl	Tumor cells	microenvironment	0.916172	1.12896	-10.4385	3.36388
PW030-701	PW030	701	65	M	right parietal	Glioblastoma, WHO Grade IV	vehicle (DMSO)	ctrl	PW030-ctrl	Tumor cells	microenvironment	0.705682	1.03704	-7.88185	-1.04165
PW030-701	PW030	701	65	M	right parietal	Glioblastoma, WHO Grade IV	vehicle (DMSO)	ctrl	PW030-ctrl	Myeloid cells	microenvironment	0.783354	0.463229	-6.08561	-10.5213
PW030-701	PW030	701	65	M	right parietal	Glioblastoma, WHO Grade IV	vehicle (DMSO)	ctrl	PW030-ctrl	Tumor cells	tumor	0.762606	1.67946	-11.1077	5.8418
PW030-701	PW030	701	65	M	right parietal	Glioblastoma, WHO Grade IV	vehicle (DMSO)	ctrl	PW030-ctrl	Tumor cells	tumor	0.585375	1.12895	-10.8339	4.94607
PW030-701	PW030	701	65	M	right parietal	Glioblastoma, WHO Grade IV	vehicle (DMSO)	ctrl	PW030-ctrl	Tumor cells	tumor	0.878426	1.38318	-11.5422	5.32959
PW030-701	PW030	701	65	M	right parietal	Glioblastoma, WHO Grade IV	vehicle (DMSO)	ctrl	PW030-ctrl	Tumor cells	tumor	0.621362	1.42098	-10.8075	5.78957
PW030-701	PW030	701	65	M	right parietal	Glioblastoma, WHO Grade IV	vehicle (DMSO)	ctrl	PW030-ctrl	Tumor cells	tumor	0.595277	1.42825	-10.2106	5.08839
PW030-701	PW030	701	65	M	right parietal	Glioblastoma, WHO Grade IV	vehicle (DMSO)	ctrl	PW030-ctrl	Oligodendrocytes	microenvironment	0.689225	0.783926	-7.26708	-1.69773
PW030-701	PW030	701	65	M	right parietal	Glioblastoma, WHO Grade IV	vehicle (DMSO)	ctrl	PW030-ctrl	Tumor cells	tumor	0.733161	1.40738	-9.60771	5.7542
PW030-701	PW030	701	65	M	right parietal	Glioblastoma, WHO Grade IV	vehicle (DMSO)	ctrl	PW030-ctrl	Myeloid cells	microenvironment	0.879259	0.705977	-6.32081	-10.5311
PW030-701	PW030	701	65	M	right parietal	Glioblastoma, WHO Grade IV	vehicle (DMSO)	ctrl	PW030-ctrl	Myeloid cells	microenvironment	1.1139	0.978724	-5.77878	-10.0266
PW030-701	PW030	701	65	M	right parietal	Glioblastoma, WHO Grade IV	vehicle (DMSO)	ctrl	PW030-ctrl	Tumor cells	tumor	0.633751	1.29772	-10.7364	5.28966
PW030-701	PW030	701	65	M	right parietal	Glioblastoma, WHO Grade IV	vehicle (DMSO)	ctrl	PW030-ctrl	Tumor cells	tumor	0.655023	1.08669	-10.4894	3.18684
PW030-701	PW030	701	65	M	right parietal	Glioblastoma, WHO Grade IV	vehicle (DMSO)	ctrl	PW030-ctrl	Tumor cells	tumor	0.60052	1.36643	-11.603	5.19814
PW030-701	PW030	701	65	M	right parietal	Glioblastoma, WHO Grade IV	vehicle (DMSO)	ctrl	PW030-ctrl	Tumor cells	tumor	0.703963	1.5149	-10.9725	5.80195
PW030-701	PW030	701	65	M	right parietal	Glioblastoma, WHO Grade IV	vehicle (DMSO)	ctrl	PW030-ctrl	Tumor cells	tumor	0.51314	1.49512	-11.7001	5.6093
PW030-701	PW030	701	65	M	right parietal	Glioblastoma, WHO Grade IV	vehicle (DMSO)	ctrl	PW030-ctrl	Tumor cells	tumor	0.48466	1.22423	-11.6141	5.67905
PW030-701	PW030	701	65	M	right parietal	Glioblastoma, WHO Grade IV	vehicle (DMSO)	ctrl	PW030-ctrl	Tumor cells	tumor	0.767819	1.19455	-10.6386	3.45034
PW030-701	PW030	701	65	M	right parietal	Glioblastoma, WHO Grade IV	vehicle (DMSO)	ctrl	PW030-ctrl	Tumor cells	tumor	0.558665	1.05094	-11.4668	5.66894
PW030-701	PW030	701	65	M	right parietal	Glioblastoma, WHO Grade IV	vehicle (DMSO)	ctrl	PW030-ctrl	Tumor cells	tumor	0.632956	1.14282	-11.4837	5.47318
PW030-701	PW030	701	65	M	right parietal	Glioblastoma, WHO Grade IV	vehicle (DMSO)	ctrl	PW030-ctrl	Tumor cells	tumor	0.565039	1.56992	-11.5544	5.48491
PW030-701	PW030	701	65	M	right parietal	Glioblastoma, WHO Grade IV	vehicle (DMSO)	ctrl	PW030-ctrl	Tumor cells	tumor	0.539273	1.51276	-11.6153	5.39143
PW030-701	PW030	701	65	M	right parietal	Glioblastoma, WHO Grade IV	vehicle (DMSO)	ctrl	PW030-ctrl	Tumor cells	microenvironment	0.754494	1.01141	-10.5842	3.32745
PW030-701	PW030	701	65	M	right parietal	Glioblastoma, WHO Grade IV	vehicle (DMSO)	ctrl	PW030-ctrl	Tumor cells	tumor	0.53442	1.11414	-10.5063	4.90649
PW030-701	PW030	701	65	M	right parietal	Glioblastoma, WHO Grade IV	vehicle (DMSO)	ctrl	PW030-ctrl	Tumor cells	tumor	0.679951	1.35467	-11.5843	5.67546
PW030-701	PW030	701	65	M	right parietal	Glioblastoma, WHO Grade IV	vehicle (DMSO)	ctrl	PW030-ctrl	Tumor cells	tumor	0.675749	1.46403	-11.3703	5.2914
PW030-701	PW030	701	65	M	right parietal	Glioblastoma, WHO Grade IV	vehicle (DMSO)	ctrl	PW030-ctrl	Tumor cells	tumor	0.621547	1.32657	-11.1323	4.82369
PW030-701	PW030	701	65	M	right parietal	Glioblastoma, WHO Grade IV	vehicle (DMSO)	ctrl	PW030-ctrl	Tumor cells	tumor	0.657693	1.85752	-11.2035	5.58921
PW030-701	PW030	701	65	M	right parietal	Glioblastoma, WHO Grade IV	vehicle (DMSO)	ctrl	PW030-ctrl	Myeloid cells	microenvironment	0.713439	0.501255	-5.90964	-10.3662
PW030-701	PW030	701	65	M	right parietal	Glioblastoma, WHO Grade IV	vehicle (DMSO)	ctrl	PW030-ctrl	Tumor cells	tumor	0.682199	1.1161	-10.5522	4.55456
PW030-701	PW030	701	65	M	right parietal	Glioblastoma, WHO Grade IV	vehicle (DMSO)	ctrl	PW030-ctrl	Tumor cells	tumor	0.712122	1.46012	-10.3169	5.7227
PW030-701	PW030	701	65	M	right parietal	Glioblastoma, WHO Grade IV	vehicle (DMSO)	ctrl	PW030-ctrl	Tumor cells	tumor	0.640132	1.26527	-11.3999	5.37471
PW030-701	PW030	701	65	M	right parietal	Glioblastoma, WHO Grade IV	vehicle (DMSO)	ctrl	PW030-ctrl	Tumor cells	tumor	0.462731	1.34535	-10.7671	5.07409
PW030-701	PW030	701	65	M	right parietal	Glioblastoma, WHO Grade IV	vehicle (DMSO)	ctrl	PW030-ctrl	Tumor cells	microenvironment	0.81119	0.947253	-10.4693	3.14698
PW030-701	PW030	701	65	M	right parietal	Glioblastoma, WHO Grade IV	vehicle (DMSO)	ctrl	PW030-ctrl	Myeloid cells	microenvironment	0.995155	0.713262	-6.06585	-10.5771
PW030-701	PW030	701	65	M	right parietal	Glioblastoma, WHO Grade IV	vehicle (DMSO)	ctrl	PW030-ctrl	Tumor cells	tumor	0.49202	1.47741	-11.3578	5.46263
PW030-701	PW030	701	65	M	right parietal	Glioblastoma, WHO Grade IV	vehicle (DMSO)	ctrl	PW030-ctrl	Tumor cells	tumor	0.54295	1.45173	-11.3842	5.31772
PW030-701	PW030	701	65	M	right parietal	Glioblastoma, WHO Grade IV	vehicle (DMSO)	ctrl	PW030-ctrl	Tumor cells	tumor	0.747706	1.33193	-10.5253	5.88863
PW030-701	PW030	701	65	M	right parietal	Glioblastoma, WHO Grade IV	vehicle (DMSO)	ctrl	PW030-ctrl	Tumor cells	tumor	0.579101	1.38848	-10.6913	5.89468
PW030-701	PW030	701	65	M	right parietal	Glioblastoma, WHO Grade IV	vehicle (DMSO)	ctrl	PW030-ctrl	Tumor cells	tumor	0.568272	1.33652	-11.2425	5.9153
PW030-701	PW030	701	65	M	right parietal	Glioblastoma, WHO Grade IV	vehicle (DMSO)	ctrl	PW030-ctrl	Tumor cells	tumor	0.640414	1.428	-11.0057	5.47111
PW030-701	PW030	701	65	M	right parietal	Glioblastoma, WHO Grade IV	vehicle (DMSO)	ctrl	PW030-ctrl	Tumor cells	tumor	0.533904	1.20456	-11.3564	5.80625
PW030-701	PW030	701	65	M	right parietal	Glioblastoma, WHO Grade IV	vehicle (DMSO)	ctrl	PW030-ctrl	Myeloid cells	microenvironment	0.817584	0.655009	-5.37835	-10.0462
PW030-701	PW030	701	65	M	right parietal	Glioblastoma, WHO Grade IV	vehicle (DMSO)	ctrl	PW030-ctrl	Tumor cells	tumor	0.626827	1.29401	-11.1596	5.47846
PW030-701	PW030	701	65	M	right parietal	Glioblastoma, WHO Grade IV	vehicle (DMSO)	ctrl	PW030-ctrl	Tumor cells	microenvironment	0.816731	0.956718	-10.4944	3.15751
PW030-701	PW030	701	65	M	right parietal	Glioblastoma, WHO Grade IV	vehicle (DMSO)	ctrl	PW030-ctrl	Oligodendrocytes	microenvironment	0.850063	0.817723	-7.49441	-1.30328
PW030-701	PW030	701	65	M	right parietal	Glioblastoma, WHO Grade IV	vehicle (DMSO)	ctrl	PW030-ctrl	Oligodendrocytes	microenvironment	0.89249	0.838501	-7.09718	-1.34116
PW030-701	PW030	701	65	M	right parietal	Glioblastoma, WHO Grade IV	vehicle (DMSO)	ctrl	PW030-ctrl	Myeloid cells	microenvironment	0.958818	1.01643	-5.81503	-9.92269
PW030-701	PW030	701	65	M	right parietal	Glioblastoma, WHO Grade IV	vehicle (DMSO)	ctrl	PW030-ctrl	Tumor cells	tumor	0.548967	1.1722	-10.6311	5.73961
PW030-701	PW030	701	65	M	right parietal	Glioblastoma, WHO Grade IV	vehicle (DMSO)	ctrl	PW030-ctrl	Tumor cells	tumor	0.483235	1.47836	-11.4024	5.90339
PW030-701	PW030	701	65	M	right parietal	Glioblastoma, WHO Grade IV	vehicle (DMSO)	ctrl	PW030-ctrl	Oligodendrocytes	microenvironment	0.815329	1.00186	-7.41221	-1.20552
PW030-701	PW030	701	65	M	right parietal	Glioblastoma, WHO Grade IV	vehicle (DMSO)	ctrl	PW030-ctrl	Myeloid cells	microenvironment	0.80572	0.869772	-5.37154	-9.76136
PW030-701	PW030	701	65	M	right parietal	Glioblastoma, WHO Grade IV	vehicle (DMSO)	ctrl	PW030-ctrl	Tumor cells	tumor	0.66046	1.31295	-11.1786	5.46066
PW030-701	PW030	701	65	M	right parietal	Glioblastoma, WHO Grade IV	vehicle (DMSO)	ctrl	PW030-ctrl	Myeloid cells	microenvironment	0.970733	0.791065	-5.63298	-10.4365
PW030-701	PW030	701	65	M	right parietal	Glioblastoma, WHO Grade IV	vehicle (DMSO)	ctrl	PW030-ctrl	Tumor cells	tumor	0.532772	1.27903	-10.4384	4.86496
PW030-701	PW030	701	65	M	right parietal	Glioblastoma, WHO Grade IV	vehicle (DMSO)	ctrl	PW030-ctrl	Tumor cells	tumor	0.703642	1.2289	-10.5543	3.28209
PW030-701	PW030	701	65	M	right parietal	Glioblastoma, WHO Grade IV	vehicle (DMSO)	ctrl	PW030-ctrl	Tumor cells	microenvironment	0.764365	0.927508	-10.502	3.16674
PW030-701	PW030	701	65	M	right parietal	Glioblastoma, WHO Grade IV	vehicle (DMSO)	ctrl	PW030-ctrl	Tumor cells	tumor	0.686301	1.08984	-10.9349	5.12961
PW030-701	PW030	701	65	M	right parietal	Glioblastoma, WHO Grade IV	vehicle (DMSO)	ctrl	PW030-ctrl	Tumor cells	tumor	0.52065	1.22483	-9.26743	5.50557
PW030-701	PW030	701	65	M	right parietal	Glioblastoma, WHO Grade IV	vehicle (DMSO)	ctrl	PW030-ctrl	Myeloid cells	microenvironment	0.780522	0.590038	-6.12306	-10.6593
PW030-701	PW030	701	65	M	right parietal	Glioblastoma, WHO Grade IV	vehicle (DMSO)	ctrl	PW030-ctrl	Tumor cells	tumor	0.552625	1.68332	-10.4885	5.00716
PW030-701	PW030	701	65	M	right parietal	Glioblastoma, WHO Grade IV	vehicle (DMSO)	ctrl	PW030-ctrl	Tumor cells	tumor	0.643341	1.46884	-11.7407	5.43199
PW030-701	PW030	701	65	M	right parietal	Glioblastoma, WHO Grade IV	vehicle (DMSO)	ctrl	PW030-ctrl	Tumor cells	tumor	0.609484	1.53679	-11.6755	5.62387
PW030-701	PW030	701	65	M	right parietal	Glioblastoma, WHO Grade IV	vehicle (DMSO)	ctrl	PW030-ctrl	Tumor cells	tumor	0.5818	1.59531	-11.6579	5.41125
PW030-701	PW030	701	65	M	right parietal	Glioblastoma, WHO Grade IV	vehicle (DMSO)	ctrl	PW030-ctrl	Myeloid cells	microenvironment	1.23226	0.844238	-5.0944	-10.2339
PW030-701	PW030	701	65	M	right parietal	Glioblastoma, WHO Grade IV	vehicle (DMSO)	ctrl	PW030-ctrl	Oligodendrocytes	microenvironment	1.2556	1.26267	-7.45638	-1.14954
PW030-701	PW030	701	65	M	right parietal	Glioblastoma, WHO Grade IV	vehicle (DMSO)	ctrl	PW030-ctrl	Tumor cells	tumor	0.513511	1.39961	-11.2567	5.61451
PW030-701	PW030	701	65	M	right parietal	Glioblastoma, WHO Grade IV	vehicle (DMSO)	ctrl	PW030-ctrl	Tumor cells	tumor	0.623389	1.89614	-9.89287	5.74443
PW030-701	PW030	701	65	M	right parietal	Glioblastoma, WHO Grade IV	vehicle (DMSO)	ctrl	PW030-ctrl	Tumor cells	tumor	0.621598	1.4132	-11.5691	5.17895
PW030-701	PW030	701	65	M	right parietal	Glioblastoma, WHO Grade IV	vehicle (DMSO)	ctrl	PW030-ctrl	Tumor cells	tumor	0.617262	1.47986	-11.6962	5.404
PW030-701	PW030	701	65	M	right parietal	Glioblastoma, WHO Grade IV	vehicle (DMSO)	ctrl	PW030-ctrl	Myeloid cells	microenvironment	1.39835	0.886075	-5.28875	-9.78328
PW030-701	PW030	701	65	M	right parietal	Glioblastoma, WHO Grade IV	vehicle (DMSO)	ctrl	PW030-ctrl	Myeloid cells	microenvironment	0.824528	1.00659	-5.36084	-9.98463
PW030-701	PW030	701	65	M	right parietal	Glioblastoma, WHO Grade IV	vehicle (DMSO)	ctrl	PW030-ctrl	Tumor cells	tumor	0.706491	1.46627	-10.4277	4.95517
PW030-701	PW030	701	65	M	right parietal	Glioblastoma, WHO Grade IV	vehicle (DMSO)	ctrl	PW030-ctrl	Tumor cells	tumor	0.559934	1.22437	-10.8866	5.61465
PW030-701	PW030	701	65	M	right parietal	Glioblastoma, WHO Grade IV	vehicle (DMSO)	ctrl	PW030-ctrl	Tumor cells	tumor	0.541142	0.837131	-10.5569	3.35944
PW030-701	PW030	701	65	M	right parietal	Glioblastoma, WHO Grade IV	vehicle (DMSO)	ctrl	PW030-ctrl	Tumor cells	tumor	0.722323	1.20395	-11.2677	5.1874
PW030-701	PW030	701	65	M	right parietal	Glioblastoma, WHO Grade IV	vehicle (DMSO)	ctrl	PW030-ctrl	Tumor cells	tumor	0.646269	1.34223	-11.0815	5.89504
PW030-701	PW030	701	65	M	right parietal	Glioblastoma, WHO Grade IV	vehicle (DMSO)	ctrl	PW030-ctrl	Myeloid cells	microenvironment	0.871192	0.524952	-5.97979	-10.4439
PW030-701	PW030	701	65	M	right parietal	Glioblastoma, WHO Grade IV	vehicle (DMSO)	ctrl	PW030-ctrl	Tumor cells	tumor	0.494666	1.21788	-11.1671	5.54059
PW030-701	PW030	701	65	M	right parietal	Glioblastoma, WHO Grade IV	vehicle (DMSO)	ctrl	PW030-ctrl	Myeloid cells	microenvironment	1.02737	0.521395	-6.22993	-10.7925
PW030-701	PW030	701	65	M	right parietal	Glioblastoma, WHO Grade IV	vehicle (DMSO)	ctrl	PW030-ctrl	Oligodendrocytes	microenvironment	0.914035	0.855846	-7.62589	-1.26575
PW030-701	PW030	701	65	M	right parietal	Glioblastoma, WHO Grade IV	vehicle (DMSO)	ctrl	PW030-ctrl	Tumor cells	tumor	0.530819	1.41411	-11.1734	5.37143
PW030-701	PW030	701	65	M	right parietal	Glioblastoma, WHO Grade IV	vehicle (DMSO)	ctrl	PW030-ctrl	Myeloid cells	tumor	0.689494	1.19601	-10.811	3.9466
PW030-701	PW030	701	65	M	right parietal	Glioblastoma, WHO Grade IV	vehicle (DMSO)	ctrl	PW030-ctrl	Tumor cells	microenvironment	0.743132	0.961233	-10.4877	3.18314
PW030-701	PW030	701	65	M	right parietal	Glioblastoma, WHO Grade IV	vehicle (DMSO)	ctrl	PW030-ctrl	Tumor cells	tumor	0.532268	1.4358	-11.0131	5.50481
PW030-701	PW030	701	65	M	right parietal	Glioblastoma, WHO Grade IV	vehicle (DMSO)	ctrl	PW030-ctrl	Tumor cells	tumor	0.609429	1.56432	-11.7719	5.38074
PW030-701	PW030	701	65	M	right parietal	Glioblastoma, WHO Grade IV	vehicle (DMSO)	ctrl	PW030-ctrl	Tumor cells	tumor	0.581765	1.25227	-10.2284	5.94333
PW030-701	PW030	701	65	M	right parietal	Glioblastoma, WHO Grade IV	vehicle (DMSO)	ctrl	PW030-ctrl	Tumor cells	tumor	0.470603	1.28062	-10.6854	5.40643
PW030-701	PW030	701	65	M	right parietal	Glioblastoma, WHO Grade IV	vehicle (DMSO)	ctrl	PW030-ctrl	Tumor cells	tumor	0.594547	1.47316	-10.8309	5.56591
PW030-701	PW030	701	65	M	right parietal	Glioblastoma, WHO Grade IV	vehicle (DMSO)	ctrl	PW030-ctrl	Tumor cells	tumor	0.464694	1.94657	-11.5305	5.42665
PW030-701	PW030	701	65	M	right parietal	Glioblastoma, WHO Grade IV	vehicle (DMSO)	ctrl	PW030-ctrl	Tumor cells	tumor	0.730555	1.44416	-9.68439	5.04442
PW030-701	PW030	701	65	M	right parietal	Glioblastoma, WHO Grade IV	vehicle (DMSO)	ctrl	PW030-ctrl	Tumor cells	tumor	0.599966	1.38197	-9.52682	5.5026
PW030-701	PW030	701	65	M	right parietal	Glioblastoma, WHO Grade IV	vehicle (DMSO)	ctrl	PW030-ctrl	Tumor cells	tumor	0.551268	1.5531	-11.3959	5.70538
PW030-701	PW030	701	65	M	right parietal	Glioblastoma, WHO Grade IV	vehicle (DMSO)	ctrl	PW030-ctrl	Tumor cells	tumor	0.606969	1.07948	-10.8576	5.60085
PW030-701	PW030	701	65	M	right parietal	Glioblastoma, WHO Grade IV	vehicle (DMSO)	ctrl	PW030-ctrl	Tumor cells	tumor	0.622461	1.27992	-11.0817	5.69756
PW030-701	PW030	701	65	M	right parietal	Glioblastoma, WHO Grade IV	vehicle (DMSO)	ctrl	PW030-ctrl	Tumor cells	tumor	0.76932	1.52991	-10.7849	5.27275
PW030-701	PW030	701	65	M	right parietal	Glioblastoma, WHO Grade IV	vehicle (DMSO)	ctrl	PW030-ctrl	Myeloid cells	microenvironment	0.902752	0.906758	-5.32455	-10.0662
PW030-701	PW030	701	65	M	right parietal	Glioblastoma, WHO Grade IV	vehicle (DMSO)	ctrl	PW030-ctrl	Oligodendrocytes	microenvironment	0.87954	0.864844	-7.43579	-1.18324
PW030-701	PW030	701	65	M	right parietal	Glioblastoma, WHO Grade IV	vehicle (DMSO)	ctrl	PW030-ctrl	Tumor cells	tumor	0.732304	1.32914	-10.2401	6.03862
PW030-701	PW030	701	65	M	right parietal	Glioblastoma, WHO Grade IV	vehicle (DMSO)	ctrl	PW030-ctrl	Tumor cells	tumor	0.605531	1.56383	-11.6463	5.67045
PW030-701	PW030	701	65	M	right parietal	Glioblastoma, WHO Grade IV	vehicle (DMSO)	ctrl	PW030-ctrl	Tumor cells	tumor	0.546061	1.29486	-11.032	5.68453
PW030-701	PW030	701	65	M	right parietal	Glioblastoma, WHO Grade IV	vehicle (DMSO)	ctrl	PW030-ctrl	Tumor cells	tumor	0.698736	1.04906	-10.5754	3.33282
PW030-701	PW030	701	65	M	right parietal	Glioblastoma, WHO Grade IV	vehicle (DMSO)	ctrl	PW030-ctrl	Tumor cells	tumor	0.576144	1.19443	-10.7106	5.87157
PW030-701	PW030	701	65	M	right parietal	Glioblastoma, WHO Grade IV	vehicle (DMSO)	ctrl	PW030-ctrl	Myeloid cells	microenvironment	1.26987	0.629159	-5.6556	-10.6907
PW030-701	PW030	701	65	M	right parietal	Glioblastoma, WHO Grade IV	vehicle (DMSO)	ctrl	PW030-ctrl	Tumor cells	tumor	0.621465	1.2387	-10.8878	4.75376
PW030-701	PW030	701	65	M	right parietal	Glioblastoma, WHO Grade IV	vehicle (DMSO)	ctrl	PW030-ctrl	Tumor cells	tumor	0.627378	1.26651	-10.7194	4.95204
PW030-701	PW030	701	65	M	right parietal	Glioblastoma, WHO Grade IV	vehicle (DMSO)	ctrl	PW030-ctrl	Tumor cells	tumor	0.606607	1.67504	-11.4897	5.62865
PW030-701	PW030	701	65	M	right parietal	Glioblastoma, WHO Grade IV	vehicle (DMSO)	ctrl	PW030-ctrl	Tumor cells	tumor	0.60383	1.16755	-11.1188	5.68815
PW030-701	PW030	701	65	M	right parietal	Glioblastoma, WHO Grade IV	vehicle (DMSO)	ctrl	PW030-ctrl	Myeloid cells	microenvironment	0.695935	0.534648	-6.31921	-10.6827
PW030-701	PW030	701	65	M	right parietal	Glioblastoma, WHO Grade IV	vehicle (DMSO)	ctrl	PW030-ctrl	Myeloid cells	microenvironment	0.691321	0.396695	-6.29817	-10.7492
PW030-701	PW030	701	65	M	right parietal	Glioblastoma, WHO Grade IV	vehicle (DMSO)	ctrl	PW030-ctrl	Tumor cells	microenvironment	0.781971	0.996882	-10.3719	4.94486
PW030-701	PW030	701	65	M	right parietal	Glioblastoma, WHO Grade IV	vehicle (DMSO)	ctrl	PW030-ctrl	Myeloid cells	microenvironment	1.24324	0.944136	-5.86472	-9.99953
PW030-701	PW030	701	65	M	right parietal	Glioblastoma, WHO Grade IV	vehicle (DMSO)	ctrl	PW030-ctrl	Tumor cells	tumor	0.551105	1.44402	-10.8023	5.74505
PW030-701	PW030	701	65	M	right parietal	Glioblastoma, WHO Grade IV	vehicle (DMSO)	ctrl	PW030-ctrl	Myeloid cells	microenvironment	1.16778	0.783733	-5.55651	-10.4861
PW030-701	PW030	701	65	M	right parietal	Glioblastoma, WHO Grade IV	vehicle (DMSO)	ctrl	PW030-ctrl	Tumor cells	tumor	0.647752	1.23071	-10.8417	5.67924
PW030-701	PW030	701	65	M	right parietal	Glioblastoma, WHO Grade IV	vehicle (DMSO)	ctrl	PW030-ctrl	Myeloid cells	microenvironment	1.1235	0.838053	-5.12434	-10.2485
PW030-701	PW030	701	65	M	right parietal	Glioblastoma, WHO Grade IV	vehicle (DMSO)	ctrl	PW030-ctrl	Tumor cells	tumor	0.690531	1.32202	-11.0706	4.93228
PW030-701	PW030	701	65	M	right parietal	Glioblastoma, WHO Grade IV	vehicle (DMSO)	ctrl	PW030-ctrl	Myeloid cells	microenvironment	1.0628	0.789131	-5.9393	-10.4361
PW030-701	PW030	701	65	M	right parietal	Glioblastoma, WHO Grade IV	vehicle (DMSO)	ctrl	PW030-ctrl	Oligodendrocytes	microenvironment	0.733716	0.949638	-7.6671	-1.29161
PW030-701	PW030	701	65	M	right parietal	Glioblastoma, WHO Grade IV	vehicle (DMSO)	ctrl	PW030-ctrl	Myeloid cells	microenvironment	1.03798	0.643942	-5.79911	-10.601
PW030-701	PW030	701	65	M	right parietal	Glioblastoma, WHO Grade IV	vehicle (DMSO)	ctrl	PW030-ctrl	Tumor cells	tumor	0.697741	1.43127	-11.0825	5.49248
PW030-701	PW030	701	65	M	right parietal	Glioblastoma, WHO Grade IV	vehicle (DMSO)	ctrl	PW030-ctrl	Tumor cells	tumor	0.528216	1.28263	-11.2824	5.41474
PW030-701	PW030	701	65	M	right parietal	Glioblastoma, WHO Grade IV	vehicle (DMSO)	ctrl	PW030-ctrl	Tumor cells	tumor	0.471527	1.24709	-10.6551	5.11786
PW030-701	PW030	701	65	M	right parietal	Glioblastoma, WHO Grade IV	vehicle (DMSO)	ctrl	PW030-ctrl	Myeloid cells	microenvironment	1.3782	0.842108	-5.11251	-10.3319
PW030-701	PW030	701	65	M	right parietal	Glioblastoma, WHO Grade IV	vehicle (DMSO)	ctrl	PW030-ctrl	Tumor cells	tumor	0.806856	1.72286	-9.55147	5.54247
PW030-701	PW030	701	65	M	right parietal	Glioblastoma, WHO Grade IV	vehicle (DMSO)	ctrl	PW030-ctrl	Tumor cells	tumor	0.362895	1.30217	-10.9106	5.48628
PW030-701	PW030	701	65	M	right parietal	Glioblastoma, WHO Grade IV	vehicle (DMSO)	ctrl	PW030-ctrl	Tumor cells	tumor	0.702357	1.16113	-11.01	5.94736
PW030-701	PW030	701	65	M	right parietal	Glioblastoma, WHO Grade IV	vehicle (DMSO)	ctrl	PW030-ctrl	Tumor cells	tumor	0.53611	1.18985	-11.3906	5.14516
PW030-701	PW030	701	65	M	right parietal	Glioblastoma, WHO Grade IV	vehicle (DMSO)	ctrl	PW030-ctrl	Tumor cells	tumor	0.687368	1.17599	-11.3961	5.4142
PW030-701	PW030	701	65	M	right parietal	Glioblastoma, WHO Grade IV	vehicle (DMSO)	ctrl	PW030-ctrl	Tumor cells	tumor	0.637195	1.12801	-10.729	5.43272
PW030-701	PW030	701	65	M	right parietal	Glioblastoma, WHO Grade IV	vehicle (DMSO)	ctrl	PW030-ctrl	Myeloid cells	microenvironment	1.0138	0.850271	-5.00382	-10.397
PW030-701	PW030	701	65	M	right parietal	Glioblastoma, WHO Grade IV	vehicle (DMSO)	ctrl	PW030-ctrl	T cells	microenvironment	1.17711	1.17244	-0.520223	-1.17934
PW030-701	PW030	701	65	M	right parietal	Glioblastoma, WHO Grade IV	vehicle (DMSO)	ctrl	PW030-ctrl	Tumor cells	tumor	0.547298	1.42453	-11.6803	5.5825
PW030-701	PW030	701	65	M	right parietal	Glioblastoma, WHO Grade IV	vehicle (DMSO)	ctrl	PW030-ctrl	Myeloid cells	microenvironment	1.05094	0.78428	-5.39823	-10.0037
PW030-701	PW030	701	65	M	right parietal	Glioblastoma, WHO Grade IV	vehicle (DMSO)	ctrl	PW030-ctrl	Tumor cells	tumor	0.645176	1.18558	-10.4828	5.79576
PW030-701	PW030	701	65	M	right parietal	Glioblastoma, WHO Grade IV	vehicle (DMSO)	ctrl	PW030-ctrl	Oligodendrocytes	microenvironment	1.24359	1.21643	-7.89685	-0.883045
PW030-701	PW030	701	65	M	right parietal	Glioblastoma, WHO Grade IV	vehicle (DMSO)	ctrl	PW030-ctrl	Myeloid cells	microenvironment	1.21873	0.764559	-5.72946	-10.2538
PW030-701	PW030	701	65	M	right parietal	Glioblastoma, WHO Grade IV	vehicle (DMSO)	ctrl	PW030-ctrl	Tumor cells	tumor	0.587121	1.21323	-10.4752	5.4984
PW030-701	PW030	701	65	M	right parietal	Glioblastoma, WHO Grade IV	vehicle (DMSO)	ctrl	PW030-ctrl	Tumor cells	tumor	0.661614	1.34957	-11.4779	5.60752
PW030-701	PW030	701	65	M	right parietal	Glioblastoma, WHO Grade IV	vehicle (DMSO)	ctrl	PW030-ctrl	Tumor cells	tumor	0.575606	1.66271	-11.7121	5.53115
PW030-701	PW030	701	65	M	right parietal	Glioblastoma, WHO Grade IV	vehicle (DMSO)	ctrl	PW030-ctrl	Tumor cells	tumor	0.673418	1.29114	-10.6733	4.90074
PW030-701	PW030	701	65	M	right parietal	Glioblastoma, WHO Grade IV	vehicle (DMSO)	ctrl	PW030-ctrl	Tumor cells	tumor	0.61944	1.44799	-9.21733	5.58272
PW030-701	PW030	701	65	M	right parietal	Glioblastoma, WHO Grade IV	vehicle (DMSO)	ctrl	PW030-ctrl	Myeloid cells	microenvironment	0.737293	0.63048	-6.27628	-10.6978
PW030-701	PW030	701	65	M	right parietal	Glioblastoma, WHO Grade IV	vehicle (DMSO)	ctrl	PW030-ctrl	Tumor cells	tumor	0.772655	1.17959	-10.8547	5.67229
PW030-701	PW030	701	65	M	right parietal	Glioblastoma, WHO Grade IV	vehicle (DMSO)	ctrl	PW030-ctrl	Myeloid cells	microenvironment	0.889116	0.982966	-6.02301	-10.499
PW030-701	PW030	701	65	M	right parietal	Glioblastoma, WHO Grade IV	vehicle (DMSO)	ctrl	PW030-ctrl	Tumor cells	tumor	0.480162	1.1806	-10.2496	5.51715
PW030-701	PW030	701	65	M	right parietal	Glioblastoma, WHO Grade IV	vehicle (DMSO)	ctrl	PW030-ctrl	Tumor cells	tumor	0.669065	1.321	-10.853	5.02101
PW030-701	PW030	701	65	M	right parietal	Glioblastoma, WHO Grade IV	vehicle (DMSO)	ctrl	PW030-ctrl	Myeloid cells	microenvironment	0.815434	0.502188	-6.01039	-10.447
PW030-701	PW030	701	65	M	right parietal	Glioblastoma, WHO Grade IV	vehicle (DMSO)	ctrl	PW030-ctrl	Tumor cells	tumor	0.597169	1.14731	-10.8764	4.75193
PW030-701	PW030	701	65	M	right parietal	Glioblastoma, WHO Grade IV	vehicle (DMSO)	ctrl	PW030-ctrl	Tumor cells	tumor	0.658445	1.28823	-9.49049	5.52723
PW030-701	PW030	701	65	M	right parietal	Glioblastoma, WHO Grade IV	vehicle (DMSO)	ctrl	PW030-ctrl	Tumor cells	tumor	0.475383	1.35664	-11.5117	5.20752
PW030-701	PW030	701	65	M	right parietal	Glioblastoma, WHO Grade IV	vehicle (DMSO)	ctrl	PW030-ctrl	Myeloid cells	microenvironment	0.637041	0.572838	-6.33392	-10.7452
PW030-701	PW030	701	65	M	right parietal	Glioblastoma, WHO Grade IV	vehicle (DMSO)	ctrl	PW030-ctrl	Myeloid cells	microenvironment	0.86276	0.573686	-6.22214	-10.7552
PW030-701	PW030	701	65	M	right parietal	Glioblastoma, WHO Grade IV	vehicle (DMSO)	ctrl	PW030-ctrl	Myeloid cells	microenvironment	1.31101	0.756527	-4.4047	-9.23875
PW030-701	PW030	701	65	M	right parietal	Glioblastoma, WHO Grade IV	vehicle (DMSO)	ctrl	PW030-ctrl	Myeloid cells	microenvironment	0.891902	0.568475	-5.60471	-10.4403
PW030-701	PW030	701	65	M	right parietal	Glioblastoma, WHO Grade IV	vehicle (DMSO)	ctrl	PW030-ctrl	Tumor cells	tumor	0.566626	1.46336	-10.9821	5.55152
PW030-701	PW030	701	65	M	right parietal	Glioblastoma, WHO Grade IV	vehicle (DMSO)	ctrl	PW030-ctrl	Tumor cells	tumor	0.663381	1.40282	-10.8264	5.69559
PW030-701	PW030	701	65	M	right parietal	Glioblastoma, WHO Grade IV	vehicle (DMSO)	ctrl	PW030-ctrl	Myeloid cells	microenvironment	0.841205	0.664391	-6.20264	-10.71
PW030-701	PW030	701	65	M	right parietal	Glioblastoma, WHO Grade IV	vehicle (DMSO)	ctrl	PW030-ctrl	Oligodendrocytes	microenvironment	0.816259	0.969546	-7.36107	-1.22324
PW030-701	PW030	701	65	M	right parietal	Glioblastoma, WHO Grade IV	vehicle (DMSO)	ctrl	PW030-ctrl	Tumor cells	tumor	0.693054	1.35562	-11.1904	5.51022
PW030-701	PW030	701	65	M	right parietal	Glioblastoma, WHO Grade IV	vehicle (DMSO)	ctrl	PW030-ctrl	Tumor cells	tumor	0.494111	1.36292	-11.4495	5.46586
PW030-701	PW030	701	65	M	right parietal	Glioblastoma, WHO Grade IV	vehicle (DMSO)	ctrl	PW030-ctrl	Oligodendrocytes	tumor	0.477859	1.21068	-7.91847	-0.95972
PW030-701	PW030	701	65	M	right parietal	Glioblastoma, WHO Grade IV	vehicle (DMSO)	ctrl	PW030-ctrl	Tumor cells	tumor	0.553614	1.0102	-10.6626	4.23817
PW030-701	PW030	701	65	M	right parietal	Glioblastoma, WHO Grade IV	vehicle (DMSO)	ctrl	PW030-ctrl	Tumor cells	tumor	0.491461	1.2459	-10.013	4.78865
PW030-701	PW030	701	65	M	right parietal	Glioblastoma, WHO Grade IV	vehicle (DMSO)	ctrl	PW030-ctrl	Tumor cells	tumor	0.553834	1.47707	-11.3458	5.82601
PW030-701	PW030	701	65	M	right parietal	Glioblastoma, WHO Grade IV	vehicle (DMSO)	ctrl	PW030-ctrl	Oligodendrocytes	tumor	0.722134	1.29269	-7.38175	-1.20576
PW030-701	PW030	701	65	M	right parietal	Glioblastoma, WHO Grade IV	vehicle (DMSO)	ctrl	PW030-ctrl	Tumor cells	tumor	0.650939	1.03539	-10.5456	3.24397
PW030-701	PW030	701	65	M	right parietal	Glioblastoma, WHO Grade IV	vehicle (DMSO)	ctrl	PW030-ctrl	Myeloid cells	microenvironment	1.08843	0.922315	-5.62065	-9.91644
PW030-701	PW030	701	65	M	right parietal	Glioblastoma, WHO Grade IV	vehicle (DMSO)	ctrl	PW030-ctrl	Myeloid cells	microenvironment	0.782266	0.778581	-5.74093	-9.74552
PW030-701	PW030	701	65	M	right parietal	Glioblastoma, WHO Grade IV	vehicle (DMSO)	ctrl	PW030-ctrl	Tumor cells	tumor	0.609453	1.36905	-11.6383	5.74989
PW030-701	PW030	701	65	M	right parietal	Glioblastoma, WHO Grade IV	vehicle (DMSO)	ctrl	PW030-ctrl	Tumor cells	tumor	0.511041	1.61978	-11.5121	5.59414
PW030-701	PW030	701	65	M	right parietal	Glioblastoma, WHO Grade IV	vehicle (DMSO)	ctrl	PW030-ctrl	Tumor cells	tumor	0.625408	1.02145	-10.4938	3.16774
PW030-701	PW030	701	65	M	right parietal	Glioblastoma, WHO Grade IV	vehicle (DMSO)	ctrl	PW030-ctrl	Myeloid cells	microenvironment	0.916919	0.878198	-5.89794	-10.0655
PW030-701	PW030	701	65	M	right parietal	Glioblastoma, WHO Grade IV	vehicle (DMSO)	ctrl	PW030-ctrl	Tumor cells	tumor	0.620585	1.14699	-10.8869	5.59103
PW030-701	PW030	701	65	M	right parietal	Glioblastoma, WHO Grade IV	vehicle (DMSO)	ctrl	PW030-ctrl	Tumor cells	tumor	0.570426	1.78217	-11.7161	5.41042
PW030-701	PW030	701	65	M	right parietal	Glioblastoma, WHO Grade IV	vehicle (DMSO)	ctrl	PW030-ctrl	Myeloid cells	microenvironment	0.766553	0.550337	-6.01716	-10.8216
PW030-701	PW030	701	65	M	right parietal	Glioblastoma, WHO Grade IV	vehicle (DMSO)	ctrl	PW030-ctrl	Myeloid cells	microenvironment	1.43029	0.697602	-5.52842	-10.2792
PW030-701	PW030	701	65	M	right parietal	Glioblastoma, WHO Grade IV	vehicle (DMSO)	ctrl	PW030-ctrl	Tumor cells	microenvironment	0.79647	1.1774	-10.5672	3.20896
PW030-701	PW030	701	65	M	right parietal	Glioblastoma, WHO Grade IV	vehicle (DMSO)	ctrl	PW030-ctrl	Myeloid cells	microenvironment	0.889197	0.650454	-6.25654	-10.6269
PW030-701	PW030	701	65	M	right parietal	Glioblastoma, WHO Grade IV	vehicle (DMSO)	ctrl	PW030-ctrl	Tumor cells	tumor	0.568278	1.49583	-11.4615	5.46886
PW030-701	PW030	701	65	M	right parietal	Glioblastoma, WHO Grade IV	vehicle (DMSO)	ctrl	PW030-ctrl	Myeloid cells	microenvironment	1.06158	0.770724	-5.72524	-10.722
PW030-701	PW030	701	65	M	right parietal	Glioblastoma, WHO Grade IV	vehicle (DMSO)	ctrl	PW030-ctrl	Tumor cells	tumor	0.661924	1.54198	-11.5356	5.791
PW030-701	PW030	701	65	M	right parietal	Glioblastoma, WHO Grade IV	vehicle (DMSO)	ctrl	PW030-ctrl	Tumor cells	tumor	0.52237	1.57834	-11.0138	4.76066
PW030-701	PW030	701	65	M	right parietal	Glioblastoma, WHO Grade IV	vehicle (DMSO)	ctrl	PW030-ctrl	Tumor cells	tumor	0.5671	1.21704	-10.6984	5.70271
PW030-701	PW030	701	65	M	right parietal	Glioblastoma, WHO Grade IV	vehicle (DMSO)	ctrl	PW030-ctrl	Myeloid cells	microenvironment	0.964285	0.655841	-5.86222	-10.8144
PW030-701	PW030	701	65	M	right parietal	Glioblastoma, WHO Grade IV	vehicle (DMSO)	ctrl	PW030-ctrl	Tumor cells	tumor	0.522329	1.26857	-11.399	5.6381
PW030-701	PW030	701	65	M	right parietal	Glioblastoma, WHO Grade IV	vehicle (DMSO)	ctrl	PW030-ctrl	Tumor cells	tumor	0.506998	1.54573	-11.4027	5.64905
PW030-701	PW030	701	65	M	right parietal	Glioblastoma, WHO Grade IV	vehicle (DMSO)	ctrl	PW030-ctrl	Tumor cells	microenvironment	0.795589	1.12184	-10.4236	3.10717
PW030-701	PW030	701	65	M	right parietal	Glioblastoma, WHO Grade IV	vehicle (DMSO)	ctrl	PW030-ctrl	Tumor cells	tumor	0.522542	1.32745	-11.6471	5.66644
PW030-701	PW030	701	65	M	right parietal	Glioblastoma, WHO Grade IV	vehicle (DMSO)	ctrl	PW030-ctrl	Tumor cells	tumor	0.587787	1.11433	-10.6563	4.45709
PW030-701	PW030	701	65	M	right parietal	Glioblastoma, WHO Grade IV	vehicle (DMSO)	ctrl	PW030-ctrl	Tumor cells	tumor	0.52235	1.62707	-10.9308	5.75161
PW030-701	PW030	701	65	M	right parietal	Glioblastoma, WHO Grade IV	vehicle (DMSO)	ctrl	PW030-ctrl	Tumor cells	tumor	0.65137	1.11336	-10.5725	3.44836
PW030-701	PW030	701	65	M	right parietal	Glioblastoma, WHO Grade IV	vehicle (DMSO)	ctrl	PW030-ctrl	Tumor cells	tumor	0.602744	1.41856	-11.2025	5.21878
PW030-701	PW030	701	65	M	right parietal	Glioblastoma, WHO Grade IV	vehicle (DMSO)	ctrl	PW030-ctrl	Myeloid cells	microenvironment	0.754952	0.522912	-6.0668	-10.7998
PW030-701	PW030	701	65	M	right parietal	Glioblastoma, WHO Grade IV	vehicle (DMSO)	ctrl	PW030-ctrl	Tumor cells	tumor	0.556648	1.18305	-9.42778	5.8448
PW030-701	PW030	701	65	M	right parietal	Glioblastoma, WHO Grade IV	vehicle (DMSO)	ctrl	PW030-ctrl	Tumor cells	tumor	0.547153	1.30492	-11.3938	5.8669
PW030-701	PW030	701	65	M	right parietal	Glioblastoma, WHO Grade IV	vehicle (DMSO)	ctrl	PW030-ctrl	Tumor cells	tumor	0.535065	1.45218	-10.6096	5.71082
PW030-701	PW030	701	65	M	right parietal	Glioblastoma, WHO Grade IV	vehicle (DMSO)	ctrl	PW030-ctrl	Tumor cells	tumor	0.484355	1.99979	-11.5781	5.4854
PW030-701	PW030	701	65	M	right parietal	Glioblastoma, WHO Grade IV	vehicle (DMSO)	ctrl	PW030-ctrl	Tumor cells	tumor	0.541015	1.3948	-11.4166	5.45729
PW030-701	PW030	701	65	M	right parietal	Glioblastoma, WHO Grade IV	vehicle (DMSO)	ctrl	PW030-ctrl	Tumor cells	tumor	0.637672	1.2437	-11.0646	4.98334
PW030-701	PW030	701	65	M	right parietal	Glioblastoma, WHO Grade IV	vehicle (DMSO)	ctrl	PW030-ctrl	Tumor cells	tumor	0.577056	1.37025	-11.3538	5.48919
PW030-701	PW030	701	65	M	right parietal	Glioblastoma, WHO Grade IV	vehicle (DMSO)	ctrl	PW030-ctrl	Tumor cells	tumor	0.529191	1.41998	-11.6771	5.51693
PW030-701	PW030	701	65	M	right parietal	Glioblastoma, WHO Grade IV	vehicle (DMSO)	ctrl	PW030-ctrl	Tumor cells	tumor	0.538119	1.54723	-11.5601	5.59982
PW030-701	PW030	701	65	M	right parietal	Glioblastoma, WHO Grade IV	vehicle (DMSO)	ctrl	PW030-ctrl	Tumor cells	tumor	0.529228	1.53351	-11.483	5.15251
PW030-701	PW030	701	65	M	right parietal	Glioblastoma, WHO Grade IV	vehicle (DMSO)	ctrl	PW030-ctrl	Tumor cells	tumor	0.565827	1.30618	-11.1086	5.9645
PW030-701	PW030	701	65	M	right parietal	Glioblastoma, WHO Grade IV	vehicle (DMSO)	ctrl	PW030-ctrl	Tumor cells	tumor	0.693491	1.49322	-11.0018	4.39855
PW030-701	PW030	701	65	M	right parietal	Glioblastoma, WHO Grade IV	vehicle (DMSO)	ctrl	PW030-ctrl	Tumor cells	tumor	0.628162	1.5332	-11.6836	5.2988
PW030-701	PW030	701	65	M	right parietal	Glioblastoma, WHO Grade IV	vehicle (DMSO)	ctrl	PW030-ctrl	Myeloid cells	microenvironment	0.81522	0.552631	-6.09615	-10.7432
PW030-701	PW030	701	65	M	right parietal	Glioblastoma, WHO Grade IV	vehicle (DMSO)	ctrl	PW030-ctrl	Myeloid cells	microenvironment	1.05863	0.835195	-5.62891	-10.6601
PW030-701	PW030	701	65	M	right parietal	Glioblastoma, WHO Grade IV	vehicle (DMSO)	ctrl	PW030-ctrl	Oligodendrocytes	microenvironment	0.759028	1.03275	-7.79638	-1.11846
PW030-701	PW030	701	65	M	right parietal	Glioblastoma, WHO Grade IV	vehicle (DMSO)	ctrl	PW030-ctrl	Tumor cells	tumor	0.679455	1.44146	-10.7272	4.88188
PW030-701	PW030	701	65	M	right parietal	Glioblastoma, WHO Grade IV	vehicle (DMSO)	ctrl	PW030-ctrl	Tumor cells	tumor	0.535763	1.30233	-10.644	4.40381
PW030-701	PW030	701	65	M	right parietal	Glioblastoma, WHO Grade IV	vehicle (DMSO)	ctrl	PW030-ctrl	Tumor cells	tumor	0.549894	1.42981	-11.2206	5.83815
PW030-701	PW030	701	65	M	right parietal	Glioblastoma, WHO Grade IV	vehicle (DMSO)	ctrl	PW030-ctrl	Tumor cells	tumor	0.58217	1.64739	-11.7576	5.2593
PW030-701	PW030	701	65	M	right parietal	Glioblastoma, WHO Grade IV	vehicle (DMSO)	ctrl	PW030-ctrl	Myeloid cells	microenvironment	0.859146	0.610149	-5.94598	-10.2773
PW030-701	PW030	701	65	M	right parietal	Glioblastoma, WHO Grade IV	vehicle (DMSO)	ctrl	PW030-ctrl	Tumor cells	tumor	0.599393	1.71682	-10.7353	5.65785
PW030-701	PW030	701	65	M	right parietal	Glioblastoma, WHO Grade IV	vehicle (DMSO)	ctrl	PW030-ctrl	Tumor cells	tumor	0.706339	1.26006	-10.6405	5.82742
PW030-701	PW030	701	65	M	right parietal	Glioblastoma, WHO Grade IV	vehicle (DMSO)	ctrl	PW030-ctrl	Myeloid cells	microenvironment	0.813704	0.643558	-6.15841	-10.6189
PW030-701	PW030	701	65	M	right parietal	Glioblastoma, WHO Grade IV	vehicle (DMSO)	ctrl	PW030-ctrl	Tumor cells	tumor	0.558069	1.14159	-11.1766	5.24495
PW030-701	PW030	701	65	M	right parietal	Glioblastoma, WHO Grade IV	vehicle (DMSO)	ctrl	PW030-ctrl	Tumor cells	tumor	0.46042	1.20656	-10.6953	5.03366
PW030-701	PW030	701	65	M	right parietal	Glioblastoma, WHO Grade IV	vehicle (DMSO)	ctrl	PW030-ctrl	Oligodendrocytes	microenvironment	0.93729	0.842938	-7.54618	-1.61431
PW030-701	PW030	701	65	M	right parietal	Glioblastoma, WHO Grade IV	vehicle (DMSO)	ctrl	PW030-ctrl	Myeloid cells	microenvironment	1.07014	0.708318	-5.81787	-9.87232
PW030-701	PW030	701	65	M	right parietal	Glioblastoma, WHO Grade IV	vehicle (DMSO)	ctrl	PW030-ctrl	Tumor cells	tumor	0.514974	1.30806	-9.4412	5.79796
PW030-701	PW030	701	65	M	right parietal	Glioblastoma, WHO Grade IV	vehicle (DMSO)	ctrl	PW030-ctrl	Tumor cells	tumor	0.516306	1.34015	-10.9943	5.57143
PW030-701	PW030	701	65	M	right parietal	Glioblastoma, WHO Grade IV	vehicle (DMSO)	ctrl	PW030-ctrl	Tumor cells	tumor	0.614615	1.30933	-11.5218	5.74243
PW030-701	PW030	701	65	M	right parietal	Glioblastoma, WHO Grade IV	vehicle (DMSO)	ctrl	PW030-ctrl	Tumor cells	tumor	0.683434	1.41131	-11.0646	5.20288
PW030-701	PW030	701	65	M	right parietal	Glioblastoma, WHO Grade IV	vehicle (DMSO)	ctrl	PW030-ctrl	Tumor cells	tumor	0.612445	1.37926	-11.6302	5.38003
PW030-701	PW030	701	65	M	right parietal	Glioblastoma, WHO Grade IV	vehicle (DMSO)	ctrl	PW030-ctrl	Oligodendrocytes	microenvironment	0.96662	0.758021	-7.20407	-1.48269
PW030-701	PW030	701	65	M	right parietal	Glioblastoma, WHO Grade IV	vehicle (DMSO)	ctrl	PW030-ctrl	Myeloid cells	microenvironment	1.07892	0.931815	-5.80641	-9.9717
PW030-701	PW030	701	65	M	right parietal	Glioblastoma, WHO Grade IV	vehicle (DMSO)	ctrl	PW030-ctrl	Tumor cells	tumor	0.631988	1.44892	-11.3298	5.23294
PW030-701	PW030	701	65	M	right parietal	Glioblastoma, WHO Grade IV	vehicle (DMSO)	ctrl	PW030-ctrl	Tumor cells	tumor	0.48633	1.72893	-11.2467	5.58973
PW030-701	PW030	701	65	M	right parietal	Glioblastoma, WHO Grade IV	vehicle (DMSO)	ctrl	PW030-ctrl	Tumor cells	tumor	0.842361	1.42779	-9.65703	5.70072
PW030-701	PW030	701	65	M	right parietal	Glioblastoma, WHO Grade IV	vehicle (DMSO)	ctrl	PW030-ctrl	Tumor cells	tumor	0.543755	1.31353	-9.24683	5.59045
PW030-701	PW030	701	65	M	right parietal	Glioblastoma, WHO Grade IV	vehicle (DMSO)	ctrl	PW030-ctrl	Myeloid cells	microenvironment	1.43132	0.799034	-5.47415	-10.2137
PW030-701	PW030	701	65	M	right parietal	Glioblastoma, WHO Grade IV	vehicle (DMSO)	ctrl	PW030-ctrl	Tumor cells	tumor	0.640627	1.23637	-11.1214	5.39651
PW030-701	PW030	701	65	M	right parietal	Glioblastoma, WHO Grade IV	vehicle (DMSO)	ctrl	PW030-ctrl	Oligodendrocytes	microenvironment	0.812576	0.983265	-7.26403	-1.35563
PW030-701	PW030	701	65	M	right parietal	Glioblastoma, WHO Grade IV	vehicle (DMSO)	ctrl	PW030-ctrl	Oligodendrocytes	microenvironment	0.725062	0.985612	-7.29935	-1.30813
PW030-701	PW030	701	65	M	right parietal	Glioblastoma, WHO Grade IV	vehicle (DMSO)	ctrl	PW030-ctrl	Tumor cells	tumor	0.637762	1.1969	-10.8104	5.37811
PW030-701	PW030	701	65	M	right parietal	Glioblastoma, WHO Grade IV	vehicle (DMSO)	ctrl	PW030-ctrl	Oligodendrocytes	microenvironment	0.674318	0.988296	-7.73703	-1.46282
PW030-701	PW030	701	65	M	right parietal	Glioblastoma, WHO Grade IV	vehicle (DMSO)	ctrl	PW030-ctrl	Myeloid cells	microenvironment	0.609027	0.496465	-5.91595	-10.3667
PW030-701	PW030	701	65	M	right parietal	Glioblastoma, WHO Grade IV	vehicle (DMSO)	ctrl	PW030-ctrl	Tumor cells	tumor	0.746303	1.31306	-10.5354	3.27032
PW030-701	PW030	701	65	M	right parietal	Glioblastoma, WHO Grade IV	vehicle (DMSO)	ctrl	PW030-ctrl	Myeloid cells	microenvironment	0.689896	0.970814	-10.4224	3.1149
PW030-701	PW030	701	65	M	right parietal	Glioblastoma, WHO Grade IV	vehicle (DMSO)	ctrl	PW030-ctrl	Tumor cells	tumor	0.616059	1.31438	-10.9607	5.82931
PW030-701	PW030	701	65	M	right parietal	Glioblastoma, WHO Grade IV	vehicle (DMSO)	ctrl	PW030-ctrl	Tumor cells	tumor	0.531311	1.23195	-10.8458	5.49792
PW030-701	PW030	701	65	M	right parietal	Glioblastoma, WHO Grade IV	vehicle (DMSO)	ctrl	PW030-ctrl	Myeloid cells	microenvironment	1.45711	0.850283	-5.44855	-10.5621
PW030-701	PW030	701	65	M	right parietal	Glioblastoma, WHO Grade IV	vehicle (DMSO)	ctrl	PW030-ctrl	Tumor cells	tumor	0.486904	1.24682	-10.9022	5.85198
PW030-701	PW030	701	65	M	right parietal	Glioblastoma, WHO Grade IV	vehicle (DMSO)	ctrl	PW030-ctrl	Oligodendrocytes	microenvironment	0.942987	1.02491	-7.26267	-1.30046
PW030-701	PW030	701	65	M	right parietal	Glioblastoma, WHO Grade IV	vehicle (DMSO)	ctrl	PW030-ctrl	Tumor cells	tumor	0.5776	1.3525	-11.6271	5.42864
PW030-701	PW030	701	65	M	right parietal	Glioblastoma, WHO Grade IV	vehicle (DMSO)	ctrl	PW030-ctrl	Tumor cells	tumor	0.589826	1.44587	-11.1738	5.45913
PW030-701	PW030	701	65	M	right parietal	Glioblastoma, WHO Grade IV	vehicle (DMSO)	ctrl	PW030-ctrl	Tumor cells	tumor	0.609409	1.66046	-11.2003	5.51636
PW030-701	PW030	701	65	M	right parietal	Glioblastoma, WHO Grade IV	vehicle (DMSO)	ctrl	PW030-ctrl	Tumor cells	tumor	0.756767	1.18225	-9.92043	4.92914
PW030-701	PW030	701	65	M	right parietal	Glioblastoma, WHO Grade IV	vehicle (DMSO)	ctrl	PW030-ctrl	Myeloid cells	microenvironment	0.85731	0.651293	-5.83368	-10.7881
PW030-701	PW030	701	65	M	right parietal	Glioblastoma, WHO Grade IV	vehicle (DMSO)	ctrl	PW030-ctrl	Tumor cells	tumor	0.543173	1.43675	-11.3724	5.40836
PW030-701	PW030	701	65	M	right parietal	Glioblastoma, WHO Grade IV	vehicle (DMSO)	ctrl	PW030-ctrl	Tumor cells	tumor	0.686551	1.17133	-10.8312	5.71176
PW030-701	PW030	701	65	M	right parietal	Glioblastoma, WHO Grade IV	vehicle (DMSO)	ctrl	PW030-ctrl	Tumor cells	tumor	0.621621	1.3136	-11.1608	5.88677
PW030-701	PW030	701	65	M	right parietal	Glioblastoma, WHO Grade IV	vehicle (DMSO)	ctrl	PW030-ctrl	Oligodendrocytes	microenvironment	0.927165	0.720009	-7.73348	-1.56715
PW030-701	PW030	701	65	M	right parietal	Glioblastoma, WHO Grade IV	vehicle (DMSO)	ctrl	PW030-ctrl	Tumor cells	tumor	0.526155	1.31432	-10.2996	5.50929
PW030-701	PW030	701	65	M	right parietal	Glioblastoma, WHO Grade IV	vehicle (DMSO)	ctrl	PW030-ctrl	Tumor cells	tumor	0.619464	1.03573	-11.2835	5.51205
PW030-701	PW030	701	65	M	right parietal	Glioblastoma, WHO Grade IV	vehicle (DMSO)	ctrl	PW030-ctrl	Myeloid cells	microenvironment	0.740994	0.483302	-5.94766	-10.4588
PW030-701	PW030	701	65	M	right parietal	Glioblastoma, WHO Grade IV	vehicle (DMSO)	ctrl	PW030-ctrl	Tumor cells	tumor	0.567676	1.29008	-10.5431	5.84868
PW030-701	PW030	701	65	M	right parietal	Glioblastoma, WHO Grade IV	vehicle (DMSO)	ctrl	PW030-ctrl	Tumor cells	tumor	0.478861	1.48925	-11.1695	5.04756
PW030-701	PW030	701	65	M	right parietal	Glioblastoma, WHO Grade IV	vehicle (DMSO)	ctrl	PW030-ctrl	Tumor cells	tumor	0.676123	1.2819	-9.93537	5.51761
PW030-701	PW030	701	65	M	right parietal	Glioblastoma, WHO Grade IV	vehicle (DMSO)	ctrl	PW030-ctrl	Tumor cells	tumor	0.601113	1.49378	-11.7392	5.4317
PW030-701	PW030	701	65	M	right parietal	Glioblastoma, WHO Grade IV	vehicle (DMSO)	ctrl	PW030-ctrl	Tumor cells	tumor	0.511566	1.26139	-11.5857	5.59343
PW030-701	PW030	701	65	M	right parietal	Glioblastoma, WHO Grade IV	vehicle (DMSO)	ctrl	PW030-ctrl	Oligodendrocytes	microenvironment	0.807779	0.992876	-7.31158	-1.27812
PW030-701	PW030	701	65	M	right parietal	Glioblastoma, WHO Grade IV	vehicle (DMSO)	ctrl	PW030-ctrl	Tumor cells	tumor	0.542036	1.46647	-11.2775	5.03058
PW030-701	PW030	701	65	M	right parietal	Glioblastoma, WHO Grade IV	vehicle (DMSO)	ctrl	PW030-ctrl	Tumor cells	tumor	0.664229	1.14231	-10.923	5.01618
PW030-701	PW030	701	65	M	right parietal	Glioblastoma, WHO Grade IV	vehicle (DMSO)	ctrl	PW030-ctrl	Tumor cells	tumor	0.605854	1.12472	-11.5004	5.2729
PW030-701	PW030	701	65	M	right parietal	Glioblastoma, WHO Grade IV	vehicle (DMSO)	ctrl	PW030-ctrl	Tumor cells	microenvironment	0.790057	1.06614	-10.5022	3.26461
PW030-701	PW030	701	65	M	right parietal	Glioblastoma, WHO Grade IV	vehicle (DMSO)	ctrl	PW030-ctrl	Tumor cells	tumor	0.585526	1.22887	-11.6423	5.2786
PW030-701	PW030	701	65	M	right parietal	Glioblastoma, WHO Grade IV	vehicle (DMSO)	ctrl	PW030-ctrl	Tumor cells	tumor	0.602923	1.2789	-10.8887	5.36607
PW030-701	PW030	701	65	M	right parietal	Glioblastoma, WHO Grade IV	vehicle (DMSO)	ctrl	PW030-ctrl	Myeloid cells	microenvironment	0.845267	0.5878	-5.91206	-10.8598
PW030-701	PW030	701	65	M	right parietal	Glioblastoma, WHO Grade IV	vehicle (DMSO)	ctrl	PW030-ctrl	Myeloid cells	microenvironment	0.525188	0.51611	-6.28692	-10.5509
PW030-701	PW030	701	65	M	right parietal	Glioblastoma, WHO Grade IV	vehicle (DMSO)	ctrl	PW030-ctrl	Tumor cells	tumor	0.714235	1.37184	-10.2288	5.73885
PW030-701	PW030	701	65	M	right parietal	Glioblastoma, WHO Grade IV	vehicle (DMSO)	ctrl	PW030-ctrl	Tumor cells	tumor	0.672019	1.14861	-10.9158	5.4899
PW030-701	PW030	701	65	M	right parietal	Glioblastoma, WHO Grade IV	vehicle (DMSO)	ctrl	PW030-ctrl	Tumor cells	tumor	0.571469	1.20589	-10.3615	4.90709
PW030-701	PW030	701	65	M	right parietal	Glioblastoma, WHO Grade IV	vehicle (DMSO)	ctrl	PW030-ctrl	Tumor cells	tumor	0.587981	1.51588	-11.2988	5.85685
PW030-701	PW030	701	65	M	right parietal	Glioblastoma, WHO Grade IV	vehicle (DMSO)	ctrl	PW030-ctrl	Tumor cells	tumor	0.556923	1.16772	-9.54025	5.55868
PW030-701	PW030	701	65	M	right parietal	Glioblastoma, WHO Grade IV	vehicle (DMSO)	ctrl	PW030-ctrl	Tumor cells	tumor	0.656317	1.27378	-10.5227	3.47366
PW030-701	PW030	701	65	M	right parietal	Glioblastoma, WHO Grade IV	vehicle (DMSO)	ctrl	PW030-ctrl	Tumor cells	tumor	0.463775	1.10509	-10.3444	4.77038
PW030-701	PW030	701	65	M	right parietal	Glioblastoma, WHO Grade IV	vehicle (DMSO)	ctrl	PW030-ctrl	Myeloid cells	microenvironment	0.954303	0.606637	-6.28088	-10.7601
PW030-701	PW030	701	65	M	right parietal	Glioblastoma, WHO Grade IV	vehicle (DMSO)	ctrl	PW030-ctrl	Myeloid cells	microenvironment	1.05472	0.847491	-6.30813	-10.683
PW030-701	PW030	701	65	M	right parietal	Glioblastoma, WHO Grade IV	vehicle (DMSO)	ctrl	PW030-ctrl	Tumor cells	tumor	0.762058	1.23533	-10.6907	3.72633
PW030-701	PW030	701	65	M	right parietal	Glioblastoma, WHO Grade IV	vehicle (DMSO)	ctrl	PW030-ctrl	Myeloid cells	microenvironment	1.17128	0.803625	-5.00682	-10.2973
PW030-701	PW030	701	65	M	right parietal	Glioblastoma, WHO Grade IV	vehicle (DMSO)	ctrl	PW030-ctrl	Tumor cells	tumor	0.657751	1.39416	-11.3641	5.23794
PW030-701	PW030	701	65	M	right parietal	Glioblastoma, WHO Grade IV	vehicle (DMSO)	ctrl	PW030-ctrl	Tumor cells	microenvironment	0.768328	1.07115	-10.499	3.18138
PW030-701	PW030	701	65	M	right parietal	Glioblastoma, WHO Grade IV	vehicle (DMSO)	ctrl	PW030-ctrl	Tumor cells	tumor	0.593994	1.52237	-10.5754	5.79311
PW030-701	PW030	701	65	M	right parietal	Glioblastoma, WHO Grade IV	vehicle (DMSO)	ctrl	PW030-ctrl	Tumor cells	tumor	0.590189	1.44146	-10.6245	5.57448
PW030-701	PW030	701	65	M	right parietal	Glioblastoma, WHO Grade IV	vehicle (DMSO)	ctrl	PW030-ctrl	Myeloid cells	microenvironment	0.794219	0.694215	-6.14117	-10.6653
PW030-701	PW030	701	65	M	right parietal	Glioblastoma, WHO Grade IV	vehicle (DMSO)	ctrl	PW030-ctrl	Tumor cells	tumor	0.602587	1.26198	-10.357	5.00509
PW030-701	PW030	701	65	M	right parietal	Glioblastoma, WHO Grade IV	vehicle (DMSO)	ctrl	PW030-ctrl	Tumor cells	tumor	0.462951	1.1572	-11.4711	5.84571
PW030-701	PW030	701	65	M	right parietal	Glioblastoma, WHO Grade IV	vehicle (DMSO)	ctrl	PW030-ctrl	Tumor cells	tumor	0.47533	1.9417	-11.562	5.74293
PW030-701	PW030	701	65	M	right parietal	Glioblastoma, WHO Grade IV	vehicle (DMSO)	ctrl	PW030-ctrl	Tumor cells	tumor	0.700311	1.34111	-10.2435	5.20551
PW030-701	PW030	701	65	M	right parietal	Glioblastoma, WHO Grade IV	vehicle (DMSO)	ctrl	PW030-ctrl	Tumor cells	microenvironment	0.726061	0.939329	-10.4476	3.10001
PW030-701	PW030	701	65	M	right parietal	Glioblastoma, WHO Grade IV	vehicle (DMSO)	ctrl	PW030-ctrl	Tumor cells	tumor	0.676822	1.25194	-10.4508	5.84769
PW030-701	PW030	701	65	M	right parietal	Glioblastoma, WHO Grade IV	vehicle (DMSO)	ctrl	PW030-ctrl	Tumor cells	tumor	0.49065	1.23854	-9.96049	5.70689
PW030-701	PW030	701	65	M	right parietal	Glioblastoma, WHO Grade IV	vehicle (DMSO)	ctrl	PW030-ctrl	Tumor cells	tumor	0.544694	1.24261	-10.8117	4.64616
PW030-701	PW030	701	65	M	right parietal	Glioblastoma, WHO Grade IV	vehicle (DMSO)	ctrl	PW030-ctrl	Oligodendrocytes	microenvironment	0.848502	0.945929	-7.52697	-1.73673
PW030-701	PW030	701	65	M	right parietal	Glioblastoma, WHO Grade IV	vehicle (DMSO)	ctrl	PW030-ctrl	Tumor cells	tumor	0.662955	1.19939	-10.6698	4.02401
PW030-701	PW030	701	65	M	right parietal	Glioblastoma, WHO Grade IV	vehicle (DMSO)	ctrl	PW030-ctrl	Tumor cells	tumor	0.569282	1.25723	-11.4498	5.80624
PW030-701	PW030	701	65	M	right parietal	Glioblastoma, WHO Grade IV	vehicle (DMSO)	ctrl	PW030-ctrl	Tumor cells	tumor	0.546044	1.32992	-10.0797	5.47015
PW030-701	PW030	701	65	M	right parietal	Glioblastoma, WHO Grade IV	vehicle (DMSO)	ctrl	PW030-ctrl	Tumor cells	tumor	0.526477	1.20284	-10.8876	4.86278
PW030-701	PW030	701	65	M	right parietal	Glioblastoma, WHO Grade IV	vehicle (DMSO)	ctrl	PW030-ctrl	Oligodendrocytes	microenvironment	0.905079	0.866519	-7.33683	-1.78929
PW030-701	PW030	701	65	M	right parietal	Glioblastoma, WHO Grade IV	vehicle (DMSO)	ctrl	PW030-ctrl	Tumor cells	tumor	0.72071	1.58884	-11.5774	5.24092
PW030-701	PW030	701	65	M	right parietal	Glioblastoma, WHO Grade IV	vehicle (DMSO)	ctrl	PW030-ctrl	Tumor cells	tumor	0.579351	1.47462	-11.3343	5.44187
PW030-701	PW030	701	65	M	right parietal	Glioblastoma, WHO Grade IV	vehicle (DMSO)	ctrl	PW030-ctrl	Tumor cells	tumor	0.61898	1.76753	-11.6429	5.54564
PW030-701	PW030	701	65	M	right parietal	Glioblastoma, WHO Grade IV	vehicle (DMSO)	ctrl	PW030-ctrl	Myeloid cells	microenvironment	0.909971	0.853398	-6.11372	-10.3504
PW030-701	PW030	701	65	M	right parietal	Glioblastoma, WHO Grade IV	vehicle (DMSO)	ctrl	PW030-ctrl	Tumor cells	tumor	0.702973	1.49885	-11.6682	5.56038
PW030-701	PW030	701	65	M	right parietal	Glioblastoma, WHO Grade IV	vehicle (DMSO)	ctrl	PW030-ctrl	Myeloid cells	tumor	0.653401	0.989678	-10.5461	3.35009
PW030-701	PW030	701	65	M	right parietal	Glioblastoma, WHO Grade IV	vehicle (DMSO)	ctrl	PW030-ctrl	Tumor cells	tumor	0.673211	1.65253	-10.7074	5.76792
PW030-701	PW030	701	65	M	right parietal	Glioblastoma, WHO Grade IV	vehicle (DMSO)	ctrl	PW030-ctrl	Tumor cells	tumor	0.50047	1.3681	-11.3735	5.71473
PW030-701	PW030	701	65	M	right parietal	Glioblastoma, WHO Grade IV	vehicle (DMSO)	ctrl	PW030-ctrl	Tumor cells	tumor	0.653558	1.40202	-11.411	5.67892
PW030-701	PW030	701	65	M	right parietal	Glioblastoma, WHO Grade IV	vehicle (DMSO)	ctrl	PW030-ctrl	Tumor cells	tumor	0.559199	0.945336	-11.246	5.41019
PW030-701	PW030	701	65	M	right parietal	Glioblastoma, WHO Grade IV	vehicle (DMSO)	ctrl	PW030-ctrl	Tumor cells	tumor	0.677845	1.43114	-10.5429	4.9777
PW030-701	PW030	701	65	M	right parietal	Glioblastoma, WHO Grade IV	vehicle (DMSO)	ctrl	PW030-ctrl	Tumor cells	tumor	0.593344	1.27698	-10.7859	5.63623
PW030-701	PW030	701	65	M	right parietal	Glioblastoma, WHO Grade IV	vehicle (DMSO)	ctrl	PW030-ctrl	Tumor cells	tumor	0.453659	1.41898	-10.696	4.98732
PW030-701	PW030	701	65	M	right parietal	Glioblastoma, WHO Grade IV	vehicle (DMSO)	ctrl	PW030-ctrl	Oligodendrocytes	microenvironment	0.713385	0.937172	-7.24948	-1.46729
PW030-701	PW030	701	65	M	right parietal	Glioblastoma, WHO Grade IV	vehicle (DMSO)	ctrl	PW030-ctrl	Tumor cells	tumor	0.58312	1.18327	-10.8419	5.3185
PW030-701	PW030	701	65	M	right parietal	Glioblastoma, WHO Grade IV	vehicle (DMSO)	ctrl	PW030-ctrl	Tumor cells	tumor	0.559387	1.50696	-11.5836	5.45388
PW030-701	PW030	701	65	M	right parietal	Glioblastoma, WHO Grade IV	vehicle (DMSO)	ctrl	PW030-ctrl	Tumor cells	tumor	0.573237	1.57784	-10.8282	4.81764
PW030-701	PW030	701	65	M	right parietal	Glioblastoma, WHO Grade IV	vehicle (DMSO)	ctrl	PW030-ctrl	Tumor cells	tumor	0.646839	1.40336	-11.5214	5.34687
PW030-701	PW030	701	65	M	right parietal	Glioblastoma, WHO Grade IV	vehicle (DMSO)	ctrl	PW030-ctrl	Tumor cells	tumor	0.560073	1.32467	-9.84915	5.46242
PW030-701	PW030	701	65	M	right parietal	Glioblastoma, WHO Grade IV	vehicle (DMSO)	ctrl	PW030-ctrl	Tumor cells	tumor	0.584685	1.32854	-11.6074	5.49888
PW030-701	PW030	701	65	M	right parietal	Glioblastoma, WHO Grade IV	vehicle (DMSO)	ctrl	PW030-ctrl	Tumor cells	tumor	0.589427	1.3509	-11.2844	5.42308
PW030-701	PW030	701	65	M	right parietal	Glioblastoma, WHO Grade IV	vehicle (DMSO)	ctrl	PW030-ctrl	Tumor cells	tumor	0.654752	1.47454	-10.6714	4.54829
PW030-701	PW030	701	65	M	right parietal	Glioblastoma, WHO Grade IV	vehicle (DMSO)	ctrl	PW030-ctrl	Tumor cells	tumor	0.724555	1.57074	-9.34915	5.49672
PW030-701	PW030	701	65	M	right parietal	Glioblastoma, WHO Grade IV	vehicle (DMSO)	ctrl	PW030-ctrl	Oligodendrocytes	microenvironment	0.739687	0.903018	-7.30947	-1.16228
PW030-701	PW030	701	65	M	right parietal	Glioblastoma, WHO Grade IV	vehicle (DMSO)	ctrl	PW030-ctrl	Myeloid cells	microenvironment	1.06808	0.57657	-5.86674	-10.4777
PW030-701	PW030	701	65	M	right parietal	Glioblastoma, WHO Grade IV	vehicle (DMSO)	ctrl	PW030-ctrl	Tumor cells	tumor	0.611092	1.71802	-11.7129	5.4502
PW030-701	PW030	701	65	M	right parietal	Glioblastoma, WHO Grade IV	vehicle (DMSO)	ctrl	PW030-ctrl	Myeloid cells	microenvironment	1.02435	1.00094	-5.13804	-10.303
PW030-701	PW030	701	65	M	right parietal	Glioblastoma, WHO Grade IV	vehicle (DMSO)	ctrl	PW030-ctrl	Myeloid cells	microenvironment	1.07183	0.652699	-6.10281	-10.5959
PW030-701	PW030	701	65	M	right parietal	Glioblastoma, WHO Grade IV	vehicle (DMSO)	ctrl	PW030-ctrl	Tumor cells	tumor	0.69865	1.23048	-10.6399	5.13747
PW030-701	PW030	701	65	M	right parietal	Glioblastoma, WHO Grade IV	vehicle (DMSO)	ctrl	PW030-ctrl	Tumor cells	tumor	0.635021	1.30375	-11.4772	5.56423
PW030-701	PW030	701	65	M	right parietal	Glioblastoma, WHO Grade IV	vehicle (DMSO)	ctrl	PW030-ctrl	Tumor cells	tumor	0.637012	1.38831	-9.31662	5.5464
PW030-701	PW030	701	65	M	right parietal	Glioblastoma, WHO Grade IV	vehicle (DMSO)	ctrl	PW030-ctrl	Myeloid cells	microenvironment	0.791379	0.536179	-5.77421	-10.3096
PW030-701	PW030	701	65	M	right parietal	Glioblastoma, WHO Grade IV	vehicle (DMSO)	ctrl	PW030-ctrl	Tumor cells	tumor	0.627752	1.81765	-10.1212	5.60354
PW030-701	PW030	701	65	M	right parietal	Glioblastoma, WHO Grade IV	vehicle (DMSO)	ctrl	PW030-ctrl	Tumor cells	tumor	0.477151	1.28282	-10.9901	5.50086
PW030-701	PW030	701	65	M	right parietal	Glioblastoma, WHO Grade IV	vehicle (DMSO)	ctrl	PW030-ctrl	Tumor cells	tumor	0.644733	1.42859	-11.4806	5.62607
PW030-701	PW030	701	65	M	right parietal	Glioblastoma, WHO Grade IV	vehicle (DMSO)	ctrl	PW030-ctrl	Tumor cells	tumor	0.608054	1.43563	-11.0277	5.20944
PW030-701	PW030	701	65	M	right parietal	Glioblastoma, WHO Grade IV	vehicle (DMSO)	ctrl	PW030-ctrl	Tumor cells	tumor	0.608427	1.38494	-10.1162	5.56112
PW030-701	PW030	701	65	M	right parietal	Glioblastoma, WHO Grade IV	vehicle (DMSO)	ctrl	PW030-ctrl	Tumor cells	tumor	0.60307	1.56961	-10.7418	5.0889
PW030-701	PW030	701	65	M	right parietal	Glioblastoma, WHO Grade IV	vehicle (DMSO)	ctrl	PW030-ctrl	Tumor cells	tumor	0.713202	1.25842	-10.7302	3.98289
PW030-701	PW030	701	65	M	right parietal	Glioblastoma, WHO Grade IV	vehicle (DMSO)	ctrl	PW030-ctrl	Oligodendrocytes	microenvironment	1.05238	1.01507	-7.56524	-1.6399
PW030-701	PW030	701	65	M	right parietal	Glioblastoma, WHO Grade IV	vehicle (DMSO)	ctrl	PW030-ctrl	Tumor cells	tumor	0.574843	1.37564	-11.0115	5.93725
PW030-701	PW030	701	65	M	right parietal	Glioblastoma, WHO Grade IV	vehicle (DMSO)	ctrl	PW030-ctrl	Tumor cells	tumor	0.701193	1.17594	-10.4452	4.44133
PW030-701	PW030	701	65	M	right parietal	Glioblastoma, WHO Grade IV	vehicle (DMSO)	ctrl	PW030-ctrl	Tumor cells	tumor	0.659491	2.06426	-10.993	5.52011
PW030-701	PW030	701	65	M	right parietal	Glioblastoma, WHO Grade IV	vehicle (DMSO)	ctrl	PW030-ctrl	Tumor cells	tumor	0.497004	1.16829	-10.6195	6.05189
PW030-701	PW030	701	65	M	right parietal	Glioblastoma, WHO Grade IV	vehicle (DMSO)	ctrl	PW030-ctrl	Myeloid cells	microenvironment	1.00617	0.52439	-5.76094	-10.4824
PW030-701	PW030	701	65	M	right parietal	Glioblastoma, WHO Grade IV	vehicle (DMSO)	ctrl	PW030-ctrl	Tumor cells	tumor	0.674328	1.21305	-11.0821	5.25525
PW030-701	PW030	701	65	M	right parietal	Glioblastoma, WHO Grade IV	vehicle (DMSO)	ctrl	PW030-ctrl	Myeloid cells	microenvironment	1.91229	0.532049	-5.44959	-10.135
PW030-701	PW030	701	65	M	right parietal	Glioblastoma, WHO Grade IV	vehicle (DMSO)	ctrl	PW030-ctrl	Oligodendrocytes	microenvironment	0.795827	0.886487	-7.44016	-1.68558
PW030-701	PW030	701	65	M	right parietal	Glioblastoma, WHO Grade IV	vehicle (DMSO)	ctrl	PW030-ctrl	Tumor cells	tumor	0.597361	1.40429	-10.5766	3.37584
PW030-701	PW030	701	65	M	right parietal	Glioblastoma, WHO Grade IV	vehicle (DMSO)	ctrl	PW030-ctrl	Tumor cells	tumor	0.548272	1.63567	-11.3047	5.69472
PW030-701	PW030	701	65	M	right parietal	Glioblastoma, WHO Grade IV	vehicle (DMSO)	ctrl	PW030-ctrl	Myeloid cells	microenvironment	0.835121	0.563159	-5.80036	-10.3356
PW030-701	PW030	701	65	M	right parietal	Glioblastoma, WHO Grade IV	vehicle (DMSO)	ctrl	PW030-ctrl	Tumor cells	tumor	0.406095	1.57629	-10.9865	5.02436
PW030-701	PW030	701	65	M	right parietal	Glioblastoma, WHO Grade IV	vehicle (DMSO)	ctrl	PW030-ctrl	Tumor cells	tumor	0.65491	1.40934	-11.3427	5.24569
PW030-701	PW030	701	65	M	right parietal	Glioblastoma, WHO Grade IV	vehicle (DMSO)	ctrl	PW030-ctrl	Tumor cells	tumor	0.50925	1.39291	-11.6171	5.75625
PW030-701	PW030	701	65	M	right parietal	Glioblastoma, WHO Grade IV	vehicle (DMSO)	ctrl	PW030-ctrl	Myeloid cells	microenvironment	1.00373	1.02583	-5.08407	-10.3083
PW030-701	PW030	701	65	M	right parietal	Glioblastoma, WHO Grade IV	vehicle (DMSO)	ctrl	PW030-ctrl	Tumor cells	tumor	0.649876	1.45406	-11.2891	5.59233
PW030-701	PW030	701	65	M	right parietal	Glioblastoma, WHO Grade IV	vehicle (DMSO)	ctrl	PW030-ctrl	Tumor cells	tumor	0.680731	0.941343	-10.5818	3.29878
PW030-701	PW030	701	65	M	right parietal	Glioblastoma, WHO Grade IV	vehicle (DMSO)	ctrl	PW030-ctrl	Myeloid cells	microenvironment	0.768493	0.934023	-5.6041	-9.87405
PW030-701	PW030	701	65	M	right parietal	Glioblastoma, WHO Grade IV	vehicle (DMSO)	ctrl	PW030-ctrl	Tumor cells	tumor	0.868583	1.33667	-10.1209	4.68401
PW030-701	PW030	701	65	M	right parietal	Glioblastoma, WHO Grade IV	vehicle (DMSO)	ctrl	PW030-ctrl	Tumor cells	microenvironment	0.849082	1.17415	-10.4949	3.20799
PW030-701	PW030	701	65	M	right parietal	Glioblastoma, WHO Grade IV	vehicle (DMSO)	ctrl	PW030-ctrl	Myeloid cells	microenvironment	0.781375	0.636369	-6.23091	-10.7197
PW030-701	PW030	701	65	M	right parietal	Glioblastoma, WHO Grade IV	vehicle (DMSO)	ctrl	PW030-ctrl	Tumor cells	microenvironment	1.31237	1.04675	-7.64052	-1.41532
PW030-701	PW030	701	65	M	right parietal	Glioblastoma, WHO Grade IV	vehicle (DMSO)	ctrl	PW030-ctrl	Myeloid cells	microenvironment	1.5902	0.858657	-4.92967	-10.3405
PW030-701	PW030	701	65	M	right parietal	Glioblastoma, WHO Grade IV	vehicle (DMSO)	ctrl	PW030-ctrl	Tumor cells	tumor	0.656746	1.40826	-9.76818	5.96089
PW030-701	PW030	701	65	M	right parietal	Glioblastoma, WHO Grade IV	vehicle (DMSO)	ctrl	PW030-ctrl	Tumor cells	tumor	0.674292	1.09228	-10.925	6.02264
PW030-701	PW030	701	65	M	right parietal	Glioblastoma, WHO Grade IV	vehicle (DMSO)	ctrl	PW030-ctrl	Myeloid cells	microenvironment	0.974131	0.645387	-5.99692	-10.7682
PW030-701	PW030	701	65	M	right parietal	Glioblastoma, WHO Grade IV	vehicle (DMSO)	ctrl	PW030-ctrl	Tumor cells	tumor	0.615641	1.50589	-11.5481	5.43647
PW030-701	PW030	701	65	M	right parietal	Glioblastoma, WHO Grade IV	vehicle (DMSO)	ctrl	PW030-ctrl	Tumor cells	tumor	0.554108	1.32855	-10.6175	5.6128
PW030-701	PW030	701	65	M	right parietal	Glioblastoma, WHO Grade IV	vehicle (DMSO)	ctrl	PW030-ctrl	Tumor cells	tumor	0.492399	1.9123	-11.5578	5.33385
PW030-701	PW030	701	65	M	right parietal	Glioblastoma, WHO Grade IV	vehicle (DMSO)	ctrl	PW030-ctrl	Tumor cells	tumor	0.62045	1.17398	-11.2146	5.40544
PW030-701	PW030	701	65	M	right parietal	Glioblastoma, WHO Grade IV	vehicle (DMSO)	ctrl	PW030-ctrl	Tumor cells	tumor	0.688718	1.76756	-10.3205	5.59322
PW030-701	PW030	701	65	M	right parietal	Glioblastoma, WHO Grade IV	vehicle (DMSO)	ctrl	PW030-ctrl	Tumor cells	tumor	0.628263	1.43405	-10.6261	4.80582
PW030-701	PW030	701	65	M	right parietal	Glioblastoma, WHO Grade IV	vehicle (DMSO)	ctrl	PW030-ctrl	Tumor cells	tumor	0.773791	1.56864	-11.2535	5.80028
PW030-701	PW030	701	65	M	right parietal	Glioblastoma, WHO Grade IV	vehicle (DMSO)	ctrl	PW030-ctrl	Tumor cells	microenvironment	0.78658	1.08772	-10.5069	3.17972
PW030-701	PW030	701	65	M	right parietal	Glioblastoma, WHO Grade IV	vehicle (DMSO)	ctrl	PW030-ctrl	Myeloid cells	tumor	0.80234	1.22777	-10.4871	3.11149
PW030-701	PW030	701	65	M	right parietal	Glioblastoma, WHO Grade IV	vehicle (DMSO)	ctrl	PW030-ctrl	Myeloid cells	microenvironment	0.950956	0.651522	-6.10115	-10.1867
PW030-701	PW030	701	65	M	right parietal	Glioblastoma, WHO Grade IV	vehicle (DMSO)	ctrl	PW030-ctrl	Tumor cells	microenvironment	0.856615	1.24461	-10.6628	3.70996
PW030-701	PW030	701	65	M	right parietal	Glioblastoma, WHO Grade IV	vehicle (DMSO)	ctrl	PW030-ctrl	Myeloid cells	microenvironment	0.851423	0.81248	-5.66679	-10.5067
PW030-701	PW030	701	65	M	right parietal	Glioblastoma, WHO Grade IV	vehicle (DMSO)	ctrl	PW030-ctrl	Tumor cells	tumor	0.620643	1.35862	-10.5432	5.59627
PW030-701	PW030	701	65	M	right parietal	Glioblastoma, WHO Grade IV	vehicle (DMSO)	ctrl	PW030-ctrl	Tumor cells	tumor	0.521948	1.40402	-11.5005	5.78406
PW030-701	PW030	701	65	M	right parietal	Glioblastoma, WHO Grade IV	vehicle (DMSO)	ctrl	PW030-ctrl	Tumor cells	tumor	0.710513	1.44619	-11.1179	5.58665
PW030-701	PW030	701	65	M	right parietal	Glioblastoma, WHO Grade IV	vehicle (DMSO)	ctrl	PW030-ctrl	Tumor cells	microenvironment	0.74602	1.04005	-10.4282	3.11764
PW030-701	PW030	701	65	M	right parietal	Glioblastoma, WHO Grade IV	vehicle (DMSO)	ctrl	PW030-ctrl	Tumor cells	tumor	0.483836	1.24	-11.066	5.83336
PW030-701	PW030	701	65	M	right parietal	Glioblastoma, WHO Grade IV	vehicle (DMSO)	ctrl	PW030-ctrl	Myeloid cells	microenvironment	0.778621	0.563918	-6.17758	-10.8024
PW030-701	PW030	701	65	M	right parietal	Glioblastoma, WHO Grade IV	vehicle (DMSO)	ctrl	PW030-ctrl	Tumor cells	tumor	0.613031	1.21556	-11.1385	5.64087
PW030-701	PW030	701	65	M	right parietal	Glioblastoma, WHO Grade IV	vehicle (DMSO)	ctrl	PW030-ctrl	Myeloid cells	microenvironment	1.49894	0.691764	-5.21828	-9.80382
PW030-701	PW030	701	65	M	right parietal	Glioblastoma, WHO Grade IV	vehicle (DMSO)	ctrl	PW030-ctrl	Tumor cells	tumor	0.71441	1.30661	-10.5737	4.76984
PW030-701	PW030	701	65	M	right parietal	Glioblastoma, WHO Grade IV	vehicle (DMSO)	ctrl	PW030-ctrl	Tumor cells	tumor	0.613695	1.30145	-11.375	5.89626
PW030-701	PW030	701	65	M	right parietal	Glioblastoma, WHO Grade IV	vehicle (DMSO)	ctrl	PW030-ctrl	Tumor cells	tumor	0.617408	1.30447	-11.1823	5.70314
PW030-701	PW030	701	65	M	right parietal	Glioblastoma, WHO Grade IV	vehicle (DMSO)	ctrl	PW030-ctrl	Tumor cells	tumor	0.502694	1.19015	-9.80631	5.11717
PW030-701	PW030	701	65	M	right parietal	Glioblastoma, WHO Grade IV	vehicle (DMSO)	ctrl	PW030-ctrl	Tumor cells	tumor	0.951612	2.28656	-11.0232	5.63437
PW030-701	PW030	701	65	M	right parietal	Glioblastoma, WHO Grade IV	vehicle (DMSO)	ctrl	PW030-ctrl	Myeloid cells	microenvironment	0.878287	0.576902	-5.93993	-10.4287
PW030-701	PW030	701	65	M	right parietal	Glioblastoma, WHO Grade IV	vehicle (DMSO)	ctrl	PW030-ctrl	Myeloid cells	microenvironment	1.1114	0.665765	-5.74223	-10.5916
PW030-701	PW030	701	65	M	right parietal	Glioblastoma, WHO Grade IV	vehicle (DMSO)	ctrl	PW030-ctrl	Tumor cells	tumor	0.597586	1.49332	-11.5868	5.18048
PW030-701	PW030	701	65	M	right parietal	Glioblastoma, WHO Grade IV	vehicle (DMSO)	ctrl	PW030-ctrl	Tumor cells	tumor	0.452486	1.16331	-10.5945	5.871
PW030-701	PW030	701	65	M	right parietal	Glioblastoma, WHO Grade IV	vehicle (DMSO)	ctrl	PW030-ctrl	Tumor cells	tumor	0.570808	1.27701	-11.5802	5.45112
PW030-701	PW030	701	65	M	right parietal	Glioblastoma, WHO Grade IV	vehicle (DMSO)	ctrl	PW030-ctrl	Myeloid cells	microenvironment	1.3281	0.393596	-5.57623	-10.3032
PW030-701	PW030	701	65	M	right parietal	Glioblastoma, WHO Grade IV	vehicle (DMSO)	ctrl	PW030-ctrl	Tumor cells	tumor	0.669621	1.34499	-10.7159	5.81161
PW030-701	PW030	701	65	M	right parietal	Glioblastoma, WHO Grade IV	vehicle (DMSO)	ctrl	PW030-ctrl	Tumor cells	tumor	0.478548	1.31017	-11.1673	5.03834
PW030-701	PW030	701	65	M	right parietal	Glioblastoma, WHO Grade IV	vehicle (DMSO)	ctrl	PW030-ctrl	Tumor cells	tumor	0.67818	1.35953	-10.8882	5.38805
PW030-701	PW030	701	65	M	right parietal	Glioblastoma, WHO Grade IV	vehicle (DMSO)	ctrl	PW030-ctrl	Tumor cells	tumor	0.911216	1.63535	-9.95724	5.64311
PW030-701	PW030	701	65	M	right parietal	Glioblastoma, WHO Grade IV	vehicle (DMSO)	ctrl	PW030-ctrl	Tumor cells	tumor	0.596224	1.68637	-11.4095	5.62569
PW030-701	PW030	701	65	M	right parietal	Glioblastoma, WHO Grade IV	vehicle (DMSO)	ctrl	PW030-ctrl	Myeloid cells	microenvironment	0.760995	0.565953	-6.41335	-10.6605
PW030-701	PW030	701	65	M	right parietal	Glioblastoma, WHO Grade IV	vehicle (DMSO)	ctrl	PW030-ctrl	Myeloid cells	microenvironment	0.954383	0.714202	-5.52282	-10.5809
PW030-701	PW030	701	65	M	right parietal	Glioblastoma, WHO Grade IV	vehicle (DMSO)	ctrl	PW030-ctrl	Tumor cells	tumor	0.576542	1.36215	-11.0814	5.42597
PW030-701	PW030	701	65	M	right parietal	Glioblastoma, WHO Grade IV	vehicle (DMSO)	ctrl	PW030-ctrl	Oligodendrocytes	microenvironment	1.00871	0.893137	-7.08824	-1.31476
PW030-701	PW030	701	65	M	right parietal	Glioblastoma, WHO Grade IV	vehicle (DMSO)	ctrl	PW030-ctrl	Tumor cells	tumor	0.71782	1.35484	-11.2779	5.82495
PW030-701	PW030	701	65	M	right parietal	Glioblastoma, WHO Grade IV	vehicle (DMSO)	ctrl	PW030-ctrl	Tumor cells	tumor	0.47992	1.16825	-10.6637	4.91759
PW030-701	PW030	701	65	M	right parietal	Glioblastoma, WHO Grade IV	vehicle (DMSO)	ctrl	PW030-ctrl	Myeloid cells	microenvironment	1.0733	0.606279	-6.16494	-10.5925
PW030-701	PW030	701	65	M	right parietal	Glioblastoma, WHO Grade IV	vehicle (DMSO)	ctrl	PW030-ctrl	Tumor cells	microenvironment	0.787881	1.07337	-10.6173	5.03939
PW030-701	PW030	701	65	M	right parietal	Glioblastoma, WHO Grade IV	vehicle (DMSO)	ctrl	PW030-ctrl	Tumor cells	tumor	0.573133	1.93962	-11.6577	5.62172
PW030-701	PW030	701	65	M	right parietal	Glioblastoma, WHO Grade IV	vehicle (DMSO)	ctrl	PW030-ctrl	Tumor cells	tumor	0.665487	1.37739	-10.9522	5.98374
PW030-701	PW030	701	65	M	right parietal	Glioblastoma, WHO Grade IV	vehicle (DMSO)	ctrl	PW030-ctrl	Tumor cells	tumor	0.573149	1.52368	-11.3026	5.25204
PW030-701	PW030	701	65	M	right parietal	Glioblastoma, WHO Grade IV	vehicle (DMSO)	ctrl	PW030-ctrl	Tumor cells	tumor	0.776126	1.54225	-11.1241	5.33194
PW030-701	PW030	701	65	M	right parietal	Glioblastoma, WHO Grade IV	vehicle (DMSO)	ctrl	PW030-ctrl	Myeloid cells	microenvironment	1.20936	0.776209	-5.52803	-10.4276
PW030-701	PW030	701	65	M	right parietal	Glioblastoma, WHO Grade IV	vehicle (DMSO)	ctrl	PW030-ctrl	Myeloid cells	microenvironment	1.25852	0.758001	-5.64243	-10.5879
PW030-701	PW030	701	65	M	right parietal	Glioblastoma, WHO Grade IV	vehicle (DMSO)	ctrl	PW030-ctrl	Tumor cells	tumor	0.661869	1.44419	-11.2669	5.42392
PW030-701	PW030	701	65	M	right parietal	Glioblastoma, WHO Grade IV	vehicle (DMSO)	ctrl	PW030-ctrl	Tumor cells	tumor	0.551975	1.34491	-11.1539	5.69538
PW030-701	PW030	701	65	M	right parietal	Glioblastoma, WHO Grade IV	vehicle (DMSO)	ctrl	PW030-ctrl	Tumor cells	microenvironment	0.817922	1.08313	-10.5596	3.29949
PW030-701	PW030	701	65	M	right parietal	Glioblastoma, WHO Grade IV	vehicle (DMSO)	ctrl	PW030-ctrl	Tumor cells	tumor	0.5807	1.23165	-11.191	5.81578
PW030-701	PW030	701	65	M	right parietal	Glioblastoma, WHO Grade IV	vehicle (DMSO)	ctrl	PW030-ctrl	Myeloid cells	microenvironment	0.719351	0.630996	-6.09681	-10.4042
PW030-701	PW030	701	65	M	right parietal	Glioblastoma, WHO Grade IV	vehicle (DMSO)	ctrl	PW030-ctrl	Tumor cells	tumor	0.569666	1.2751	-10.5825	5.70836
PW030-701	PW030	701	65	M	right parietal	Glioblastoma, WHO Grade IV	vehicle (DMSO)	ctrl	PW030-ctrl	Tumor cells	tumor	0.503852	1.53157	-11.3445	5.21972
PW030-701	PW030	701	65	M	right parietal	Glioblastoma, WHO Grade IV	vehicle (DMSO)	ctrl	PW030-ctrl	Tumor cells	tumor	0.595649	1.53113	-11.3509	5.10386
PW030-701	PW030	701	65	M	right parietal	Glioblastoma, WHO Grade IV	vehicle (DMSO)	ctrl	PW030-ctrl	Myeloid cells	microenvironment	0.828452	0.641	-5.86274	-10.7061
PW030-701	PW030	701	65	M	right parietal	Glioblastoma, WHO Grade IV	vehicle (DMSO)	ctrl	PW030-ctrl	Tumor cells	microenvironment	1.11358	1.16172	-9.94161	4.07428
PW030-701	PW030	701	65	M	right parietal	Glioblastoma, WHO Grade IV	vehicle (DMSO)	ctrl	PW030-ctrl	Tumor cells	tumor	0.686116	1.47159	-10.9662	4.81166
PW030-701	PW030	701	65	M	right parietal	Glioblastoma, WHO Grade IV	vehicle (DMSO)	ctrl	PW030-ctrl	Tumor cells	tumor	0.522448	1.61006	-10.9941	5.887
PW030-701	PW030	701	65	M	right parietal	Glioblastoma, WHO Grade IV	vehicle (DMSO)	ctrl	PW030-ctrl	Myeloid cells	microenvironment	1.21486	0.633583	-5.82355	-10.18
PW030-701	PW030	701	65	M	right parietal	Glioblastoma, WHO Grade IV	vehicle (DMSO)	ctrl	PW030-ctrl	Myeloid cells	microenvironment	0.785647	0.547646	-6.35838	-10.6051
PW030-701	PW030	701	65	M	right parietal	Glioblastoma, WHO Grade IV	vehicle (DMSO)	ctrl	PW030-ctrl	Tumor cells	tumor	0.414394	1.42379	-10.2565	4.6644
PW030-701	PW030	701	65	M	right parietal	Glioblastoma, WHO Grade IV	vehicle (DMSO)	ctrl	PW030-ctrl	Tumor cells	tumor	0.520697	1.23546	-11.1578	5.73834
PW030-701	PW030	701	65	M	right parietal	Glioblastoma, WHO Grade IV	vehicle (DMSO)	ctrl	PW030-ctrl	Tumor cells	tumor	0.56538	1.12602	-10.5374	3.16934
PW030-701	PW030	701	65	M	right parietal	Glioblastoma, WHO Grade IV	vehicle (DMSO)	ctrl	PW030-ctrl	Tumor cells	tumor	0.528972	1.34289	-10.3357	5.80833
PW030-701	PW030	701	65	M	right parietal	Glioblastoma, WHO Grade IV	vehicle (DMSO)	ctrl	PW030-ctrl	Tumor cells	tumor	0.520444	1.45256	-11.3813	5.7625
PW030-701	PW030	701	65	M	right parietal	Glioblastoma, WHO Grade IV	vehicle (DMSO)	ctrl	PW030-ctrl	Tumor cells	tumor	0.459079	0.957288	-10.4146	3.16142
PW030-701	PW030	701	65	M	right parietal	Glioblastoma, WHO Grade IV	vehicle (DMSO)	ctrl	PW030-ctrl	Myeloid cells	microenvironment	1.09796	0.676378	-6.03742	-10.4396
PW030-701	PW030	701	65	M	right parietal	Glioblastoma, WHO Grade IV	vehicle (DMSO)	ctrl	PW030-ctrl	Tumor cells	tumor	0.516697	1.35757	-11.2107	5.95411
PW030-701	PW030	701	65	M	right parietal	Glioblastoma, WHO Grade IV	vehicle (DMSO)	ctrl	PW030-ctrl	Myeloid cells	microenvironment	1.26508	0.793568	-5.39948	-9.90266
PW030-701	PW030	701	65	M	right parietal	Glioblastoma, WHO Grade IV	vehicle (DMSO)	ctrl	PW030-ctrl	Oligodendrocytes	microenvironment	0.888829	0.98634	-7.19716	-1.51223
PW030-701	PW030	701	65	M	right parietal	Glioblastoma, WHO Grade IV	vehicle (DMSO)	ctrl	PW030-ctrl	Tumor cells	tumor	0.629113	1.16304	-11.4337	5.57467
PW030-701	PW030	701	65	M	right parietal	Glioblastoma, WHO Grade IV	vehicle (DMSO)	ctrl	PW030-ctrl	Tumor cells	tumor	0.484592	1.51837	-11.2796	5.31178
PW030-701	PW030	701	65	M	right parietal	Glioblastoma, WHO Grade IV	vehicle (DMSO)	ctrl	PW030-ctrl	Tumor cells	tumor	0.625334	1.41721	-10.9207	6.15071
PW030-701	PW030	701	65	M	right parietal	Glioblastoma, WHO Grade IV	vehicle (DMSO)	ctrl	PW030-ctrl	Tumor cells	tumor	0.670618	1.30051	-10.4348	3.19944
PW030-701	PW030	701	65	M	right parietal	Glioblastoma, WHO Grade IV	vehicle (DMSO)	ctrl	PW030-ctrl	Tumor cells	tumor	0.808684	1.22442	-10.5371	3.16349
PW030-701	PW030	701	65	M	right parietal	Glioblastoma, WHO Grade IV	vehicle (DMSO)	ctrl	PW030-ctrl	Tumor cells	tumor	0.655677	1.27893	-10.9869	5.0054
PW030-701	PW030	701	65	M	right parietal	Glioblastoma, WHO Grade IV	vehicle (DMSO)	ctrl	PW030-ctrl	Tumor cells	tumor	0.543907	1.31698	-11.1555	5.51529
PW030-701	PW030	701	65	M	right parietal	Glioblastoma, WHO Grade IV	vehicle (DMSO)	ctrl	PW030-ctrl	Tumor cells	tumor	0.552524	1.29743	-11.1923	5.79222
PW030-701	PW030	701	65	M	right parietal	Glioblastoma, WHO Grade IV	vehicle (DMSO)	ctrl	PW030-ctrl	Tumor cells	tumor	0.701042	1.1277	-10.5711	3.29802
PW030-701	PW030	701	65	M	right parietal	Glioblastoma, WHO Grade IV	vehicle (DMSO)	ctrl	PW030-ctrl	Tumor cells	tumor	0.610771	1.32063	-11.6131	5.6027
PW030-701	PW030	701	65	M	right parietal	Glioblastoma, WHO Grade IV	vehicle (DMSO)	ctrl	PW030-ctrl	Tumor cells	microenvironment	0.648071	0.806608	-10.5537	3.35667
PW030-701	PW030	701	65	M	right parietal	Glioblastoma, WHO Grade IV	vehicle (DMSO)	ctrl	PW030-ctrl	Tumor cells	tumor	0.595815	1.48737	-11.4279	5.18603
PW030-701	PW030	701	65	M	right parietal	Glioblastoma, WHO Grade IV	vehicle (DMSO)	ctrl	PW030-ctrl	Tumor cells	tumor	0.667589	1.04958	-10.4269	3.10479
PW030-701	PW030	701	65	M	right parietal	Glioblastoma, WHO Grade IV	vehicle (DMSO)	ctrl	PW030-ctrl	Tumor cells	microenvironment	0.855494	0.900289	-10.5316	3.21133
PW030-701	PW030	701	65	M	right parietal	Glioblastoma, WHO Grade IV	vehicle (DMSO)	ctrl	PW030-ctrl	Tumor cells	tumor	0.488094	1.74984	-11.7315	5.42917
PW030-701	PW030	701	65	M	right parietal	Glioblastoma, WHO Grade IV	vehicle (DMSO)	ctrl	PW030-ctrl	Tumor cells	tumor	0.558604	1.18322	-11.5372	5.73672
PW030-701	PW030	701	65	M	right parietal	Glioblastoma, WHO Grade IV	vehicle (DMSO)	ctrl	PW030-ctrl	Tumor cells	tumor	0.553692	1.20491	-11.0959	5.78982
PW030-701	PW030	701	65	M	right parietal	Glioblastoma, WHO Grade IV	vehicle (DMSO)	ctrl	PW030-ctrl	Tumor cells	tumor	0.722681	1.17543	-11.328	5.5008
PW030-701	PW030	701	65	M	right parietal	Glioblastoma, WHO Grade IV	vehicle (DMSO)	ctrl	PW030-ctrl	Tumor cells	tumor	0.466919	1.10778	-11.7794	5.33688
PW030-701	PW030	701	65	M	right parietal	Glioblastoma, WHO Grade IV	vehicle (DMSO)	ctrl	PW030-ctrl	Myeloid cells	microenvironment	0.716367	0.646305	-5.52577	-9.86263
PW030-701	PW030	701	65	M	right parietal	Glioblastoma, WHO Grade IV	vehicle (DMSO)	ctrl	PW030-ctrl	Tumor cells	tumor	0.613908	1.88348	-11.5294	5.72239
PW030-701	PW030	701	65	M	right parietal	Glioblastoma, WHO Grade IV	vehicle (DMSO)	ctrl	PW030-ctrl	Myeloid cells	microenvironment	1.5792	0.709307	-5.44932	-10.566
PW030-701	PW030	701	65	M	right parietal	Glioblastoma, WHO Grade IV	vehicle (DMSO)	ctrl	PW030-ctrl	Tumor cells	tumor	0.521379	1.286	-10.8147	5.36579
PW030-701	PW030	701	65	M	right parietal	Glioblastoma, WHO Grade IV	vehicle (DMSO)	ctrl	PW030-ctrl	Tumor cells	tumor	0.508542	1.40956	-11.4803	5.99398
PW030-701	PW030	701	65	M	right parietal	Glioblastoma, WHO Grade IV	vehicle (DMSO)	ctrl	PW030-ctrl	Myeloid cells	microenvironment	0.775062	0.796655	-5.8864	-9.96635
PW030-701	PW030	701	65	M	right parietal	Glioblastoma, WHO Grade IV	vehicle (DMSO)	ctrl	PW030-ctrl	Tumor cells	tumor	0.565982	1.00425	-10.9651	5.07889
PW030-701	PW030	701	65	M	right parietal	Glioblastoma, WHO Grade IV	vehicle (DMSO)	ctrl	PW030-ctrl	Tumor cells	tumor	0.615055	1.48707	-10.7516	5.1732
PW030-701	PW030	701	65	M	right parietal	Glioblastoma, WHO Grade IV	vehicle (DMSO)	ctrl	PW030-ctrl	Tumor cells	tumor	0.620942	1.54739	-10.0211	5.70897
PW030-701	PW030	701	65	M	right parietal	Glioblastoma, WHO Grade IV	vehicle (DMSO)	ctrl	PW030-ctrl	Tumor cells	tumor	0.677816	1.09996	-10.4782	5.24325
PW030-701	PW030	701	65	M	right parietal	Glioblastoma, WHO Grade IV	vehicle (DMSO)	ctrl	PW030-ctrl	Myeloid cells	microenvironment	1.15385	0.802798	-5.50052	-10.5789
PW030-701	PW030	701	65	M	right parietal	Glioblastoma, WHO Grade IV	vehicle (DMSO)	ctrl	PW030-ctrl	Myeloid cells	microenvironment	0.786236	0.595326	-6.18652	-10.5964
PW030-701	PW030	701	65	M	right parietal	Glioblastoma, WHO Grade IV	vehicle (DMSO)	ctrl	PW030-ctrl	Tumor cells	tumor	0.577526	1.1582	-11.2603	5.3004
PW030-701	PW030	701	65	M	right parietal	Glioblastoma, WHO Grade IV	vehicle (DMSO)	ctrl	PW030-ctrl	Tumor cells	tumor	0.594825	1.35689	-10.9406	5.02246
PW030-701	PW030	701	65	M	right parietal	Glioblastoma, WHO Grade IV	vehicle (DMSO)	ctrl	PW030-ctrl	Tumor cells	tumor	0.608077	1.34023	-11.3619	5.59159
PW030-701	PW030	701	65	M	right parietal	Glioblastoma, WHO Grade IV	vehicle (DMSO)	ctrl	PW030-ctrl	Tumor cells	tumor	0.546977	1.56388	-11.3184	5.88417
PW030-701	PW030	701	65	M	right parietal	Glioblastoma, WHO Grade IV	vehicle (DMSO)	ctrl	PW030-ctrl	Tumor cells	tumor	0.622898	1.27866	-10.6685	5.92219
PW030-701	PW030	701	65	M	right parietal	Glioblastoma, WHO Grade IV	vehicle (DMSO)	ctrl	PW030-ctrl	Tumor cells	tumor	0.591293	1.31666	-9.69285	5.17704
PW030-701	PW030	701	65	M	right parietal	Glioblastoma, WHO Grade IV	vehicle (DMSO)	ctrl	PW030-ctrl	Tumor cells	tumor	0.557216	1.38873	-11.268	5.44103
PW030-701	PW030	701	65	M	right parietal	Glioblastoma, WHO Grade IV	vehicle (DMSO)	ctrl	PW030-ctrl	Oligodendrocytes	microenvironment	0.951602	1.06939	-7.3557	-1.0782
PW030-701	PW030	701	65	M	right parietal	Glioblastoma, WHO Grade IV	vehicle (DMSO)	ctrl	PW030-ctrl	Tumor cells	tumor	0.540802	1.24799	-10.5868	5.60835
PW030-701	PW030	701	65	M	right parietal	Glioblastoma, WHO Grade IV	vehicle (DMSO)	ctrl	PW030-ctrl	Oligodendrocytes	microenvironment	0.824681	0.941511	-7.15262	-1.58885
PW030-701	PW030	701	65	M	right parietal	Glioblastoma, WHO Grade IV	vehicle (DMSO)	ctrl	PW030-ctrl	Tumor cells	tumor	0.525773	1.44652	-10.8687	5.16211
PW030-701	PW030	701	65	M	right parietal	Glioblastoma, WHO Grade IV	vehicle (DMSO)	ctrl	PW030-ctrl	Tumor cells	tumor	0.537847	1.58938	-11.4022	5.12628
PW030-701	PW030	701	65	M	right parietal	Glioblastoma, WHO Grade IV	vehicle (DMSO)	ctrl	PW030-ctrl	Tumor cells	tumor	0.524865	1.48279	-11.3595	5.32599
PW030-701	PW030	701	65	M	right parietal	Glioblastoma, WHO Grade IV	vehicle (DMSO)	ctrl	PW030-ctrl	Tumor cells	tumor	0.486812	1.30483	-10.197	4.73234
PW030-701	PW030	701	65	M	right parietal	Glioblastoma, WHO Grade IV	vehicle (DMSO)	ctrl	PW030-ctrl	Myeloid cells	microenvironment	1.37066	0.877898	-5.41273	-10.2235
PW030-701	PW030	701	65	M	right parietal	Glioblastoma, WHO Grade IV	vehicle (DMSO)	ctrl	PW030-ctrl	Tumor cells	tumor	0.611229	1.28407	-11.1345	4.96745
PW030-701	PW030	701	65	M	right parietal	Glioblastoma, WHO Grade IV	vehicle (DMSO)	ctrl	PW030-ctrl	Myeloid cells	microenvironment	0.675986	0.9026	-6.17576	-10.1001
PW030-701	PW030	701	65	M	right parietal	Glioblastoma, WHO Grade IV	vehicle (DMSO)	ctrl	PW030-ctrl	Tumor cells	tumor	0.584805	1.32558	-10.8754	5.32832
PW030-701	PW030	701	65	M	right parietal	Glioblastoma, WHO Grade IV	vehicle (DMSO)	ctrl	PW030-ctrl	Tumor cells	tumor	0.599473	1.29358	-10.9689	5.5708
PW030-701	PW030	701	65	M	right parietal	Glioblastoma, WHO Grade IV	vehicle (DMSO)	ctrl	PW030-ctrl	Tumor cells	tumor	0.502667	1.19734	-11.5006	5.78363
PW030-701	PW030	701	65	M	right parietal	Glioblastoma, WHO Grade IV	vehicle (DMSO)	ctrl	PW030-ctrl	Tumor cells	tumor	0.524698	1.17497	-11.4833	5.73787
PW030-701	PW030	701	65	M	right parietal	Glioblastoma, WHO Grade IV	vehicle (DMSO)	ctrl	PW030-ctrl	Oligodendrocytes	microenvironment	1.05416	0.89428	-7.49245	-1.06275
PW030-701	PW030	701	65	M	right parietal	Glioblastoma, WHO Grade IV	vehicle (DMSO)	ctrl	PW030-ctrl	Myeloid cells	microenvironment	0.839047	0.617006	-6.25276	-10.7338
PW030-701	PW030	701	65	M	right parietal	Glioblastoma, WHO Grade IV	vehicle (DMSO)	ctrl	PW030-ctrl	Tumor cells	tumor	0.622151	1.3037	-10.7147	4.94163
PW030-701	PW030	701	65	M	right parietal	Glioblastoma, WHO Grade IV	vehicle (DMSO)	ctrl	PW030-ctrl	Oligodendrocytes	microenvironment	0.885033	0.884313	-7.19754	-1.69693
PW030-701	PW030	701	65	M	right parietal	Glioblastoma, WHO Grade IV	vehicle (DMSO)	ctrl	PW030-ctrl	Tumor cells	tumor	0.50654	1.22308	-10.2117	5.94951
PW030-701	PW030	701	65	M	right parietal	Glioblastoma, WHO Grade IV	vehicle (DMSO)	ctrl	PW030-ctrl	Tumor cells	tumor	0.712087	1.31024	-10.3971	5.93369
PW030-701	PW030	701	65	M	right parietal	Glioblastoma, WHO Grade IV	vehicle (DMSO)	ctrl	PW030-ctrl	Myeloid cells	microenvironment	1.72221	0.989099	-5.95297	-10.6586
PW030-701	PW030	701	65	M	right parietal	Glioblastoma, WHO Grade IV	vehicle (DMSO)	ctrl	PW030-ctrl	Tumor cells	microenvironment	0.771715	1.03794	-10.5729	3.24618
PW030-701	PW030	701	65	M	right parietal	Glioblastoma, WHO Grade IV	vehicle (DMSO)	ctrl	PW030-ctrl	Tumor cells	tumor	0.563676	1.11831	-10.1457	4.75043
PW030-701	PW030	701	65	M	right parietal	Glioblastoma, WHO Grade IV	vehicle (DMSO)	ctrl	PW030-ctrl	Tumor cells	tumor	0.550064	1.41153	-11.3522	5.08431
PW030-701	PW030	701	65	M	right parietal	Glioblastoma, WHO Grade IV	vehicle (DMSO)	ctrl	PW030-ctrl	Myeloid cells	microenvironment	0.954931	0.784662	-5.08273	-10.3237
PW030-701	PW030	701	65	M	right parietal	Glioblastoma, WHO Grade IV	vehicle (DMSO)	ctrl	PW030-ctrl	Tumor cells	tumor	0.586014	1.41271	-10.9522	5.56186
PW030-701	PW030	701	65	M	right parietal	Glioblastoma, WHO Grade IV	vehicle (DMSO)	ctrl	PW030-ctrl	Myeloid cells	microenvironment	0.980437	0.807555	-5.05387	-10.4228
PW030-701	PW030	701	65	M	right parietal	Glioblastoma, WHO Grade IV	vehicle (DMSO)	ctrl	PW030-ctrl	Tumor cells	tumor	0.537021	1.55229	-11.6811	5.48857
PW030-701	PW030	701	65	M	right parietal	Glioblastoma, WHO Grade IV	vehicle (DMSO)	ctrl	PW030-ctrl	Myeloid cells	microenvironment	0.96872	0.659557	-6.14346	-10.7828
PW030-701	PW030	701	65	M	right parietal	Glioblastoma, WHO Grade IV	vehicle (DMSO)	ctrl	PW030-ctrl	Tumor cells	tumor	0.817469	1.62589	-11.2274	5.76202
PW030-701	PW030	701	65	M	right parietal	Glioblastoma, WHO Grade IV	vehicle (DMSO)	ctrl	PW030-ctrl	Tumor cells	tumor	0.753787	1.67508	-11.1645	5.40304
PW030-701	PW030	701	65	M	right parietal	Glioblastoma, WHO Grade IV	vehicle (DMSO)	ctrl	PW030-ctrl	Tumor cells	tumor	0.535151	1.06012	-11.0654	5.59189
PW030-701	PW030	701	65	M	right parietal	Glioblastoma, WHO Grade IV	vehicle (DMSO)	ctrl	PW030-ctrl	Tumor cells	tumor	0.499956	1.12832	-10.8679	5.58041
PW030-701	PW030	701	65	M	right parietal	Glioblastoma, WHO Grade IV	vehicle (DMSO)	ctrl	PW030-ctrl	Myeloid cells	microenvironment	1.22371	0.749551	-6.07814	-10.4045
PW030-701	PW030	701	65	M	right parietal	Glioblastoma, WHO Grade IV	vehicle (DMSO)	ctrl	PW030-ctrl	Tumor cells	tumor	0.696148	1.37349	-11.2383	5.11969
PW030-701	PW030	701	65	M	right parietal	Glioblastoma, WHO Grade IV	vehicle (DMSO)	ctrl	PW030-ctrl	Myeloid cells	microenvironment	1.01854	0.731117	-5.53128	-10.3464
PW030-701	PW030	701	65	M	right parietal	Glioblastoma, WHO Grade IV	vehicle (DMSO)	ctrl	PW030-ctrl	Tumor cells	tumor	0.487033	1.2331	-11.2879	5.25087
PW030-701	PW030	701	65	M	right parietal	Glioblastoma, WHO Grade IV	vehicle (DMSO)	ctrl	PW030-ctrl	Tumor cells	tumor	0.50196	1.43151	-11.6581	5.42933
PW030-701	PW030	701	65	M	right parietal	Glioblastoma, WHO Grade IV	vehicle (DMSO)	ctrl	PW030-ctrl	Myeloid cells	microenvironment	0.997823	0.806085	-6.28733	-10.6215
PW030-701	PW030	701	65	M	right parietal	Glioblastoma, WHO Grade IV	vehicle (DMSO)	ctrl	PW030-ctrl	Tumor cells	tumor	0.514822	1.626	-11.2063	5.12408
PW030-701	PW030	701	65	M	right parietal	Glioblastoma, WHO Grade IV	vehicle (DMSO)	ctrl	PW030-ctrl	Tumor cells	tumor	0.554201	1.34681	-10.9813	5.47064
PW030-701	PW030	701	65	M	right parietal	Glioblastoma, WHO Grade IV	vehicle (DMSO)	ctrl	PW030-ctrl	Oligodendrocytes	microenvironment	0.850426	0.907786	-7.49481	-1.12475
PW030-701	PW030	701	65	M	right parietal	Glioblastoma, WHO Grade IV	vehicle (DMSO)	ctrl	PW030-ctrl	Tumor cells	tumor	0.543581	1.64363	-10.8633	5.41731
PW030-701	PW030	701	65	M	right parietal	Glioblastoma, WHO Grade IV	vehicle (DMSO)	ctrl	PW030-ctrl	Tumor cells	tumor	0.711129	1.0997	-10.737	4.25764
PW030-701	PW030	701	65	M	right parietal	Glioblastoma, WHO Grade IV	vehicle (DMSO)	ctrl	PW030-ctrl	Tumor cells	tumor	0.826041	1.23567	-11.4396	5.81595
PW030-701	PW030	701	65	M	right parietal	Glioblastoma, WHO Grade IV	vehicle (DMSO)	ctrl	PW030-ctrl	Myeloid cells	microenvironment	0.978695	0.704079	-6.20125	-10.8145
PW030-701	PW030	701	65	M	right parietal	Glioblastoma, WHO Grade IV	vehicle (DMSO)	ctrl	PW030-ctrl	Tumor cells	tumor	0.690031	1.17927	-11.3078	5.64518
PW030-701	PW030	701	65	M	right parietal	Glioblastoma, WHO Grade IV	vehicle (DMSO)	ctrl	PW030-ctrl	Tumor cells	tumor	0.532037	1.3385	-10.7597	5.05981
PW030-701	PW030	701	65	M	right parietal	Glioblastoma, WHO Grade IV	vehicle (DMSO)	ctrl	PW030-ctrl	Oligodendrocytes	microenvironment	0.861485	0.916164	-7.03632	-1.32426
PW030-701	PW030	701	65	M	right parietal	Glioblastoma, WHO Grade IV	vehicle (DMSO)	ctrl	PW030-ctrl	Tumor cells	tumor	0.53764	1.45455	-11.3307	5.83958
PW030-701	PW030	701	65	M	right parietal	Glioblastoma, WHO Grade IV	vehicle (DMSO)	ctrl	PW030-ctrl	Tumor cells	tumor	0.649935	1.27489	-11.056	5.65343
PW030-701	PW030	701	65	M	right parietal	Glioblastoma, WHO Grade IV	vehicle (DMSO)	ctrl	PW030-ctrl	Tumor cells	tumor	0.573983	1.21899	-11.2672	5.55574
PW030-701	PW030	701	65	M	right parietal	Glioblastoma, WHO Grade IV	vehicle (DMSO)	ctrl	PW030-ctrl	Myeloid cells	microenvironment	1.40103	0.700068	-5.87069	-10.3223
PW030-701	PW030	701	65	M	right parietal	Glioblastoma, WHO Grade IV	vehicle (DMSO)	ctrl	PW030-ctrl	Tumor cells	tumor	0.608814	1.37409	-11.5458	5.70013
PW030-701	PW030	701	65	M	right parietal	Glioblastoma, WHO Grade IV	vehicle (DMSO)	ctrl	PW030-ctrl	Tumor cells	tumor	0.512988	1.53674	-11.619	5.49899
PW030-701	PW030	701	65	M	right parietal	Glioblastoma, WHO Grade IV	vehicle (DMSO)	ctrl	PW030-ctrl	Tumor cells	tumor	0.810468	1.20151	-9.30291	5.49383
PW030-701	PW030	701	65	M	right parietal	Glioblastoma, WHO Grade IV	vehicle (DMSO)	ctrl	PW030-ctrl	Tumor cells	tumor	0.587292	1.29112	-10.9018	5.01132
PW030-701	PW030	701	65	M	right parietal	Glioblastoma, WHO Grade IV	vehicle (DMSO)	ctrl	PW030-ctrl	Tumor cells	tumor	0.660412	1.48911	-10.6978	5.15715
PW030-701	PW030	701	65	M	right parietal	Glioblastoma, WHO Grade IV	vehicle (DMSO)	ctrl	PW030-ctrl	Myeloid cells	microenvironment	1.11275	0.711239	-6.01141	-10.7215
PW030-701	PW030	701	65	M	right parietal	Glioblastoma, WHO Grade IV	vehicle (DMSO)	ctrl	PW030-ctrl	Tumor cells	tumor	0.659935	1.32491	-10.849	5.67884
PW030-701	PW030	701	65	M	right parietal	Glioblastoma, WHO Grade IV	vehicle (DMSO)	ctrl	PW030-ctrl	Tumor cells	tumor	0.625752	1.22266	-10.9971	5.19765
PW030-701	PW030	701	65	M	right parietal	Glioblastoma, WHO Grade IV	vehicle (DMSO)	ctrl	PW030-ctrl	Tumor cells	tumor	0.718093	1.48682	-10.3984	5.54037
PW030-701	PW030	701	65	M	right parietal	Glioblastoma, WHO Grade IV	vehicle (DMSO)	ctrl	PW030-ctrl	Myeloid cells	microenvironment	1.39131	1.12704	-5.01248	-10.3251
PW030-701	PW030	701	65	M	right parietal	Glioblastoma, WHO Grade IV	vehicle (DMSO)	ctrl	PW030-ctrl	Tumor cells	tumor	1.17815	1.64951	-10.1279	5.43592
PW030-701	PW030	701	65	M	right parietal	Glioblastoma, WHO Grade IV	vehicle (DMSO)	ctrl	PW030-ctrl	Tumor cells	tumor	0.5903	1.79488	-10.8705	5.57258
PW030-701	PW030	701	65	M	right parietal	Glioblastoma, WHO Grade IV	vehicle (DMSO)	ctrl	PW030-ctrl	Tumor cells	tumor	0.736019	1.3905	-11.7189	5.22598
PW030-701	PW030	701	65	M	right parietal	Glioblastoma, WHO Grade IV	vehicle (DMSO)	ctrl	PW030-ctrl	Tumor cells	tumor	0.582882	1.42906	-11.589	5.54964
PW030-701	PW030	701	65	M	right parietal	Glioblastoma, WHO Grade IV	vehicle (DMSO)	ctrl	PW030-ctrl	Tumor cells	tumor	0.52374	1.33334	-11.0028	5.21714
PW030-701	PW030	701	65	M	right parietal	Glioblastoma, WHO Grade IV	vehicle (DMSO)	ctrl	PW030-ctrl	Tumor cells	microenvironment	0.795315	1.02521	-10.5281	3.22443
PW030-701	PW030	701	65	M	right parietal	Glioblastoma, WHO Grade IV	vehicle (DMSO)	ctrl	PW030-ctrl	Tumor cells	tumor	0.567044	1.32023	-11.6159	5.22467
PW030-701	PW030	701	65	M	right parietal	Glioblastoma, WHO Grade IV	vehicle (DMSO)	ctrl	PW030-ctrl	Oligodendrocytes	microenvironment	0.933829	1.06307	-7.69727	-1.15855
PW030-701	PW030	701	65	M	right parietal	Glioblastoma, WHO Grade IV	vehicle (DMSO)	ctrl	PW030-ctrl	Myeloid cells	microenvironment	1.14611	0.728339	-5.23473	-10.3218
PW030-701	PW030	701	65	M	right parietal	Glioblastoma, WHO Grade IV	vehicle (DMSO)	ctrl	PW030-ctrl	Tumor cells	tumor	0.685176	1.08088	-10.6229	3.24443
PW030-701	PW030	701	65	M	right parietal	Glioblastoma, WHO Grade IV	vehicle (DMSO)	ctrl	PW030-ctrl	Tumor cells	tumor	0.690473	1.44848	-11.1622	5.68751
PW030-701	PW030	701	65	M	right parietal	Glioblastoma, WHO Grade IV	vehicle (DMSO)	ctrl	PW030-ctrl	Tumor cells	tumor	0.486972	1.22496	-11.4156	6.04377
PW030-701	PW030	701	65	M	right parietal	Glioblastoma, WHO Grade IV	vehicle (DMSO)	ctrl	PW030-ctrl	Tumor cells	tumor	0.548553	1.56222	-11.4285	5.39344
PW030-701	PW030	701	65	M	right parietal	Glioblastoma, WHO Grade IV	vehicle (DMSO)	ctrl	PW030-ctrl	Myeloid cells	microenvironment	1.49949	0.86413	-5.47012	-10.4844
PW030-701	PW030	701	65	M	right parietal	Glioblastoma, WHO Grade IV	vehicle (DMSO)	ctrl	PW030-ctrl	Tumor cells	tumor	0.775028	1.43854	-11.2938	5.46916
PW030-701	PW030	701	65	M	right parietal	Glioblastoma, WHO Grade IV	vehicle (DMSO)	ctrl	PW030-ctrl	Tumor cells	tumor	0.606798	1.33566	-11.0438	5.17141
PW030-701	PW030	701	65	M	right parietal	Glioblastoma, WHO Grade IV	vehicle (DMSO)	ctrl	PW030-ctrl	Myeloid cells	microenvironment	0.968916	0.695942	-5.97003	-10.3022
PW030-701	PW030	701	65	M	right parietal	Glioblastoma, WHO Grade IV	vehicle (DMSO)	ctrl	PW030-ctrl	Tumor cells	tumor	0.608096	1.65038	-11.6038	5.21422
PW030-701	PW030	701	65	M	right parietal	Glioblastoma, WHO Grade IV	vehicle (DMSO)	ctrl	PW030-ctrl	Myeloid cells	microenvironment	0.88074	0.505005	-5.71833	-10.3813
PW030-701	PW030	701	65	M	right parietal	Glioblastoma, WHO Grade IV	vehicle (DMSO)	ctrl	PW030-ctrl	Tumor cells	tumor	0.640714	1.49636	-10.498	5.96349
PW030-701	PW030	701	65	M	right parietal	Glioblastoma, WHO Grade IV	vehicle (DMSO)	ctrl	PW030-ctrl	Tumor cells	tumor	0.8153	2.05031	-9.96246	4.96237
PW030-701	PW030	701	65	M	right parietal	Glioblastoma, WHO Grade IV	vehicle (DMSO)	ctrl	PW030-ctrl	Tumor cells	tumor	0.587281	1.73317	-11.5855	5.84088
PW030-701	PW030	701	65	M	right parietal	Glioblastoma, WHO Grade IV	vehicle (DMSO)	ctrl	PW030-ctrl	Tumor cells	tumor	0.51945	1.32302	-11.3773	5.65279
PW030-701	PW030	701	65	M	right parietal	Glioblastoma, WHO Grade IV	vehicle (DMSO)	ctrl	PW030-ctrl	Tumor cells	tumor	0.684045	1.84427	-11.2001	5.56041
PW030-701	PW030	701	65	M	right parietal	Glioblastoma, WHO Grade IV	vehicle (DMSO)	ctrl	PW030-ctrl	Tumor cells	tumor	0.700644	1.31077	-10.922	5.87435
PW030-701	PW030	701	65	M	right parietal	Glioblastoma, WHO Grade IV	vehicle (DMSO)	ctrl	PW030-ctrl	Myeloid cells	microenvironment	0.8338	0.520374	-6.06186	-10.5146
PW030-701	PW030	701	65	M	right parietal	Glioblastoma, WHO Grade IV	vehicle (DMSO)	ctrl	PW030-ctrl	Myeloid cells	microenvironment	0.957943	0.940758	-5.14623	-10.4183
PW030-701	PW030	701	65	M	right parietal	Glioblastoma, WHO Grade IV	vehicle (DMSO)	ctrl	PW030-ctrl	Tumor cells	tumor	0.577732	1.3749	-11.4545	5.36317
PW030-701	PW030	701	65	M	right parietal	Glioblastoma, WHO Grade IV	vehicle (DMSO)	ctrl	PW030-ctrl	Tumor cells	tumor	0.666104	1.5001	-11.1202	5.22325
PW030-701	PW030	701	65	M	right parietal	Glioblastoma, WHO Grade IV	vehicle (DMSO)	ctrl	PW030-ctrl	Tumor cells	tumor	0.53703	1.30835	-11.2967	5.65356
PW030-701	PW030	701	65	M	right parietal	Glioblastoma, WHO Grade IV	vehicle (DMSO)	ctrl	PW030-ctrl	Tumor cells	tumor	0.631777	1.45209	-11.1453	5.45907
PW030-701	PW030	701	65	M	right parietal	Glioblastoma, WHO Grade IV	vehicle (DMSO)	ctrl	PW030-ctrl	Tumor cells	tumor	0.591751	1.16828	-10.9607	5.87024
PW030-701	PW030	701	65	M	right parietal	Glioblastoma, WHO Grade IV	vehicle (DMSO)	ctrl	PW030-ctrl	Oligodendrocytes	microenvironment	1.10261	0.764388	-7.31453	-1.59187
PW030-701	PW030	701	65	M	right parietal	Glioblastoma, WHO Grade IV	vehicle (DMSO)	ctrl	PW030-ctrl	Tumor cells	tumor	0.568669	1.23238	-11.0829	5.65261
PW030-701	PW030	701	65	M	right parietal	Glioblastoma, WHO Grade IV	vehicle (DMSO)	ctrl	PW030-ctrl	Tumor cells	tumor	0.637596	1.24787	-10.0899	4.85975
PW030-701	PW030	701	65	M	right parietal	Glioblastoma, WHO Grade IV	vehicle (DMSO)	ctrl	PW030-ctrl	Tumor cells	tumor	0.750792	1.12227	-11.3247	5.59984
PW030-701	PW030	701	65	M	right parietal	Glioblastoma, WHO Grade IV	vehicle (DMSO)	ctrl	PW030-ctrl	Myeloid cells	microenvironment	0.751298	0.485355	-5.99382	-10.7028
PW030-701	PW030	701	65	M	right parietal	Glioblastoma, WHO Grade IV	vehicle (DMSO)	ctrl	PW030-ctrl	Myeloid cells	microenvironment	0.863837	0.879873	-6.0391	-10.1218
PW030-701	PW030	701	65	M	right parietal	Glioblastoma, WHO Grade IV	vehicle (DMSO)	ctrl	PW030-ctrl	Tumor cells	tumor	0.542811	1.28663	-10.6913	5.69072
PW030-701	PW030	701	65	M	right parietal	Glioblastoma, WHO Grade IV	vehicle (DMSO)	ctrl	PW030-ctrl	Tumor cells	tumor	0.572157	1.20035	-11.2391	5.80801
PW030-701	PW030	701	65	M	right parietal	Glioblastoma, WHO Grade IV	vehicle (DMSO)	ctrl	PW030-ctrl	Tumor cells	tumor	0.448691	1.13249	-10.8548	5.62195
PW030-701	PW030	701	65	M	right parietal	Glioblastoma, WHO Grade IV	vehicle (DMSO)	ctrl	PW030-ctrl	Tumor cells	tumor	0.602862	1.32535	-10.9735	4.98208
PW030-701	PW030	701	65	M	right parietal	Glioblastoma, WHO Grade IV	vehicle (DMSO)	ctrl	PW030-ctrl	Tumor cells	microenvironment	0.874494	1.24941	-10.5467	3.27469
PW030-701	PW030	701	65	M	right parietal	Glioblastoma, WHO Grade IV	vehicle (DMSO)	ctrl	PW030-ctrl	Myeloid cells	microenvironment	0.789076	0.557503	-6.02247	-10.5014
PW030-701	PW030	701	65	M	right parietal	Glioblastoma, WHO Grade IV	vehicle (DMSO)	ctrl	PW030-ctrl	Tumor cells	tumor	0.719992	1.35296	-11.4406	5.57834
PW030-701	PW030	701	65	M	right parietal	Glioblastoma, WHO Grade IV	vehicle (DMSO)	ctrl	PW030-ctrl	Tumor cells	tumor	0.675939	1.5258	-11.0644	5.18739
PW030-701	PW030	701	65	M	right parietal	Glioblastoma, WHO Grade IV	vehicle (DMSO)	ctrl	PW030-ctrl	Tumor cells	tumor	0.632428	1.52767	-11.6097	5.74106
PW030-701	PW030	701	65	M	right parietal	Glioblastoma, WHO Grade IV	vehicle (DMSO)	ctrl	PW030-ctrl	Tumor cells	tumor	0.625457	1.23209	-10.9499	6.14181
PW030-701	PW030	701	65	M	right parietal	Glioblastoma, WHO Grade IV	vehicle (DMSO)	ctrl	PW030-ctrl	Tumor cells	tumor	0.599057	1.38983	-11.0829	5.69411
PW030-701	PW030	701	65	M	right parietal	Glioblastoma, WHO Grade IV	vehicle (DMSO)	ctrl	PW030-ctrl	Tumor cells	tumor	0.525603	1.35791	-10.9587	5.4965
PW030-701	PW030	701	65	M	right parietal	Glioblastoma, WHO Grade IV	vehicle (DMSO)	ctrl	PW030-ctrl	Myeloid cells	microenvironment	1.41972	0.757372	-5.10878	-9.69191
PW030-701	PW030	701	65	M	right parietal	Glioblastoma, WHO Grade IV	vehicle (DMSO)	ctrl	PW030-ctrl	Tumor cells	tumor	0.704923	1.19372	-11.1136	4.59962
PW030-701	PW030	701	65	M	right parietal	Glioblastoma, WHO Grade IV	vehicle (DMSO)	ctrl	PW030-ctrl	Tumor cells	tumor	0.735805	1.43746	-11.3237	5.88093
PW030-701	PW030	701	65	M	right parietal	Glioblastoma, WHO Grade IV	vehicle (DMSO)	ctrl	PW030-ctrl	Tumor cells	tumor	0.614818	1.86786	-11.4694	5.55652
PW030-701	PW030	701	65	M	right parietal	Glioblastoma, WHO Grade IV	vehicle (DMSO)	ctrl	PW030-ctrl	Oligodendrocytes	microenvironment	1.022	0.783349	-7.15073	-1.46194
PW030-701	PW030	701	65	M	right parietal	Glioblastoma, WHO Grade IV	vehicle (DMSO)	ctrl	PW030-ctrl	Tumor cells	tumor	0.561306	1.39647	-10.8227	5.32243
PW030-701	PW030	701	65	M	right parietal	Glioblastoma, WHO Grade IV	vehicle (DMSO)	ctrl	PW030-ctrl	Oligodendrocytes	microenvironment	0.921623	0.77487	-7.47557	-1.80771
PW030-701	PW030	701	65	M	right parietal	Glioblastoma, WHO Grade IV	vehicle (DMSO)	ctrl	PW030-ctrl	Tumor cells	tumor	0.481293	1.55894	-10.8214	5.18789
PW030-701	PW030	701	65	M	right parietal	Glioblastoma, WHO Grade IV	vehicle (DMSO)	ctrl	PW030-ctrl	Tumor cells	tumor	0.542683	1.92816	-11.6074	5.59857
PW030-701	PW030	701	65	M	right parietal	Glioblastoma, WHO Grade IV	vehicle (DMSO)	ctrl	PW030-ctrl	Myeloid cells	microenvironment	0.994624	0.648035	-5.33422	-9.73609
PW030-701	PW030	701	65	M	right parietal	Glioblastoma, WHO Grade IV	vehicle (DMSO)	ctrl	PW030-ctrl	Tumor cells	tumor	0.62872	1.52195	-10.9317	5.41465
PW030-701	PW030	701	65	M	right parietal	Glioblastoma, WHO Grade IV	vehicle (DMSO)	ctrl	PW030-ctrl	Myeloid cells	microenvironment	1.3748	0.891797	-5.51238	-10.56
PW030-701	PW030	701	65	M	right parietal	Glioblastoma, WHO Grade IV	vehicle (DMSO)	ctrl	PW030-ctrl	Tumor cells	tumor	0.42991	1.37697	-11.1479	5.54981
PW030-701	PW030	701	65	M	right parietal	Glioblastoma, WHO Grade IV	vehicle (DMSO)	ctrl	PW030-ctrl	Oligodendrocytes	microenvironment	0.904533	0.93931	-7.63748	-1.65929
PW030-701	PW030	701	65	M	right parietal	Glioblastoma, WHO Grade IV	vehicle (DMSO)	ctrl	PW030-ctrl	Tumor cells	tumor	0.778165	1.19254	-9.53994	5.83409
PW030-701	PW030	701	65	M	right parietal	Glioblastoma, WHO Grade IV	vehicle (DMSO)	ctrl	PW030-ctrl	Tumor cells	tumor	0.646124	1.31389	-10.6464	3.99306
PW030-701	PW030	701	65	M	right parietal	Glioblastoma, WHO Grade IV	vehicle (DMSO)	ctrl	PW030-ctrl	Myeloid cells	microenvironment	1.22212	0.673195	-5.53325	-10.2998
PW030-701	PW030	701	65	M	right parietal	Glioblastoma, WHO Grade IV	vehicle (DMSO)	ctrl	PW030-ctrl	Tumor cells	tumor	0.684127	1.58903	-11.6656	5.33575
PW030-701	PW030	701	65	M	right parietal	Glioblastoma, WHO Grade IV	vehicle (DMSO)	ctrl	PW030-ctrl	Tumor cells	tumor	0.644828	1.51011	-10.4284	4.86141
PW030-701	PW030	701	65	M	right parietal	Glioblastoma, WHO Grade IV	vehicle (DMSO)	ctrl	PW030-ctrl	Tumor cells	tumor	0.543465	1.29052	-11.0169	5.7086
PW030-701	PW030	701	65	M	right parietal	Glioblastoma, WHO Grade IV	vehicle (DMSO)	ctrl	PW030-ctrl	Tumor cells	tumor	0.611489	1.6012	-11.5666	5.60267
PW030-701	PW030	701	65	M	right parietal	Glioblastoma, WHO Grade IV	vehicle (DMSO)	ctrl	PW030-ctrl	Tumor cells	tumor	0.566632	1.81941	-11.7015	5.57693
PW030-701	PW030	701	65	M	right parietal	Glioblastoma, WHO Grade IV	vehicle (DMSO)	ctrl	PW030-ctrl	Tumor cells	tumor	0.598873	1.30087	-10.6277	4.75257
PW030-701	PW030	701	65	M	right parietal	Glioblastoma, WHO Grade IV	vehicle (DMSO)	ctrl	PW030-ctrl	Tumor cells	tumor	0.57634	1.32291	-10.8238	5.41162
PW030-701	PW030	701	65	M	right parietal	Glioblastoma, WHO Grade IV	vehicle (DMSO)	ctrl	PW030-ctrl	Tumor cells	tumor	0.607316	1.2751	-10.9873	4.91847
PW030-701	PW030	701	65	M	right parietal	Glioblastoma, WHO Grade IV	vehicle (DMSO)	ctrl	PW030-ctrl	Tumor cells	tumor	0.647328	1.22385	-11.224	4.9458
PW030-701	PW030	701	65	M	right parietal	Glioblastoma, WHO Grade IV	vehicle (DMSO)	ctrl	PW030-ctrl	Tumor cells	tumor	0.549003	1.52171	-10.5187	5.86322
PW030-701	PW030	701	65	M	right parietal	Glioblastoma, WHO Grade IV	vehicle (DMSO)	ctrl	PW030-ctrl	Tumor cells	tumor	0.567591	1.12623	-10.9119	5.34813
PW030-701	PW030	701	65	M	right parietal	Glioblastoma, WHO Grade IV	vehicle (DMSO)	ctrl	PW030-ctrl	Tumor cells	tumor	0.49227	1.81295	-11.583	5.56075
PW030-701	PW030	701	65	M	right parietal	Glioblastoma, WHO Grade IV	vehicle (DMSO)	ctrl	PW030-ctrl	Tumor cells	tumor	0.6271	1.20816	-10.0858	4.78105
PW030-701	PW030	701	65	M	right parietal	Glioblastoma, WHO Grade IV	vehicle (DMSO)	ctrl	PW030-ctrl	Myeloid cells	microenvironment	0.781456	0.551663	-6.03296	-10.6604
PW030-701	PW030	701	65	M	right parietal	Glioblastoma, WHO Grade IV	vehicle (DMSO)	ctrl	PW030-ctrl	Tumor cells	tumor	0.701997	1.15517	-11.2136	5.1934
PW030-701	PW030	701	65	M	right parietal	Glioblastoma, WHO Grade IV	vehicle (DMSO)	ctrl	PW030-ctrl	Tumor cells	tumor	0.57285	1.62172	-11.8073	5.38484
PW030-701	PW030	701	65	M	right parietal	Glioblastoma, WHO Grade IV	vehicle (DMSO)	ctrl	PW030-ctrl	Tumor cells	tumor	0.729963	1.65846	-11.1489	6.03928
PW030-701	PW030	701	65	M	right parietal	Glioblastoma, WHO Grade IV	vehicle (DMSO)	ctrl	PW030-ctrl	Tumor cells	tumor	0.609198	1.36559	-10.3512	5.77953
PW030-701	PW030	701	65	M	right parietal	Glioblastoma, WHO Grade IV	vehicle (DMSO)	ctrl	PW030-ctrl	Myeloid cells	microenvironment	0.99285	0.729115	-5.90865	-10.5541
PW030-701	PW030	701	65	M	right parietal	Glioblastoma, WHO Grade IV	vehicle (DMSO)	ctrl	PW030-ctrl	Tumor cells	tumor	0.637776	1.24947	-10.3529	4.84313
PW030-701	PW030	701	65	M	right parietal	Glioblastoma, WHO Grade IV	vehicle (DMSO)	ctrl	PW030-ctrl	Tumor cells	tumor	0.49681	1.16129	-10.9028	5.0359
PW030-701	PW030	701	65	M	right parietal	Glioblastoma, WHO Grade IV	vehicle (DMSO)	ctrl	PW030-ctrl	Tumor cells	tumor	0.630133	1.30971	-10.8306	4.9774
PW030-701	PW030	701	65	M	right parietal	Glioblastoma, WHO Grade IV	vehicle (DMSO)	ctrl	PW030-ctrl	Tumor cells	tumor	0.507775	1.19197	-10.8246	5.36967
PW030-701	PW030	701	65	M	right parietal	Glioblastoma, WHO Grade IV	vehicle (DMSO)	ctrl	PW030-ctrl	Tumor cells	tumor	0.547999	1.20944	-11.7178	5.56663
PW030-701	PW030	701	65	M	right parietal	Glioblastoma, WHO Grade IV	vehicle (DMSO)	ctrl	PW030-ctrl	Tumor cells	tumor	0.44734	1.67322	-11.5763	5.60962
PW030-701	PW030	701	65	M	right parietal	Glioblastoma, WHO Grade IV	vehicle (DMSO)	ctrl	PW030-ctrl	Myeloid cells	microenvironment	0.995872	0.642421	-5.84899	-10.3214
PW030-701	PW030	701	65	M	right parietal	Glioblastoma, WHO Grade IV	vehicle (DMSO)	ctrl	PW030-ctrl	Myeloid cells	microenvironment	0.935292	0.767422	-6.24735	-10.6838
PW030-701	PW030	701	65	M	right parietal	Glioblastoma, WHO Grade IV	vehicle (DMSO)	ctrl	PW030-ctrl	Myeloid cells	microenvironment	0.749226	0.46988	-5.90775	-10.5198
PW030-701	PW030	701	65	M	right parietal	Glioblastoma, WHO Grade IV	vehicle (DMSO)	ctrl	PW030-ctrl	Myeloid cells	microenvironment	0.993565	0.563939	-6.04023	-10.5843
PW030-701	PW030	701	65	M	right parietal	Glioblastoma, WHO Grade IV	vehicle (DMSO)	ctrl	PW030-ctrl	Tumor cells	tumor	0.543774	1.38883	-11.5886	5.21765
PW030-701	PW030	701	65	M	right parietal	Glioblastoma, WHO Grade IV	vehicle (DMSO)	ctrl	PW030-ctrl	Tumor cells	tumor	0.589201	1.34107	-10.6019	5.65409
PW030-701	PW030	701	65	M	right parietal	Glioblastoma, WHO Grade IV	vehicle (DMSO)	ctrl	PW030-ctrl	Myeloid cells	microenvironment	1.31513	0.775698	-5.62204	-9.98782
PW030-701	PW030	701	65	M	right parietal	Glioblastoma, WHO Grade IV	vehicle (DMSO)	ctrl	PW030-ctrl	Tumor cells	tumor	0.687929	1.30753	-11.438	5.72995
PW030-701	PW030	701	65	M	right parietal	Glioblastoma, WHO Grade IV	vehicle (DMSO)	ctrl	PW030-ctrl	Tumor cells	tumor	0.73641	1.1846	-10.6729	4.48224
PW030-701	PW030	701	65	M	right parietal	Glioblastoma, WHO Grade IV	vehicle (DMSO)	ctrl	PW030-ctrl	Myeloid cells	microenvironment	1.21603	0.806562	-6.20741	-10.6212
PW030-701	PW030	701	65	M	right parietal	Glioblastoma, WHO Grade IV	vehicle (DMSO)	ctrl	PW030-ctrl	Myeloid cells	microenvironment	0.871107	0.876972	-5.79415	-10.0217
PW030-701	PW030	701	65	M	right parietal	Glioblastoma, WHO Grade IV	vehicle (DMSO)	ctrl	PW030-ctrl	Tumor cells	tumor	0.61724	1.39451	-11.6483	5.24861
PW030-701	PW030	701	65	M	right parietal	Glioblastoma, WHO Grade IV	vehicle (DMSO)	ctrl	PW030-ctrl	Myeloid cells	microenvironment	0.897239	0.678005	-5.7263	-10.2524
PW030-701	PW030	701	65	M	right parietal	Glioblastoma, WHO Grade IV	vehicle (DMSO)	ctrl	PW030-ctrl	Tumor cells	tumor	0.549413	1.51546	-11.6285	5.17823
PW030-701	PW030	701	65	M	right parietal	Glioblastoma, WHO Grade IV	vehicle (DMSO)	ctrl	PW030-ctrl	Tumor cells	tumor	0.637716	1.44377	-10.4699	5.9018
PW030-701	PW030	701	65	M	right parietal	Glioblastoma, WHO Grade IV	vehicle (DMSO)	ctrl	PW030-ctrl	Tumor cells	tumor	0.48273	1.29155	-10.5391	5.03814
PW030-701	PW030	701	65	M	right parietal	Glioblastoma, WHO Grade IV	vehicle (DMSO)	ctrl	PW030-ctrl	Tumor cells	tumor	0.547727	1.55612	-11.2808	5.68656
PW030-701	PW030	701	65	M	right parietal	Glioblastoma, WHO Grade IV	vehicle (DMSO)	ctrl	PW030-ctrl	Myeloid cells	microenvironment	1.17575	0.65237	-5.7835	-10.7682
PW030-701	PW030	701	65	M	right parietal	Glioblastoma, WHO Grade IV	vehicle (DMSO)	ctrl	PW030-ctrl	Tumor cells	tumor	0.607202	1.31275	-9.8037	5.74241
PW030-701	PW030	701	65	M	right parietal	Glioblastoma, WHO Grade IV	vehicle (DMSO)	ctrl	PW030-ctrl	Oligodendrocytes	microenvironment	0.929172	0.86661	-7.46573	-1.12608
PW030-701	PW030	701	65	M	right parietal	Glioblastoma, WHO Grade IV	vehicle (DMSO)	ctrl	PW030-ctrl	Tumor cells	tumor	0.45036	1.24267	-11.2415	5.13289
PW030-701	PW030	701	65	M	right parietal	Glioblastoma, WHO Grade IV	vehicle (DMSO)	ctrl	PW030-ctrl	Myeloid cells	microenvironment	1.10364	0.657702	-5.69541	-10.7124
PW030-701	PW030	701	65	M	right parietal	Glioblastoma, WHO Grade IV	vehicle (DMSO)	ctrl	PW030-ctrl	Myeloid cells	microenvironment	1.02197	0.66683	-6.08947	-10.8467
PW030-701	PW030	701	65	M	right parietal	Glioblastoma, WHO Grade IV	vehicle (DMSO)	ctrl	PW030-ctrl	Tumor cells	tumor	0.583702	1.45664	-10.4583	5.59459
PW030-701	PW030	701	65	M	right parietal	Glioblastoma, WHO Grade IV	vehicle (DMSO)	ctrl	PW030-ctrl	Tumor cells	tumor	0.638341	1.6109	-11.0881	5.93637
PW030-701	PW030	701	65	M	right parietal	Glioblastoma, WHO Grade IV	vehicle (DMSO)	ctrl	PW030-ctrl	Tumor cells	tumor	0.52293	1.30626	-10.6029	5.02066
PW030-701	PW030	701	65	M	right parietal	Glioblastoma, WHO Grade IV	vehicle (DMSO)	ctrl	PW030-ctrl	Myeloid cells	microenvironment	0.749693	0.574124	-6.14086	-10.8049
PW030-701	PW030	701	65	M	right parietal	Glioblastoma, WHO Grade IV	vehicle (DMSO)	ctrl	PW030-ctrl	Tumor cells	microenvironment	0.780231	1.07242	-10.5049	3.172
PW030-701	PW030	701	65	M	right parietal	Glioblastoma, WHO Grade IV	vehicle (DMSO)	ctrl	PW030-ctrl	Tumor cells	tumor	0.566152	1.41501	-10.7189	5.28081
PW030-701	PW030	701	65	M	right parietal	Glioblastoma, WHO Grade IV	vehicle (DMSO)	ctrl	PW030-ctrl	Tumor cells	tumor	0.573724	1.3203	-10.7983	5.56265
PW030-701	PW030	701	65	M	right parietal	Glioblastoma, WHO Grade IV	vehicle (DMSO)	ctrl	PW030-ctrl	Myeloid cells	microenvironment	1.30482	0.852583	-5.34937	-10.2356
PW030-701	PW030	701	65	M	right parietal	Glioblastoma, WHO Grade IV	vehicle (DMSO)	ctrl	PW030-ctrl	Myeloid cells	microenvironment	0.683634	0.550631	-6.07914	-10.3228
PW030-701	PW030	701	65	M	right parietal	Glioblastoma, WHO Grade IV	vehicle (DMSO)	ctrl	PW030-ctrl	Tumor cells	tumor	0.698912	1.38161	-11.5344	5.7625
PW030-701	PW030	701	65	M	right parietal	Glioblastoma, WHO Grade IV	vehicle (DMSO)	ctrl	PW030-ctrl	Myeloid cells	microenvironment	0.843858	0.645893	-5.99829	-10.8285
PW030-701	PW030	701	65	M	right parietal	Glioblastoma, WHO Grade IV	vehicle (DMSO)	ctrl	PW030-ctrl	Tumor cells	tumor	0.488183	1.20169	-11.3059	5.14051
PW030-701	PW030	701	65	M	right parietal	Glioblastoma, WHO Grade IV	vehicle (DMSO)	ctrl	PW030-ctrl	Myeloid cells	microenvironment	0.704309	0.64466	-6.07361	-10.6238
PW030-701	PW030	701	65	M	right parietal	Glioblastoma, WHO Grade IV	vehicle (DMSO)	ctrl	PW030-ctrl	Tumor cells	tumor	0.558763	2.08382	-11.3862	5.56478
PW030-701	PW030	701	65	M	right parietal	Glioblastoma, WHO Grade IV	vehicle (DMSO)	ctrl	PW030-ctrl	Tumor cells	tumor	0.612269	1.51405	-11.4628	5.82251
PW030-701	PW030	701	65	M	right parietal	Glioblastoma, WHO Grade IV	vehicle (DMSO)	ctrl	PW030-ctrl	Tumor cells	tumor	0.532481	1.29956	-10.9444	5.80465
PW030-701	PW030	701	65	M	right parietal	Glioblastoma, WHO Grade IV	vehicle (DMSO)	ctrl	PW030-ctrl	Tumor cells	tumor	0.630258	1.36769	-11.5395	5.27721
PW030-701	PW030	701	65	M	right parietal	Glioblastoma, WHO Grade IV	vehicle (DMSO)	ctrl	PW030-ctrl	Tumor cells	tumor	0.588296	1.69366	-11.2494	5.41563
PW030-701	PW030	701	65	M	right parietal	Glioblastoma, WHO Grade IV	vehicle (DMSO)	ctrl	PW030-ctrl	Tumor cells	tumor	0.605504	1.38125	-10.6492	4.92688
PW030-701	PW030	701	65	M	right parietal	Glioblastoma, WHO Grade IV	vehicle (DMSO)	ctrl	PW030-ctrl	Tumor cells	tumor	0.678331	1.2299	-10.3929	5.92586
PW030-701	PW030	701	65	M	right parietal	Glioblastoma, WHO Grade IV	vehicle (DMSO)	ctrl	PW030-ctrl	Tumor cells	tumor	0.632211	1.17683	-11.0839	5.93939
PW030-701	PW030	701	65	M	right parietal	Glioblastoma, WHO Grade IV	vehicle (DMSO)	ctrl	PW030-ctrl	Tumor cells	tumor	0.56889	1.38118	-11.1488	5.52952
PW030-701	PW030	701	65	M	right parietal	Glioblastoma, WHO Grade IV	vehicle (DMSO)	ctrl	PW030-ctrl	Tumor cells	tumor	0.508049	1.54797	-9.67905	5.7267
PW030-701	PW030	701	65	M	right parietal	Glioblastoma, WHO Grade IV	vehicle (DMSO)	ctrl	PW030-ctrl	Tumor cells	tumor	0.545915	1.04565	-11.3529	5.20666
PW030-701	PW030	701	65	M	right parietal	Glioblastoma, WHO Grade IV	vehicle (DMSO)	ctrl	PW030-ctrl	Tumor cells	tumor	0.680169	1.44068	-10.9499	5.37817
PW030-701	PW030	701	65	M	right parietal	Glioblastoma, WHO Grade IV	vehicle (DMSO)	ctrl	PW030-ctrl	Tumor cells	tumor	0.398827	1.2206	-10.7154	5.15462
PW030-701	PW030	701	65	M	right parietal	Glioblastoma, WHO Grade IV	vehicle (DMSO)	ctrl	PW030-ctrl	Tumor cells	tumor	0.613427	1.70079	-9.88742	5.65264
PW030-701	PW030	701	65	M	right parietal	Glioblastoma, WHO Grade IV	vehicle (DMSO)	ctrl	PW030-ctrl	Tumor cells	tumor	0.473792	1.72813	-10.7091	5.63152
PW030-701	PW030	701	65	M	right parietal	Glioblastoma, WHO Grade IV	vehicle (DMSO)	ctrl	PW030-ctrl	Myeloid cells	microenvironment	1.09375	0.740563	-5.59259	-10.0235
PW030-701	PW030	701	65	M	right parietal	Glioblastoma, WHO Grade IV	vehicle (DMSO)	ctrl	PW030-ctrl	Tumor cells	tumor	0.611939	1.84717	-11.7009	5.31184
PW030-701	PW030	701	65	M	right parietal	Glioblastoma, WHO Grade IV	vehicle (DMSO)	ctrl	PW030-ctrl	Myeloid cells	microenvironment	0.825251	0.788459	-5.98785	-10.0357
PW030-701	PW030	701	65	M	right parietal	Glioblastoma, WHO Grade IV	vehicle (DMSO)	ctrl	PW030-ctrl	Myeloid cells	microenvironment	1.37896	0.916297	-5.82982	-10.3334
PW030-701	PW030	701	65	M	right parietal	Glioblastoma, WHO Grade IV	vehicle (DMSO)	ctrl	PW030-ctrl	Tumor cells	tumor	0.637774	1.31255	-10.6636	5.82179
PW030-701	PW030	701	65	M	right parietal	Glioblastoma, WHO Grade IV	vehicle (DMSO)	ctrl	PW030-ctrl	Tumor cells	tumor	0.626939	1.08176	-10.3907	3.0581
PW030-701	PW030	701	65	M	right parietal	Glioblastoma, WHO Grade IV	vehicle (DMSO)	ctrl	PW030-ctrl	Tumor cells	tumor	0.556252	1.34886	-11.1948	4.86049
PW030-701	PW030	701	65	M	right parietal	Glioblastoma, WHO Grade IV	vehicle (DMSO)	ctrl	PW030-ctrl	Tumor cells	tumor	0.565408	1.09534	-10.0444	5.80713
PW030-701	PW030	701	65	M	right parietal	Glioblastoma, WHO Grade IV	vehicle (DMSO)	ctrl	PW030-ctrl	Tumor cells	tumor	0.547939	1.09354	-11.3812	5.58485
PW030-701	PW030	701	65	M	right parietal	Glioblastoma, WHO Grade IV	vehicle (DMSO)	ctrl	PW030-ctrl	Myeloid cells	microenvironment	1.0382	0.640341	-5.96945	-10.4716
PW030-701	PW030	701	65	M	right parietal	Glioblastoma, WHO Grade IV	vehicle (DMSO)	ctrl	PW030-ctrl	Tumor cells	tumor	0.67372	1.25978	-11.023	4.32341
PW030-701	PW030	701	65	M	right parietal	Glioblastoma, WHO Grade IV	vehicle (DMSO)	ctrl	PW030-ctrl	Tumor cells	tumor	0.678117	1.08275	-10.5189	3.22324
PW030-701	PW030	701	65	M	right parietal	Glioblastoma, WHO Grade IV	vehicle (DMSO)	ctrl	PW030-ctrl	Myeloid cells	microenvironment	1.12626	0.973565	-5.84375	-10.17
PW030-701	PW030	701	65	M	right parietal	Glioblastoma, WHO Grade IV	vehicle (DMSO)	ctrl	PW030-ctrl	Myeloid cells	microenvironment	1.31761	0.765207	-5.71458	-10.8113
PW030-701	PW030	701	65	M	right parietal	Glioblastoma, WHO Grade IV	vehicle (DMSO)	ctrl	PW030-ctrl	Tumor cells	tumor	0.696611	1.19455	-11.5854	5.80077
PW030-701	PW030	701	65	M	right parietal	Glioblastoma, WHO Grade IV	vehicle (DMSO)	ctrl	PW030-ctrl	Myeloid cells	microenvironment	1.30648	0.923626	-5.68207	-10.599
PW030-701	PW030	701	65	M	right parietal	Glioblastoma, WHO Grade IV	vehicle (DMSO)	ctrl	PW030-ctrl	Tumor cells	tumor	0.600185	1.257	-10.5225	5.96085
PW030-701	PW030	701	65	M	right parietal	Glioblastoma, WHO Grade IV	vehicle (DMSO)	ctrl	PW030-ctrl	Tumor cells	tumor	0.564142	1.39484	-11.3131	5.62528
PW030-701	PW030	701	65	M	right parietal	Glioblastoma, WHO Grade IV	vehicle (DMSO)	ctrl	PW030-ctrl	Oligodendrocytes	microenvironment	0.765379	0.980129	-7.68186	-1.35644
PW030-701	PW030	701	65	M	right parietal	Glioblastoma, WHO Grade IV	vehicle (DMSO)	ctrl	PW030-ctrl	Oligodendrocytes	microenvironment	1.0675	1.01506	-7.37271	-1.5155
PW030-701	PW030	701	65	M	right parietal	Glioblastoma, WHO Grade IV	vehicle (DMSO)	ctrl	PW030-ctrl	Tumor cells	microenvironment	0.685239	0.953975	-10.4315	3.10461
PW030-701	PW030	701	65	M	right parietal	Glioblastoma, WHO Grade IV	vehicle (DMSO)	ctrl	PW030-ctrl	Tumor cells	microenvironment	0.816006	0.722825	-10.6415	4.02255
PW030-701	PW030	701	65	M	right parietal	Glioblastoma, WHO Grade IV	vehicle (DMSO)	ctrl	PW030-ctrl	Tumor cells	tumor	0.556772	1.23038	-11.1174	5.45028
PW030-701	PW030	701	65	M	right parietal	Glioblastoma, WHO Grade IV	vehicle (DMSO)	ctrl	PW030-ctrl	Myeloid cells	microenvironment	0.702138	0.516948	-6.27501	-10.5825
PW030-701	PW030	701	65	M	right parietal	Glioblastoma, WHO Grade IV	vehicle (DMSO)	ctrl	PW030-ctrl	Tumor cells	tumor	0.566142	1.25287	-11.1407	5.31078
PW030-701	PW030	701	65	M	right parietal	Glioblastoma, WHO Grade IV	vehicle (DMSO)	ctrl	PW030-ctrl	Myeloid cells	microenvironment	0.836183	0.709994	-6.28718	-10.6249
PW030-701	PW030	701	65	M	right parietal	Glioblastoma, WHO Grade IV	vehicle (DMSO)	ctrl	PW030-ctrl	Tumor cells	tumor	0.618968	1.10569	-11.036	5.35425
PW030-701	PW030	701	65	M	right parietal	Glioblastoma, WHO Grade IV	vehicle (DMSO)	ctrl	PW030-ctrl	Tumor cells	tumor	0.628622	1.38752	-11.0974	5.03031
PW030-701	PW030	701	65	M	right parietal	Glioblastoma, WHO Grade IV	vehicle (DMSO)	ctrl	PW030-ctrl	Myeloid cells	microenvironment	1.32918	0.862721	-5.43965	-10.4127
PW030-701	PW030	701	65	M	right parietal	Glioblastoma, WHO Grade IV	vehicle (DMSO)	ctrl	PW030-ctrl	Tumor cells	tumor	0.65938	1.39068	-10.9059	5.08196
PW030-701	PW030	701	65	M	right parietal	Glioblastoma, WHO Grade IV	vehicle (DMSO)	ctrl	PW030-ctrl	Tumor cells	tumor	0.670564	1.12265	-10.7606	5.23953
PW030-701	PW030	701	65	M	right parietal	Glioblastoma, WHO Grade IV	vehicle (DMSO)	ctrl	PW030-ctrl	Tumor cells	tumor	0.598563	1.02262	-11.014	5.10774
PW030-701	PW030	701	65	M	right parietal	Glioblastoma, WHO Grade IV	vehicle (DMSO)	ctrl	PW030-ctrl	Tumor cells	tumor	0.600739	1.17643	-9.24413	5.57828
PW030-701	PW030	701	65	M	right parietal	Glioblastoma, WHO Grade IV	vehicle (DMSO)	ctrl	PW030-ctrl	Tumor cells	tumor	0.702176	1.23579	-11.1483	5.38942
PW030-701	PW030	701	65	M	right parietal	Glioblastoma, WHO Grade IV	vehicle (DMSO)	ctrl	PW030-ctrl	Tumor cells	microenvironment	0.830478	0.89686	-10.4766	3.23476
PW030-701	PW030	701	65	M	right parietal	Glioblastoma, WHO Grade IV	vehicle (DMSO)	ctrl	PW030-ctrl	Myeloid cells	microenvironment	0.851372	0.66934	-6.27436	-10.7206
PW030-701	PW030	701	65	M	right parietal	Glioblastoma, WHO Grade IV	vehicle (DMSO)	ctrl	PW030-ctrl	Tumor cells	tumor	0.544955	1.40259	-10.8144	4.90425
PW030-701	PW030	701	65	M	right parietal	Glioblastoma, WHO Grade IV	vehicle (DMSO)	ctrl	PW030-ctrl	Tumor cells	microenvironment	0.649311	0.918922	-10.4309	3.10378
PW030-701	PW030	701	65	M	right parietal	Glioblastoma, WHO Grade IV	vehicle (DMSO)	ctrl	PW030-ctrl	Tumor cells	tumor	0.514907	1.22172	-11.5964	5.4268
PW030-701	PW030	701	65	M	right parietal	Glioblastoma, WHO Grade IV	vehicle (DMSO)	ctrl	PW030-ctrl	Tumor cells	tumor	0.907803	1.27705	-10.4235	5.9239
PW030-701	PW030	701	65	M	right parietal	Glioblastoma, WHO Grade IV	vehicle (DMSO)	ctrl	PW030-ctrl	Tumor cells	tumor	0.506691	1.82868	-11.6242	5.23427
PW030-701	PW030	701	65	M	right parietal	Glioblastoma, WHO Grade IV	vehicle (DMSO)	ctrl	PW030-ctrl	Tumor cells	tumor	0.585641	0.999809	-10.4765	3.15737
PW030-701	PW030	701	65	M	right parietal	Glioblastoma, WHO Grade IV	vehicle (DMSO)	ctrl	PW030-ctrl	Tumor cells	tumor	0.576447	1.65325	-11.3759	5.11162
PW030-701	PW030	701	65	M	right parietal	Glioblastoma, WHO Grade IV	vehicle (DMSO)	ctrl	PW030-ctrl	Tumor cells	tumor	0.792059	1.08268	-10.9518	4.30208
PW030-701	PW030	701	65	M	right parietal	Glioblastoma, WHO Grade IV	vehicle (DMSO)	ctrl	PW030-ctrl	Tumor cells	tumor	0.805082	1.55001	-9.98164	5.75159
PW030-701	PW030	701	65	M	right parietal	Glioblastoma, WHO Grade IV	vehicle (DMSO)	ctrl	PW030-ctrl	Tumor cells	tumor	0.575361	1.4716	-11.0063	5.53134
PW030-701	PW030	701	65	M	right parietal	Glioblastoma, WHO Grade IV	vehicle (DMSO)	ctrl	PW030-ctrl	Tumor cells	tumor	0.556119	1.54302	-11.741	5.33585
PW030-701	PW030	701	65	M	right parietal	Glioblastoma, WHO Grade IV	vehicle (DMSO)	ctrl	PW030-ctrl	Tumor cells	tumor	0.617613	1.03765	-10.4158	3.99901
PW030-701	PW030	701	65	M	right parietal	Glioblastoma, WHO Grade IV	vehicle (DMSO)	ctrl	PW030-ctrl	Myeloid cells	microenvironment	0.999834	0.629352	-5.6299	-10.5065
PW030-701	PW030	701	65	M	right parietal	Glioblastoma, WHO Grade IV	vehicle (DMSO)	ctrl	PW030-ctrl	Myeloid cells	microenvironment	0.626699	0.614581	-6.1406	-10.8137
PW030-701	PW030	701	65	M	right parietal	Glioblastoma, WHO Grade IV	vehicle (DMSO)	ctrl	PW030-ctrl	Tumor cells	tumor	0.460548	1.86076	-11.6589	5.5647
PW030-701	PW030	701	65	M	right parietal	Glioblastoma, WHO Grade IV	vehicle (DMSO)	ctrl	PW030-ctrl	Myeloid cells	microenvironment	1.00558	0.677164	-5.73473	-10.6431
PW030-701	PW030	701	65	M	right parietal	Glioblastoma, WHO Grade IV	vehicle (DMSO)	ctrl	PW030-ctrl	Tumor cells	tumor	0.586634	1.35454	-10.7655	5.02179
PW030-701	PW030	701	65	M	right parietal	Glioblastoma, WHO Grade IV	vehicle (DMSO)	ctrl	PW030-ctrl	Tumor cells	tumor	0.605068	1.25783	-11.4853	5.55423
PW030-701	PW030	701	65	M	right parietal	Glioblastoma, WHO Grade IV	vehicle (DMSO)	ctrl	PW030-ctrl	Oligodendrocytes	microenvironment	0.817041	0.963821	-7.82607	-1.12532
PW030-701	PW030	701	65	M	right parietal	Glioblastoma, WHO Grade IV	vehicle (DMSO)	ctrl	PW030-ctrl	Tumor cells	tumor	0.604582	1.54085	-11.4309	5.3548
PW030-701	PW030	701	65	M	right parietal	Glioblastoma, WHO Grade IV	vehicle (DMSO)	ctrl	PW030-ctrl	Tumor cells	tumor	0.478646	1.4351	-11.5477	5.23451
PW030-701	PW030	701	65	M	right parietal	Glioblastoma, WHO Grade IV	vehicle (DMSO)	ctrl	PW030-ctrl	Tumor cells	tumor	0.705497	1.1393	-10.5049	5.7409
PW030-701	PW030	701	65	M	right parietal	Glioblastoma, WHO Grade IV	vehicle (DMSO)	ctrl	PW030-ctrl	Tumor cells	tumor	0.611542	1.5317	-11.1403	5.63696
PW030-701	PW030	701	65	M	right parietal	Glioblastoma, WHO Grade IV	vehicle (DMSO)	ctrl	PW030-ctrl	Tumor cells	tumor	0.496758	1.39051	-11.2011	5.8322
PW030-701	PW030	701	65	M	right parietal	Glioblastoma, WHO Grade IV	vehicle (DMSO)	ctrl	PW030-ctrl	Tumor cells	tumor	0.542242	1.25358	-10.4159	4.80792
PW030-701	PW030	701	65	M	right parietal	Glioblastoma, WHO Grade IV	vehicle (DMSO)	ctrl	PW030-ctrl	Myeloid cells	microenvironment	0.799558	0.54624	-6.02978	-10.4558
PW030-701	PW030	701	65	M	right parietal	Glioblastoma, WHO Grade IV	vehicle (DMSO)	ctrl	PW030-ctrl	Tumor cells	tumor	0.551484	1.32044	-11.3698	5.6138
PW030-701	PW030	701	65	M	right parietal	Glioblastoma, WHO Grade IV	vehicle (DMSO)	ctrl	PW030-ctrl	Tumor cells	tumor	0.610582	1.32609	-10.5666	4.77085
PW030-701	PW030	701	65	M	right parietal	Glioblastoma, WHO Grade IV	vehicle (DMSO)	ctrl	PW030-ctrl	Tumor cells	tumor	0.562332	1.59147	-11.3709	5.61037
PW030-701	PW030	701	65	M	right parietal	Glioblastoma, WHO Grade IV	vehicle (DMSO)	ctrl	PW030-ctrl	Tumor cells	tumor	0.673343	1.26168	-11.1361	4.93043
PW030-701	PW030	701	65	M	right parietal	Glioblastoma, WHO Grade IV	vehicle (DMSO)	ctrl	PW030-ctrl	Myeloid cells	microenvironment	0.675609	0.809313	-6.11614	-10.1916
PW030-701	PW030	701	65	M	right parietal	Glioblastoma, WHO Grade IV	vehicle (DMSO)	ctrl	PW030-ctrl	Tumor cells	tumor	0.6327	1.04742	-10.9783	5.11428
PW030-701	PW030	701	65	M	right parietal	Glioblastoma, WHO Grade IV	vehicle (DMSO)	ctrl	PW030-ctrl	Myeloid cells	microenvironment	1.1157	0.728593	-5.73709	-10.7866
PW030-701	PW030	701	65	M	right parietal	Glioblastoma, WHO Grade IV	vehicle (DMSO)	ctrl	PW030-ctrl	Tumor cells	microenvironment	1.01479	0.953832	-11.6648	5.81965
PW030-701	PW030	701	65	M	right parietal	Glioblastoma, WHO Grade IV	vehicle (DMSO)	ctrl	PW030-ctrl	Myeloid cells	microenvironment	0.644814	0.488298	-6.18438	-10.518
PW030-701	PW030	701	65	M	right parietal	Glioblastoma, WHO Grade IV	vehicle (DMSO)	ctrl	PW030-ctrl	Tumor cells	tumor	0.460189	1.64877	-11.4575	5.88987
PW030-701	PW030	701	65	M	right parietal	Glioblastoma, WHO Grade IV	vehicle (DMSO)	ctrl	PW030-ctrl	Tumor cells	tumor	0.597311	1.6122	-10.9092	4.81573
PW030-701	PW030	701	65	M	right parietal	Glioblastoma, WHO Grade IV	vehicle (DMSO)	ctrl	PW030-ctrl	Tumor cells	tumor	0.607088	1.32485	-10.5701	5.53366
PW030-701	PW030	701	65	M	right parietal	Glioblastoma, WHO Grade IV	vehicle (DMSO)	ctrl	PW030-ctrl	Tumor cells	tumor	0.569002	1.58789	-11.1489	5.54434
PW030-701	PW030	701	65	M	right parietal	Glioblastoma, WHO Grade IV	vehicle (DMSO)	ctrl	PW030-ctrl	Myeloid cells	microenvironment	1.41744	0.813426	-5.35861	-10.2593
PW030-701	PW030	701	65	M	right parietal	Glioblastoma, WHO Grade IV	vehicle (DMSO)	ctrl	PW030-ctrl	Tumor cells	tumor	0.523448	1.60018	-11.5207	5.44612
PW030-701	PW030	701	65	M	right parietal	Glioblastoma, WHO Grade IV	vehicle (DMSO)	ctrl	PW030-ctrl	Tumor cells	tumor	0.643119	1.28318	-11.4819	5.00896
PW030-701	PW030	701	65	M	right parietal	Glioblastoma, WHO Grade IV	vehicle (DMSO)	ctrl	PW030-ctrl	Tumor cells	tumor	0.624174	1.37491	-11.4244	5.78426
PW030-701	PW030	701	65	M	right parietal	Glioblastoma, WHO Grade IV	vehicle (DMSO)	ctrl	PW030-ctrl	Tumor cells	tumor	0.592474	1.30991	-11.1185	5.63919
PW030-701	PW030	701	65	M	right parietal	Glioblastoma, WHO Grade IV	vehicle (DMSO)	ctrl	PW030-ctrl	Tumor cells	tumor	0.76539	1.24489	-10.728	3.86746
PW030-701	PW030	701	65	M	right parietal	Glioblastoma, WHO Grade IV	vehicle (DMSO)	ctrl	PW030-ctrl	Tumor cells	tumor	0.758118	1.33183	-10.7231	4.65047
PW030-701	PW030	701	65	M	right parietal	Glioblastoma, WHO Grade IV	vehicle (DMSO)	ctrl	PW030-ctrl	Tumor cells	tumor	0.534245	1.30955	-11.4261	5.13344
PW030-701	PW030	701	65	M	right parietal	Glioblastoma, WHO Grade IV	vehicle (DMSO)	ctrl	PW030-ctrl	Tumor cells	tumor	0.649433	1.57863	-11.5918	5.62003
PW030-701	PW030	701	65	M	right parietal	Glioblastoma, WHO Grade IV	vehicle (DMSO)	ctrl	PW030-ctrl	Tumor cells	tumor	0.622831	1.12483	-10.3022	4.8071
PW030-701	PW030	701	65	M	right parietal	Glioblastoma, WHO Grade IV	vehicle (DMSO)	ctrl	PW030-ctrl	Tumor cells	microenvironment	0.772217	1.14182	-10.6309	5.92543
PW030-701	PW030	701	65	M	right parietal	Glioblastoma, WHO Grade IV	vehicle (DMSO)	ctrl	PW030-ctrl	Tumor cells	tumor	0.550617	1.34424	-10.9762	6.09452
PW030-701	PW030	701	65	M	right parietal	Glioblastoma, WHO Grade IV	vehicle (DMSO)	ctrl	PW030-ctrl	Myeloid cells	microenvironment	1.21965	0.924976	-5.29757	-10.0075
PW030-701	PW030	701	65	M	right parietal	Glioblastoma, WHO Grade IV	vehicle (DMSO)	ctrl	PW030-ctrl	Tumor cells	tumor	0.615024	1.38232	-11.3118	5.08561
PW030-701	PW030	701	65	M	right parietal	Glioblastoma, WHO Grade IV	vehicle (DMSO)	ctrl	PW030-ctrl	Myeloid cells	microenvironment	1.0389	0.548731	-5.97956	-10.4881
PW030-701	PW030	701	65	M	right parietal	Glioblastoma, WHO Grade IV	vehicle (DMSO)	ctrl	PW030-ctrl	Tumor cells	tumor	0.59166	1.60924	-11.5548	5.68897
PW030-701	PW030	701	65	M	right parietal	Glioblastoma, WHO Grade IV	vehicle (DMSO)	ctrl	PW030-ctrl	Myeloid cells	microenvironment	0.957147	0.565831	-5.84747	-10.5745
PW030-701	PW030	701	65	M	right parietal	Glioblastoma, WHO Grade IV	vehicle (DMSO)	ctrl	PW030-ctrl	Tumor cells	microenvironment	0.912064	1.03025	-10.8175	5.28375
PW030-701	PW030	701	65	M	right parietal	Glioblastoma, WHO Grade IV	vehicle (DMSO)	ctrl	PW030-ctrl	Tumor cells	tumor	0.595123	1.29403	-11.3749	5.91267
PW030-701	PW030	701	65	M	right parietal	Glioblastoma, WHO Grade IV	vehicle (DMSO)	ctrl	PW030-ctrl	Tumor cells	tumor	0.583144	1.23458	-10.8251	5.34853
PW030-701	PW030	701	65	M	right parietal	Glioblastoma, WHO Grade IV	vehicle (DMSO)	ctrl	PW030-ctrl	Myeloid cells	microenvironment	1.18469	0.830822	-5.30521	-9.64004
PW030-701	PW030	701	65	M	right parietal	Glioblastoma, WHO Grade IV	vehicle (DMSO)	ctrl	PW030-ctrl	Tumor cells	tumor	0.628481	1.31522	-11.1068	5.4982
PW030-701	PW030	701	65	M	right parietal	Glioblastoma, WHO Grade IV	vehicle (DMSO)	ctrl	PW030-ctrl	Tumor cells	tumor	0.556825	1.31688	-10.6844	4.79
PW030-701	PW030	701	65	M	right parietal	Glioblastoma, WHO Grade IV	vehicle (DMSO)	ctrl	PW030-ctrl	Tumor cells	tumor	0.532593	1.20913	-11.2012	5.78182
PW030-701	PW030	701	65	M	right parietal	Glioblastoma, WHO Grade IV	vehicle (DMSO)	ctrl	PW030-ctrl	Myeloid cells	microenvironment	0.858088	0.932028	-10.5359	3.29983
PW030-701	PW030	701	65	M	right parietal	Glioblastoma, WHO Grade IV	vehicle (DMSO)	ctrl	PW030-ctrl	Myeloid cells	microenvironment	1.26821	0.710669	-5.72733	-10.6526
PW030-701	PW030	701	65	M	right parietal	Glioblastoma, WHO Grade IV	vehicle (DMSO)	ctrl	PW030-ctrl	Tumor cells	tumor	0.72987	1.51918	-10.755	4.09433
PW030-701	PW030	701	65	M	right parietal	Glioblastoma, WHO Grade IV	vehicle (DMSO)	ctrl	PW030-ctrl	Tumor cells	tumor	0.523007	1.44616	-11.4526	5.66028
PW030-701	PW030	701	65	M	right parietal	Glioblastoma, WHO Grade IV	vehicle (DMSO)	ctrl	PW030-ctrl	Tumor cells	tumor	0.534219	1.44791	-10.7945	5.25945
PW030-701	PW030	701	65	M	right parietal	Glioblastoma, WHO Grade IV	vehicle (DMSO)	ctrl	PW030-ctrl	Myeloid cells	microenvironment	1.06025	0.7817	-6.0026	-10.0877
PW030-701	PW030	701	65	M	right parietal	Glioblastoma, WHO Grade IV	vehicle (DMSO)	ctrl	PW030-ctrl	Tumor cells	tumor	0.55766	1.4962	-11.5427	5.73927
PW030-701	PW030	701	65	M	right parietal	Glioblastoma, WHO Grade IV	vehicle (DMSO)	ctrl	PW030-ctrl	Tumor cells	tumor	0.543297	1.24353	-10.3976	5.91209
PW030-701	PW030	701	65	M	right parietal	Glioblastoma, WHO Grade IV	vehicle (DMSO)	ctrl	PW030-ctrl	Tumor cells	tumor	0.818373	1.54463	-10.6272	5.76289
PW030-701	PW030	701	65	M	right parietal	Glioblastoma, WHO Grade IV	vehicle (DMSO)	ctrl	PW030-ctrl	Tumor cells	tumor	0.504065	1.38492	-10.6557	5.12972
PW030-701	PW030	701	65	M	right parietal	Glioblastoma, WHO Grade IV	vehicle (DMSO)	ctrl	PW030-ctrl	Tumor cells	tumor	0.579617	1.34262	-11.3237	5.34778
PW030-701	PW030	701	65	M	right parietal	Glioblastoma, WHO Grade IV	vehicle (DMSO)	ctrl	PW030-ctrl	Myeloid cells	microenvironment	0.729429	0.662385	-5.91044	-10.2976
PW030-701	PW030	701	65	M	right parietal	Glioblastoma, WHO Grade IV	vehicle (DMSO)	ctrl	PW030-ctrl	Tumor cells	tumor	0.663859	1.22095	-11.3124	5.34144
PW030-701	PW030	701	65	M	right parietal	Glioblastoma, WHO Grade IV	vehicle (DMSO)	ctrl	PW030-ctrl	Myeloid cells	microenvironment	0.984716	0.775716	-6.12475	-10.65
PW030-701	PW030	701	65	M	right parietal	Glioblastoma, WHO Grade IV	vehicle (DMSO)	ctrl	PW030-ctrl	Tumor cells	tumor	0.559228	1.12063	-10.945	5.87564
PW030-701	PW030	701	65	M	right parietal	Glioblastoma, WHO Grade IV	vehicle (DMSO)	ctrl	PW030-ctrl	Tumor cells	tumor	0.598565	1.26493	-11.0785	5.82317
PW030-701	PW030	701	65	M	right parietal	Glioblastoma, WHO Grade IV	vehicle (DMSO)	ctrl	PW030-ctrl	Tumor cells	tumor	0.510233	1.39403	-11.6679	5.29029
PW030-701	PW030	701	65	M	right parietal	Glioblastoma, WHO Grade IV	vehicle (DMSO)	ctrl	PW030-ctrl	Oligodendrocytes	microenvironment	0.771665	0.941325	-7.77029	-1.15567
PW030-701	PW030	701	65	M	right parietal	Glioblastoma, WHO Grade IV	vehicle (DMSO)	ctrl	PW030-ctrl	Tumor cells	microenvironment	0.695289	0.947739	-10.5027	3.16255
PW030-701	PW030	701	65	M	right parietal	Glioblastoma, WHO Grade IV	vehicle (DMSO)	ctrl	PW030-ctrl	Oligodendrocytes	microenvironment	0.792771	0.999109	-7.87432	-0.912714
PW030-701	PW030	701	65	M	right parietal	Glioblastoma, WHO Grade IV	vehicle (DMSO)	ctrl	PW030-ctrl	Tumor cells	tumor	0.474634	1.3086	-11.4832	5.67083
PW030-701	PW030	701	65	M	right parietal	Glioblastoma, WHO Grade IV	vehicle (DMSO)	ctrl	PW030-ctrl	Tumor cells	tumor	0.475976	1.09867	-10.8707	5.69039
PW030-701	PW030	701	65	M	right parietal	Glioblastoma, WHO Grade IV	vehicle (DMSO)	ctrl	PW030-ctrl	Tumor cells	tumor	0.672939	1.46301	-11.538	5.38136
PW030-701	PW030	701	65	M	right parietal	Glioblastoma, WHO Grade IV	vehicle (DMSO)	ctrl	PW030-ctrl	Tumor cells	tumor	0.698042	1.36242	-10.7714	6.01472
PW030-701	PW030	701	65	M	right parietal	Glioblastoma, WHO Grade IV	vehicle (DMSO)	ctrl	PW030-ctrl	Tumor cells	tumor	0.538627	1.36025	-11.5921	5.58145
PW030-701	PW030	701	65	M	right parietal	Glioblastoma, WHO Grade IV	vehicle (DMSO)	ctrl	PW030-ctrl	Tumor cells	tumor	0.638261	1.32818	-11.2502	5.93419
PW030-701	PW030	701	65	M	right parietal	Glioblastoma, WHO Grade IV	vehicle (DMSO)	ctrl	PW030-ctrl	Tumor cells	tumor	0.656927	1.70728	-11.4982	5.29282
PW030-701	PW030	701	65	M	right parietal	Glioblastoma, WHO Grade IV	vehicle (DMSO)	ctrl	PW030-ctrl	Tumor cells	microenvironment	0.933028	0.922763	-10.4411	3.08945
PW030-701	PW030	701	65	M	right parietal	Glioblastoma, WHO Grade IV	vehicle (DMSO)	ctrl	PW030-ctrl	Tumor cells	tumor	0.624536	1.32495	-10.4154	4.91591
PW030-701	PW030	701	65	M	right parietal	Glioblastoma, WHO Grade IV	vehicle (DMSO)	ctrl	PW030-ctrl	Tumor cells	tumor	0.543792	1.26547	-10.5193	5.86414
PW030-701	PW030	701	65	M	right parietal	Glioblastoma, WHO Grade IV	vehicle (DMSO)	ctrl	PW030-ctrl	Tumor cells	tumor	0.56436	1.32647	-10.8301	5.84699
PW030-701	PW030	701	65	M	right parietal	Glioblastoma, WHO Grade IV	vehicle (DMSO)	ctrl	PW030-ctrl	Tumor cells	tumor	0.493487	1.03012	-10.4716	5.13988
PW030-701	PW030	701	65	M	right parietal	Glioblastoma, WHO Grade IV	vehicle (DMSO)	ctrl	PW030-ctrl	Tumor cells	tumor	0.709685	1.51585	-10.9197	5.35649
PW030-701	PW030	701	65	M	right parietal	Glioblastoma, WHO Grade IV	vehicle (DMSO)	ctrl	PW030-ctrl	Tumor cells	tumor	0.571544	1.53112	-11.632	5.62246
PW030-701	PW030	701	65	M	right parietal	Glioblastoma, WHO Grade IV	vehicle (DMSO)	ctrl	PW030-ctrl	Tumor cells	microenvironment	0.862445	1.09204	-10.5789	3.31119
PW030-701	PW030	701	65	M	right parietal	Glioblastoma, WHO Grade IV	vehicle (DMSO)	ctrl	PW030-ctrl	Myeloid cells	microenvironment	0.870289	0.77799	-5.93049	-9.98839
PW030-701	PW030	701	65	M	right parietal	Glioblastoma, WHO Grade IV	vehicle (DMSO)	ctrl	PW030-ctrl	Tumor cells	tumor	0.641625	1.58824	-11.3595	5.95393
PW030-701	PW030	701	65	M	right parietal	Glioblastoma, WHO Grade IV	vehicle (DMSO)	ctrl	PW030-ctrl	Tumor cells	tumor	0.664803	1.34963	-11.3457	5.83115
PW030-701	PW030	701	65	M	right parietal	Glioblastoma, WHO Grade IV	vehicle (DMSO)	ctrl	PW030-ctrl	Tumor cells	tumor	0.546685	1.44939	-11.0576	5.61512
PW030-701	PW030	701	65	M	right parietal	Glioblastoma, WHO Grade IV	vehicle (DMSO)	ctrl	PW030-ctrl	Myeloid cells	microenvironment	1.15234	0.778539	-5.12291	-9.58006
PW030-701	PW030	701	65	M	right parietal	Glioblastoma, WHO Grade IV	vehicle (DMSO)	ctrl	PW030-ctrl	Tumor cells	tumor	0.465611	1.37813	-9.36565	5.46769
PW030-701	PW030	701	65	M	right parietal	Glioblastoma, WHO Grade IV	vehicle (DMSO)	ctrl	PW030-ctrl	Tumor cells	tumor	0.619072	1.26709	-11.1921	5.74157
PW030-701	PW030	701	65	M	right parietal	Glioblastoma, WHO Grade IV	vehicle (DMSO)	ctrl	PW030-ctrl	Myeloid cells	microenvironment	1.00752	0.906399	-5.78156	-10.0553
PW030-701	PW030	701	65	M	right parietal	Glioblastoma, WHO Grade IV	vehicle (DMSO)	ctrl	PW030-ctrl	Tumor cells	tumor	0.644045	1.24779	-11.1049	5.53965
PW030-701	PW030	701	65	M	right parietal	Glioblastoma, WHO Grade IV	vehicle (DMSO)	ctrl	PW030-ctrl	Tumor cells	tumor	0.582259	1.16117	-11.3821	5.25286
PW030-701	PW030	701	65	M	right parietal	Glioblastoma, WHO Grade IV	vehicle (DMSO)	ctrl	PW030-ctrl	Tumor cells	tumor	0.529088	1.07628	-10.4786	5.96624
PW030-701	PW030	701	65	M	right parietal	Glioblastoma, WHO Grade IV	vehicle (DMSO)	ctrl	PW030-ctrl	Myeloid cells	microenvironment	1.14401	0.768248	-5.72443	-9.95234
PW030-701	PW030	701	65	M	right parietal	Glioblastoma, WHO Grade IV	vehicle (DMSO)	ctrl	PW030-ctrl	Tumor cells	tumor	0.599536	1.56116	-11.5094	5.59641
PW030-701	PW030	701	65	M	right parietal	Glioblastoma, WHO Grade IV	vehicle (DMSO)	ctrl	PW030-ctrl	Myeloid cells	microenvironment	1.0981	0.824329	-5.50152	-9.96742
PW030-701	PW030	701	65	M	right parietal	Glioblastoma, WHO Grade IV	vehicle (DMSO)	ctrl	PW030-ctrl	Myeloid cells	microenvironment	0.854821	0.674609	-6.2431	-10.7593
PW030-701	PW030	701	65	M	right parietal	Glioblastoma, WHO Grade IV	vehicle (DMSO)	ctrl	PW030-ctrl	Tumor cells	tumor	0.576268	1.44132	-11.4352	5.72956
PW030-701	PW030	701	65	M	right parietal	Glioblastoma, WHO Grade IV	vehicle (DMSO)	ctrl	PW030-ctrl	Tumor cells	tumor	0.609981	1.17963	-11.1353	5.11864
PW030-701	PW030	701	65	M	right parietal	Glioblastoma, WHO Grade IV	vehicle (DMSO)	ctrl	PW030-ctrl	Myeloid cells	microenvironment	1.0885	0.719742	-5.75822	-10.7823
PW030-701	PW030	701	65	M	right parietal	Glioblastoma, WHO Grade IV	vehicle (DMSO)	ctrl	PW030-ctrl	Tumor cells	tumor	0.649504	1.51658	-11.6	5.49851
PW030-701	PW030	701	65	M	right parietal	Glioblastoma, WHO Grade IV	vehicle (DMSO)	ctrl	PW030-ctrl	Tumor cells	tumor	0.522005	1.16371	-11.2468	5.12542
PW030-701	PW030	701	65	M	right parietal	Glioblastoma, WHO Grade IV	vehicle (DMSO)	ctrl	PW030-ctrl	Myeloid cells	microenvironment	1.68849	0.89383	-5.74693	-10.7251
PW030-701	PW030	701	65	M	right parietal	Glioblastoma, WHO Grade IV	vehicle (DMSO)	ctrl	PW030-ctrl	Tumor cells	tumor	0.601385	1.21014	-10.1898	6.00164
PW030-701	PW030	701	65	M	right parietal	Glioblastoma, WHO Grade IV	vehicle (DMSO)	ctrl	PW030-ctrl	Tumor cells	microenvironment	0.636753	0.937617	-10.5676	3.24318
PW030-701	PW030	701	65	M	right parietal	Glioblastoma, WHO Grade IV	vehicle (DMSO)	ctrl	PW030-ctrl	Myeloid cells	microenvironment	1.40161	0.996789	-5.25833	-10.1668
PW030-701	PW030	701	65	M	right parietal	Glioblastoma, WHO Grade IV	vehicle (DMSO)	ctrl	PW030-ctrl	Tumor cells	tumor	0.600964	1.06375	-11.1522	5.75854
PW030-701	PW030	701	65	M	right parietal	Glioblastoma, WHO Grade IV	vehicle (DMSO)	ctrl	PW030-ctrl	Tumor cells	tumor	0.494254	1.26293	-11.639	5.55604
PW030-701	PW030	701	65	M	right parietal	Glioblastoma, WHO Grade IV	vehicle (DMSO)	ctrl	PW030-ctrl	Myeloid cells	microenvironment	1.03004	0.831964	-5.69815	-10.7239
PW030-701	PW030	701	65	M	right parietal	Glioblastoma, WHO Grade IV	vehicle (DMSO)	ctrl	PW030-ctrl	Tumor cells	tumor	0.657034	1.0968	-10.5314	3.27926
PW030-701	PW030	701	65	M	right parietal	Glioblastoma, WHO Grade IV	vehicle (DMSO)	ctrl	PW030-ctrl	Tumor cells	tumor	0.574966	1.34881	-11.5714	5.09321
PW030-701	PW030	701	65	M	right parietal	Glioblastoma, WHO Grade IV	vehicle (DMSO)	ctrl	PW030-ctrl	Tumor cells	tumor	0.584762	1.83173	-10.465	4.84509
PW030-701	PW030	701	65	M	right parietal	Glioblastoma, WHO Grade IV	vehicle (DMSO)	ctrl	PW030-ctrl	Myeloid cells	microenvironment	0.686735	0.632424	-6.13086	-10.3197
PW030-701	PW030	701	65	M	right parietal	Glioblastoma, WHO Grade IV	vehicle (DMSO)	ctrl	PW030-ctrl	Tumor cells	tumor	0.679063	1.14697	-10.4409	3.10768
PW030-701	PW030	701	65	M	right parietal	Glioblastoma, WHO Grade IV	vehicle (DMSO)	ctrl	PW030-ctrl	Oligodendrocytes	microenvironment	0.795568	0.683261	-7.37738	-1.76569
PW030-701	PW030	701	65	M	right parietal	Glioblastoma, WHO Grade IV	vehicle (DMSO)	ctrl	PW030-ctrl	Tumor cells	tumor	0.780869	1.46014	-10.8983	5.12498
PW030-701	PW030	701	65	M	right parietal	Glioblastoma, WHO Grade IV	vehicle (DMSO)	ctrl	PW030-ctrl	Tumor cells	tumor	0.738654	1.22573	-10.5297	3.23209
PW030-701	PW030	701	65	M	right parietal	Glioblastoma, WHO Grade IV	vehicle (DMSO)	ctrl	PW030-ctrl	Oligodendrocytes	microenvironment	0.916	0.920875	-7.40624	-1.35903
PW030-701	PW030	701	65	M	right parietal	Glioblastoma, WHO Grade IV	vehicle (DMSO)	ctrl	PW030-ctrl	Tumor cells	tumor	0.463349	1.62543	-11.0552	5.39568
PW030-701	PW030	701	65	M	right parietal	Glioblastoma, WHO Grade IV	vehicle (DMSO)	ctrl	PW030-ctrl	Oligodendrocytes	microenvironment	1.02168	0.927489	-7.64288	-1.22595
PW030-701	PW030	701	65	M	right parietal	Glioblastoma, WHO Grade IV	vehicle (DMSO)	ctrl	PW030-ctrl	Tumor cells	tumor	0.594143	1.23769	-10.623	5.64902
PW030-701	PW030	701	65	M	right parietal	Glioblastoma, WHO Grade IV	vehicle (DMSO)	ctrl	PW030-ctrl	Tumor cells	tumor	0.597258	1.60838	-10.9923	5.45163
PW030-701	PW030	701	65	M	right parietal	Glioblastoma, WHO Grade IV	vehicle (DMSO)	ctrl	PW030-ctrl	Tumor cells	tumor	0.535874	1.15278	-11.329	5.09001
PW030-701	PW030	701	65	M	right parietal	Glioblastoma, WHO Grade IV	vehicle (DMSO)	ctrl	PW030-ctrl	Tumor cells	microenvironment	0.519667	0.847472	-10.4846	3.26547
PW030-701	PW030	701	65	M	right parietal	Glioblastoma, WHO Grade IV	vehicle (DMSO)	ctrl	PW030-ctrl	Myeloid cells	microenvironment	0.788355	0.522496	-5.95024	-10.7534
PW030-701	PW030	701	65	M	right parietal	Glioblastoma, WHO Grade IV	vehicle (DMSO)	ctrl	PW030-ctrl	Tumor cells	tumor	0.522523	1.1539	-10.6494	5.90975
PW030-701	PW030	701	65	M	right parietal	Glioblastoma, WHO Grade IV	vehicle (DMSO)	ctrl	PW030-ctrl	Tumor cells	tumor	0.620236	1.28991	-11.3258	5.55811
PW030-701	PW030	701	65	M	right parietal	Glioblastoma, WHO Grade IV	vehicle (DMSO)	ctrl	PW030-ctrl	Tumor cells	tumor	0.581489	1.66582	-11.725	5.50203
PW030-701	PW030	701	65	M	right parietal	Glioblastoma, WHO Grade IV	vehicle (DMSO)	ctrl	PW030-ctrl	Myeloid cells	microenvironment	1.00403	0.631411	-6.14876	-10.778
PW030-701	PW030	701	65	M	right parietal	Glioblastoma, WHO Grade IV	vehicle (DMSO)	ctrl	PW030-ctrl	Tumor cells	tumor	0.690674	1.42379	-10.8485	4.86155
PW030-701	PW030	701	65	M	right parietal	Glioblastoma, WHO Grade IV	vehicle (DMSO)	ctrl	PW030-ctrl	Tumor cells	tumor	0.669976	1.46333	-10.8377	4.67673
PW030-701	PW030	701	65	M	right parietal	Glioblastoma, WHO Grade IV	vehicle (DMSO)	ctrl	PW030-ctrl	Myeloid cells	microenvironment	1.2118	0.713187	-5.64823	-10.1643
PW030-701	PW030	701	65	M	right parietal	Glioblastoma, WHO Grade IV	vehicle (DMSO)	ctrl	PW030-ctrl	Tumor cells	tumor	0.57	1.567	-11.5603	5.385
PW030-701	PW030	701	65	M	right parietal	Glioblastoma, WHO Grade IV	vehicle (DMSO)	ctrl	PW030-ctrl	Tumor cells	tumor	0.562446	1.32123	-10.4116	5.55013
PW030-701	PW030	701	65	M	right parietal	Glioblastoma, WHO Grade IV	vehicle (DMSO)	ctrl	PW030-ctrl	Tumor cells	microenvironment	0.797691	0.992321	-10.3994	3.13676
PW030-701	PW030	701	65	M	right parietal	Glioblastoma, WHO Grade IV	vehicle (DMSO)	ctrl	PW030-ctrl	Tumor cells	tumor	0.535277	1.14748	-9.60391	5.40229
PW030-701	PW030	701	65	M	right parietal	Glioblastoma, WHO Grade IV	vehicle (DMSO)	ctrl	PW030-ctrl	Tumor cells	tumor	0.660276	1.6522	-11.6068	5.37599
PW030-701	PW030	701	65	M	right parietal	Glioblastoma, WHO Grade IV	vehicle (DMSO)	ctrl	PW030-ctrl	Tumor cells	tumor	0.53529	1.38715	-11.1443	5.59696
PW030-701	PW030	701	65	M	right parietal	Glioblastoma, WHO Grade IV	vehicle (DMSO)	ctrl	PW030-ctrl	Tumor cells	tumor	0.726099	1.28968	-10.4848	5.65426
PW030-701	PW030	701	65	M	right parietal	Glioblastoma, WHO Grade IV	vehicle (DMSO)	ctrl	PW030-ctrl	Oligodendrocytes	microenvironment	0.873035	0.932388	-7.41466	-1.577
PW030-701	PW030	701	65	M	right parietal	Glioblastoma, WHO Grade IV	vehicle (DMSO)	ctrl	PW030-ctrl	Tumor cells	tumor	0.663026	1.53408	-10.7159	4.99479
PW030-701	PW030	701	65	M	right parietal	Glioblastoma, WHO Grade IV	vehicle (DMSO)	ctrl	PW030-ctrl	Tumor cells	tumor	0.547829	1.46439	-11.1211	5.52046
PW030-701	PW030	701	65	M	right parietal	Glioblastoma, WHO Grade IV	vehicle (DMSO)	ctrl	PW030-ctrl	Myeloid cells	microenvironment	0.976653	0.830913	-5.96152	-10.5675
PW030-701	PW030	701	65	M	right parietal	Glioblastoma, WHO Grade IV	vehicle (DMSO)	ctrl	PW030-ctrl	Tumor cells	tumor	0.589255	1.45525	-11.3796	5.12062
PW030-701	PW030	701	65	M	right parietal	Glioblastoma, WHO Grade IV	vehicle (DMSO)	ctrl	PW030-ctrl	Tumor cells	tumor	0.640029	1.25047	-11.3302	5.87495
PW030-701	PW030	701	65	M	right parietal	Glioblastoma, WHO Grade IV	vehicle (DMSO)	ctrl	PW030-ctrl	Tumor cells	tumor	0.644598	1.22442	-10.4896	4.87523
PW030-701	PW030	701	65	M	right parietal	Glioblastoma, WHO Grade IV	vehicle (DMSO)	ctrl	PW030-ctrl	Myeloid cells	microenvironment	0.984171	0.482	-6.16823	-10.3766
PW030-701	PW030	701	65	M	right parietal	Glioblastoma, WHO Grade IV	vehicle (DMSO)	ctrl	PW030-ctrl	Tumor cells	tumor	0.613312	2.11917	-10.9993	5.7009
PW030-701	PW030	701	65	M	right parietal	Glioblastoma, WHO Grade IV	vehicle (DMSO)	ctrl	PW030-ctrl	Oligodendrocytes	microenvironment	0.833047	0.904361	-7.22128	-1.53648
PW030-701	PW030	701	65	M	right parietal	Glioblastoma, WHO Grade IV	vehicle (DMSO)	ctrl	PW030-ctrl	Tumor cells	tumor	0.484909	1.22147	-10.9956	5.16648
PW030-701	PW030	701	65	M	right parietal	Glioblastoma, WHO Grade IV	vehicle (DMSO)	ctrl	PW030-ctrl	Myeloid cells	microenvironment	0.88074	0.443672	-5.78488	-10.2417
PW030-701	PW030	701	65	M	right parietal	Glioblastoma, WHO Grade IV	vehicle (DMSO)	ctrl	PW030-ctrl	Tumor cells	tumor	0.624631	1.67155	-11.719	5.47805
PW030-701	PW030	701	65	M	right parietal	Glioblastoma, WHO Grade IV	vehicle (DMSO)	ctrl	PW030-ctrl	Tumor cells	tumor	0.555842	1.10943	-10.7765	5.30524
PW030-701	PW030	701	65	M	right parietal	Glioblastoma, WHO Grade IV	vehicle (DMSO)	ctrl	PW030-ctrl	Tumor cells	tumor	0.641912	1.39778	-10.7972	4.95804
PW030-701	PW030	701	65	M	right parietal	Glioblastoma, WHO Grade IV	vehicle (DMSO)	ctrl	PW030-ctrl	Tumor cells	tumor	0.523999	1.19709	-11.216	5.44293
PW030-701	PW030	701	65	M	right parietal	Glioblastoma, WHO Grade IV	vehicle (DMSO)	ctrl	PW030-ctrl	Tumor cells	tumor	0.599988	1.29346	-11.6565	5.22462
PW030-701	PW030	701	65	M	right parietal	Glioblastoma, WHO Grade IV	vehicle (DMSO)	ctrl	PW030-ctrl	Tumor cells	microenvironment	0.900971	1.17673	-10.548	3.30285
PW030-701	PW030	701	65	M	right parietal	Glioblastoma, WHO Grade IV	vehicle (DMSO)	ctrl	PW030-ctrl	Tumor cells	tumor	0.646335	1.32152	-10.5358	4.69243
PW030-701	PW030	701	65	M	right parietal	Glioblastoma, WHO Grade IV	vehicle (DMSO)	ctrl	PW030-ctrl	Oligodendrocytes	microenvironment	0.896551	0.77657	-7.35987	-1.37384
PW030-701	PW030	701	65	M	right parietal	Glioblastoma, WHO Grade IV	vehicle (DMSO)	ctrl	PW030-ctrl	Tumor cells	tumor	0.687642	1.66886	-11.5865	5.47416
PW030-701	PW030	701	65	M	right parietal	Glioblastoma, WHO Grade IV	vehicle (DMSO)	ctrl	PW030-ctrl	Myeloid cells	microenvironment	0.994074	0.627046	-5.96087	-10.4587
PW030-701	PW030	701	65	M	right parietal	Glioblastoma, WHO Grade IV	vehicle (DMSO)	ctrl	PW030-ctrl	Tumor cells	tumor	0.562616	1.10489	-10.4377	5.26989
PW030-701	PW030	701	65	M	right parietal	Glioblastoma, WHO Grade IV	vehicle (DMSO)	ctrl	PW030-ctrl	Myeloid cells	microenvironment	0.866187	1.01372	-5.81289	-9.84591
PW030-701	PW030	701	65	M	right parietal	Glioblastoma, WHO Grade IV	vehicle (DMSO)	ctrl	PW030-ctrl	Tumor cells	microenvironment	0.756068	1.00353	-10.5558	3.13865
PW030-701	PW030	701	65	M	right parietal	Glioblastoma, WHO Grade IV	vehicle (DMSO)	ctrl	PW030-ctrl	Tumor cells	tumor	0.545166	1.32555	-11.3945	5.64433
PW030-701	PW030	701	65	M	right parietal	Glioblastoma, WHO Grade IV	vehicle (DMSO)	ctrl	PW030-ctrl	Tumor cells	tumor	0.497106	1.34538	-11.0535	5.76577
PW030-701	PW030	701	65	M	right parietal	Glioblastoma, WHO Grade IV	vehicle (DMSO)	ctrl	PW030-ctrl	Myeloid cells	microenvironment	1.11333	1.00539	-5.67195	-9.86278
PW030-701	PW030	701	65	M	right parietal	Glioblastoma, WHO Grade IV	vehicle (DMSO)	ctrl	PW030-ctrl	Myeloid cells	microenvironment	0.918604	0.812722	-5.78711	-10.8041
PW030-701	PW030	701	65	M	right parietal	Glioblastoma, WHO Grade IV	vehicle (DMSO)	ctrl	PW030-ctrl	Myeloid cells	microenvironment	0.984939	0.713322	-5.13804	-10.1784
PW030-701	PW030	701	65	M	right parietal	Glioblastoma, WHO Grade IV	vehicle (DMSO)	ctrl	PW030-ctrl	Tumor cells	tumor	0.492705	1.5184	-10.3331	4.94832
PW030-701	PW030	701	65	M	right parietal	Glioblastoma, WHO Grade IV	vehicle (DMSO)	ctrl	PW030-ctrl	Tumor cells	tumor	0.580804	1.65221	-11.6469	5.49626
PW030-701	PW030	701	65	M	right parietal	Glioblastoma, WHO Grade IV	vehicle (DMSO)	ctrl	PW030-ctrl	Tumor cells	tumor	0.653306	1.65928	-11.6397	5.38619
PW030-701	PW030	701	65	M	right parietal	Glioblastoma, WHO Grade IV	vehicle (DMSO)	ctrl	PW030-ctrl	Tumor cells	tumor	0.611357	1.26845	-10.8871	4.35999
PW030-701	PW030	701	65	M	right parietal	Glioblastoma, WHO Grade IV	vehicle (DMSO)	ctrl	PW030-ctrl	Tumor cells	tumor	0.648727	1.24669	-10.0208	4.88753
PW030-701	PW030	701	65	M	right parietal	Glioblastoma, WHO Grade IV	vehicle (DMSO)	ctrl	PW030-ctrl	Tumor cells	tumor	0.558038	1.43396	-9.75902	5.17467
PW030-701	PW030	701	65	M	right parietal	Glioblastoma, WHO Grade IV	vehicle (DMSO)	ctrl	PW030-ctrl	Myeloid cells	microenvironment	0.769009	0.571768	-6.07957	-10.5114
PW030-701	PW030	701	65	M	right parietal	Glioblastoma, WHO Grade IV	vehicle (DMSO)	ctrl	PW030-ctrl	Myeloid cells	microenvironment	0.894532	0.759176	-6.1871	-10.7961
PW030-701	PW030	701	65	M	right parietal	Glioblastoma, WHO Grade IV	vehicle (DMSO)	ctrl	PW030-ctrl	Myeloid cells	microenvironment	1.47911	0.732043	-5.25795	-10.3331
PW030-701	PW030	701	65	M	right parietal	Glioblastoma, WHO Grade IV	vehicle (DMSO)	ctrl	PW030-ctrl	Tumor cells	microenvironment	1.05127	1.18375	-10.6329	3.63669
PW030-701	PW030	701	65	M	right parietal	Glioblastoma, WHO Grade IV	vehicle (DMSO)	ctrl	PW030-ctrl	Myeloid cells	tumor	0.852326	1.32705	-10.7155	3.7961
PW030-701	PW030	701	65	M	right parietal	Glioblastoma, WHO Grade IV	vehicle (DMSO)	ctrl	PW030-ctrl	Myeloid cells	microenvironment	0.824296	1.09355	-5.72549	-9.63955
PW030-701	PW030	701	65	M	right parietal	Glioblastoma, WHO Grade IV	vehicle (DMSO)	ctrl	PW030-ctrl	Myeloid cells	microenvironment	1.35271	0.867819	-4.9937	-10.3341
PW030-701	PW030	701	65	M	right parietal	Glioblastoma, WHO Grade IV	vehicle (DMSO)	ctrl	PW030-ctrl	Tumor cells	tumor	0.619052	1.49018	-11.5522	5.83437
PW030-701	PW030	701	65	M	right parietal	Glioblastoma, WHO Grade IV	vehicle (DMSO)	ctrl	PW030-ctrl	Tumor cells	tumor	0.562734	1.43736	-11.3759	5.66776
PW030-701	PW030	701	65	M	right parietal	Glioblastoma, WHO Grade IV	vehicle (DMSO)	ctrl	PW030-ctrl	Tumor cells	tumor	0.589073	1.27625	-10.9107	5.75275
PW030-701	PW030	701	65	M	right parietal	Glioblastoma, WHO Grade IV	vehicle (DMSO)	ctrl	PW030-ctrl	Tumor cells	tumor	0.494891	1.21207	-11.2933	5.18626
PW030-701	PW030	701	65	M	right parietal	Glioblastoma, WHO Grade IV	vehicle (DMSO)	ctrl	PW030-ctrl	Myeloid cells	microenvironment	0.923964	0.635432	-6.05215	-10.6781
PW030-701	PW030	701	65	M	right parietal	Glioblastoma, WHO Grade IV	vehicle (DMSO)	ctrl	PW030-ctrl	Myeloid cells	microenvironment	1.04276	0.629864	-5.93799	-10.3354
PW030-701	PW030	701	65	M	right parietal	Glioblastoma, WHO Grade IV	vehicle (DMSO)	ctrl	PW030-ctrl	Tumor cells	tumor	0.575459	1.15106	-10.937	5.58335
PW030-701	PW030	701	65	M	right parietal	Glioblastoma, WHO Grade IV	vehicle (DMSO)	ctrl	PW030-ctrl	Tumor cells	tumor	0.554056	1.28985	-11.354	5.99653
PW030-701	PW030	701	65	M	right parietal	Glioblastoma, WHO Grade IV	vehicle (DMSO)	ctrl	PW030-ctrl	Tumor cells	tumor	0.674951	1.52861	-11.2158	5.0102
PW030-701	PW030	701	65	M	right parietal	Glioblastoma, WHO Grade IV	vehicle (DMSO)	ctrl	PW030-ctrl	Tumor cells	tumor	0.539167	1.22819	-9.86673	5.45071
PW030-701	PW030	701	65	M	right parietal	Glioblastoma, WHO Grade IV	vehicle (DMSO)	ctrl	PW030-ctrl	Myeloid cells	microenvironment	0.701422	0.769327	-5.70905	-9.73018
PW030-701	PW030	701	65	M	right parietal	Glioblastoma, WHO Grade IV	vehicle (DMSO)	ctrl	PW030-ctrl	Tumor cells	tumor	0.560166	1.46744	-11.0229	5.96807
PW030-701	PW030	701	65	M	right parietal	Glioblastoma, WHO Grade IV	vehicle (DMSO)	ctrl	PW030-ctrl	Tumor cells	tumor	0.852578	1.58082	-9.88583	5.68647
PW030-701	PW030	701	65	M	right parietal	Glioblastoma, WHO Grade IV	vehicle (DMSO)	ctrl	PW030-ctrl	Tumor cells	tumor	0.519513	1.28397	-11.509	5.19566
PW030-701	PW030	701	65	M	right parietal	Glioblastoma, WHO Grade IV	vehicle (DMSO)	ctrl	PW030-ctrl	Tumor cells	tumor	0.652689	1.13293	-11.016	5.39018
PW030-701	PW030	701	65	M	right parietal	Glioblastoma, WHO Grade IV	vehicle (DMSO)	ctrl	PW030-ctrl	Tumor cells	tumor	0.552125	1.34703	-11.4158	5.90231
PW030-701	PW030	701	65	M	right parietal	Glioblastoma, WHO Grade IV	vehicle (DMSO)	ctrl	PW030-ctrl	Tumor cells	tumor	0.714678	1.77892	-10.6885	4.77653
PW030-701	PW030	701	65	M	right parietal	Glioblastoma, WHO Grade IV	vehicle (DMSO)	ctrl	PW030-ctrl	Myeloid cells	microenvironment	0.768788	0.474973	-5.85946	-10.821
PW030-701	PW030	701	65	M	right parietal	Glioblastoma, WHO Grade IV	vehicle (DMSO)	ctrl	PW030-ctrl	Tumor cells	tumor	0.645224	1.55416	-11.3643	5.1652
PW030-701	PW030	701	65	M	right parietal	Glioblastoma, WHO Grade IV	vehicle (DMSO)	ctrl	PW030-ctrl	Myeloid cells	microenvironment	0.962236	0.973317	-5.83376	-10.4428
PW030-701	PW030	701	65	M	right parietal	Glioblastoma, WHO Grade IV	vehicle (DMSO)	ctrl	PW030-ctrl	Oligodendrocytes	microenvironment	0.695086	1.01333	-7.46103	-1.53985
PW030-701	PW030	701	65	M	right parietal	Glioblastoma, WHO Grade IV	vehicle (DMSO)	ctrl	PW030-ctrl	Tumor cells	tumor	0.590483	1.35884	-11.128	5.82921
PW030-701	PW030	701	65	M	right parietal	Glioblastoma, WHO Grade IV	vehicle (DMSO)	ctrl	PW030-ctrl	Myeloid cells	microenvironment	1.04516	0.654221	-5.55383	-10.4318
PW030-701	PW030	701	65	M	right parietal	Glioblastoma, WHO Grade IV	vehicle (DMSO)	ctrl	PW030-ctrl	Oligodendrocytes	microenvironment	0.871358	0.759618	-7.36363	-1.66275
PW030-701	PW030	701	65	M	right parietal	Glioblastoma, WHO Grade IV	vehicle (DMSO)	ctrl	PW030-ctrl	Myeloid cells	microenvironment	0.933413	0.801956	-6.07363	-10.5332
PW030-701	PW030	701	65	M	right parietal	Glioblastoma, WHO Grade IV	vehicle (DMSO)	ctrl	PW030-ctrl	Tumor cells	tumor	0.536267	1.10501	-11.4685	5.50444
PW030-701	PW030	701	65	M	right parietal	Glioblastoma, WHO Grade IV	vehicle (DMSO)	ctrl	PW030-ctrl	Tumor cells	tumor	0.565313	1.29285	-11.0943	5.03759
PW030-701	PW030	701	65	M	right parietal	Glioblastoma, WHO Grade IV	vehicle (DMSO)	ctrl	PW030-ctrl	Tumor cells	tumor	0.600147	1.2031	-11.3697	5.58176
PW030-701	PW030	701	65	M	right parietal	Glioblastoma, WHO Grade IV	vehicle (DMSO)	ctrl	PW030-ctrl	Myeloid cells	microenvironment	1.13245	0.643107	-5.71996	-9.90232
PW030-701	PW030	701	65	M	right parietal	Glioblastoma, WHO Grade IV	vehicle (DMSO)	ctrl	PW030-ctrl	Tumor cells	tumor	0.566894	1.27668	-11.699	5.38355
PW030-701	PW030	701	65	M	right parietal	Glioblastoma, WHO Grade IV	vehicle (DMSO)	ctrl	PW030-ctrl	Tumor cells	tumor	0.499615	1.12516	-10.54	3.26435
PW030-701	PW030	701	65	M	right parietal	Glioblastoma, WHO Grade IV	vehicle (DMSO)	ctrl	PW030-ctrl	Tumor cells	tumor	0.595989	1.26465	-10.4893	5.43287
PW030-701	PW030	701	65	M	right parietal	Glioblastoma, WHO Grade IV	vehicle (DMSO)	ctrl	PW030-ctrl	Myeloid cells	microenvironment	1.4582	0.902385	-5.59142	-10.6533
PW030-701	PW030	701	65	M	right parietal	Glioblastoma, WHO Grade IV	vehicle (DMSO)	ctrl	PW030-ctrl	Oligodendrocytes	microenvironment	0.851675	0.910917	-7.58093	-1.67779
PW030-701	PW030	701	65	M	right parietal	Glioblastoma, WHO Grade IV	vehicle (DMSO)	ctrl	PW030-ctrl	Oligodendrocytes	microenvironment	0.973064	0.918972	-7.46771	-1.64777
PW030-701	PW030	701	65	M	right parietal	Glioblastoma, WHO Grade IV	vehicle (DMSO)	ctrl	PW030-ctrl	Tumor cells	tumor	0.707606	1.99548	-11.5947	5.492
PW030-701	PW030	701	65	M	right parietal	Glioblastoma, WHO Grade IV	vehicle (DMSO)	ctrl	PW030-ctrl	Tumor cells	tumor	0.580106	1.61525	-11.524	5.78272
PW030-701	PW030	701	65	M	right parietal	Glioblastoma, WHO Grade IV	vehicle (DMSO)	ctrl	PW030-ctrl	Myeloid cells	microenvironment	1.13765	0.763801	-5.36683	-10.2277
PW030-701	PW030	701	65	M	right parietal	Glioblastoma, WHO Grade IV	vehicle (DMSO)	ctrl	PW030-ctrl	Tumor cells	microenvironment	0.793384	0.901644	-10.3995	3.06555
PW030-701	PW030	701	65	M	right parietal	Glioblastoma, WHO Grade IV	vehicle (DMSO)	ctrl	PW030-ctrl	Tumor cells	tumor	0.754807	1.15504	-10.5031	3.27304
PW030-701	PW030	701	65	M	right parietal	Glioblastoma, WHO Grade IV	vehicle (DMSO)	ctrl	PW030-ctrl	Tumor cells	tumor	0.549315	1.22253	-10.6579	5.63344
PW030-701	PW030	701	65	M	right parietal	Glioblastoma, WHO Grade IV	vehicle (DMSO)	ctrl	PW030-ctrl	Tumor cells	tumor	0.593848	1.1442	-10.6745	4.35443
PW030-701	PW030	701	65	M	right parietal	Glioblastoma, WHO Grade IV	vehicle (DMSO)	ctrl	PW030-ctrl	Tumor cells	tumor	0.467214	0.995316	-10.0058	4.77374
PW030-701	PW030	701	65	M	right parietal	Glioblastoma, WHO Grade IV	vehicle (DMSO)	ctrl	PW030-ctrl	Oligodendrocytes	microenvironment	0.932819	0.962848	-7.30922	-1.4571
PW030-701	PW030	701	65	M	right parietal	Glioblastoma, WHO Grade IV	vehicle (DMSO)	ctrl	PW030-ctrl	Tumor cells	tumor	0.66398	1.56152	-10.9683	5.27655
PW030-701	PW030	701	65	M	right parietal	Glioblastoma, WHO Grade IV	vehicle (DMSO)	ctrl	PW030-ctrl	Tumor cells	microenvironment	0.746262	0.824456	-10.396	3.06815
PW030-701	PW030	701	65	M	right parietal	Glioblastoma, WHO Grade IV	vehicle (DMSO)	ctrl	PW030-ctrl	Myeloid cells	tumor	0.857267	1.14946	-5.74421	-9.7184
PW030-701	PW030	701	65	M	right parietal	Glioblastoma, WHO Grade IV	vehicle (DMSO)	ctrl	PW030-ctrl	Tumor cells	tumor	0.583385	1.23691	-10.475	5.49443
PW030-701	PW030	701	65	M	right parietal	Glioblastoma, WHO Grade IV	vehicle (DMSO)	ctrl	PW030-ctrl	Myeloid cells	microenvironment	0.493992	0.475066	-6.09305	-10.7868
PW030-701	PW030	701	65	M	right parietal	Glioblastoma, WHO Grade IV	vehicle (DMSO)	ctrl	PW030-ctrl	Tumor cells	tumor	0.582326	1.31589	-11.5368	5.59995
PW030-701	PW030	701	65	M	right parietal	Glioblastoma, WHO Grade IV	vehicle (DMSO)	ctrl	PW030-ctrl	Myeloid cells	microenvironment	1.03935	0.671409	-6.06515	-10.5098
PW030-701	PW030	701	65	M	right parietal	Glioblastoma, WHO Grade IV	vehicle (DMSO)	ctrl	PW030-ctrl	Tumor cells	tumor	0.597408	1.25163	-9.57151	5.72015
PW030-701	PW030	701	65	M	right parietal	Glioblastoma, WHO Grade IV	vehicle (DMSO)	ctrl	PW030-ctrl	Tumor cells	tumor	0.428885	1.11112	-10.2226	4.7557
PW030-701	PW030	701	65	M	right parietal	Glioblastoma, WHO Grade IV	vehicle (DMSO)	ctrl	PW030-ctrl	Myeloid cells	microenvironment	0.858521	0.803609	-6.03331	-10.2953
PW030-701	PW030	701	65	M	right parietal	Glioblastoma, WHO Grade IV	vehicle (DMSO)	ctrl	PW030-ctrl	Tumor cells	tumor	0.711017	1.56357	-11.0762	5.53799
PW030-701	PW030	701	65	M	right parietal	Glioblastoma, WHO Grade IV	vehicle (DMSO)	ctrl	PW030-ctrl	Myeloid cells	microenvironment	0.796433	0.632458	-6.23383	-10.8078
PW030-701	PW030	701	65	M	right parietal	Glioblastoma, WHO Grade IV	vehicle (DMSO)	ctrl	PW030-ctrl	Tumor cells	tumor	0.615322	1.30687	-11.0021	5.51603
PW030-701	PW030	701	65	M	right parietal	Glioblastoma, WHO Grade IV	vehicle (DMSO)	ctrl	PW030-ctrl	Tumor cells	tumor	0.83397	1.13677	-10.5135	3.23691
PW030-701	PW030	701	65	M	right parietal	Glioblastoma, WHO Grade IV	vehicle (DMSO)	ctrl	PW030-ctrl	Tumor cells	tumor	0.665055	1.34833	-11.3462	5.3357
PW030-701	PW030	701	65	M	right parietal	Glioblastoma, WHO Grade IV	vehicle (DMSO)	ctrl	PW030-ctrl	Myeloid cells	microenvironment	0.95615	0.774521	-5.70785	-9.86012
PW030-701	PW030	701	65	M	right parietal	Glioblastoma, WHO Grade IV	vehicle (DMSO)	ctrl	PW030-ctrl	Tumor cells	tumor	0.548067	1.89081	-11.3437	5.53099
PW030-701	PW030	701	65	M	right parietal	Glioblastoma, WHO Grade IV	vehicle (DMSO)	ctrl	PW030-ctrl	Myeloid cells	microenvironment	0.902274	1.10616	-5.73754	-9.66
PW030-701	PW030	701	65	M	right parietal	Glioblastoma, WHO Grade IV	vehicle (DMSO)	ctrl	PW030-ctrl	Tumor cells	tumor	0.481606	1.11559	-10.5338	4.72929
PW030-701	PW030	701	65	M	right parietal	Glioblastoma, WHO Grade IV	vehicle (DMSO)	ctrl	PW030-ctrl	Tumor cells	tumor	0.584398	1.2517	-10.9237	5.98473
PW030-701	PW030	701	65	M	right parietal	Glioblastoma, WHO Grade IV	vehicle (DMSO)	ctrl	PW030-ctrl	Tumor cells	tumor	0.573998	1.43497	-10.894	5.23979
PW030-701	PW030	701	65	M	right parietal	Glioblastoma, WHO Grade IV	vehicle (DMSO)	ctrl	PW030-ctrl	Tumor cells	tumor	0.584212	1.56628	-11.5426	5.66485
PW030-701	PW030	701	65	M	right parietal	Glioblastoma, WHO Grade IV	vehicle (DMSO)	ctrl	PW030-ctrl	Oligodendrocytes	tumor	0.602235	1.02211	-7.85057	-0.925298
PW030-701	PW030	701	65	M	right parietal	Glioblastoma, WHO Grade IV	vehicle (DMSO)	ctrl	PW030-ctrl	Myeloid cells	microenvironment	1.23068	0.672407	-5.82798	-10.6608
PW030-701	PW030	701	65	M	right parietal	Glioblastoma, WHO Grade IV	vehicle (DMSO)	ctrl	PW030-ctrl	Tumor cells	tumor	0.649551	1.22281	-10.5188	5.70685
PW030-701	PW030	701	65	M	right parietal	Glioblastoma, WHO Grade IV	vehicle (DMSO)	ctrl	PW030-ctrl	Tumor cells	tumor	0.594822	1.27435	-10.2096	5.51489
PW030-701	PW030	701	65	M	right parietal	Glioblastoma, WHO Grade IV	vehicle (DMSO)	ctrl	PW030-ctrl	Myeloid cells	microenvironment	0.872232	0.639753	-5.97542	-10.7028
PW030-701	PW030	701	65	M	right parietal	Glioblastoma, WHO Grade IV	vehicle (DMSO)	ctrl	PW030-ctrl	Myeloid cells	microenvironment	1.00715	1.02967	-5.48257	-9.70286
PW030-701	PW030	701	65	M	right parietal	Glioblastoma, WHO Grade IV	vehicle (DMSO)	ctrl	PW030-ctrl	Myeloid cells	microenvironment	0.809058	0.645977	-6.2416	-10.5637
PW030-701	PW030	701	65	M	right parietal	Glioblastoma, WHO Grade IV	vehicle (DMSO)	ctrl	PW030-ctrl	Myeloid cells	microenvironment	0.877029	0.611121	-5.35641	-9.72835
PW030-701	PW030	701	65	M	right parietal	Glioblastoma, WHO Grade IV	vehicle (DMSO)	ctrl	PW030-ctrl	Tumor cells	tumor	0.58438	1.49153	-10.584	4.81742
PW030-701	PW030	701	65	M	right parietal	Glioblastoma, WHO Grade IV	vehicle (DMSO)	ctrl	PW030-ctrl	Tumor cells	tumor	0.530194	1.68178	-11.5257	5.75042
PW030-701	PW030	701	65	M	right parietal	Glioblastoma, WHO Grade IV	vehicle (DMSO)	ctrl	PW030-ctrl	Tumor cells	tumor	0.658853	1.15876	-10.5145	3.2808
PW030-701	PW030	701	65	M	right parietal	Glioblastoma, WHO Grade IV	vehicle (DMSO)	ctrl	PW030-ctrl	Myeloid cells	microenvironment	0.803929	1.05748	-5.71819	-9.65184
PW030-701	PW030	701	65	M	right parietal	Glioblastoma, WHO Grade IV	vehicle (DMSO)	ctrl	PW030-ctrl	Tumor cells	microenvironment	1.00309	1.4056	-7.88511	-1.14664
PW030-701	PW030	701	65	M	right parietal	Glioblastoma, WHO Grade IV	vehicle (DMSO)	ctrl	PW030-ctrl	Oligodendrocytes	microenvironment	0.849271	0.991019	-7.72926	-0.943396
[truncated: 63,956 more rows]

## Sheet: Panel C (UMAP)
cell_id	id	patient_id	treatment_id	age	gender	location	diagnosis	treatment	condition	pat_cond	cell_type	chr_ratio_label	chr_10_ratio	chr_7_ratio	umap-dim1	umap-dim2	gid	de	gene	gene_id	chromosome	gene_length	strand.	source	inside
cell_69697	PW034-701	PW034	701	68	F	left parieto-occipital	Glioblastoma, WHO Grade IV	vehicle (DMSO)	ctrl	PW034-ctrl	Tumor cells	tumor	0.482152	1.11765	2.72498	4.74176	ENSG00000135363	-0.0488953	LMO2	ENSG00000135363	11	33714	-	ensembl_havana	FALSE
cell_58822	PW040-703	PW040	703	69	M	right temporal	Glioblastoma, WHO Grade IV	vehicle (DMSO)	ctrl	PW040-ctrl	Tumor cells	tumor	0.397121	1.1262	4.84928	1.56715	ENSG00000135363	-0.0969033	LMO2	ENSG00000135363	11	33714	-	ensembl_havana	FALSE
cell_56958	PW040-701	PW040	701	69	M	right temporal	Glioblastoma, WHO Grade IV	vehicle (DMSO)	ctrl	PW040-ctrl	Tumor cells	tumor	0.515664	1.12793	1.29349	0.260154	ENSG00000135363	-0.0558871	LMO2	ENSG00000135363	11	33714	-	ensembl_havana	FALSE
cell_56071	PW036-705	PW036	705	56	M	right temporal	Glioblastoma, WHO Grade IV	0.2 uM panobinostat	panobinostat	PW036-panobinostat	Tumor cells	microenvironment	0.942072	1.11973	1.56395	-1.00563	ENSG00000135363	-0.175932	LMO2	ENSG00000135363	11	33714	-	ensembl_havana	TRUE
cell_17893	PW030-702	PW030	702	65	M	right parietal	Glioblastoma, WHO Grade IV	vehicle (DMSO)	ctrl	PW030-ctrl	Tumor cells	tumor	0.618031	1.26916	1.62092	2.82723	ENSG00000135363	-0.0521372	LMO2	ENSG00000135363	11	33714	-	ensembl_havana	FALSE
cell_46295	PW036-702	PW036	702	56	M	right temporal	Glioblastoma, WHO Grade IV	vehicle (DMSO)	ctrl	PW036-ctrl	Tumor cells	tumor	0.492699	1.37637	2.86175	1.85108	ENSG00000135363	-0.0428946	LMO2	ENSG00000135363	11	33714	-	ensembl_havana	FALSE
cell_58599	PW040-701	PW040	701	69	M	right temporal	Glioblastoma, WHO Grade IV	vehicle (DMSO)	ctrl	PW040-ctrl	Tumor cells	microenvironment	0.491252	0.696576	-0.279958	2.36798	ENSG00000135363	0.107703	LMO2	ENSG00000135363	11	33714	-	ensembl_havana	TRUE
cell_39416	PW036-701	PW036	701	56	M	right temporal	Glioblastoma, WHO Grade IV	vehicle (DMSO)	ctrl	PW036-ctrl	Tumor cells	tumor	0.600712	1.43599	1.05042	4.59849	ENSG00000135363	0.176252	LMO2	ENSG00000135363	11	33714	-	ensembl_havana	FALSE
cell_10441	PW030-701	PW030	701	65	M	right parietal	Glioblastoma, WHO Grade IV	vehicle (DMSO)	ctrl	PW030-ctrl	Tumor cells	tumor	0.64445	1.29857	-0.378625	3.36349	ENSG00000135363	0.00105074	LMO2	ENSG00000135363	11	33714	-	ensembl_havana	FALSE
cell_39054	PW036-701	PW036	701	56	M	right temporal	Glioblastoma, WHO Grade IV	vehicle (DMSO)	ctrl	PW036-ctrl	Tumor cells	tumor	0.504218	1.54315	1.67555	2.95274	ENSG00000135363	0.00918403	LMO2	ENSG00000135363	11	33714	-	ensembl_havana	TRUE
cell_59819	PW040-703	PW040	703	69	M	right temporal	Glioblastoma, WHO Grade IV	vehicle (DMSO)	ctrl	PW040-ctrl	Tumor cells	tumor	0.654776	1.21766	2.31394	1.41297	ENSG00000135363	-0.0172025	LMO2	ENSG00000135363	11	33714	-	ensembl_havana	FALSE
cell_41214	PW036-701	PW036	701	56	M	right temporal	Glioblastoma, WHO Grade IV	vehicle (DMSO)	ctrl	PW036-ctrl	Tumor cells	tumor	0.588748	1.46546	3.68657	4.82832	ENSG00000135363	0.176549	LMO2	ENSG00000135363	11	33714	-	ensembl_havana	FALSE
cell_40198	PW036-701	PW036	701	56	M	right temporal	Glioblastoma, WHO Grade IV	vehicle (DMSO)	ctrl	PW036-ctrl	Tumor cells	tumor	0.476052	1.31277	3.21722	4.92359	ENSG00000135363	0.0487643	LMO2	ENSG00000135363	11	33714	-	ensembl_havana	FALSE
cell_30439	PW030-704	PW030	704	65	M	right parietal	Glioblastoma, WHO Grade IV	0.2 uM panobinostat	panobinostat	PW030-panobinostat	Tumor cells	tumor	0.538838	1.29439	1.09285	4.21193	ENSG00000135363	-0.0363348	LMO2	ENSG00000135363	11	33714	-	ensembl_havana	FALSE
cell_8914	PW030-701	PW030	701	65	M	right parietal	Glioblastoma, WHO Grade IV	vehicle (DMSO)	ctrl	PW030-ctrl	Tumor cells	tumor	0.665525	1.28573	-0.186546	3.37205	ENSG00000135363	-0.00612192	LMO2	ENSG00000135363	11	33714	-	ensembl_havana	FALSE
cell_56224	PW040-701	PW040	701	69	M	right temporal	Glioblastoma, WHO Grade IV	vehicle (DMSO)	ctrl	PW040-ctrl	Tumor cells	microenvironment	0.501145	0.769249	2.0338	5.4444	ENSG00000135363	0.0935825	LMO2	ENSG00000135363	11	33714	-	ensembl_havana	FALSE
cell_41520	PW036-701	PW036	701	56	M	right temporal	Glioblastoma, WHO Grade IV	vehicle (DMSO)	ctrl	PW036-ctrl	Tumor cells	tumor	0.358059	1.71612	0.459394	4.58441	ENSG00000135363	-0.172203	LMO2	ENSG00000135363	11	33714	-	ensembl_havana	FALSE
cell_42158	PW036-701	PW036	701	56	M	right temporal	Glioblastoma, WHO Grade IV	vehicle (DMSO)	ctrl	PW036-ctrl	Tumor cells	microenvironment	0.771578	1.13429	4.24211	0.246816	ENSG00000135363	0.093882	LMO2	ENSG00000135363	11	33714	-	ensembl_havana	FALSE
cell_43715	PW036-702	PW036	702	56	M	right temporal	Glioblastoma, WHO Grade IV	vehicle (DMSO)	ctrl	PW036-ctrl	Tumor cells	tumor	0.63248	1.59395	3.01322	1.05493	ENSG00000135363	-0.176571	LMO2	ENSG00000135363	11	33714	-	ensembl_havana	TRUE
cell_11057	PW030-701	PW030	701	65	M	right parietal	Glioblastoma, WHO Grade IV	vehicle (DMSO)	ctrl	PW030-ctrl	Tumor cells	tumor	0.631037	1.29692	4.33299	3.39061	ENSG00000135363	0.18071	LMO2	ENSG00000135363	11	33714	-	ensembl_havana	FALSE
cell_53727	PW036-705	PW036	705	56	M	right temporal	Glioblastoma, WHO Grade IV	0.2 uM panobinostat	panobinostat	PW036-panobinostat	Tumor cells	tumor	0.52002	1.22688	1.28383	3.94493	ENSG00000135363	-0.0273842	LMO2	ENSG00000135363	11	33714	-	ensembl_havana	FALSE
cell_18236	PW030-702	PW030	702	65	M	right parietal	Glioblastoma, WHO Grade IV	vehicle (DMSO)	ctrl	PW030-ctrl	Tumor cells	tumor	0.592912	1.22041	2.02311	0.578168	ENSG00000135363	-0.258021	LMO2	ENSG00000135363	11	33714	-	ensembl_havana	TRUE
cell_57497	PW040-701	PW040	701	69	M	right temporal	Glioblastoma, WHO Grade IV	vehicle (DMSO)	ctrl	PW040-ctrl	Tumor cells	tumor	0.420956	0.88697	1.74143	3.20507	ENSG00000135363	0.14262	LMO2	ENSG00000135363	11	33714	-	ensembl_havana	FALSE
cell_72089	PW034-701	PW034	701	68	F	left parieto-occipital	Glioblastoma, WHO Grade IV	vehicle (DMSO)	ctrl	PW034-ctrl	Tumor cells	tumor	0.61561	1.59178	3.11716	4.00779	ENSG00000135363	0.103213	LMO2	ENSG00000135363	11	33714	-	ensembl_havana	FALSE
cell_25679	PW030-704	PW030	704	65	M	right parietal	Glioblastoma, WHO Grade IV	0.2 uM panobinostat	panobinostat	PW030-panobinostat	Tumor cells	tumor	0.503747	1.39686	0.364189	3.85039	ENSG00000135363	-0.0405102	LMO2	ENSG00000135363	11	33714	-	ensembl_havana	FALSE
cell_62992	PW040-705	PW040	705	69	M	right temporal	Glioblastoma, WHO Grade IV	vehicle (DMSO)	ctrl	PW040-ctrl	Tumor cells	microenvironment	0.855274	0.550321	2.75216	0.839385	ENSG00000135363	0.0448144	LMO2	ENSG00000135363	11	33714	-	ensembl_havana	TRUE
cell_25660	PW030-704	PW030	704	65	M	right parietal	Glioblastoma, WHO Grade IV	0.2 uM panobinostat	panobinostat	PW030-panobinostat	Tumor cells	tumor	0.648738	1.7586	1.68086	3.66605	ENSG00000135363	-0.0228082	LMO2	ENSG00000135363	11	33714	-	ensembl_havana	FALSE
cell_56618	PW040-701	PW040	701	69	M	right temporal	Glioblastoma, WHO Grade IV	vehicle (DMSO)	ctrl	PW040-ctrl	Tumor cells	tumor	0.485963	0.776513	2.36224	4.96732	ENSG00000135363	-0.010718	LMO2	ENSG00000135363	11	33714	-	ensembl_havana	FALSE
cell_34875	PW032-705	PW032	705	61	M	left frontal	Glioblastoma, WHO Grade IV	vehicle (DMSO)	ctrl	PW032-ctrl	Tumor cells	tumor	0.389427	2.21832	1.8587	4.85759	ENSG00000135363	-0.127929	LMO2	ENSG00000135363	11	33714	-	ensembl_havana	FALSE
cell_74155	PW034-702	PW034	702	68	F	left parieto-occipital	Glioblastoma, WHO Grade IV	vehicle (DMSO)	ctrl	PW034-ctrl	Tumor cells	tumor	0.504416	1.39346	-1.72023	-0.107143	ENSG00000135363	0.250974	LMO2	ENSG00000135363	11	33714	-	ensembl_havana	FALSE
cell_21335	PW030-702	PW030	702	65	M	right parietal	Glioblastoma, WHO Grade IV	vehicle (DMSO)	ctrl	PW030-ctrl	Tumor cells	tumor	0.517068	1.20975	1.05772	1.85959	ENSG00000135363	0.0203053	LMO2	ENSG00000135363	11	33714	-	ensembl_havana	FALSE
cell_27458	PW030-704	PW030	704	65	M	right parietal	Glioblastoma, WHO Grade IV	0.2 uM panobinostat	panobinostat	PW030-panobinostat	Tumor cells	tumor	0.553021	1.29427	0.950409	1.90437	ENSG00000135363	0.0665079	LMO2	ENSG00000135363	11	33714	-	ensembl_havana	TRUE
cell_36896	PW032-709	PW032	709	61	M	left frontal	Glioblastoma, WHO Grade IV	vehicle (DMSO)	ctrl	PW032-ctrl	Tumor cells	tumor	0.397466	0.965321	2.24012	5.14375	ENSG00000135363	-0.166998	LMO2	ENSG00000135363	11	33714	-	ensembl_havana	FALSE
cell_65614	PW040-712	PW040	712	69	M	right temporal	Glioblastoma, WHO Grade IV	0.2 uM panobinostat	panobinostat	PW040-panobinostat	Tumor cells	tumor	0.514464	0.977204	0.596479	1.173	ENSG00000135363	-0.0186284	LMO2	ENSG00000135363	11	33714	-	ensembl_havana	FALSE
cell_32598	PW032-702	PW032	702	61	M	left frontal	Glioblastoma, WHO Grade IV	vehicle (DMSO)	ctrl	PW032-ctrl	Tumor cells	tumor	0.644078	1.37907	1.34774	-0.778085	ENSG00000135363	-0.0514849	LMO2	ENSG00000135363	11	33714	-	ensembl_havana	FALSE
cell_5244	PW030-701	PW030	701	65	M	right parietal	Glioblastoma, WHO Grade IV	vehicle (DMSO)	ctrl	PW030-ctrl	Tumor cells	tumor	0.59381	1.15529	-0.451972	2.97999	ENSG00000135363	-0.0590437	LMO2	ENSG00000135363	11	33714	-	ensembl_havana	FALSE
cell_29489	PW030-704	PW030	704	65	M	right parietal	Glioblastoma, WHO Grade IV	0.2 uM panobinostat	panobinostat	PW030-panobinostat	Tumor cells	tumor	0.539133	1.58274	0.664711	0.820436	ENSG00000135363	-0.0596163	LMO2	ENSG00000135363	11	33714	-	ensembl_havana	FALSE
cell_12862	PW030-701	PW030	701	65	M	right parietal	Glioblastoma, WHO Grade IV	vehicle (DMSO)	ctrl	PW030-ctrl	Tumor cells	microenvironment	0.725041	0.978121	-5.74464	-0.76678	ENSG00000135363	0.0776906	LMO2	ENSG00000135363	11	33714	-	ensembl_havana	FALSE
cell_8060	PW030-701	PW030	701	65	M	right parietal	Glioblastoma, WHO Grade IV	vehicle (DMSO)	ctrl	PW030-ctrl	Tumor cells	tumor	0.52787	1.38908	0.93754	3.44224	ENSG00000135363	0.0227704	LMO2	ENSG00000135363	11	33714	-	ensembl_havana	FALSE
cell_62029	PW040-705	PW040	705	69	M	right temporal	Glioblastoma, WHO Grade IV	vehicle (DMSO)	ctrl	PW040-ctrl	Tumor cells	tumor	0.459799	1.24973	0.199058	3.28554	ENSG00000135363	0.133353	LMO2	ENSG00000135363	11	33714	-	ensembl_havana	FALSE
cell_27701	PW030-704	PW030	704	65	M	right parietal	Glioblastoma, WHO Grade IV	0.2 uM panobinostat	panobinostat	PW030-panobinostat	Tumor cells	tumor	0.562887	1.24091	1.06416	3.6793	ENSG00000135363	0.0229521	LMO2	ENSG00000135363	11	33714	-	ensembl_havana	FALSE
cell_77924	PW034-702	PW034	702	68	F	left parieto-occipital	Glioblastoma, WHO Grade IV	vehicle (DMSO)	ctrl	PW034-ctrl	Tumor cells	tumor	0.472224	1.37365	-1.74485	-0.122253	ENSG00000135363	0.105136	LMO2	ENSG00000135363	11	33714	-	ensembl_havana	FALSE
cell_74499	PW034-702	PW034	702	68	F	left parieto-occipital	Glioblastoma, WHO Grade IV	vehicle (DMSO)	ctrl	PW034-ctrl	Tumor cells	tumor	0.52985	1.23915	-1.71485	-0.107462	ENSG00000135363	0.209673	LMO2	ENSG00000135363	11	33714	-	ensembl_havana	FALSE
cell_64935	PW040-711	PW040	711	69	M	right temporal	Glioblastoma, WHO Grade IV	vehicle (DMSO)	ctrl	PW040-ctrl	Tumor cells	tumor	0.583554	1.01938	3.16276	1.85826	ENSG00000135363	-0.0267988	LMO2	ENSG00000135363	11	33714	-	ensembl_havana	FALSE
cell_25596	PW030-704	PW030	704	65	M	right parietal	Glioblastoma, WHO Grade IV	0.2 uM panobinostat	panobinostat	PW030-panobinostat	Tumor cells	tumor	0.500558	1.35274	1.08068	3.51279	ENSG00000135363	-0.0526354	LMO2	ENSG00000135363	11	33714	-	ensembl_havana	FALSE
cell_32702	PW032-702	PW032	702	61	M	left frontal	Glioblastoma, WHO Grade IV	vehicle (DMSO)	ctrl	PW032-ctrl	Tumor cells	tumor	0.406928	1.42932	1.84019	-1.25275	ENSG00000135363	-0.123774	LMO2	ENSG00000135363	11	33714	-	ensembl_havana	FALSE
cell_19546	PW030-702	PW030	702	65	M	right parietal	Glioblastoma, WHO Grade IV	vehicle (DMSO)	ctrl	PW030-ctrl	Tumor cells	tumor	0.576878	1.25759	1.47431	2.95858	ENSG00000135363	-0.0409744	LMO2	ENSG00000135363	11	33714	-	ensembl_havana	FALSE
cell_17318	PW030-702	PW030	702	65	M	right parietal	Glioblastoma, WHO Grade IV	vehicle (DMSO)	ctrl	PW030-ctrl	Tumor cells	tumor	0.427517	1.06534	3.64711	3.16964	ENSG00000135363	-0.0650219	LMO2	ENSG00000135363	11	33714	-	ensembl_havana	TRUE
cell_35821	PW032-705	PW032	705	61	M	left frontal	Glioblastoma, WHO Grade IV	vehicle (DMSO)	ctrl	PW032-ctrl	Tumor cells	tumor	0.441174	1.08554	2.05871	2.69989	ENSG00000135363	-0.12023	LMO2	ENSG00000135363	11	33714	-	ensembl_havana	FALSE
cell_54974	PW036-705	PW036	705	56	M	right temporal	Glioblastoma, WHO Grade IV	0.2 uM panobinostat	panobinostat	PW036-panobinostat	Tumor cells	tumor	0.783389	1.65483	2.21382	4.25904	ENSG00000135363	0.0529939	LMO2	ENSG00000135363	11	33714	-	ensembl_havana	FALSE
cell_44906	PW036-702	PW036	702	56	M	right temporal	Glioblastoma, WHO Grade IV	vehicle (DMSO)	ctrl	PW036-ctrl	Tumor cells	microenvironment	0.834555	1.25298	3.09263	1.10919	ENSG00000135363	-0.0337893	LMO2	ENSG00000135363	11	33714	-	ensembl_havana	FALSE
cell_73712	PW034-702	PW034	702	68	F	left parieto-occipital	Glioblastoma, WHO Grade IV	vehicle (DMSO)	ctrl	PW034-ctrl	Tumor cells	tumor	0.501801	1.45206	3.21878	2.18841	ENSG00000135363	0.122986	LMO2	ENSG00000135363	11	33714	-	ensembl_havana	FALSE
cell_6696	PW030-701	PW030	701	65	M	right parietal	Glioblastoma, WHO Grade IV	vehicle (DMSO)	ctrl	PW030-ctrl	Tumor cells	tumor	0.826041	1.23567	0.555123	3.84059	ENSG00000135363	-0.157386	LMO2	ENSG00000135363	11	33714	-	ensembl_havana	FALSE
cell_77357	PW034-702	PW034	702	68	F	left parieto-occipital	Glioblastoma, WHO Grade IV	vehicle (DMSO)	ctrl	PW034-ctrl	Tumor cells	tumor	0.588964	1.36972	3.26889	2.28123	ENSG00000135363	-0.00449741	LMO2	ENSG00000135363	11	33714	-	ensembl_havana	FALSE
cell_28677	PW030-704	PW030	704	65	M	right parietal	Glioblastoma, WHO Grade IV	0.2 uM panobinostat	panobinostat	PW030-panobinostat	Tumor cells	tumor	0.457324	1.39775	2.95304	3.96677	ENSG00000135363	-0.182247	LMO2	ENSG00000135363	11	33714	-	ensembl_havana	FALSE
cell_11380	PW030-701	PW030	701	65	M	right parietal	Glioblastoma, WHO Grade IV	vehicle (DMSO)	ctrl	PW030-ctrl	Tumor cells	tumor	0.648049	1.33782	1.19749	-1.05844	ENSG00000135363	-0.00443353	LMO2	ENSG00000135363	11	33714	-	ensembl_havana	FALSE
cell_8635	PW030-701	PW030	701	65	M	right parietal	Glioblastoma, WHO Grade IV	vehicle (DMSO)	ctrl	PW030-ctrl	Tumor cells	tumor	0.514376	1.35725	0.644833	3.90949	ENSG00000135363	0.0149128	LMO2	ENSG00000135363	11	33714	-	ensembl_havana	FALSE
cell_43643	PW036-702	PW036	702	56	M	right temporal	Glioblastoma, WHO Grade IV	vehicle (DMSO)	ctrl	PW036-ctrl	Tumor cells	tumor	0.72388	1.60434	-0.0924286	1.6453	ENSG00000135363	0.0761045	LMO2	ENSG00000135363	11	33714	-	ensembl_havana	FALSE
cell_21547	PW030-702	PW030	702	65	M	right parietal	Glioblastoma, WHO Grade IV	vehicle (DMSO)	ctrl	PW030-ctrl	Tumor cells	tumor	0.693856	1.7214	0.75428	3.49529	ENSG00000135363	-0.11712	LMO2	ENSG00000135363	11	33714	-	ensembl_havana	FALSE
cell_55105	PW036-705	PW036	705	56	M	right temporal	Glioblastoma, WHO Grade IV	0.2 uM panobinostat	panobinostat	PW036-panobinostat	Tumor cells	tumor	0.571979	1.4658	1.16137	1.79417	ENSG00000135363	-0.00810933	LMO2	ENSG00000135363	11	33714	-	ensembl_havana	FALSE
cell_66028	PW040-712	PW040	712	69	M	right temporal	Glioblastoma, WHO Grade IV	0.2 uM panobinostat	panobinostat	PW040-panobinostat	Tumor cells	tumor	0.401073	1.00862	1.23435	0.928409	ENSG00000135363	-0.200909	LMO2	ENSG00000135363	11	33714	-	ensembl_havana	FALSE
cell_92789	PW034-705	PW034	705	68	F	left parieto-occipital	Glioblastoma, WHO Grade IV	0.2 uM panobinostat	panobinostat	PW034-panobinostat	Tumor cells	tumor	0.587533	1.11686	3.10284	-1.01579	ENSG00000135363	-0.00627424	LMO2	ENSG00000135363	11	33714	-	ensembl_havana	FALSE
cell_42417	PW036-701	PW036	701	56	M	right temporal	Glioblastoma, WHO Grade IV	vehicle (DMSO)	ctrl	PW036-ctrl	Tumor cells	tumor	0.582643	1.39065	2.00921	4.12495	ENSG00000135363	0.0322975	LMO2	ENSG00000135363	11	33714	-	ensembl_havana	FALSE
cell_70246	PW034-701	PW034	701	68	F	left parieto-occipital	Glioblastoma, WHO Grade IV	vehicle (DMSO)	ctrl	PW034-ctrl	Tumor cells	tumor	0.424981	1.97797	4.67465	1.44247	ENSG00000135363	-0.0817051	LMO2	ENSG00000135363	11	33714	-	ensembl_havana	FALSE
cell_16680	PW030-701	PW030	701	65	M	right parietal	Glioblastoma, WHO Grade IV	vehicle (DMSO)	ctrl	PW030-ctrl	Tumor cells	tumor	0.453191	1.58762	1.28265	-1.09724	ENSG00000135363	0.00946774	LMO2	ENSG00000135363	11	33714	-	ensembl_havana	TRUE
cell_19300	PW030-702	PW030	702	65	M	right parietal	Glioblastoma, WHO Grade IV	vehicle (DMSO)	ctrl	PW030-ctrl	Tumor cells	tumor	0.54992	1.21182	2.58005	4.46519	ENSG00000135363	-0.0427777	LMO2	ENSG00000135363	11	33714	-	ensembl_havana	FALSE
cell_56142	PW036-705	PW036	705	56	M	right temporal	Glioblastoma, WHO Grade IV	0.2 uM panobinostat	panobinostat	PW036-panobinostat	Tumor cells	tumor	0.533922	1.48871	2.60706	-1.91776	ENSG00000135363	0.0871411	LMO2	ENSG00000135363	11	33714	-	ensembl_havana	FALSE
cell_66319	PW040-712	PW040	712	69	M	right temporal	Glioblastoma, WHO Grade IV	0.2 uM panobinostat	panobinostat	PW040-panobinostat	Tumor cells	microenvironment	0.521401	0.770585	1.27829	3.34379	ENSG00000135363	-0.00739522	LMO2	ENSG00000135363	11	33714	-	ensembl_havana	FALSE
cell_19126	PW030-702	PW030	702	65	M	right parietal	Glioblastoma, WHO Grade IV	vehicle (DMSO)	ctrl	PW030-ctrl	Tumor cells	tumor	0.521404	1.55402	0.725324	3.66961	ENSG00000135363	-0.0659004	LMO2	ENSG00000135363	11	33714	-	ensembl_havana	FALSE
cell_75595	PW034-702	PW034	702	68	F	left parieto-occipital	Glioblastoma, WHO Grade IV	vehicle (DMSO)	ctrl	PW034-ctrl	Tumor cells	tumor	0.427052	2.23013	4.77444	1.26037	ENSG00000135363	0.0523203	LMO2	ENSG00000135363	11	33714	-	ensembl_havana	TRUE
cell_10251	PW030-701	PW030	701	65	M	right parietal	Glioblastoma, WHO Grade IV	vehicle (DMSO)	ctrl	PW030-ctrl	Tumor cells	tumor	0.715244	1.52128	0.523293	1.05011	ENSG00000135363	-0.181126	LMO2	ENSG00000135363	11	33714	-	ensembl_havana	TRUE
cell_60916	PW040-703	PW040	703	69	M	right temporal	Glioblastoma, WHO Grade IV	vehicle (DMSO)	ctrl	PW040-ctrl	Tumor cells	tumor	0.386778	0.920616	1.83504	0.688693	ENSG00000135363	-0.242424	LMO2	ENSG00000135363	11	33714	-	ensembl_havana	FALSE
cell_75237	PW034-702	PW034	702	68	F	left parieto-occipital	Glioblastoma, WHO Grade IV	vehicle (DMSO)	ctrl	PW034-ctrl	Tumor cells	tumor	0.537961	1.56151	2.51461	1.21648	ENSG00000135363	0.0562963	LMO2	ENSG00000135363	11	33714	-	ensembl_havana	FALSE
cell_72856	PW034-702	PW034	702	68	F	left parieto-occipital	Glioblastoma, WHO Grade IV	vehicle (DMSO)	ctrl	PW034-ctrl	Tumor cells	tumor	0.372565	1.58163	2.81095	2.58206	ENSG00000135363	0.167194	LMO2	ENSG00000135363	11	33714	-	ensembl_havana	FALSE
cell_17084	PW030-701	PW030	701	65	M	right parietal	Glioblastoma, WHO Grade IV	vehicle (DMSO)	ctrl	PW030-ctrl	Tumor cells	tumor	0.608888	1.46582	-0.341139	1.76336	ENSG00000135363	-0.108427	LMO2	ENSG00000135363	11	33714	-	ensembl_havana	TRUE
cell_42610	PW036-701	PW036	701	56	M	right temporal	Glioblastoma, WHO Grade IV	vehicle (DMSO)	ctrl	PW036-ctrl	Tumor cells	tumor	0.58992	1.56921	2.72817	3.73311	ENSG00000135363	0.171973	LMO2	ENSG00000135363	11	33714	-	ensembl_havana	FALSE
cell_74041	PW034-702	PW034	702	68	F	left parieto-occipital	Glioblastoma, WHO Grade IV	vehicle (DMSO)	ctrl	PW034-ctrl	Tumor cells	tumor	0.618076	1.26654	4.01515	3.40211	ENSG00000135363	0.261581	LMO2	ENSG00000135363	11	33714	-	ensembl_havana	FALSE
cell_72011	PW034-701	PW034	701	68	F	left parieto-occipital	Glioblastoma, WHO Grade IV	vehicle (DMSO)	ctrl	PW034-ctrl	Tumor cells	tumor	0.259754	2.88591	2.55794	-2.14058	ENSG00000135363	-0.142907	LMO2	ENSG00000135363	11	33714	-	ensembl_havana	TRUE
cell_14473	PW030-701	PW030	701	65	M	right parietal	Glioblastoma, WHO Grade IV	vehicle (DMSO)	ctrl	PW030-ctrl	Tumor cells	microenvironment	0.699084	1.07191	-6.12237	-1.0987	ENSG00000135363	0.0962616	LMO2	ENSG00000135363	11	33714	-	ensembl_havana	FALSE
cell_17488	PW030-702	PW030	702	65	M	right parietal	Glioblastoma, WHO Grade IV	vehicle (DMSO)	ctrl	PW030-ctrl	Tumor cells	tumor	0.583498	1.22971	2.22818	4.54242	ENSG00000135363	-0.122258	LMO2	ENSG00000135363	11	33714	-	ensembl_havana	FALSE
cell_63591	PW040-705	PW040	705	69	M	right temporal	Glioblastoma, WHO Grade IV	vehicle (DMSO)	ctrl	PW040-ctrl	Tumor cells	microenvironment	0.827608	0.971991	1.56931	4.09017	ENSG00000135363	-0.0841793	LMO2	ENSG00000135363	11	33714	-	ensembl_havana	FALSE
cell_12639	PW030-701	PW030	701	65	M	right parietal	Glioblastoma, WHO Grade IV	vehicle (DMSO)	ctrl	PW030-ctrl	Tumor cells	tumor	0.513237	1.55018	0.231303	1.95217	ENSG00000135363	-0.0864934	LMO2	ENSG00000135363	11	33714	-	ensembl_havana	TRUE
cell_22556	PW030-702	PW030	702	65	M	right parietal	Glioblastoma, WHO Grade IV	vehicle (DMSO)	ctrl	PW030-ctrl	Tumor cells	microenvironment	0.972803	1.53741	-0.157524	3.73061	ENSG00000135363	-0.114146	LMO2	ENSG00000135363	11	33714	-	ensembl_havana	FALSE
cell_74124	PW034-702	PW034	702	68	F	left parieto-occipital	Glioblastoma, WHO Grade IV	vehicle (DMSO)	ctrl	PW034-ctrl	Tumor cells	tumor	0.515326	1.54739	2.92482	1.1123	ENSG00000135363	0.0630761	LMO2	ENSG00000135363	11	33714	-	ensembl_havana	TRUE
cell_35802	PW032-705	PW032	705	61	M	left frontal	Glioblastoma, WHO Grade IV	vehicle (DMSO)	ctrl	PW032-ctrl	Tumor cells	tumor	0.46354	1.35323	3.68831	1.93731	ENSG00000135363	-0.107986	LMO2	ENSG00000135363	11	33714	-	ensembl_havana	TRUE
cell_8175	PW030-701	PW030	701	65	M	right parietal	Glioblastoma, WHO Grade IV	vehicle (DMSO)	ctrl	PW030-ctrl	Tumor cells	tumor	0.595018	1.1092	2.44656	3.95731	ENSG00000135363	0.241195	LMO2	ENSG00000135363	11	33714	-	ensembl_havana	FALSE
cell_58295	PW040-701	PW040	701	69	M	right temporal	Glioblastoma, WHO Grade IV	vehicle (DMSO)	ctrl	PW040-ctrl	Tumor cells	tumor	0.404592	1.13449	-0.151642	3.08155	ENSG00000135363	-0.0759642	LMO2	ENSG00000135363	11	33714	-	ensembl_havana	FALSE
cell_70618	PW034-701	PW034	701	68	F	left parieto-occipital	Glioblastoma, WHO Grade IV	vehicle (DMSO)	ctrl	PW034-ctrl	Tumor cells	tumor	0.556611	1.15663	1.98629	3.72054	ENSG00000135363	-0.00877013	LMO2	ENSG00000135363	11	33714	-	ensembl_havana	FALSE
cell_42946	PW036-701	PW036	701	56	M	right temporal	Glioblastoma, WHO Grade IV	vehicle (DMSO)	ctrl	PW036-ctrl	Tumor cells	tumor	0.736941	2.18373	4.2388	2.91201	ENSG00000135363	0.300986	LMO2	ENSG00000135363	11	33714	-	ensembl_havana	TRUE
cell_93375	PW034-705	PW034	705	68	F	left parieto-occipital	Glioblastoma, WHO Grade IV	0.2 uM panobinostat	panobinostat	PW034-panobinostat	Tumor cells	tumor	0.425381	1.09991	2.43807	4.75142	ENSG00000135363	0.00403048	LMO2	ENSG00000135363	11	33714	-	ensembl_havana	FALSE
cell_40098	PW036-701	PW036	701	56	M	right temporal	Glioblastoma, WHO Grade IV	vehicle (DMSO)	ctrl	PW036-ctrl	Tumor cells	tumor	0.502376	1.41747	4.21766	3.75265	ENSG00000135363	0.18527	LMO2	ENSG00000135363	11	33714	-	ensembl_havana	FALSE
cell_8418	PW030-701	PW030	701	65	M	right parietal	Glioblastoma, WHO Grade IV	vehicle (DMSO)	ctrl	PW030-ctrl	Tumor cells	tumor	0.523887	1.32998	1.74172	1.3364	ENSG00000135363	0.138785	LMO2	ENSG00000135363	11	33714	-	ensembl_havana	FALSE
cell_10114	PW030-701	PW030	701	65	M	right parietal	Glioblastoma, WHO Grade IV	vehicle (DMSO)	ctrl	PW030-ctrl	Tumor cells	microenvironment	0.83529	1.13307	-6.45669	-1.09842	ENSG00000135363	-0.0362676	LMO2	ENSG00000135363	11	33714	-	ensembl_havana	FALSE
cell_68649	PW034-701	PW034	701	68	F	left parieto-occipital	Glioblastoma, WHO Grade IV	vehicle (DMSO)	ctrl	PW034-ctrl	Tumor cells	tumor	0.477967	2.17253	2.63306	4.82534	ENSG00000135363	-0.0355142	LMO2	ENSG00000135363	11	33714	-	ensembl_havana	FALSE
cell_55819	PW036-705	PW036	705	56	M	right temporal	Glioblastoma, WHO Grade IV	0.2 uM panobinostat	panobinostat	PW036-panobinostat	Tumor cells	tumor	0.217708	1.12585	5.01114	1.12365	ENSG00000135363	-0.106468	LMO2	ENSG00000135363	11	33714	-	ensembl_havana	TRUE
cell_29970	PW030-704	PW030	704	65	M	right parietal	Glioblastoma, WHO Grade IV	0.2 uM panobinostat	panobinostat	PW030-panobinostat	Tumor cells	tumor	0.430477	1.38686	1.35989	-1.15324	ENSG00000135363	-0.105796	LMO2	ENSG00000135363	11	33714	-	ensembl_havana	TRUE
cell_41142	PW036-701	PW036	701	56	M	right temporal	Glioblastoma, WHO Grade IV	vehicle (DMSO)	ctrl	PW036-ctrl	Tumor cells	tumor	0.630467	1.10433	3.03737	-0.11026	ENSG00000135363	0.134299	LMO2	ENSG00000135363	11	33714	-	ensembl_havana	FALSE
cell_76959	PW034-702	PW034	702	68	F	left parieto-occipital	Glioblastoma, WHO Grade IV	vehicle (DMSO)	ctrl	PW034-ctrl	Tumor cells	tumor	0.536351	2.04	3.27676	0.968431	ENSG00000135363	-0.0649766	LMO2	ENSG00000135363	11	33714	-	ensembl_havana	TRUE
cell_29415	PW030-704	PW030	704	65	M	right parietal	Glioblastoma, WHO Grade IV	0.2 uM panobinostat	panobinostat	PW030-panobinostat	Tumor cells	tumor	0.454456	1.7545	0.438397	1.04725	ENSG00000135363	-0.278332	LMO2	ENSG00000135363	11	33714	-	ensembl_havana	FALSE
cell_21091	PW030-702	PW030	702	65	M	right parietal	Glioblastoma, WHO Grade IV	vehicle (DMSO)	ctrl	PW030-ctrl	Tumor cells	tumor	0.695525	1.70435	1.42039	2.27475	ENSG00000135363	-0.135938	LMO2	ENSG00000135363	11	33714	-	ensembl_havana	FALSE
cell_44912	PW036-702	PW036	702	56	M	right temporal	Glioblastoma, WHO Grade IV	vehicle (DMSO)	ctrl	PW036-ctrl	Tumor cells	tumor	0.52079	1.40497	1.98971	1.78114	ENSG00000135363	-0.181765	LMO2	ENSG00000135363	11	33714	-	ensembl_havana	FALSE
cell_67946	PW034-701	PW034	701	68	F	left parieto-occipital	Glioblastoma, WHO Grade IV	vehicle (DMSO)	ctrl	PW034-ctrl	Tumor cells	tumor	0.520088	1.85746	3.21788	-1.03972	ENSG00000135363	0.0456495	LMO2	ENSG00000135363	11	33714	-	ensembl_havana	FALSE
cell_65325	PW040-712	PW040	712	69	M	right temporal	Glioblastoma, WHO Grade IV	0.2 uM panobinostat	panobinostat	PW040-panobinostat	Tumor cells	microenvironment	0.513531	0.78642	0.472149	2.21603	ENSG00000135363	0.022125	LMO2	ENSG00000135363	11	33714	-	ensembl_havana	FALSE
cell_19412	PW030-702	PW030	702	65	M	right parietal	Glioblastoma, WHO Grade IV	vehicle (DMSO)	ctrl	PW030-ctrl	Tumor cells	tumor	0.52954	1.07783	2.07184	1.16365	ENSG00000135363	0.205142	LMO2	ENSG00000135363	11	33714	-	ensembl_havana	FALSE
cell_78387	PW034-702	PW034	702	68	F	left parieto-occipital	Glioblastoma, WHO Grade IV	vehicle (DMSO)	ctrl	PW034-ctrl	Tumor cells	microenvironment	0.614995	0.960269	-1.74016	-0.146351	ENSG00000135363	0.104503	LMO2	ENSG00000135363	11	33714	-	ensembl_havana	TRUE
cell_57677	PW040-701	PW040	701	69	M	right temporal	Glioblastoma, WHO Grade IV	vehicle (DMSO)	ctrl	PW040-ctrl	Tumor cells	tumor	0.442585	1.33903	2.11375	-0.864511	ENSG00000135363	-0.083542	LMO2	ENSG00000135363	11	33714	-	ensembl_havana	FALSE
cell_43490	PW036-701	PW036	701	56	M	right temporal	Glioblastoma, WHO Grade IV	vehicle (DMSO)	ctrl	PW036-ctrl	Tumor cells	tumor	0.654599	1.64856	4.87071	0.842309	ENSG00000135363	0.0580857	LMO2	ENSG00000135363	11	33714	-	ensembl_havana	TRUE
cell_65133	PW040-712	PW040	712	69	M	right temporal	Glioblastoma, WHO Grade IV	0.2 uM panobinostat	panobinostat	PW040-panobinostat	Tumor cells	tumor	0.46424	0.947914	3.31634	3.46684	ENSG00000135363	-0.0966438	LMO2	ENSG00000135363	11	33714	-	ensembl_havana	FALSE
cell_71617	PW034-701	PW034	701	68	F	left parieto-occipital	Glioblastoma, WHO Grade IV	vehicle (DMSO)	ctrl	PW034-ctrl	Tumor cells	tumor	0.963047	2.09138	4.96576	1.59299	ENSG00000135363	-0.0520238	LMO2	ENSG00000135363	11	33714	-	ensembl_havana	TRUE
cell_7836	PW030-701	PW030	701	65	M	right parietal	Glioblastoma, WHO Grade IV	vehicle (DMSO)	ctrl	PW030-ctrl	Tumor cells	tumor	0.661662	1.63233	0.355381	4.12386	ENSG00000135363	0.014578	LMO2	ENSG00000135363	11	33714	-	ensembl_havana	FALSE
cell_18237	PW030-702	PW030	702	65	M	right parietal	Glioblastoma, WHO Grade IV	vehicle (DMSO)	ctrl	PW030-ctrl	Tumor cells	tumor	0.641656	1.31316	1.36309	1.85775	ENSG00000135363	-0.302435	LMO2	ENSG00000135363	11	33714	-	ensembl_havana	TRUE
cell_61980	PW040-705	PW040	705	69	M	right temporal	Glioblastoma, WHO Grade IV	vehicle (DMSO)	ctrl	PW040-ctrl	Tumor cells	tumor	0.450249	0.922498	0.938562	2.85867	ENSG00000135363	0.0748239	LMO2	ENSG00000135363	11	33714	-	ensembl_havana	FALSE
cell_6595	PW030-701	PW030	701	65	M	right parietal	Glioblastoma, WHO Grade IV	vehicle (DMSO)	ctrl	PW030-ctrl	Tumor cells	tumor	0.569666	1.2751	1.74858	3.04251	ENSG00000135363	0.0305681	LMO2	ENSG00000135363	11	33714	-	ensembl_havana	FALSE
cell_65477	PW040-712	PW040	712	69	M	right temporal	Glioblastoma, WHO Grade IV	0.2 uM panobinostat	panobinostat	PW040-panobinostat	Tumor cells	tumor	0.28664	0.878637	1.31963	4.5647	ENSG00000135363	0.032369	LMO2	ENSG00000135363	11	33714	-	ensembl_havana	FALSE
cell_55799	PW036-705	PW036	705	56	M	right temporal	Glioblastoma, WHO Grade IV	0.2 uM panobinostat	panobinostat	PW036-panobinostat	Tumor cells	tumor	0.591328	1.79897	1.58029	1.87807	ENSG00000135363	-0.0437291	LMO2	ENSG00000135363	11	33714	-	ensembl_havana	FALSE
cell_44157	PW036-702	PW036	702	56	M	right temporal	Glioblastoma, WHO Grade IV	vehicle (DMSO)	ctrl	PW036-ctrl	Tumor cells	tumor	0.459748	1.60873	2.31281	1.86424	ENSG00000135363	-0.127345	LMO2	ENSG00000135363	11	33714	-	ensembl_havana	FALSE
cell_32274	PW032-702	PW032	702	61	M	left frontal	Glioblastoma, WHO Grade IV	vehicle (DMSO)	ctrl	PW032-ctrl	Tumor cells	tumor	0.538015	1.02347	1.7433	3.35632	ENSG00000135363	-0.068805	LMO2	ENSG00000135363	11	33714	-	ensembl_havana	FALSE
cell_34779	PW032-705	PW032	705	61	M	left frontal	Glioblastoma, WHO Grade IV	vehicle (DMSO)	ctrl	PW032-ctrl	Tumor cells	microenvironment	0.765271	1.20118	1.48091	0.647333	ENSG00000135363	0.12972	LMO2	ENSG00000135363	11	33714	-	ensembl_havana	FALSE
cell_69646	PW034-701	PW034	701	68	F	left parieto-occipital	Glioblastoma, WHO Grade IV	vehicle (DMSO)	ctrl	PW034-ctrl	Tumor cells	tumor	0.503061	1.74615	2.66956	3.72607	ENSG00000135363	-0.0179468	LMO2	ENSG00000135363	11	33714	-	ensembl_havana	FALSE
cell_37780	PW032-711	PW032	711	61	M	left frontal	Glioblastoma, WHO Grade IV	0.2 uM panobinostat	panobinostat	PW032-panobinostat	Tumor cells	tumor	0.649168	1.69824	1.65477	0.457495	ENSG00000135363	-0.0836077	LMO2	ENSG00000135363	11	33714	-	ensembl_havana	TRUE
cell_17546	PW030-702	PW030	702	65	M	right parietal	Glioblastoma, WHO Grade IV	vehicle (DMSO)	ctrl	PW030-ctrl	Tumor cells	tumor	0.605935	1.19919	1.69561	3.55928	ENSG00000135363	-0.10957	LMO2	ENSG00000135363	11	33714	-	ensembl_havana	FALSE
cell_29841	PW030-704	PW030	704	65	M	right parietal	Glioblastoma, WHO Grade IV	0.2 uM panobinostat	panobinostat	PW030-panobinostat	Tumor cells	tumor	0.554044	1.56834	1.43549	-1.12447	ENSG00000135363	-0.0443303	LMO2	ENSG00000135363	11	33714	-	ensembl_havana	FALSE
cell_12420	PW030-701	PW030	701	65	M	right parietal	Glioblastoma, WHO Grade IV	vehicle (DMSO)	ctrl	PW030-ctrl	Tumor cells	tumor	0.541084	1.20442	-0.0770013	2.35213	ENSG00000135363	0.105573	LMO2	ENSG00000135363	11	33714	-	ensembl_havana	FALSE
cell_55127	PW036-705	PW036	705	56	M	right temporal	Glioblastoma, WHO Grade IV	0.2 uM panobinostat	panobinostat	PW036-panobinostat	Tumor cells	tumor	0.638075	1.58563	3.74721	3.71908	ENSG00000135363	-0.0149269	LMO2	ENSG00000135363	11	33714	-	ensembl_havana	FALSE
cell_39283	PW036-701	PW036	701	56	M	right temporal	Glioblastoma, WHO Grade IV	vehicle (DMSO)	ctrl	PW036-ctrl	Tumor cells	tumor	0.506942	1.33478	4.28349	3.77519	ENSG00000135363	0.279415	LMO2	ENSG00000135363	11	33714	-	ensembl_havana	FALSE
cell_74309	PW034-702	PW034	702	68	F	left parieto-occipital	Glioblastoma, WHO Grade IV	vehicle (DMSO)	ctrl	PW034-ctrl	Tumor cells	tumor	0.485892	1.41018	2.54304	1.55562	ENSG00000135363	0.00134808	LMO2	ENSG00000135363	11	33714	-	ensembl_havana	FALSE
cell_58695	PW040-701	PW040	701	69	M	right temporal	Glioblastoma, WHO Grade IV	vehicle (DMSO)	ctrl	PW040-ctrl	Tumor cells	microenvironment	0.297747	0.739317	-0.32703	3.44768	ENSG00000135363	-0.114918	LMO2	ENSG00000135363	11	33714	-	ensembl_havana	FALSE
cell_47915	PW036-702	PW036	702	56	M	right temporal	Glioblastoma, WHO Grade IV	vehicle (DMSO)	ctrl	PW036-ctrl	Tumor cells	tumor	0.423737	1.87964	3.72949	1.54038	ENSG00000135363	-0.182084	LMO2	ENSG00000135363	11	33714	-	ensembl_havana	TRUE
cell_6164	PW030-701	PW030	701	65	M	right parietal	Glioblastoma, WHO Grade IV	vehicle (DMSO)	ctrl	PW030-ctrl	Tumor cells	tumor	0.778875	1.26606	0.666397	0.774363	ENSG00000135363	-0.0241766	LMO2	ENSG00000135363	11	33714	-	ensembl_havana	FALSE
cell_7787	PW030-701	PW030	701	65	M	right parietal	Glioblastoma, WHO Grade IV	vehicle (DMSO)	ctrl	PW030-ctrl	Tumor cells	tumor	0.696048	1.36096	0.971044	2.66781	ENSG00000135363	0.0564843	LMO2	ENSG00000135363	11	33714	-	ensembl_havana	FALSE
cell_15323	PW030-701	PW030	701	65	M	right parietal	Glioblastoma, WHO Grade IV	vehicle (DMSO)	ctrl	PW030-ctrl	Tumor cells	tumor	0.485791	1.07258	-5.68913	-0.487004	ENSG00000135363	-0.0354285	LMO2	ENSG00000135363	11	33714	-	ensembl_havana	FALSE
cell_5820	PW030-701	PW030	701	65	M	right parietal	Glioblastoma, WHO Grade IV	vehicle (DMSO)	ctrl	PW030-ctrl	Tumor cells	tumor	0.690974	1.77451	0.561203	0.757354	ENSG00000135363	-0.0187754	LMO2	ENSG00000135363	11	33714	-	ensembl_havana	FALSE
cell_27704	PW030-704	PW030	704	65	M	right parietal	Glioblastoma, WHO Grade IV	0.2 uM panobinostat	panobinostat	PW030-panobinostat	Tumor cells	tumor	0.535091	1.47639	0.188615	1.01682	ENSG00000135363	0.0320559	LMO2	ENSG00000135363	11	33714	-	ensembl_havana	FALSE
cell_68547	PW034-701	PW034	701	68	F	left parieto-occipital	Glioblastoma, WHO Grade IV	vehicle (DMSO)	ctrl	PW034-ctrl	Tumor cells	tumor	0.445749	1.17997	2.52477	5.30054	ENSG00000135363	0.00892278	LMO2	ENSG00000135363	11	33714	-	ensembl_havana	FALSE
cell_66913	PW034-701	PW034	701	68	F	left parieto-occipital	Glioblastoma, WHO Grade IV	vehicle (DMSO)	ctrl	PW034-ctrl	Tumor cells	tumor	0.505609	1.63622	1.89542	5.08204	ENSG00000135363	-0.160251	LMO2	ENSG00000135363	11	33714	-	ensembl_havana	FALSE
cell_6270	PW030-701	PW030	701	65	M	right parietal	Glioblastoma, WHO Grade IV	vehicle (DMSO)	ctrl	PW030-ctrl	Tumor cells	tumor	0.605531	1.56383	0.473207	3.84783	ENSG00000135363	0.0904547	LMO2	ENSG00000135363	11	33714	-	ensembl_havana	FALSE
cell_67305	PW034-701	PW034	701	68	F	left parieto-occipital	Glioblastoma, WHO Grade IV	vehicle (DMSO)	ctrl	PW034-ctrl	Tumor cells	tumor	0.384712	1.31271	4.14407	1.98257	ENSG00000135363	-0.10046	LMO2	ENSG00000135363	11	33714	-	ensembl_havana	FALSE
cell_73752	PW034-702	PW034	702	68	F	left parieto-occipital	Glioblastoma, WHO Grade IV	vehicle (DMSO)	ctrl	PW034-ctrl	Tumor cells	tumor	0.643916	1.39141	1.28889	2.36767	ENSG00000135363	0.104153	LMO2	ENSG00000135363	11	33714	-	ensembl_havana	FALSE
cell_34891	PW032-705	PW032	705	61	M	left frontal	Glioblastoma, WHO Grade IV	vehicle (DMSO)	ctrl	PW032-ctrl	Tumor cells	tumor	0.53013	1.36293	1.06886	5.15246	ENSG00000135363	0.0487601	LMO2	ENSG00000135363	11	33714	-	ensembl_havana	FALSE
cell_63810	PW040-707	PW040	707	69	M	right temporal	Glioblastoma, WHO Grade IV	vehicle (DMSO)	ctrl	PW040-ctrl	Tumor cells	tumor	0.492354	1.16524	0.571815	2.84098	ENSG00000135363	0.13515	LMO2	ENSG00000135363	11	33714	-	ensembl_havana	FALSE
cell_65890	PW040-712	PW040	712	69	M	right temporal	Glioblastoma, WHO Grade IV	0.2 uM panobinostat	panobinostat	PW040-panobinostat	Tumor cells	tumor	0.554338	1.02526	2.27112	1.00798	ENSG00000135363	0.0365312	LMO2	ENSG00000135363	11	33714	-	ensembl_havana	TRUE
cell_66829	PW034-701	PW034	701	68	F	left parieto-occipital	Glioblastoma, WHO Grade IV	vehicle (DMSO)	ctrl	PW034-ctrl	Tumor cells	tumor	0.455975	1.87639	-0.0271827	2.53533	ENSG00000135363	-0.135392	LMO2	ENSG00000135363	11	33714	-	ensembl_havana	TRUE
cell_5908	PW030-701	PW030	701	65	M	right parietal	Glioblastoma, WHO Grade IV	vehicle (DMSO)	ctrl	PW030-ctrl	Tumor cells	tumor	0.690755	1.29635	1.75901	3.04539	ENSG00000135363	-0.00514015	LMO2	ENSG00000135363	11	33714	-	ensembl_havana	FALSE
cell_47424	PW036-702	PW036	702	56	M	right temporal	Glioblastoma, WHO Grade IV	vehicle (DMSO)	ctrl	PW036-ctrl	Tumor cells	tumor	0.589975	1.50265	2.81578	1.95077	ENSG00000135363	-0.341898	LMO2	ENSG00000135363	11	33714	-	ensembl_havana	FALSE
cell_8928	PW030-701	PW030	701	65	M	right parietal	Glioblastoma, WHO Grade IV	vehicle (DMSO)	ctrl	PW030-ctrl	Tumor cells	tumor	0.507703	1.42922	2.01419	0.796	ENSG00000135363	0.0221115	LMO2	ENSG00000135363	11	33714	-	ensembl_havana	FALSE
cell_59078	PW040-703	PW040	703	69	M	right temporal	Glioblastoma, WHO Grade IV	vehicle (DMSO)	ctrl	PW040-ctrl	Tumor cells	tumor	0.546646	1.46423	1.44729	-0.692333	ENSG00000135363	-0.112724	LMO2	ENSG00000135363	11	33714	-	ensembl_havana	FALSE
cell_66531	PW034-701	PW034	701	68	F	left parieto-occipital	Glioblastoma, WHO Grade IV	vehicle (DMSO)	ctrl	PW034-ctrl	Tumor cells	tumor	0.461692	1.39584	3.18214	4.03848	ENSG00000135363	0.00662377	LMO2	ENSG00000135363	11	33714	-	ensembl_havana	FALSE
cell_78301	PW034-702	PW034	702	68	F	left parieto-occipital	Glioblastoma, WHO Grade IV	vehicle (DMSO)	ctrl	PW034-ctrl	Tumor cells	tumor	0.546376	1.96875	1.52515	0.353828	ENSG00000135363	-0.0549831	LMO2	ENSG00000135363	11	33714	-	ensembl_havana	FALSE
cell_41189	PW036-701	PW036	701	56	M	right temporal	Glioblastoma, WHO Grade IV	vehicle (DMSO)	ctrl	PW036-ctrl	Tumor cells	tumor	0.671555	1.31073	1.61083	5.22599	ENSG00000135363	-0.166477	LMO2	ENSG00000135363	11	33714	-	ensembl_havana	FALSE
cell_58945	PW040-703	PW040	703	69	M	right temporal	Glioblastoma, WHO Grade IV	vehicle (DMSO)	ctrl	PW040-ctrl	Tumor cells	tumor	0.463951	0.922474	2.22373	-0.869951	ENSG00000135363	-0.0432161	LMO2	ENSG00000135363	11	33714	-	ensembl_havana	TRUE
cell_56298	PW040-701	PW040	701	69	M	right temporal	Glioblastoma, WHO Grade IV	vehicle (DMSO)	ctrl	PW040-ctrl	Tumor cells	tumor	0.526033	1.30554	1.26046	-0.258462	ENSG00000135363	0.0883548	LMO2	ENSG00000135363	11	33714	-	ensembl_havana	TRUE
cell_74242	PW034-702	PW034	702	68	F	left parieto-occipital	Glioblastoma, WHO Grade IV	vehicle (DMSO)	ctrl	PW034-ctrl	Tumor cells	tumor	0.539761	1.85821	2.85614	1.31004	ENSG00000135363	0.0596773	LMO2	ENSG00000135363	11	33714	-	ensembl_havana	TRUE
cell_16506	PW030-701	PW030	701	65	M	right parietal	Glioblastoma, WHO Grade IV	vehicle (DMSO)	ctrl	PW030-ctrl	Tumor cells	microenvironment	0.713142	0.770897	-1.08127	-9.23948	ENSG00000135363	0.208734	LMO2	ENSG00000135363	11	33714	-	ensembl_havana	TRUE
cell_71347	PW034-701	PW034	701	68	F	left parieto-occipital	Glioblastoma, WHO Grade IV	vehicle (DMSO)	ctrl	PW034-ctrl	Tumor cells	tumor	0.601261	2.05162	1.52635	1.44123	ENSG00000135363	-0.145201	LMO2	ENSG00000135363	11	33714	-	ensembl_havana	FALSE
cell_20738	PW030-702	PW030	702	65	M	right parietal	Glioblastoma, WHO Grade IV	vehicle (DMSO)	ctrl	PW030-ctrl	Tumor cells	tumor	0.546982	1.22362	0.932928	4.62918	ENSG00000135363	-0.0905073	LMO2	ENSG00000135363	11	33714	-	ensembl_havana	FALSE
cell_72126	PW034-701	PW034	701	68	F	left parieto-occipital	Glioblastoma, WHO Grade IV	vehicle (DMSO)	ctrl	PW034-ctrl	Tumor cells	tumor	0.241327	1.50967	2.88674	4.24873	ENSG00000135363	-0.160721	LMO2	ENSG00000135363	11	33714	-	ensembl_havana	FALSE
cell_39098	PW036-701	PW036	701	56	M	right temporal	Glioblastoma, WHO Grade IV	vehicle (DMSO)	ctrl	PW036-ctrl	Tumor cells	tumor	0.490566	1.52884	1.15642	4.44978	ENSG00000135363	0.0146129	LMO2	ENSG00000135363	11	33714	-	ensembl_havana	FALSE
cell_5325	PW030-701	PW030	701	65	M	right parietal	Glioblastoma, WHO Grade IV	vehicle (DMSO)	ctrl	PW030-ctrl	Tumor cells	tumor	0.641148	1.21573	0.102702	3.896	ENSG00000135363	0.0737962	LMO2	ENSG00000135363	11	33714	-	ensembl_havana	FALSE
cell_19929	PW030-702	PW030	702	65	M	right parietal	Glioblastoma, WHO Grade IV	vehicle (DMSO)	ctrl	PW030-ctrl	Tumor cells	tumor	0.604972	1.57058	2.37157	1.15643	ENSG00000135363	0.200187	LMO2	ENSG00000135363	11	33714	-	ensembl_havana	FALSE
cell_13501	PW030-701	PW030	701	65	M	right parietal	Glioblastoma, WHO Grade IV	vehicle (DMSO)	ctrl	PW030-ctrl	Tumor cells	tumor	0.53885	1.18778	1.22152	2.68943	ENSG00000135363	0.115576	LMO2	ENSG00000135363	11	33714	-	ensembl_havana	FALSE
cell_27652	PW030-704	PW030	704	65	M	right parietal	Glioblastoma, WHO Grade IV	0.2 uM panobinostat	panobinostat	PW030-panobinostat	Tumor cells	tumor	0.537602	1.99064	2.09339	0.132488	ENSG00000135363	-0.0643051	LMO2	ENSG00000135363	11	33714	-	ensembl_havana	FALSE
cell_14379	PW030-701	PW030	701	65	M	right parietal	Glioblastoma, WHO Grade IV	vehicle (DMSO)	ctrl	PW030-ctrl	Tumor cells	tumor	0.570173	1.40177	1.02524	3.37142	ENSG00000135363	0.2011	LMO2	ENSG00000135363	11	33714	-	ensembl_havana	FALSE
cell_37544	PW032-711	PW032	711	61	M	left frontal	Glioblastoma, WHO Grade IV	0.2 uM panobinostat	panobinostat	PW032-panobinostat	Tumor cells	tumor	0.26726	1.41694	1.31529	4.7188	ENSG00000135363	-0.0768468	LMO2	ENSG00000135363	11	33714	-	ensembl_havana	FALSE
cell_60330	PW040-703	PW040	703	69	M	right temporal	Glioblastoma, WHO Grade IV	vehicle (DMSO)	ctrl	PW040-ctrl	Tumor cells	tumor	0.633042	1.29604	0.90201	4.78885	ENSG00000135363	0.066254	LMO2	ENSG00000135363	11	33714	-	ensembl_havana	FALSE
cell_74059	PW034-702	PW034	702	68	F	left parieto-occipital	Glioblastoma, WHO Grade IV	vehicle (DMSO)	ctrl	PW034-ctrl	Tumor cells	tumor	0.532156	1.34354	3.04653	2.90041	ENSG00000135363	-0.00694677	LMO2	ENSG00000135363	11	33714	-	ensembl_havana	FALSE
cell_10144	PW030-701	PW030	701	65	M	right parietal	Glioblastoma, WHO Grade IV	vehicle (DMSO)	ctrl	PW030-ctrl	Tumor cells	tumor	0.522871	1.26443	1.40829	1.9586	ENSG00000135363	-0.0384985	LMO2	ENSG00000135363	11	33714	-	ensembl_havana	TRUE
cell_65488	PW040-712	PW040	712	69	M	right temporal	Glioblastoma, WHO Grade IV	0.2 uM panobinostat	panobinostat	PW040-panobinostat	Tumor cells	tumor	0.422441	1.03523	0.569628	3.89269	ENSG00000135363	0.0236622	LMO2	ENSG00000135363	11	33714	-	ensembl_havana	FALSE
cell_9679	PW030-701	PW030	701	65	M	right parietal	Glioblastoma, WHO Grade IV	vehicle (DMSO)	ctrl	PW030-ctrl	Tumor cells	tumor	0.440454	1.31255	-0.188222	2.7838	ENSG00000135363	-0.171257	LMO2	ENSG00000135363	11	33714	-	ensembl_havana	FALSE
cell_68079	PW034-701	PW034	701	68	F	left parieto-occipital	Glioblastoma, WHO Grade IV	vehicle (DMSO)	ctrl	PW034-ctrl	Tumor cells	tumor	0.47774	1.41565	0.76925	3.23198	ENSG00000135363	-0.22293	LMO2	ENSG00000135363	11	33714	-	ensembl_havana	FALSE
cell_7864	PW030-701	PW030	701	65	M	right parietal	Glioblastoma, WHO Grade IV	vehicle (DMSO)	ctrl	PW030-ctrl	Tumor cells	tumor	1.05063	2.20195	0.55878	0.788247	ENSG00000135363	-0.0402697	LMO2	ENSG00000135363	11	33714	-	ensembl_havana	FALSE
cell_76275	PW034-702	PW034	702	68	F	left parieto-occipital	Glioblastoma, WHO Grade IV	vehicle (DMSO)	ctrl	PW034-ctrl	Tumor cells	tumor	0.33842	1.80764	2.79776	1.42858	ENSG00000135363	0.0349855	LMO2	ENSG00000135363	11	33714	-	ensembl_havana	FALSE
cell_21358	PW030-702	PW030	702	65	M	right parietal	Glioblastoma, WHO Grade IV	vehicle (DMSO)	ctrl	PW030-ctrl	Tumor cells	tumor	0.764023	1.48599	0.88559	0.850526	ENSG00000135363	-0.240399	LMO2	ENSG00000135363	11	33714	-	ensembl_havana	FALSE
cell_19737	PW030-702	PW030	702	65	M	right parietal	Glioblastoma, WHO Grade IV	vehicle (DMSO)	ctrl	PW030-ctrl	Tumor cells	tumor	0.604007	1.20841	2.12286	3.80765	ENSG00000135363	0.0794323	LMO2	ENSG00000135363	11	33714	-	ensembl_havana	FALSE
cell_57079	PW040-701	PW040	701	69	M	right temporal	Glioblastoma, WHO Grade IV	vehicle (DMSO)	ctrl	PW040-ctrl	Tumor cells	tumor	0.497206	1.49298	2.61736	3.15638	ENSG00000135363	0.0444375	LMO2	ENSG00000135363	11	33714	-	ensembl_havana	FALSE
cell_36273	PW032-705	PW032	705	61	M	left frontal	Glioblastoma, WHO Grade IV	vehicle (DMSO)	ctrl	PW032-ctrl	Tumor cells	tumor	0.535146	1.99117	1.95378	4.22437	ENSG00000135363	0.0802391	LMO2	ENSG00000135363	11	33714	-	ensembl_havana	FALSE
cell_5369	PW030-701	PW030	701	65	M	right parietal	Glioblastoma, WHO Grade IV	vehicle (DMSO)	ctrl	PW030-ctrl	Tumor cells	tumor	0.516668	1.21874	1.16236	3.35346	ENSG00000135363	0.159984	LMO2	ENSG00000135363	11	33714	-	ensembl_havana	FALSE
cell_60739	PW040-703	PW040	703	69	M	right temporal	Glioblastoma, WHO Grade IV	vehicle (DMSO)	ctrl	PW040-ctrl	Tumor cells	tumor	0.599533	1.25017	3.01566	3.35514	ENSG00000135363	-0.354899	LMO2	ENSG00000135363	11	33714	-	ensembl_havana	FALSE
cell_69232	PW034-701	PW034	701	68	F	left parieto-occipital	Glioblastoma, WHO Grade IV	vehicle (DMSO)	ctrl	PW034-ctrl	Tumor cells	tumor	0.328233	1.4784	2.343	4.21471	ENSG00000135363	-0.0786669	LMO2	ENSG00000135363	11	33714	-	ensembl_havana	FALSE
cell_69209	PW034-701	PW034	701	68	F	left parieto-occipital	Glioblastoma, WHO Grade IV	vehicle (DMSO)	ctrl	PW034-ctrl	Tumor cells	tumor	0.443113	2.64447	4.8031	0.567051	ENSG00000135363	-0.208533	LMO2	ENSG00000135363	11	33714	-	ensembl_havana	TRUE
cell_5730	PW030-701	PW030	701	65	M	right parietal	Glioblastoma, WHO Grade IV	vehicle (DMSO)	ctrl	PW030-ctrl	Tumor cells	tumor	0.658379	1.57106	0.874112	2.7969	ENSG00000135363	0.0739174	LMO2	ENSG00000135363	11	33714	-	ensembl_havana	FALSE
cell_8021	PW030-701	PW030	701	65	M	right parietal	Glioblastoma, WHO Grade IV	vehicle (DMSO)	ctrl	PW030-ctrl	Tumor cells	tumor	0.676865	1.67482	0.454714	3.2498	ENSG00000135363	0.152796	LMO2	ENSG00000135363	11	33714	-	ensembl_havana	FALSE
cell_21339	PW030-702	PW030	702	65	M	right parietal	Glioblastoma, WHO Grade IV	vehicle (DMSO)	ctrl	PW030-ctrl	Tumor cells	tumor	0.528589	1.21375	1.16791	-1.56688	ENSG00000135363	-0.0114481	LMO2	ENSG00000135363	11	33714	-	ensembl_havana	TRUE
cell_45375	PW036-702	PW036	702	56	M	right temporal	Glioblastoma, WHO Grade IV	vehicle (DMSO)	ctrl	PW036-ctrl	Tumor cells	microenvironment	0.726344	1.21881	-2.09591	-0.150773	ENSG00000135363	-0.159883	LMO2	ENSG00000135363	11	33714	-	ensembl_havana	TRUE
cell_66852	PW034-701	PW034	701	68	F	left parieto-occipital	Glioblastoma, WHO Grade IV	vehicle (DMSO)	ctrl	PW034-ctrl	Tumor cells	tumor	0.681454	1.7964	0.0355471	1.79976	ENSG00000135363	-0.195293	LMO2	ENSG00000135363	11	33714	-	ensembl_havana	FALSE
cell_34862	PW032-705	PW032	705	61	M	left frontal	Glioblastoma, WHO Grade IV	vehicle (DMSO)	ctrl	PW032-ctrl	Tumor cells	tumor	0.575209	1.49041	1.33306	4.09404	ENSG00000135363	-0.0861787	LMO2	ENSG00000135363	11	33714	-	ensembl_havana	FALSE
cell_13974	PW030-701	PW030	701	65	M	right parietal	Glioblastoma, WHO Grade IV	vehicle (DMSO)	ctrl	PW030-ctrl	Tumor cells	tumor	0.690192	1.503	0.980311	3.40953	ENSG00000135363	-0.0561504	LMO2	ENSG00000135363	11	33714	-	ensembl_havana	FALSE
cell_10580	PW030-701	PW030	701	65	M	right parietal	Glioblastoma, WHO Grade IV	vehicle (DMSO)	ctrl	PW030-ctrl	Tumor cells	tumor	0.574946	1.43653	1.20807	4.21455	ENSG00000135363	-0.0490417	LMO2	ENSG00000135363	11	33714	-	ensembl_havana	FALSE
cell_75776	PW034-702	PW034	702	68	F	left parieto-occipital	Glioblastoma, WHO Grade IV	vehicle (DMSO)	ctrl	PW034-ctrl	Tumor cells	tumor	0.47157	1.66135	3.73468	1.26874	ENSG00000135363	0.0551657	LMO2	ENSG00000135363	11	33714	-	ensembl_havana	FALSE
cell_75253	PW034-702	PW034	702	68	F	left parieto-occipital	Glioblastoma, WHO Grade IV	vehicle (DMSO)	ctrl	PW034-ctrl	Tumor cells	tumor	0.813894	1.76311	1.2903	-1.35439	ENSG00000135363	-0.130203	LMO2	ENSG00000135363	11	33714	-	ensembl_havana	FALSE
cell_59102	PW040-703	PW040	703	69	M	right temporal	Glioblastoma, WHO Grade IV	vehicle (DMSO)	ctrl	PW040-ctrl	Tumor cells	tumor	0.378158	2.28153	1.45426	-0.924796	ENSG00000135363	-0.179985	LMO2	ENSG00000135363	11	33714	-	ensembl_havana	FALSE
cell_13568	PW030-701	PW030	701	65	M	right parietal	Glioblastoma, WHO Grade IV	vehicle (DMSO)	ctrl	PW030-ctrl	Tumor cells	tumor	0.597366	1.21323	0.981933	3.72857	ENSG00000135363	0.0511006	LMO2	ENSG00000135363	11	33714	-	ensembl_havana	FALSE
cell_7155	PW030-701	PW030	701	65	M	right parietal	Glioblastoma, WHO Grade IV	vehicle (DMSO)	ctrl	PW030-ctrl	Tumor cells	tumor	0.584398	1.2517	1.3309	2.78997	ENSG00000135363	-0.00261096	LMO2	ENSG00000135363	11	33714	-	ensembl_havana	FALSE
cell_74317	PW034-702	PW034	702	68	F	left parieto-occipital	Glioblastoma, WHO Grade IV	vehicle (DMSO)	ctrl	PW034-ctrl	Tumor cells	tumor	0.579006	1.4845	3.44113	3.31764	ENSG00000135363	0.108786	LMO2	ENSG00000135363	11	33714	-	ensembl_havana	FALSE
cell_7773	PW030-701	PW030	701	65	M	right parietal	Glioblastoma, WHO Grade IV	vehicle (DMSO)	ctrl	PW030-ctrl	Tumor cells	tumor	0.645264	1.29348	0.927406	2.70338	ENSG00000135363	0.0553479	LMO2	ENSG00000135363	11	33714	-	ensembl_havana	FALSE
cell_68533	PW034-701	PW034	701	68	F	left parieto-occipital	Glioblastoma, WHO Grade IV	vehicle (DMSO)	ctrl	PW034-ctrl	Tumor cells	tumor	0.504256	1.38933	2.1755	4.16421	ENSG00000135363	-0.0567993	LMO2	ENSG00000135363	11	33714	-	ensembl_havana	FALSE
cell_6091	PW030-701	PW030	701	65	M	right parietal	Glioblastoma, WHO Grade IV	vehicle (DMSO)	ctrl	PW030-ctrl	Tumor cells	tumor	0.651547	1.64482	0.408362	1.61141	ENSG00000135363	-0.0313464	LMO2	ENSG00000135363	11	33714	-	ensembl_havana	TRUE
cell_19508	PW030-702	PW030	702	65	M	right parietal	Glioblastoma, WHO Grade IV	vehicle (DMSO)	ctrl	PW030-ctrl	Tumor cells	tumor	0.585387	1.38927	1.36911	2.20346	ENSG00000135363	-0.179775	LMO2	ENSG00000135363	11	33714	-	ensembl_havana	FALSE
cell_13450	PW030-701	PW030	701	65	M	right parietal	Glioblastoma, WHO Grade IV	vehicle (DMSO)	ctrl	PW030-ctrl	Tumor cells	tumor	0.461896	1.70052	0.167704	3.47764	ENSG00000135363	0.00466513	LMO2	ENSG00000135363	11	33714	-	ensembl_havana	FALSE
cell_14434	PW030-701	PW030	701	65	M	right parietal	Glioblastoma, WHO Grade IV	vehicle (DMSO)	ctrl	PW030-ctrl	Tumor cells	tumor	0.640026	1.06387	-6.13475	-1.15823	ENSG00000135363	-0.0175779	LMO2	ENSG00000135363	11	33714	-	ensembl_havana	FALSE
cell_68423	PW034-701	PW034	701	68	F	left parieto-occipital	Glioblastoma, WHO Grade IV	vehicle (DMSO)	ctrl	PW034-ctrl	Tumor cells	tumor	0.56228	1.43188	2.00902	5.13119	ENSG00000135363	-0.0409753	LMO2	ENSG00000135363	11	33714	-	ensembl_havana	FALSE
cell_66391	PW034-701	PW034	701	68	F	left parieto-occipital	Glioblastoma, WHO Grade IV	vehicle (DMSO)	ctrl	PW034-ctrl	Tumor cells	tumor	0.410411	1.60008	3.7793	4.32643	ENSG00000135363	-0.0545868	LMO2	ENSG00000135363	11	33714	-	ensembl_havana	FALSE
cell_25693	PW030-704	PW030	704	65	M	right parietal	Glioblastoma, WHO Grade IV	0.2 uM panobinostat	panobinostat	PW030-panobinostat	Tumor cells	tumor	0.582686	1.39871	0.400932	0.687721	ENSG00000135363	-0.00562069	LMO2	ENSG00000135363	11	33714	-	ensembl_havana	TRUE
cell_35441	PW032-705	PW032	705	61	M	left frontal	Glioblastoma, WHO Grade IV	vehicle (DMSO)	ctrl	PW032-ctrl	Tumor cells	tumor	0.494938	1.25352	0.863534	4.44486	ENSG00000135363	-0.00107465	LMO2	ENSG00000135363	11	33714	-	ensembl_havana	FALSE
cell_11243	PW030-701	PW030	701	65	M	right parietal	Glioblastoma, WHO Grade IV	vehicle (DMSO)	ctrl	PW030-ctrl	Tumor cells	tumor	0.624836	1.23879	-0.878101	2.90042	ENSG00000135363	-0.062454	LMO2	ENSG00000135363	11	33714	-	ensembl_havana	FALSE
cell_65951	PW040-712	PW040	712	69	M	right temporal	Glioblastoma, WHO Grade IV	0.2 uM panobinostat	panobinostat	PW040-panobinostat	Tumor cells	tumor	0.673414	1.40627	1.57484	2.96096	ENSG00000135363	-0.090337	LMO2	ENSG00000135363	11	33714	-	ensembl_havana	FALSE
cell_76412	PW034-702	PW034	702	68	F	left parieto-occipital	Glioblastoma, WHO Grade IV	vehicle (DMSO)	ctrl	PW034-ctrl	Tumor cells	tumor	0.478965	1.37519	0.967081	1.89148	ENSG00000135363	-0.0839622	LMO2	ENSG00000135363	11	33714	-	ensembl_havana	FALSE
cell_27958	PW030-704	PW030	704	65	M	right parietal	Glioblastoma, WHO Grade IV	0.2 uM panobinostat	panobinostat	PW030-panobinostat	Tumor cells	tumor	0.497869	1.86022	2.35265	-1.78962	ENSG00000135363	-0.162564	LMO2	ENSG00000135363	11	33714	-	ensembl_havana	TRUE
cell_77065	PW034-702	PW034	702	68	F	left parieto-occipital	Glioblastoma, WHO Grade IV	vehicle (DMSO)	ctrl	PW034-ctrl	Tumor cells	tumor	0.688898	1.34563	0.240139	3.39115	ENSG00000135363	0.187109	LMO2	ENSG00000135363	11	33714	-	ensembl_havana	FALSE
cell_75013	PW034-702	PW034	702	68	F	left parieto-occipital	Glioblastoma, WHO Grade IV	vehicle (DMSO)	ctrl	PW034-ctrl	Tumor cells	tumor	0.839103	2.37042	2.4247	-1.9998	ENSG00000135363	-0.0720647	LMO2	ENSG00000135363	11	33714	-	ensembl_havana	TRUE
cell_33184	PW032-702	PW032	702	61	M	left frontal	Glioblastoma, WHO Grade IV	vehicle (DMSO)	ctrl	PW032-ctrl	Tumor cells	tumor	0.153005	1.10264	4.85746	1.73555	ENSG00000135363	0.029797	LMO2	ENSG00000135363	11	33714	-	ensembl_havana	FALSE
cell_39101	PW036-701	PW036	701	56	M	right temporal	Glioblastoma, WHO Grade IV	vehicle (DMSO)	ctrl	PW036-ctrl	Tumor cells	tumor	0.480677	1.96656	3.59961	4.84872	ENSG00000135363	-0.0802528	LMO2	ENSG00000135363	11	33714	-	ensembl_havana	TRUE
cell_28346	PW030-704	PW030	704	65	M	right parietal	Glioblastoma, WHO Grade IV	0.2 uM panobinostat	panobinostat	PW030-panobinostat	Tumor cells	tumor	0.364822	1.17016	1.24188	3.99616	ENSG00000135363	-0.114842	LMO2	ENSG00000135363	11	33714	-	ensembl_havana	TRUE
cell_36817	PW032-709	PW032	709	61	M	left frontal	Glioblastoma, WHO Grade IV	vehicle (DMSO)	ctrl	PW032-ctrl	Tumor cells	tumor	0.616327	1.50164	-0.0730605	2.72253	ENSG00000135363	0.0469147	LMO2	ENSG00000135363	11	33714	-	ensembl_havana	FALSE
cell_36544	PW032-709	PW032	709	61	M	left frontal	Glioblastoma, WHO Grade IV	vehicle (DMSO)	ctrl	PW032-ctrl	Tumor cells	tumor	0.52237	1.26449	1.4201	3.54764	ENSG00000135363	0.157272	LMO2	ENSG00000135363	11	33714	-	ensembl_havana	FALSE
cell_77753	PW034-702	PW034	702	68	F	left parieto-occipital	Glioblastoma, WHO Grade IV	vehicle (DMSO)	ctrl	PW034-ctrl	Tumor cells	tumor	0.575444	1.64151	3.61511	1.11121	ENSG00000135363	-0.0104259	LMO2	ENSG00000135363	11	33714	-	ensembl_havana	FALSE
cell_68014	PW034-701	PW034	701	68	F	left parieto-occipital	Glioblastoma, WHO Grade IV	vehicle (DMSO)	ctrl	PW034-ctrl	Tumor cells	tumor	0.643905	1.89767	5.19872	1.0178	ENSG00000135363	-0.124537	LMO2	ENSG00000135363	11	33714	-	ensembl_havana	TRUE
cell_69643	PW034-701	PW034	701	68	F	left parieto-occipital	Glioblastoma, WHO Grade IV	vehicle (DMSO)	ctrl	PW034-ctrl	Tumor cells	tumor	0.448656	1.13514	2.82903	4.44303	ENSG00000135363	0.0470572	LMO2	ENSG00000135363	11	33714	-	ensembl_havana	FALSE
cell_94163	PW034-705	PW034	705	68	F	left parieto-occipital	Glioblastoma, WHO Grade IV	0.2 uM panobinostat	panobinostat	PW034-panobinostat	Tumor cells	tumor	0.455999	1.07584	2.56731	4.82901	ENSG00000135363	0.0364848	LMO2	ENSG00000135363	11	33714	-	ensembl_havana	FALSE
cell_11580	PW030-701	PW030	701	65	M	right parietal	Glioblastoma, WHO Grade IV	vehicle (DMSO)	ctrl	PW030-ctrl	Tumor cells	tumor	0.539276	1.45612	0.41843	3.99773	ENSG00000135363	0.00565197	LMO2	ENSG00000135363	11	33714	-	ensembl_havana	FALSE
cell_76089	PW034-702	PW034	702	68	F	left parieto-occipital	Glioblastoma, WHO Grade IV	vehicle (DMSO)	ctrl	PW034-ctrl	Tumor cells	tumor	0.525937	1.67674	2.32331	1.37162	ENSG00000135363	0.0257041	LMO2	ENSG00000135363	11	33714	-	ensembl_havana	FALSE
cell_29225	PW030-704	PW030	704	65	M	right parietal	Glioblastoma, WHO Grade IV	0.2 uM panobinostat	panobinostat	PW030-panobinostat	Tumor cells	tumor	0.594701	1.55946	0.364864	1.69207	ENSG00000135363	0.0445525	LMO2	ENSG00000135363	11	33714	-	ensembl_havana	TRUE
cell_42848	PW036-701	PW036	701	56	M	right temporal	Glioblastoma, WHO Grade IV	vehicle (DMSO)	ctrl	PW036-ctrl	Tumor cells	tumor	0.464523	1.39484	4.97745	1.23044	ENSG00000135363	0.160947	LMO2	ENSG00000135363	11	33714	-	ensembl_havana	TRUE
cell_93113	PW034-705	PW034	705	68	F	left parieto-occipital	Glioblastoma, WHO Grade IV	0.2 uM panobinostat	panobinostat	PW034-panobinostat	Tumor cells	microenvironment	0.736156	0.994044	3.02533	-0.643515	ENSG00000135363	0.0150725	LMO2	ENSG00000135363	11	33714	-	ensembl_havana	FALSE
cell_60858	PW040-703	PW040	703	69	M	right temporal	Glioblastoma, WHO Grade IV	vehicle (DMSO)	ctrl	PW040-ctrl	Tumor cells	tumor	0.522064	1.1866	2.9964	1.6704	ENSG00000135363	-0.34734	LMO2	ENSG00000135363	11	33714	-	ensembl_havana	TRUE
cell_47814	PW036-702	PW036	702	56	M	right temporal	Glioblastoma, WHO Grade IV	vehicle (DMSO)	ctrl	PW036-ctrl	Tumor cells	tumor	0.462486	1.12045	3.40938	-1.05339	ENSG00000135363	0.00558043	LMO2	ENSG00000135363	11	33714	-	ensembl_havana	FALSE
cell_31093	PW030-704	PW030	704	65	M	right parietal	Glioblastoma, WHO Grade IV	0.2 uM panobinostat	panobinostat	PW030-panobinostat	Tumor cells	tumor	0.60434	1.81467	0.690877	1.93844	ENSG00000135363	-0.0681643	LMO2	ENSG00000135363	11	33714	-	ensembl_havana	FALSE
cell_43984	PW036-702	PW036	702	56	M	right temporal	Glioblastoma, WHO Grade IV	vehicle (DMSO)	ctrl	PW036-ctrl	Tumor cells	tumor	0.498637	1.43489	2.67208	1.59857	ENSG00000135363	-0.109414	LMO2	ENSG00000135363	11	33714	-	ensembl_havana	FALSE
cell_37609	PW032-711	PW032	711	61	M	left frontal	Glioblastoma, WHO Grade IV	0.2 uM panobinostat	panobinostat	PW032-panobinostat	Tumor cells	tumor	0.197251	0.973052	4.32977	1.42509	ENSG00000135363	-0.024346	LMO2	ENSG00000135363	11	33714	-	ensembl_havana	FALSE
cell_5837	PW030-701	PW030	701	65	M	right parietal	Glioblastoma, WHO Grade IV	vehicle (DMSO)	ctrl	PW030-ctrl	Tumor cells	tumor	0.663495	1.18171	-6.17971	-1.20169	ENSG00000135363	-0.00858061	LMO2	ENSG00000135363	11	33714	-	ensembl_havana	FALSE
cell_43926	PW036-702	PW036	702	56	M	right temporal	Glioblastoma, WHO Grade IV	vehicle (DMSO)	ctrl	PW036-ctrl	Tumor cells	tumor	0.434025	1.22569	2.14039	0.325662	ENSG00000135363	-0.0444899	LMO2	ENSG00000135363	11	33714	-	ensembl_havana	FALSE
cell_61761	PW040-705	PW040	705	69	M	right temporal	Glioblastoma, WHO Grade IV	vehicle (DMSO)	ctrl	PW040-ctrl	Tumor cells	tumor	0.51808	1.24666	1.33761	5.08737	ENSG00000135363	0.056805	LMO2	ENSG00000135363	11	33714	-	ensembl_havana	FALSE
cell_57999	PW040-701	PW040	701	69	M	right temporal	Glioblastoma, WHO Grade IV	vehicle (DMSO)	ctrl	PW040-ctrl	Tumor cells	microenvironment	0.464276	0.759286	1.67247	5.06371	ENSG00000135363	-0.0129124	LMO2	ENSG00000135363	11	33714	-	ensembl_havana	FALSE
cell_93842	PW034-705	PW034	705	68	F	left parieto-occipital	Glioblastoma, WHO Grade IV	0.2 uM panobinostat	panobinostat	PW034-panobinostat	Tumor cells	tumor	0.540852	1.34563	3.17345	3.99104	ENSG00000135363	-0.124448	LMO2	ENSG00000135363	11	33714	-	ensembl_havana	FALSE
cell_39689	PW036-701	PW036	701	56	M	right temporal	Glioblastoma, WHO Grade IV	vehicle (DMSO)	ctrl	PW036-ctrl	Tumor cells	tumor	0.501759	1.22548	1.29963	5.17308	ENSG00000135363	-0.328293	LMO2	ENSG00000135363	11	33714	-	ensembl_havana	FALSE
cell_12218	PW030-701	PW030	701	65	M	right parietal	Glioblastoma, WHO Grade IV	vehicle (DMSO)	ctrl	PW030-ctrl	Tumor cells	tumor	0.566755	1.53289	0.272449	4.30269	ENSG00000135363	0.211914	LMO2	ENSG00000135363	11	33714	-	ensembl_havana	FALSE
cell_44449	PW036-702	PW036	702	56	M	right temporal	Glioblastoma, WHO Grade IV	vehicle (DMSO)	ctrl	PW036-ctrl	Tumor cells	tumor	0.462404	1.42319	1.81966	0.175413	ENSG00000135363	-0.188095	LMO2	ENSG00000135363	11	33714	-	ensembl_havana	TRUE
cell_92868	PW034-705	PW034	705	68	F	left parieto-occipital	Glioblastoma, WHO Grade IV	0.2 uM panobinostat	panobinostat	PW034-panobinostat	Tumor cells	tumor	0.601807	1.43852	1.85832	4.8047	ENSG00000135363	-0.0410292	LMO2	ENSG00000135363	11	33714	-	ensembl_havana	FALSE
cell_61054	PW040-703	PW040	703	69	M	right temporal	Glioblastoma, WHO Grade IV	vehicle (DMSO)	ctrl	PW040-ctrl	Tumor cells	microenvironment	0.538874	0.75126	1.10003	3.0256	ENSG00000135363	0.0344935	LMO2	ENSG00000135363	11	33714	-	ensembl_havana	FALSE
cell_73132	PW034-702	PW034	702	68	F	left parieto-occipital	Glioblastoma, WHO Grade IV	vehicle (DMSO)	ctrl	PW034-ctrl	Tumor cells	tumor	0.471061	1.64885	1.66475	1.29173	ENSG00000135363	-0.0451364	LMO2	ENSG00000135363	11	33714	-	ensembl_havana	FALSE
cell_92482	PW034-705	PW034	705	68	F	left parieto-occipital	Glioblastoma, WHO Grade IV	0.2 uM panobinostat	panobinostat	PW034-panobinostat	Tumor cells	tumor	0.850538	1.42579	2.46269	4.04203	ENSG00000135363	0.0133953	LMO2	ENSG00000135363	11	33714	-	ensembl_havana	FALSE
cell_73548	PW034-702	PW034	702	68	F	left parieto-occipital	Glioblastoma, WHO Grade IV	vehicle (DMSO)	ctrl	PW034-ctrl	Tumor cells	tumor	0.602921	1.14056	3.11145	-0.880469	ENSG00000135363	0.0509929	LMO2	ENSG00000135363	11	33714	-	ensembl_havana	FALSE
cell_70815	PW034-701	PW034	701	68	F	left parieto-occipital	Glioblastoma, WHO Grade IV	vehicle (DMSO)	ctrl	PW034-ctrl	Tumor cells	tumor	0.431158	1.59135	3.82945	-1.16366	ENSG00000135363	-0.104591	LMO2	ENSG00000135363	11	33714	-	ensembl_havana	FALSE
cell_39240	PW036-701	PW036	701	56	M	right temporal	Glioblastoma, WHO Grade IV	vehicle (DMSO)	ctrl	PW036-ctrl	Tumor cells	tumor	0.339554	1.56125	2.95551	5.26042	ENSG00000135363	-0.0889335	LMO2	ENSG00000135363	11	33714	-	ensembl_havana	FALSE
cell_55902	PW036-705	PW036	705	56	M	right temporal	Glioblastoma, WHO Grade IV	0.2 uM panobinostat	panobinostat	PW036-panobinostat	Tumor cells	tumor	0.612071	1.3968	2.03745	3.69118	ENSG00000135363	-0.0721824	LMO2	ENSG00000135363	11	33714	-	ensembl_havana	FALSE
cell_9210	PW030-701	PW030	701	65	M	right parietal	Glioblastoma, WHO Grade IV	vehicle (DMSO)	ctrl	PW030-ctrl	Tumor cells	tumor	0.655707	2.23909	0.610523	3.74695	ENSG00000135363	-0.0379554	LMO2	ENSG00000135363	11	33714	-	ensembl_havana	FALSE
cell_20854	PW030-702	PW030	702	65	M	right parietal	Glioblastoma, WHO Grade IV	vehicle (DMSO)	ctrl	PW030-ctrl	Tumor cells	tumor	0.447969	1.28449	1.58181	2.76102	ENSG00000135363	0.0555861	LMO2	ENSG00000135363	11	33714	-	ensembl_havana	FALSE
cell_66492	PW034-701	PW034	701	68	F	left parieto-occipital	Glioblastoma, WHO Grade IV	vehicle (DMSO)	ctrl	PW034-ctrl	Tumor cells	tumor	0.40176	1.58154	5.21828	1.05976	ENSG00000135363	-0.0777251	LMO2	ENSG00000135363	11	33714	-	ensembl_havana	TRUE
cell_6093	PW030-701	PW030	701	65	M	right parietal	Glioblastoma, WHO Grade IV	vehicle (DMSO)	ctrl	PW030-ctrl	Tumor cells	tumor	0.431024	1.23891	0.218347	4.19926	ENSG00000135363	-0.0298062	LMO2	ENSG00000135363	11	33714	-	ensembl_havana	FALSE
cell_9645	PW030-701	PW030	701	65	M	right parietal	Glioblastoma, WHO Grade IV	vehicle (DMSO)	ctrl	PW030-ctrl	Tumor cells	microenvironment	0.752463	1.1949	0.331295	3.29583	ENSG00000135363	0.0556136	LMO2	ENSG00000135363	11	33714	-	ensembl_havana	FALSE
cell_29589	PW030-704	PW030	704	65	M	right parietal	Glioblastoma, WHO Grade IV	0.2 uM panobinostat	panobinostat	PW030-panobinostat	Tumor cells	tumor	0.51716	1.25746	0.304339	2.5819	ENSG00000135363	0.0549947	LMO2	ENSG00000135363	11	33714	-	ensembl_havana	FALSE
cell_68391	PW034-701	PW034	701	68	F	left parieto-occipital	Glioblastoma, WHO Grade IV	vehicle (DMSO)	ctrl	PW034-ctrl	Tumor cells	tumor	0.49519	1.1467	2.95839	3.37101	ENSG00000135363	-0.0887835	LMO2	ENSG00000135363	11	33714	-	ensembl_havana	FALSE
cell_93795	PW034-705	PW034	705	68	F	left parieto-occipital	Glioblastoma, WHO Grade IV	0.2 uM panobinostat	panobinostat	PW034-panobinostat	Tumor cells	tumor	0.463386	1.37404	1.51364	4.7376	ENSG00000135363	-0.0655299	LMO2	ENSG00000135363	11	33714	-	ensembl_havana	FALSE
cell_67835	PW034-701	PW034	701	68	F	left parieto-occipital	Glioblastoma, WHO Grade IV	vehicle (DMSO)	ctrl	PW034-ctrl	Tumor cells	tumor	0.41612	1.18587	2.21731	5.41892	ENSG00000135363	-0.0292985	LMO2	ENSG00000135363	11	33714	-	ensembl_havana	FALSE
cell_20787	PW030-702	PW030	702	65	M	right parietal	Glioblastoma, WHO Grade IV	vehicle (DMSO)	ctrl	PW030-ctrl	Tumor cells	tumor	0.60924	1.25919	1.22021	4.83078	ENSG00000135363	-0.15796	LMO2	ENSG00000135363	11	33714	-	ensembl_havana	FALSE
cell_19501	PW030-702	PW030	702	65	M	right parietal	Glioblastoma, WHO Grade IV	vehicle (DMSO)	ctrl	PW030-ctrl	Tumor cells	tumor	0.578009	1.51166	1.35363	2.43053	ENSG00000135363	-0.255575	LMO2	ENSG00000135363	11	33714	-	ensembl_havana	FALSE
cell_44928	PW036-702	PW036	702	56	M	right temporal	Glioblastoma, WHO Grade IV	vehicle (DMSO)	ctrl	PW036-ctrl	Tumor cells	tumor	0.445916	1.33897	3.1239	2.02034	ENSG00000135363	0.0391888	LMO2	ENSG00000135363	11	33714	-	ensembl_havana	FALSE
cell_38249	PW036-701	PW036	701	56	M	right temporal	Glioblastoma, WHO Grade IV	vehicle (DMSO)	ctrl	PW036-ctrl	Tumor cells	tumor	0.528557	2.33108	3.56185	5.011	ENSG00000135363	-0.0253265	LMO2	ENSG00000135363	11	33714	-	ensembl_havana	FALSE
cell_27773	PW030-704	PW030	704	65	M	right parietal	Glioblastoma, WHO Grade IV	0.2 uM panobinostat	panobinostat	PW030-panobinostat	Tumor cells	tumor	0.577712	1.70798	1.1592	1.08651	ENSG00000135363	-0.0781027	LMO2	ENSG00000135363	11	33714	-	ensembl_havana	FALSE
cell_6655	PW030-701	PW030	701	65	M	right parietal	Glioblastoma, WHO Grade IV	vehicle (DMSO)	ctrl	PW030-ctrl	Tumor cells	tumor	0.525773	1.44652	0.327525	2.83873	ENSG00000135363	-0.0128465	LMO2	ENSG00000135363	11	33714	-	ensembl_havana	FALSE
cell_18523	PW030-702	PW030	702	65	M	right parietal	Glioblastoma, WHO Grade IV	vehicle (DMSO)	ctrl	PW030-ctrl	Tumor cells	microenvironment	1.05843	0.91051	-4.13893	-1.75535	ENSG00000135363	-0.0969617	LMO2	ENSG00000135363	11	33714	-	ensembl_havana	FALSE
cell_44008	PW036-702	PW036	702	56	M	right temporal	Glioblastoma, WHO Grade IV	vehicle (DMSO)	ctrl	PW036-ctrl	Tumor cells	tumor	0.442188	1.36927	1.47521	0.0945205	ENSG00000135363	0.00883051	LMO2	ENSG00000135363	11	33714	-	ensembl_havana	FALSE
cell_60643	PW040-703	PW040	703	69	M	right temporal	Glioblastoma, WHO Grade IV	vehicle (DMSO)	ctrl	PW040-ctrl	Tumor cells	tumor	0.246089	1.03914	1.71424	0.271435	ENSG00000135363	0.31085	LMO2	ENSG00000135363	11	33714	-	ensembl_havana	TRUE
cell_74744	PW034-702	PW034	702	68	F	left parieto-occipital	Glioblastoma, WHO Grade IV	vehicle (DMSO)	ctrl	PW034-ctrl	Tumor cells	tumor	0.60488	1.53881	1.73826	1.78816	ENSG00000135363	-0.20918	LMO2	ENSG00000135363	11	33714	-	ensembl_havana	FALSE
cell_10790	PW030-701	PW030	701	65	M	right parietal	Glioblastoma, WHO Grade IV	vehicle (DMSO)	ctrl	PW030-ctrl	Tumor cells	tumor	0.407285	1.34527	0.397257	3.61097	ENSG00000135363	-0.0527313	LMO2	ENSG00000135363	11	33714	-	ensembl_havana	FALSE
cell_67237	PW034-701	PW034	701	68	F	left parieto-occipital	Glioblastoma, WHO Grade IV	vehicle (DMSO)	ctrl	PW034-ctrl	Tumor cells	tumor	0.313046	1.67704	4.18969	1.8792	ENSG00000135363	0.0531729	LMO2	ENSG00000135363	11	33714	-	ensembl_havana	FALSE
cell_26454	PW030-704	PW030	704	65	M	right parietal	Glioblastoma, WHO Grade IV	0.2 uM panobinostat	panobinostat	PW030-panobinostat	Tumor cells	tumor	0.484952	1.90266	0.647894	1.65953	ENSG00000135363	-0.0898922	LMO2	ENSG00000135363	11	33714	-	ensembl_havana	FALSE
cell_57368	PW040-701	PW040	701	69	M	right temporal	Glioblastoma, WHO Grade IV	vehicle (DMSO)	ctrl	PW040-ctrl	Tumor cells	tumor	0.446485	1.05957	1.77836	5.21127	ENSG00000135363	-0.3128	LMO2	ENSG00000135363	11	33714	-	ensembl_havana	FALSE
cell_26894	PW030-704	PW030	704	65	M	right parietal	Glioblastoma, WHO Grade IV	0.2 uM panobinostat	panobinostat	PW030-panobinostat	Tumor cells	tumor	0.569979	1.46488	1.50135	-1.05956	ENSG00000135363	0.0825658	LMO2	ENSG00000135363	11	33714	-	ensembl_havana	FALSE
cell_35529	PW032-705	PW032	705	61	M	left frontal	Glioblastoma, WHO Grade IV	vehicle (DMSO)	ctrl	PW032-ctrl	Tumor cells	tumor	0.470393	1.72484	2.65565	3.37706	ENSG00000135363	0.00920028	LMO2	ENSG00000135363	11	33714	-	ensembl_havana	FALSE
cell_28299	PW030-704	PW030	704	65	M	right parietal	Glioblastoma, WHO Grade IV	0.2 uM panobinostat	panobinostat	PW030-panobinostat	Tumor cells	tumor	0.526165	1.45157	0.876667	4.00491	ENSG00000135363	-0.0161551	LMO2	ENSG00000135363	11	33714	-	ensembl_havana	FALSE
cell_32971	PW032-702	PW032	702	61	M	left frontal	Glioblastoma, WHO Grade IV	vehicle (DMSO)	ctrl	PW032-ctrl	Tumor cells	tumor	0.554796	1.31743	1.74585	-0.759108	ENSG00000135363	-0.0725096	LMO2	ENSG00000135363	11	33714	-	ensembl_havana	FALSE
cell_42800	PW036-701	PW036	701	56	M	right temporal	Glioblastoma, WHO Grade IV	vehicle (DMSO)	ctrl	PW036-ctrl	Tumor cells	tumor	0.867227	1.43606	3.47637	4.91992	ENSG00000135363	-0.097203	LMO2	ENSG00000135363	11	33714	-	ensembl_havana	FALSE
cell_27817	PW030-704	PW030	704	65	M	right parietal	Glioblastoma, WHO Grade IV	0.2 uM panobinostat	panobinostat	PW030-panobinostat	Tumor cells	tumor	0.863235	1.66231	1.46823	-1.05296	ENSG00000135363	0.0105435	LMO2	ENSG00000135363	11	33714	-	ensembl_havana	FALSE
cell_41177	PW036-701	PW036	701	56	M	right temporal	Glioblastoma, WHO Grade IV	vehicle (DMSO)	ctrl	PW036-ctrl	Tumor cells	tumor	0.356581	2.05221	3.65785	4.2866	ENSG00000135363	0.152925	LMO2	ENSG00000135363	11	33714	-	ensembl_havana	FALSE
cell_71367	PW034-701	PW034	701	68	F	left parieto-occipital	Glioblastoma, WHO Grade IV	vehicle (DMSO)	ctrl	PW034-ctrl	Tumor cells	tumor	0.574524	1.38309	-0.841074	3.13902	ENSG00000135363	-0.119864	LMO2	ENSG00000135363	11	33714	-	ensembl_havana	FALSE
cell_68892	PW034-701	PW034	701	68	F	left parieto-occipital	Glioblastoma, WHO Grade IV	vehicle (DMSO)	ctrl	PW034-ctrl	Tumor cells	tumor	0.583612	1.49805	2.26917	-0.748916	ENSG00000135363	0.0623943	LMO2	ENSG00000135363	11	33714	-	ensembl_havana	FALSE
cell_18511	PW030-702	PW030	702	65	M	right parietal	Glioblastoma, WHO Grade IV	vehicle (DMSO)	ctrl	PW030-ctrl	Tumor cells	tumor	0.923968	1.33677	1.66616	2.19784	ENSG00000135363	0.15153	LMO2	ENSG00000135363	11	33714	-	ensembl_havana	FALSE
cell_18899	PW030-702	PW030	702	65	M	right parietal	Glioblastoma, WHO Grade IV	vehicle (DMSO)	ctrl	PW030-ctrl	Tumor cells	tumor	0.644871	1.38263	1.17835	1.79371	ENSG00000135363	-0.238788	LMO2	ENSG00000135363	11	33714	-	ensembl_havana	FALSE
cell_9631	PW030-701	PW030	701	65	M	right parietal	Glioblastoma, WHO Grade IV	vehicle (DMSO)	ctrl	PW030-ctrl	Tumor cells	tumor	0.642823	1.53663	0.89685	1.55953	ENSG00000135363	0.0277586	LMO2	ENSG00000135363	11	33714	-	ensembl_havana	FALSE
cell_10049	PW030-701	PW030	701	65	M	right parietal	Glioblastoma, WHO Grade IV	vehicle (DMSO)	ctrl	PW030-ctrl	Tumor cells	tumor	0.513395	1.47621	0.115883	4.06159	ENSG00000135363	-0.00372209	LMO2	ENSG00000135363	11	33714	-	ensembl_havana	FALSE
cell_55951	PW036-705	PW036	705	56	M	right temporal	Glioblastoma, WHO Grade IV	0.2 uM panobinostat	panobinostat	PW036-panobinostat	Tumor cells	microenvironment	0.626614	0.94078	2.12368	1.83554	ENSG00000135363	-0.115227	LMO2	ENSG00000135363	11	33714	-	ensembl_havana	FALSE
cell_9804	PW030-701	PW030	701	65	M	right parietal	Glioblastoma, WHO Grade IV	vehicle (DMSO)	ctrl	PW030-ctrl	Tumor cells	tumor	0.450214	1.71398	1.53096	0.533765	ENSG00000135363	-0.0744418	LMO2	ENSG00000135363	11	33714	-	ensembl_havana	FALSE
cell_75031	PW034-702	PW034	702	68	F	left parieto-occipital	Glioblastoma, WHO Grade IV	vehicle (DMSO)	ctrl	PW034-ctrl	Tumor cells	tumor	0.711852	1.32987	1.74632	1.92882	ENSG00000135363	0.137818	LMO2	ENSG00000135363	11	33714	-	ensembl_havana	FALSE
cell_68675	PW034-701	PW034	701	68	F	left parieto-occipital	Glioblastoma, WHO Grade IV	vehicle (DMSO)	ctrl	PW034-ctrl	Tumor cells	tumor	0.529787	1.18206	2.0851	4.64229	ENSG00000135363	0.0666921	LMO2	ENSG00000135363	11	33714	-	ensembl_havana	FALSE
cell_11316	PW030-701	PW030	701	65	M	right parietal	Glioblastoma, WHO Grade IV	vehicle (DMSO)	ctrl	PW030-ctrl	Tumor cells	tumor	0.569456	1.15658	1.932	4.63226	ENSG00000135363	0.0187873	LMO2	ENSG00000135363	11	33714	-	ensembl_havana	FALSE
cell_27455	PW030-704	PW030	704	65	M	right parietal	Glioblastoma, WHO Grade IV	0.2 uM panobinostat	panobinostat	PW030-panobinostat	Tumor cells	tumor	0.38917	1.17389	1.0342	3.59498	ENSG00000135363	0.0942912	LMO2	ENSG00000135363	11	33714	-	ensembl_havana	FALSE
cell_43551	PW036-702	PW036	702	56	M	right temporal	Glioblastoma, WHO Grade IV	vehicle (DMSO)	ctrl	PW036-ctrl	Tumor cells	tumor	0.647878	1.92068	3.01882	1.93589	ENSG00000135363	-0.086317	LMO2	ENSG00000135363	11	33714	-	ensembl_havana	TRUE
cell_63883	PW040-707	PW040	707	69	M	right temporal	Glioblastoma, WHO Grade IV	vehicle (DMSO)	ctrl	PW040-ctrl	Tumor cells	tumor	0.477787	1.01712	1.38282	0.70349	ENSG00000135363	0.0700866	LMO2	ENSG00000135363	11	33714	-	ensembl_havana	FALSE
cell_64563	PW040-709	PW040	709	69	M	right temporal	Glioblastoma, WHO Grade IV	vehicle (DMSO)	ctrl	PW040-ctrl	Tumor cells	tumor	0.642982	1.02177	0.658697	2.88321	ENSG00000135363	0.114604	LMO2	ENSG00000135363	11	33714	-	ensembl_havana	FALSE
cell_45189	PW036-702	PW036	702	56	M	right temporal	Glioblastoma, WHO Grade IV	vehicle (DMSO)	ctrl	PW036-ctrl	Tumor cells	tumor	0.561607	1.40665	3.0026	0.355183	ENSG00000135363	-0.09134	LMO2	ENSG00000135363	11	33714	-	ensembl_havana	TRUE
cell_20671	PW030-702	PW030	702	65	M	right parietal	Glioblastoma, WHO Grade IV	vehicle (DMSO)	ctrl	PW030-ctrl	Tumor cells	tumor	0.638513	1.18789	1.20175	-1.56635	ENSG00000135363	0.0840253	LMO2	ENSG00000135363	11	33714	-	ensembl_havana	FALSE
cell_36455	PW032-709	PW032	709	61	M	left frontal	Glioblastoma, WHO Grade IV	vehicle (DMSO)	ctrl	PW032-ctrl	Tumor cells	tumor	0.413467	1.29444	1.45068	3.35943	ENSG00000135363	-0.164052	LMO2	ENSG00000135363	11	33714	-	ensembl_havana	FALSE
cell_30344	PW030-704	PW030	704	65	M	right parietal	Glioblastoma, WHO Grade IV	0.2 uM panobinostat	panobinostat	PW030-panobinostat	Tumor cells	tumor	0.393788	1.45531	1.41514	-0.988374	ENSG00000135363	0.0208518	LMO2	ENSG00000135363	11	33714	-	ensembl_havana	TRUE
cell_69612	PW034-701	PW034	701	68	F	left parieto-occipital	Glioblastoma, WHO Grade IV	vehicle (DMSO)	ctrl	PW034-ctrl	Tumor cells	tumor	0.461323	1.16739	1.88814	5.363	ENSG00000135363	-0.126502	LMO2	ENSG00000135363	11	33714	-	ensembl_havana	FALSE
cell_15445	PW030-701	PW030	701	65	M	right parietal	Glioblastoma, WHO Grade IV	vehicle (DMSO)	ctrl	PW030-ctrl	Tumor cells	tumor	0.760685	1.16745	-5.79617	-0.552062	ENSG00000135363	0.049295	LMO2	ENSG00000135363	11	33714	-	ensembl_havana	FALSE
cell_64107	PW040-707	PW040	707	69	M	right temporal	Glioblastoma, WHO Grade IV	vehicle (DMSO)	ctrl	PW040-ctrl	Tumor cells	tumor	0.445159	1.41568	0.581881	4.32151	ENSG00000135363	0.0417951	LMO2	ENSG00000135363	11	33714	-	ensembl_havana	FALSE
cell_18409	PW030-702	PW030	702	65	M	right parietal	Glioblastoma, WHO Grade IV	vehicle (DMSO)	ctrl	PW030-ctrl	Tumor cells	tumor	0.592305	1.14111	1.57448	3.99781	ENSG00000135363	-0.186394	LMO2	ENSG00000135363	11	33714	-	ensembl_havana	FALSE
cell_47417	PW036-702	PW036	702	56	M	right temporal	Glioblastoma, WHO Grade IV	vehicle (DMSO)	ctrl	PW036-ctrl	Tumor cells	tumor	0.496441	2.14286	0.964126	0.253145	ENSG00000135363	-0.158086	LMO2	ENSG00000135363	11	33714	-	ensembl_havana	TRUE
cell_41207	PW036-701	PW036	701	56	M	right temporal	Glioblastoma, WHO Grade IV	vehicle (DMSO)	ctrl	PW036-ctrl	Tumor cells	tumor	0.459421	1.2552	3.72426	4.63561	ENSG00000135363	0.0118183	LMO2	ENSG00000135363	11	33714	-	ensembl_havana	FALSE
cell_27149	PW030-704	PW030	704	65	M	right parietal	Glioblastoma, WHO Grade IV	0.2 uM panobinostat	panobinostat	PW030-panobinostat	Tumor cells	tumor	0.690394	1.46918	0.460758	0.605089	ENSG00000135363	-0.198001	LMO2	ENSG00000135363	11	33714	-	ensembl_havana	TRUE
cell_77930	PW034-702	PW034	702	68	F	left parieto-occipital	Glioblastoma, WHO Grade IV	vehicle (DMSO)	ctrl	PW034-ctrl	Tumor cells	tumor	0.470557	1.31204	-1.7257	-0.116111	ENSG00000135363	0.087638	LMO2	ENSG00000135363	11	33714	-	ensembl_havana	FALSE
cell_37436	PW032-711	PW032	711	61	M	left frontal	Glioblastoma, WHO Grade IV	0.2 uM panobinostat	panobinostat	PW032-panobinostat	Tumor cells	tumor	0.447518	0.955916	-0.200149	1.13953	ENSG00000135363	-0.0671874	LMO2	ENSG00000135363	11	33714	-	ensembl_havana	TRUE
cell_57257	PW040-701	PW040	701	69	M	right temporal	Glioblastoma, WHO Grade IV	vehicle (DMSO)	ctrl	PW040-ctrl	Tumor cells	microenvironment	0.543499	0.815993	0.901025	3.60384	ENSG00000135363	-0.182281	LMO2	ENSG00000135363	11	33714	-	ensembl_havana	FALSE
cell_39483	PW036-701	PW036	701	56	M	right temporal	Glioblastoma, WHO Grade IV	vehicle (DMSO)	ctrl	PW036-ctrl	Tumor cells	tumor	0.426641	1.25766	4.9854	1.57344	ENSG00000135363	0.186567	LMO2	ENSG00000135363	11	33714	-	ensembl_havana	TRUE
cell_58147	PW040-701	PW040	701	69	M	right temporal	Glioblastoma, WHO Grade IV	vehicle (DMSO)	ctrl	PW040-ctrl	Tumor cells	tumor	0.383348	0.89009	1.45626	4.11246	ENSG00000135363	-0.0514784	LMO2	ENSG00000135363	11	33714	-	ensembl_havana	FALSE
cell_35287	PW032-705	PW032	705	61	M	left frontal	Glioblastoma, WHO Grade IV	vehicle (DMSO)	ctrl	PW032-ctrl	Tumor cells	tumor	0.58132	1.76914	-0.315052	3.01777	ENSG00000135363	0.021809	LMO2	ENSG00000135363	11	33714	-	ensembl_havana	FALSE
cell_70299	PW034-701	PW034	701	68	F	left parieto-occipital	Glioblastoma, WHO Grade IV	vehicle (DMSO)	ctrl	PW034-ctrl	Tumor cells	tumor	0.27674	1.21451	2.07328	-0.876458	ENSG00000135363	-0.11313	LMO2	ENSG00000135363	11	33714	-	ensembl_havana	FALSE
cell_43202	PW036-701	PW036	701	56	M	right temporal	Glioblastoma, WHO Grade IV	vehicle (DMSO)	ctrl	PW036-ctrl	Tumor cells	tumor	0.485603	2.33731	4.89327	1.54304	ENSG00000135363	-0.0376537	LMO2	ENSG00000135363	11	33714	-	ensembl_havana	TRUE
cell_35766	PW032-705	PW032	705	61	M	left frontal	Glioblastoma, WHO Grade IV	vehicle (DMSO)	ctrl	PW032-ctrl	Tumor cells	tumor	0.443062	1.42696	4.19787	0.896543	ENSG00000135363	0.0485265	LMO2	ENSG00000135363	11	33714	-	ensembl_havana	TRUE
cell_64453	PW040-709	PW040	709	69	M	right temporal	Glioblastoma, WHO Grade IV	vehicle (DMSO)	ctrl	PW040-ctrl	Tumor cells	tumor	0.359924	1.28455	2.35994	3.55882	ENSG00000135363	-0.150781	LMO2	ENSG00000135363	11	33714	-	ensembl_havana	FALSE
cell_44280	PW036-702	PW036	702	56	M	right temporal	Glioblastoma, WHO Grade IV	vehicle (DMSO)	ctrl	PW036-ctrl	Tumor cells	tumor	0.484872	1.4675	0.873355	1.28353	ENSG00000135363	-0.0206796	LMO2	ENSG00000135363	11	33714	-	ensembl_havana	FALSE
cell_27152	PW030-704	PW030	704	65	M	right parietal	Glioblastoma, WHO Grade IV	0.2 uM panobinostat	panobinostat	PW030-panobinostat	Tumor cells	tumor	0.627328	1.33016	1.19627	3.63352	ENSG00000135363	0.0821761	LMO2	ENSG00000135363	11	33714	-	ensembl_havana	FALSE
cell_77888	PW034-702	PW034	702	68	F	left parieto-occipital	Glioblastoma, WHO Grade IV	vehicle (DMSO)	ctrl	PW034-ctrl	Tumor cells	tumor	0.454226	1.79583	3.67727	1.38237	ENSG00000135363	-0.094346	LMO2	ENSG00000135363	11	33714	-	ensembl_havana	TRUE
cell_55716	PW036-705	PW036	705	56	M	right temporal	Glioblastoma, WHO Grade IV	0.2 uM panobinostat	panobinostat	PW036-panobinostat	Tumor cells	tumor	0.707912	1.46391	-1.67074	-0.0833925	ENSG00000135363	-0.0216348	LMO2	ENSG00000135363	11	33714	-	ensembl_havana	FALSE
cell_75132	PW034-702	PW034	702	68	F	left parieto-occipital	Glioblastoma, WHO Grade IV	vehicle (DMSO)	ctrl	PW034-ctrl	Tumor cells	tumor	0.510578	1.10455	1.07064	1.86316	ENSG00000135363	-0.050713	LMO2	ENSG00000135363	11	33714	-	ensembl_havana	FALSE
cell_21227	PW030-702	PW030	702	65	M	right parietal	Glioblastoma, WHO Grade IV	vehicle (DMSO)	ctrl	PW030-ctrl	Tumor cells	tumor	0.547846	1.23378	4.09378	3.24438	ENSG00000135363	0.045097	LMO2	ENSG00000135363	11	33714	-	ensembl_havana	FALSE
cell_18001	PW030-702	PW030	702	65	M	right parietal	Glioblastoma, WHO Grade IV	vehicle (DMSO)	ctrl	PW030-ctrl	Tumor cells	tumor	0.578094	1.35084	1.37632	3.29847	ENSG00000135363	-0.112171	LMO2	ENSG00000135363	11	33714	-	ensembl_havana	FALSE
cell_13240	PW030-701	PW030	701	65	M	right parietal	Glioblastoma, WHO Grade IV	vehicle (DMSO)	ctrl	PW030-ctrl	Tumor cells	tumor	0.624048	1.12912	-6.0753	-1.1372	ENSG00000135363	-0.144815	LMO2	ENSG00000135363	11	33714	-	ensembl_havana	FALSE
cell_20158	PW030-702	PW030	702	65	M	right parietal	Glioblastoma, WHO Grade IV	vehicle (DMSO)	ctrl	PW030-ctrl	Tumor cells	tumor	0.676907	1.35431	1.35641	3.95425	ENSG00000135363	-0.184876	LMO2	ENSG00000135363	11	33714	-	ensembl_havana	FALSE
cell_56959	PW040-701	PW040	701	69	M	right temporal	Glioblastoma, WHO Grade IV	vehicle (DMSO)	ctrl	PW040-ctrl	Tumor cells	tumor	0.569092	1.17771	2.33586	2.91947	ENSG00000135363	-0.229625	LMO2	ENSG00000135363	11	33714	-	ensembl_havana	FALSE
cell_53861	PW036-705	PW036	705	56	M	right temporal	Glioblastoma, WHO Grade IV	0.2 uM panobinostat	panobinostat	PW036-panobinostat	Tumor cells	tumor	0.522757	1.72667	4.44018	0.331263	ENSG00000135363	-0.0186419	LMO2	ENSG00000135363	11	33714	-	ensembl_havana	TRUE
cell_58860	PW040-703	PW040	703	69	M	right temporal	Glioblastoma, WHO Grade IV	vehicle (DMSO)	ctrl	PW040-ctrl	Tumor cells	tumor	0.620001	1.47251	1.92926	-0.788507	ENSG00000135363	-0.0473234	LMO2	ENSG00000135363	11	33714	-	ensembl_havana	TRUE
cell_54847	PW036-705	PW036	705	56	M	right temporal	Glioblastoma, WHO Grade IV	0.2 uM panobinostat	panobinostat	PW036-panobinostat	Tumor cells	tumor	0.481112	1.49447	2.23351	2.48655	ENSG00000135363	0.0295594	LMO2	ENSG00000135363	11	33714	-	ensembl_havana	FALSE
cell_66392	PW034-701	PW034	701	68	F	left parieto-occipital	Glioblastoma, WHO Grade IV	vehicle (DMSO)	ctrl	PW034-ctrl	Tumor cells	tumor	0.23271	1.57223	5.1653	1.33067	ENSG00000135363	-0.196712	LMO2	ENSG00000135363	11	33714	-	ensembl_havana	TRUE
cell_42048	PW036-701	PW036	701	56	M	right temporal	Glioblastoma, WHO Grade IV	vehicle (DMSO)	ctrl	PW036-ctrl	Tumor cells	tumor	0.602113	1.45115	3.6478	4.21755	ENSG00000135363	0.194156	LMO2	ENSG00000135363	11	33714	-	ensembl_havana	FALSE
cell_20893	PW030-702	PW030	702	65	M	right parietal	Glioblastoma, WHO Grade IV	vehicle (DMSO)	ctrl	PW030-ctrl	Tumor cells	tumor	0.734335	1.31328	2.3548	2.50493	ENSG00000135363	-0.146493	LMO2	ENSG00000135363	11	33714	-	ensembl_havana	FALSE
cell_94171	PW034-705	PW034	705	68	F	left parieto-occipital	Glioblastoma, WHO Grade IV	0.2 uM panobinostat	panobinostat	PW034-panobinostat	Tumor cells	tumor	0.538929	1.41598	2.57228	4.77751	ENSG00000135363	-0.0437886	LMO2	ENSG00000135363	11	33714	-	ensembl_havana	FALSE
cell_9432	PW030-701	PW030	701	65	M	right parietal	Glioblastoma, WHO Grade IV	vehicle (DMSO)	ctrl	PW030-ctrl	Tumor cells	tumor	0.632995	1.37295	0.0859572	3.09448	ENSG00000135363	0.0217398	LMO2	ENSG00000135363	11	33714	-	ensembl_havana	FALSE
cell_93838	PW034-705	PW034	705	68	F	left parieto-occipital	Glioblastoma, WHO Grade IV	0.2 uM panobinostat	panobinostat	PW034-panobinostat	Tumor cells	microenvironment	1.19044	1.11706	2.60125	3.46795	ENSG00000135363	-0.0587506	LMO2	ENSG00000135363	11	33714	-	ensembl_havana	FALSE
cell_17900	PW030-702	PW030	702	65	M	right parietal	Glioblastoma, WHO Grade IV	vehicle (DMSO)	ctrl	PW030-ctrl	Tumor cells	tumor	0.617703	1.38887	0.84359	4.0786	ENSG00000135363	-0.0709074	LMO2	ENSG00000135363	11	33714	-	ensembl_havana	FALSE
cell_61288	PW040-705	PW040	705	69	M	right temporal	Glioblastoma, WHO Grade IV	vehicle (DMSO)	ctrl	PW040-ctrl	Tumor cells	tumor	0.560113	1.3723	0.576903	1.07121	ENSG00000135363	0.0501707	LMO2	ENSG00000135363	11	33714	-	ensembl_havana	FALSE
cell_21739	PW030-702	PW030	702	65	M	right parietal	Glioblastoma, WHO Grade IV	vehicle (DMSO)	ctrl	PW030-ctrl	Tumor cells	tumor	0.620751	1.06789	2.33844	2.71297	ENSG00000135363	-0.116123	LMO2	ENSG00000135363	11	33714	-	ensembl_havana	FALSE
cell_46873	PW036-702	PW036	702	56	M	right temporal	Glioblastoma, WHO Grade IV	vehicle (DMSO)	ctrl	PW036-ctrl	Tumor cells	tumor	0.617948	1.44623	2.11937	0.834318	ENSG00000135363	-0.253707	LMO2	ENSG00000135363	11	33714	-	ensembl_havana	TRUE
cell_27276	PW030-704	PW030	704	65	M	right parietal	Glioblastoma, WHO Grade IV	0.2 uM panobinostat	panobinostat	PW030-panobinostat	Tumor cells	tumor	0.445515	1.43853	1.20904	3.68222	ENSG00000135363	-0.0757928	LMO2	ENSG00000135363	11	33714	-	ensembl_havana	FALSE
cell_78706	PW034-702	PW034	702	68	F	left parieto-occipital	Glioblastoma, WHO Grade IV	vehicle (DMSO)	ctrl	PW034-ctrl	Tumor cells	tumor	0.32186	1.18123	1.66157	-1.44417	ENSG00000135363	-0.132185	LMO2	ENSG00000135363	11	33714	-	ensembl_havana	TRUE
cell_38975	PW036-701	PW036	701	56	M	right temporal	Glioblastoma, WHO Grade IV	vehicle (DMSO)	ctrl	PW036-ctrl	Tumor cells	tumor	0.450161	1.4037	3.3374	4.70233	ENSG00000135363	0.111127	LMO2	ENSG00000135363	11	33714	-	ensembl_havana	FALSE
cell_12235	PW030-701	PW030	701	65	M	right parietal	Glioblastoma, WHO Grade IV	vehicle (DMSO)	ctrl	PW030-ctrl	Tumor cells	tumor	0.699284	1.13387	-6.13168	-1.18079	ENSG00000135363	-0.0460919	LMO2	ENSG00000135363	11	33714	-	ensembl_havana	FALSE
cell_5901	PW030-701	PW030	701	65	M	right parietal	Glioblastoma, WHO Grade IV	vehicle (DMSO)	ctrl	PW030-ctrl	Tumor cells	tumor	0.578574	1.41967	0.40861	3.77421	ENSG00000135363	0.182039	LMO2	ENSG00000135363	11	33714	-	ensembl_havana	FALSE
cell_75308	PW034-702	PW034	702	68	F	left parieto-occipital	Glioblastoma, WHO Grade IV	vehicle (DMSO)	ctrl	PW034-ctrl	Tumor cells	tumor	0.508949	1.76172	3.05071	0.58552	ENSG00000135363	0.125573	LMO2	ENSG00000135363	11	33714	-	ensembl_havana	TRUE
cell_67922	PW034-701	PW034	701	68	F	left parieto-occipital	Glioblastoma, WHO Grade IV	vehicle (DMSO)	ctrl	PW034-ctrl	Tumor cells	tumor	0.368798	2.14195	2.55787	-2.17791	ENSG00000135363	-0.210368	LMO2	ENSG00000135363	11	33714	-	ensembl_havana	TRUE
cell_64244	PW040-707	PW040	707	69	M	right temporal	Glioblastoma, WHO Grade IV	vehicle (DMSO)	ctrl	PW040-ctrl	Tumor cells	tumor	0.467977	1.40521	0.114918	1.08389	ENSG00000135363	0.0909808	LMO2	ENSG00000135363	11	33714	-	ensembl_havana	FALSE
cell_43016	PW036-701	PW036	701	56	M	right temporal	Glioblastoma, WHO Grade IV	vehicle (DMSO)	ctrl	PW036-ctrl	Tumor cells	tumor	0.582205	1.55396	4.33811	3.09506	ENSG00000135363	-0.350787	LMO2	ENSG00000135363	11	33714	-	ensembl_havana	TRUE
cell_8494	PW030-701	PW030	701	65	M	right parietal	Glioblastoma, WHO Grade IV	vehicle (DMSO)	ctrl	PW030-ctrl	Tumor cells	tumor	0.692753	1.34257	2.04244	3.83527	ENSG00000135363	-0.0295037	LMO2	ENSG00000135363	11	33714	-	ensembl_havana	FALSE
cell_46127	PW036-702	PW036	702	56	M	right temporal	Glioblastoma, WHO Grade IV	vehicle (DMSO)	ctrl	PW036-ctrl	Tumor cells	tumor	0.590143	1.58433	1.52402	1.14704	ENSG00000135363	-0.0849483	LMO2	ENSG00000135363	11	33714	-	ensembl_havana	TRUE
cell_78681	PW034-702	PW034	702	68	F	left parieto-occipital	Glioblastoma, WHO Grade IV	vehicle (DMSO)	ctrl	PW034-ctrl	Tumor cells	tumor	0.435125	1.37916	-1.72477	-0.108323	ENSG00000135363	0.134816	LMO2	ENSG00000135363	11	33714	-	ensembl_havana	FALSE
cell_67822	PW034-701	PW034	701	68	F	left parieto-occipital	Glioblastoma, WHO Grade IV	vehicle (DMSO)	ctrl	PW034-ctrl	Tumor cells	tumor	0.402415	1.96356	0.871754	1.13639	ENSG00000135363	-0.23997	LMO2	ENSG00000135363	11	33714	-	ensembl_havana	FALSE
cell_36061	PW032-705	PW032	705	61	M	left frontal	Glioblastoma, WHO Grade IV	vehicle (DMSO)	ctrl	PW032-ctrl	Tumor cells	tumor	0.659086	1.1178	1.85079	1.69633	ENSG00000135363	-0.0251995	LMO2	ENSG00000135363	11	33714	-	ensembl_havana	FALSE
cell_60565	PW040-703	PW040	703	69	M	right temporal	Glioblastoma, WHO Grade IV	vehicle (DMSO)	ctrl	PW040-ctrl	Tumor cells	tumor	0.33566	1.12129	3.00398	3.53329	ENSG00000135363	0.111384	LMO2	ENSG00000135363	11	33714	-	ensembl_havana	FALSE
cell_71587	PW034-701	PW034	701	68	F	left parieto-occipital	Glioblastoma, WHO Grade IV	vehicle (DMSO)	ctrl	PW034-ctrl	Tumor cells	tumor	0.579545	1.71386	2.36561	4.70426	ENSG00000135363	0.0102224	LMO2	ENSG00000135363	11	33714	-	ensembl_havana	FALSE
cell_63757	PW040-707	PW040	707	69	M	right temporal	Glioblastoma, WHO Grade IV	vehicle (DMSO)	ctrl	PW040-ctrl	Tumor cells	tumor	0.519102	1.20384	0.879003	0.858036	ENSG00000135363	0.207635	LMO2	ENSG00000135363	11	33714	-	ensembl_havana	FALSE
cell_70475	PW034-701	PW034	701	68	F	left parieto-occipital	Glioblastoma, WHO Grade IV	vehicle (DMSO)	ctrl	PW034-ctrl	Tumor cells	tumor	0.311609	3.05829	0.260382	1.32393	ENSG00000135363	-0.17209	LMO2	ENSG00000135363	11	33714	-	ensembl_havana	TRUE
cell_46058	PW036-702	PW036	702	56	M	right temporal	Glioblastoma, WHO Grade IV	vehicle (DMSO)	ctrl	PW036-ctrl	Tumor cells	tumor	0.472472	1.64441	3.81939	1.09425	ENSG00000135363	-0.0236957	LMO2	ENSG00000135363	11	33714	-	ensembl_havana	TRUE
[truncated: 45,613 more rows]

## Sheet: Panel C (pseudobulk)
patient_id	condition	pat_cond	n	origin	gid	expr	gene	gene_id	chromosome	gene_length	strand.	source	condition_short
[truncated: 20 more rows]

## Sheet: Panel D
name	pval	adj_pval	f_statistic	df1	df2	lfc	down_genes	category
[truncated: 10,000 more rows]
