# Supplementary material for: Analysis of multi-condition single-cell data with latent embedding multivariate regression
Source: Nat Genet. 2025 Jan 3;57(3):659–67. doi: 10.1038/s41588-024-01996-0 (PMC11906359; doi:10.1038/s41588-024-01996-0)
Supplement: Supplementary file 7 — Statistical source data. [file 41588_2024_1996_MOESM7_ESM.xlsx]

## Sheet: Panel A
cell	timepoint	cell_type_sub	cell_type_broad	tissue	germ_layer	group_cluster	embryo	timepoint_brackets	umap-dim1	umap-dim2
A04_E01_P04-A01_LIG157	48	periderm 14	periderm	Epidermis	ectoderm	periderm-other.4	GAP13.48.P9_B9	[42, 48]	9.80353	3.9591
A04_E01_P04-A01_LIG165	48	periderm 13	periderm	Epidermis	ectoderm	periderm-other.17	GAP13.48.P9_H1	[42, 48]	7.29046	3.9257
A04_E01_P04-A02_LIG109	48	periderm 13	periderm	Epidermis	ectoderm	periderm-other.17	GAP13.48.P9_B3	[42, 48]	7.69409	4.49692
A04_E01_P04-A03_LIG179	48	periderm 13	periderm	Epidermis	ectoderm	periderm-other.17	GAP13.48.P9_A12	[42, 48]	7.69556	4.70698
A04_E01_P04-B01_LIG129	48	periderm 13	periderm	Epidermis	ectoderm	periderm-other.17	GAP13.48.P9_H7	[42, 48]	7.90911	4.57647
A04_E01_P04-B01_LIG136	48	periderm 13	periderm	Epidermis	ectoderm	periderm-other.17	GAP13.48.P9_C1	[42, 48]	7.52708	4.4281
A04_E01_P04-B01_LIG187	48	periderm 13	periderm	Epidermis	ectoderm	periderm-other.17	GAP13.48.P9_B8	[42, 48]	7.38816	4.51708
A04_E01_P04-B02_LIG116	48	periderm 13	periderm	Epidermis	ectoderm	periderm-other.17	GAP13.48.P9_B7	[42, 48]	7.34492	4.47959
A04_E01_P04-B02_LIG126	48	periderm 13	periderm	Epidermis	ectoderm	periderm-other.17	GAP13.48.P9_F9	[42, 48]	7.66585	4.40449
A04_E01_P04-B02_LIG148	48	periderm 13	periderm	Epidermis	ectoderm	periderm-other.17	GAP13.48.P9_A4	[42, 48]	7.92038	4.53338
A04_E01_P04-B02_LIG186	48	periderm 3	periderm	Epidermis	ectoderm	periderm-other.11	GAP13.48.P9_A7	[42, 48]	7.95437	3.89077
A04_E01_P04-B03_LIG174	48	periderm 15	periderm	Epidermis	ectoderm	periderm-other.33	GAP13.48.P9_B4	[42, 48]	6.8489	3.53422
A04_E01_P04-B03_LIG180	48	periderm 13	periderm	Epidermis	ectoderm	periderm-other.17	GAP13.48.P9_F3	[42, 48]	7.67648	4.09148
A04_E01_P04-B03_LIG184	48	periderm 10	periderm	Epidermis	ectoderm	periderm-other.1	GAP13.48.P9_C3	[42, 48]	7.74657	1.82509
A04_E01_P04-B03_LIG188	48	periderm 13	periderm	Epidermis	ectoderm	periderm-other.17	GAP13.48.P9_G4	[42, 48]	7.34265	4.28667
A04_E01_P04-C01_LIG126	48	periderm 13	periderm	Epidermis	ectoderm	periderm-other.17	GAP13.48.P9_D9	[42, 48]	7.16472	4.25888
A04_E01_P04-C01_LIG127	48	periderm 5	periderm	Epidermis	ectoderm	periderm-other.5	GAP13.48.P9_A2	[42, 48]	7.35921	4.56645
A04_E01_P04-C01_LIG178	48	periderm 13	periderm	Epidermis	ectoderm	periderm-other.17	GAP13.48.P9_D8	[42, 48]	7.64511	4.59795
A04_E01_P04-C01_LIG179	48	periderm 13	periderm	Epidermis	ectoderm	periderm-other.17	GAP13.48.P9_H9	[42, 48]	7.5227	4.56748
A04_E01_P04-C02_LIG105	48	periderm 13	periderm	Epidermis	ectoderm	periderm-other.17	GAP13.48.P9_F10	[42, 48]	7.05182	4.00907
A04_E01_P04-C02_LIG150	48	periderm 13	periderm	Epidermis	ectoderm	periderm-other.17	GAP13.48.P9_B12	[42, 48]	7.69616	4.70498
A04_E01_P04-C02_LIG154	48	periderm 3	periderm	Epidermis	ectoderm	periderm-other.11	GAP13.48.P9_E8	[42, 48]	7.23929	4.37823
A04_E01_P04-C02_LIG181	48	periderm 13	periderm	Epidermis	ectoderm	periderm-other.17	GAP13.48.P9_B2	[42, 48]	7.62558	4.63976
A04_E01_P04-C03_LIG163	48	periderm 3	periderm	Epidermis	ectoderm	periderm-other.11	GAP13.48.P9_A12	[42, 48]	7.83323	4.59309
A04_E01_P04-C03_LIG178	48	periderm 13	periderm	Epidermis	ectoderm	periderm-other.17	GAP13.48.P9_F2	[42, 48]	7.31859	3.9137
A04_E01_P04-D02_LIG149	48	iridophore	iridophore	Pigment	neural crest	periderm-other.28	GAP13.48.P9_G1	[42, 48]	-4.75226	-7.61351
A04_E01_P04-D03_LIG159	48	periderm 13	periderm	Epidermis	ectoderm	periderm-other.17	GAP13.48.P9_H5	[42, 48]	7.67397	4.70582
A04_E01_P04-D03_LIG97	48	periderm 13	periderm	Epidermis	ectoderm	periderm-other.17	GAP13.48.P9_H7	[42, 48]	7.47296	4.45585
A04_E01_P04-E01_LIG137	48	periderm 13	periderm	Epidermis	ectoderm	periderm-other.17	GAP13.48.P9_H4	[42, 48]	7.6329	4.26135
A04_E01_P04-E01_LIG160	48	periderm 15	periderm	Epidermis	ectoderm	periderm-other.33	GAP13.48.P9_E11	[42, 48]	6.54187	3.17493
A04_E01_P04-E01_LIG164	48	periderm 15	periderm	Epidermis	ectoderm	periderm-other.33	GAP13.48.P9_C8	[42, 48]	6.98674	3.4367
A04_E01_P04-E01_LIG184	48	periderm 13	periderm	Epidermis	ectoderm	periderm-other.17	GAP13.48.P9_B7	[42, 48]	7.17272	3.84848
A04_E01_P04-E02_LIG100	48	periderm 15	periderm	Epidermis	ectoderm	periderm-other.33	GAP13.48.P9_E11	[42, 48]	7.01499	3.55516
A04_E01_P04-E02_LIG121	48	periderm 13	periderm	Epidermis	ectoderm	periderm-other.17	GAP13.48.P9_E8	[42, 48]	7.11217	3.82443
A04_E01_P04-E02_LIG168	48	periderm 13	periderm	Epidermis	ectoderm	periderm-other.17	GAP13.48.P9_G7	[42, 48]	7.61561	4.65721
A04_E01_P04-E02_LIG182	48	periderm 13	periderm	Epidermis	ectoderm	periderm-other.17	GAP13.48.P9_F10	[42, 48]	7.84956	4.57471
A04_E01_P04-E03_LIG111	48	periderm 13	periderm	Epidermis	ectoderm	periderm-other.17	GAP13.48.P9_F9	[42, 48]	7.791	4.59254
A04_E01_P04-E03_LIG126	48	periderm 15	periderm	Epidermis	ectoderm	periderm-other.33	GAP13.48.P9_F10	[42, 48]	7.26568	3.98708
A04_E01_P04-E03_LIG168	48	periderm 13	periderm	Epidermis	ectoderm	periderm-other.17	GAP13.48.P9_E9	[42, 48]	7.81786	4.67767
A04_E01_P04-E03_LIG183	48	periderm 14	periderm	Epidermis	ectoderm	periderm-other.4	GAP13.48.P9_D5	[42, 48]	8.6226	4.07996
A04_E01_P04-E03_LIG97	48	periderm 15	periderm	Epidermis	ectoderm	periderm-other.33	GAP13.48.P9_H11	[42, 48]	6.57394	3.13529
A04_E01_P04-E03_LIG98	48	periderm 3	periderm	Epidermis	ectoderm	periderm-other.11	GAP13.48.P9_D5	[42, 48]	7.46859	4.21025
A04_E01_P04-F02_LIG120	48	periderm 14	periderm	Epidermis	ectoderm	periderm-other.4	GAP13.48.P9_D8	[42, 48]	7.46813	4.05612
A04_E01_P04-G01_LIG170	48	periderm 13	periderm	Epidermis	ectoderm	periderm-other.17	GAP13.48.P9_E6	[42, 48]	7.9626	4.72641
A04_E01_P04-G01_LIG98	48	periderm 15	periderm	Epidermis	ectoderm	periderm-other.33	GAP13.48.P9_E1	[42, 48]	7.2332	3.87287
A04_E01_P04-G02_LIG173	48	periderm 13	periderm	Epidermis	ectoderm	periderm-other.17	GAP13.48.P9_C1	[42, 48]	7.20664	4.04246
A04_E01_P04-G03_LIG116	48	periderm 13	periderm	Epidermis	ectoderm	periderm-other.17	GAP13.48.P9_E12	[42, 48]	7.67467	4.66496
A04_E01_P04-G03_LIG152	48	periderm 13	periderm	Epidermis	ectoderm	periderm-other.17	GAP13.48.P9_A5	[42, 48]	7.71096	4.34382
A04_E01_P04-H01_LIG133	48	periderm 13	periderm	Epidermis	ectoderm	periderm-other.17	GAP13.48.P9_H4	[42, 48]	7.49899	4.05993
A04_E01_P04-H01_LIG169	48	periderm 13	periderm	Epidermis	ectoderm	periderm-other.17	GAP13.48.P9_C1	[42, 48]	7.46385	3.78125
A04_E01_P04-H01_LIG181	48	periderm 2	periderm	Epidermis	ectoderm	periderm-other.3	GAP13.48.P9_F5	[42, 48]	7.11968	3.52276
A04_E01_P04-H02_LIG141	48	periderm 13	periderm	Epidermis	ectoderm	periderm-other.17	GAP13.48.P9_F10	[42, 48]	7.12589	4.08992
A04_E01_P04-H02_LIG150	48	periderm 13	periderm	Epidermis	ectoderm	periderm-other.17	GAP13.48.P9_G1	[42, 48]	7.80216	4.74287
A04_E01_P04-H02_LIG190	48	periderm 16	periderm	Epidermis	ectoderm	periderm-other.7	GAP13.48.P9_H4	[42, 48]	7.10996	3.92436
A04_E01_P04-H03_LIG169	48	periderm 13	periderm	Epidermis	ectoderm	periderm-other.17	GAP13.48.P9_A1	[42, 48]	7.6565	4.65596
A04_E02_P04-A01_LIG171	48	periderm 13	periderm	Epidermis	ectoderm	periderm-other.17	GAP13.48.P9_F2	[42, 48]	7.2535	4.34957
A04_E02_P04-A02_LIG147	48	periderm 16	periderm	Epidermis	ectoderm	periderm-other.7	GAP13.48.P9_A3	[42, 48]	6.96684	3.26882
A04_E02_P04-A03_LIG104	48	periderm 13	periderm	Epidermis	ectoderm	periderm-other.17	GAP13.48.P9_H5	[42, 48]	7.53494	4.15372
A04_E02_P04-A03_LIG177	48	periderm 13	periderm	Epidermis	ectoderm	periderm-other.17	GAP13.48.P9_D4	[42, 48]	7.90174	4.70452
A04_E02_P04-B01_LIG153	48	periderm 13	periderm	Epidermis	ectoderm	periderm-other.17	GAP13.48.P9_G9	[42, 48]	9.13196	3.96541
A04_E02_P04-B02_LIG102	48	periderm 13	periderm	Epidermis	ectoderm	periderm-other.17	GAP13.48.P9_H4	[42, 48]	7.5722	4.56314
A04_E02_P04-B02_LIG105	48	periderm 13	periderm	Epidermis	ectoderm	periderm-other.17	GAP13.48.P9_E4	[42, 48]	7.20267	4.07898
A04_E02_P04-B02_LIG123	48	periderm 5	periderm	Epidermis	ectoderm	periderm-other.5	GAP13.48.P9_A5	[42, 48]	7.04472	3.95198
A04_E02_P04-B02_LIG137	48	periderm 13	periderm	Epidermis	ectoderm	periderm-other.17	GAP13.48.P9_G6	[42, 48]	7.9938	3.80227
A04_E02_P04-B02_LIG158	48	periderm 5	periderm	Epidermis	ectoderm	periderm-other.5	GAP13.48.P9_H12	[42, 48]	7.18839	3.76084
A04_E02_P04-B02_LIG186	48	periderm 3	periderm	Epidermis	ectoderm	periderm-other.11	GAP13.48.P9_F3	[42, 48]	7.90359	4.6965
A04_E02_P04-B03_LIG127	48	periderm 13	periderm	Epidermis	ectoderm	periderm-other.17	GAP13.48.P9_D4	[42, 48]	7.31021	3.88233
A04_E02_P04-C01_LIG135	48	retinal neuron (amacrine, RGC)	retinal neuron	Eye	ectoderm	CNS.2	GAP13.48.P9_G1	[42, 48]	2.07757	-7.56604
A04_E02_P04-C01_LIG181	48	periderm 13	periderm	Epidermis	ectoderm	periderm-other.17	GAP13.48.P9_H7	[42, 48]	9.59342	3.82146
A04_E02_P04-C02_LIG137	48	periderm 13	periderm	Epidermis	ectoderm	periderm-other.17	GAP13.48.P9_C10	[42, 48]	7.54894	4.54368
A04_E02_P04-C02_LIG158	48	periderm 13	periderm	Epidermis	ectoderm	periderm-other.17	GAP13.48.P9_A4	[42, 48]	8.08422	4.64607
A04_E02_P04-C02_LIG171	48	periderm 15	periderm	Epidermis	ectoderm	periderm-other.33	GAP13.48.P9_G4	[42, 48]	7.20386	3.66217
A04_E02_P04-C02_LIG174	48	periderm 15	periderm	Epidermis	ectoderm	periderm-other.33	GAP13.48.P9_D4	[42, 48]	6.72358	3.12016
A04_E02_P04-C03_LIG167	48	periderm 3	periderm	Epidermis	ectoderm	periderm-other.11	GAP13.48.P9_D5	[42, 48]	7.09924	3.6323
A04_E02_P04-C03_LIG188	48	periderm 13	periderm	Epidermis	ectoderm	periderm-other.17	GAP13.48.P9_D6	[42, 48]	7.2218	4.19083
A04_E02_P04-D01_LIG110	48	periderm 15	periderm	Epidermis	ectoderm	periderm-other.33	GAP13.48.P9_F12	[42, 48]	6.53713	3.1506
A04_E02_P04-D01_LIG119	48	periderm 15	periderm	Epidermis	ectoderm	periderm-other.33	GAP13.48.P9_H1	[42, 48]	7.22859	3.83622
A04_E02_P04-D01_LIG131	48	periderm 13	periderm	Epidermis	ectoderm	periderm-other.17	GAP13.48.P9_F3	[42, 48]	7.37996	4.07229
A04_E02_P04-D01_LIG135	48	periderm 13	periderm	Epidermis	ectoderm	periderm-other.17	GAP13.48.P9_F8	[42, 48]	7.006	4.05988
A04_E02_P04-D02_LIG128	48	periderm 14	periderm	Epidermis	ectoderm	periderm-other.4	GAP13.48.P9_F12	[42, 48]	7.38527	4.12685
A04_E02_P04-D03_LIG127	48	periderm 13	periderm	Epidermis	ectoderm	periderm-other.17	GAP13.48.P9_F3	[42, 48]	7.20194	4.18038
A04_E02_P04-D03_LIG130	48	periderm 13	periderm	Epidermis	ectoderm	periderm-other.17	GAP13.48.P9_D5	[42, 48]	7.51931	4.30427
A04_E02_P04-D03_LIG170	48	periderm 13	periderm	Epidermis	ectoderm	periderm-other.17	GAP13.48.P9_H12	[42, 48]	7.51607	4.54842
A04_E02_P04-E01_LIG128	48	periderm 13	periderm	Epidermis	ectoderm	periderm-other.17	GAP13.48.P9_C11	[42, 48]	7.62972	4.07654
A04_E02_P04-E01_LIG160	48	periderm 13	periderm	Epidermis	ectoderm	periderm-other.17	GAP13.48.P9_C2	[42, 48]	7.32155	4.45413
A04_E02_P04-E02_LIG139	48	periderm 16	periderm	Epidermis	ectoderm	periderm-other.7	GAP13.48.P9_E6	[42, 48]	7.15047	3.99734
A04_E02_P04-E02_LIG145	48	periderm 13	periderm	Epidermis	ectoderm	periderm-other.17	GAP13.48.P9_D11	[42, 48]	7.43222	4.54357
A04_E02_P04-E02_LIG146	48	periderm 2	periderm	Epidermis	ectoderm	periderm-other.3	GAP13.48.P9_B5	[42, 48]	7.30627	4.1161
A04_E02_P04-E03_LIG119	48	periderm 5	periderm	Epidermis	ectoderm	periderm-other.5	GAP13.48.P9_G5	[42, 48]	7.29246	4.46982
A04_E02_P04-E03_LIG169	48	periderm 15	periderm	Epidermis	ectoderm	periderm-other.33	GAP13.48.P9_G2	[42, 48]	6.49655	3.14983
A04_E02_P04-E03_LIG185	48	periderm 5	periderm	Epidermis	ectoderm	periderm-other.5	GAP13.48.P9_A4	[42, 48]	10.1717	3.3785
A04_E02_P04-F01_LIG178	48	periderm 13	periderm	Epidermis	ectoderm	periderm-other.17	GAP13.48.P9_H2	[42, 48]	7.87227	4.6871
A04_E02_P04-F01_LIG98	48	periderm 15	periderm	Epidermis	ectoderm	periderm-other.33	GAP13.48.P9_A6	[42, 48]	7.66326	3.88366
A04_E02_P04-F02_LIG140	48	periderm 13	periderm	Epidermis	ectoderm	periderm-other.17	GAP13.48.P9_C5	[42, 48]	7.36603	4.47033
A04_E02_P04-F02_LIG162	48	periderm 13	periderm	Epidermis	ectoderm	periderm-other.17	GAP13.48.P9_B5	[42, 48]	7.49537	4.53947
A04_E02_P04-F02_LIG167	48	periderm 2	periderm	Epidermis	ectoderm	periderm-other.3	GAP13.48.P9_F11	[42, 48]	7.06207	3.49935
A04_E02_P04-F02_LIG191	48	periderm 3	periderm	Epidermis	ectoderm	periderm-other.11	GAP13.48.P9_G5	[42, 48]	7.54893	4.40579
A04_E02_P04-F03_LIG121	48	periderm 19	periderm	Epidermis	ectoderm	periderm-other.13	GAP13.48.P9_E7	[42, 48]	7.39643	4.36645
A04_E02_P04-F03_LIG132	48	periderm 13	periderm	Epidermis	ectoderm	periderm-other.17	GAP13.48.P9_H12	[42, 48]	7.7621	4.69018
A04_E02_P04-F03_LIG173	48	periderm 13	periderm	Epidermis	ectoderm	periderm-other.17	GAP13.48.P9_E2	[42, 48]	7.33196	4.24374
A04_E02_P04-G01_LIG105	48	periderm 15	periderm	Epidermis	ectoderm	periderm-other.33	GAP13.48.P9_C10	[42, 48]	8.52172	2.34289
A04_E02_P04-G01_LIG141	48	periderm 15	periderm	Epidermis	ectoderm	periderm-other.33	GAP13.48.P9_E8	[42, 48]	6.74134	3.35902
A04_E02_P04-G01_LIG178	48	hatching gland 2	hatching gland	Hatching Gland	ectoderm	periderm-other.9	GAP13.48.P9_C4	[42, 48]	9.23162	2.68346
A04_E02_P04-G02_LIG160	48	periderm 15	periderm	Epidermis	ectoderm	periderm-other.33	GAP13.48.P9_D11	[42, 48]	6.50636	3.15652
A04_E02_P04-G02_LIG180	48	periderm 13	periderm	Epidermis	ectoderm	periderm-other.17	GAP13.48.P9_B2	[42, 48]	7.9135	4.66078
A04_E02_P04-G03_LIG173	48	periderm 3	periderm	Epidermis	ectoderm	periderm-other.11	GAP13.48.P9_D11	[42, 48]	7.87089	4.47507
A04_E02_P04-H01_LIG101	48	periderm 13	periderm	Epidermis	ectoderm	periderm-other.17	GAP13.48.P9_F6	[42, 48]	7.74088	4.60174
A04_E02_P04-H01_LIG111	48	periderm 7	periderm	Epidermis	ectoderm	periderm-other.6	GAP13.48.P9_E6	[42, 48]	9.19379	2.03635
A04_E02_P04-H01_LIG167	48	periderm 13	periderm	Epidermis	ectoderm	periderm-other.17	GAP13.48.P9_F4	[42, 48]	7.32914	4.42662
A04_E02_P04-H02_LIG146	48	periderm 15	periderm	Epidermis	ectoderm	periderm-other.33	GAP13.48.P9_H6	[42, 48]	7.01137	3.64138
A04_E02_P04-H02_LIG158	48	periderm 13	periderm	Epidermis	ectoderm	periderm-other.17	GAP13.48.P9_F11	[42, 48]	7.62397	3.91568
A04_E02_P04-H03_LIG123	48	periderm 13	periderm	Epidermis	ectoderm	periderm-other.17	GAP13.48.P9_F8	[42, 48]	7.62771	4.50906
A04_E02_P04-H03_LIG182	48	periderm 13	periderm	Epidermis	ectoderm	periderm-other.17	GAP13.48.P9_D3	[42, 48]	7.7217	4.67432
A04_E02_P04-H03_LIG188	48	periderm 13	periderm	Epidermis	ectoderm	periderm-other.17	GAP13.48.P9_E1	[42, 48]	7.90675	4.76267
A04_E03_P04-A01_LIG133	48	periderm 13	periderm	Epidermis	ectoderm	periderm-other.17	GAP13.48.P9_C7	[42, 48]	7.06425	3.94361
A04_E03_P04-A02_LIG153	48	periderm 13	periderm	Epidermis	ectoderm	periderm-other.17	GAP13.48.P9_E3	[42, 48]	7.18969	3.94033
A04_E03_P04-B01_LIG162	48	periderm 15	periderm	Epidermis	ectoderm	periderm-other.33	GAP13.48.P9_B1	[42, 48]	6.95872	3.59283
A04_E03_P04-B01_LIG99	48	periderm 13	periderm	Epidermis	ectoderm	periderm-other.17	GAP13.48.P9_C9	[42, 48]	7.67314	4.63824
A04_E03_P04-B03_LIG131	48	periderm 13	periderm	Epidermis	ectoderm	periderm-other.17	GAP13.48.P9_A7	[42, 48]	7.43875	4.57874
A04_E03_P04-B03_LIG169	48	periderm 13	periderm	Epidermis	ectoderm	periderm-other.17	GAP13.48.P9_D11	[42, 48]	7.24004	4.26374
A04_E03_P04-B03_LIG174	48	periderm 15	periderm	Epidermis	ectoderm	periderm-other.33	GAP13.48.P9_H10	[42, 48]	6.52658	3.15719
A04_E03_P04-B03_LIG188	48	periderm 13	periderm	Epidermis	ectoderm	periderm-other.17	GAP13.48.P9_C5	[42, 48]	7.44293	4.46026
A04_E03_P04-C01_LIG174	48	periderm 13	periderm	Epidermis	ectoderm	periderm-other.17	GAP13.48.P9_H5	[42, 48]	7.3019	4.38009
A04_E03_P04-C01_LIG99	48	periderm 13	periderm	Epidermis	ectoderm	periderm-other.17	GAP13.48.P9_D4	[42, 48]	7.15746	4.06969
A04_E03_P04-C02_LIG161	48	periderm 13	periderm	Epidermis	ectoderm	periderm-other.17	GAP13.48.P9_D4	[42, 48]	7.43004	4.34874
A04_E03_P04-C02_LIG99	48	periderm 14	periderm	Epidermis	ectoderm	periderm-other.4	GAP13.48.P9_H3	[42, 48]	9.08456	1.19146
A04_E03_P04-C03_LIG161	48	periderm 13	periderm	Epidermis	ectoderm	periderm-other.17	GAP13.48.P9_C7	[42, 48]	7.74306	4.22426
A04_E03_P04-D01_LIG174	48	periderm 13	periderm	Epidermis	ectoderm	periderm-other.17	GAP13.48.P9_A4	[42, 48]	7.78976	3.5167
A04_E03_P04-D01_LIG98	48	periderm 14	periderm	Epidermis	ectoderm	periderm-other.4	GAP13.48.P9_C7	[42, 48]	7.09024	3.81106
A04_E03_P04-D02_LIG105	48	periderm 13	periderm	Epidermis	ectoderm	periderm-other.17	GAP13.48.P9_E10	[42, 48]	7.08625	3.63175
A04_E03_P04-D02_LIG150	48	periderm 13	periderm	Epidermis	ectoderm	periderm-other.17	GAP13.48.P9_F1	[42, 48]	7.39597	4.45158
A04_E03_P04-D02_LIG164	48	periderm 15	periderm	Epidermis	ectoderm	periderm-other.33	GAP13.48.P9_E5	[42, 48]	6.78845	3.41513
A04_E03_P04-D03_LIG109	48	periderm 13	periderm	Epidermis	ectoderm	periderm-other.17	GAP13.48.P9_G2	[42, 48]	7.29732	4.46157
A04_E03_P04-E01_LIG151	48	periderm 13	periderm	Epidermis	ectoderm	periderm-other.17	GAP13.48.P9_D11	[42, 48]	7.23995	4.15005
A04_E03_P04-E01_LIG155	48	periderm 13	periderm	Epidermis	ectoderm	periderm-other.17	GAP13.48.P9_H4	[42, 48]	7.02292	3.91283
A04_E03_P04-E01_LIG157	48	periderm 3	periderm	Epidermis	ectoderm	periderm-other.11	GAP13.48.P9_D8	[42, 48]	7.53617	4.30055
A04_E03_P04-E02_LIG168	48	periderm 15	periderm	Epidermis	ectoderm	periderm-other.33	GAP13.48.P9_H4	[42, 48]	7.14751	3.9078
A04_E03_P04-E02_LIG169	48	periderm 13	periderm	Epidermis	ectoderm	periderm-other.17	GAP13.48.P9_H1	[42, 48]	7.65715	4.27707
A04_E03_P04-E02_LIG182	48	periderm 3	periderm	Epidermis	ectoderm	periderm-other.11	GAP13.48.P9_A8	[42, 48]	7.6585	4.20726
A04_E03_P04-E03_LIG136	48	periderm 13	periderm	Epidermis	ectoderm	periderm-other.17	GAP13.48.P9_G2	[42, 48]	7.69055	4.57827
A04_E03_P04-E03_LIG177	48	periderm 15	periderm	Epidermis	ectoderm	periderm-other.33	GAP13.48.P9_A4	[42, 48]	6.81374	3.42638
A04_E03_P04-F01_LIG123	48	periderm 13	periderm	Epidermis	ectoderm	periderm-other.17	GAP13.48.P9_A4	[42, 48]	7.72226	4.37477
A04_E03_P04-F01_LIG166	48	periderm 13	periderm	Epidermis	ectoderm	periderm-other.17	GAP13.48.P9_F11	[42, 48]	7.48933	4.37572
A04_E03_P04-F02_LIG109	48	periderm 15	periderm	Epidermis	ectoderm	periderm-other.33	GAP13.48.P9_D6	[42, 48]	6.91846	3.54853
A04_E03_P04-F02_LIG189	48	periderm 13	periderm	Epidermis	ectoderm	periderm-other.17	GAP13.48.P9_D4	[42, 48]	7.22029	3.95569
A04_E03_P04-F03_LIG133	48	periderm 15	periderm	Epidermis	ectoderm	periderm-other.33	GAP13.48.P9_F6	[42, 48]	6.63494	3.05979
A04_E03_P04-F03_LIG150	48	periderm 13	periderm	Epidermis	ectoderm	periderm-other.17	GAP13.48.P9_E3	[42, 48]	7.63441	4.57186
A04_E03_P04-G01_LIG189	48	periderm 3	periderm	Epidermis	ectoderm	periderm-other.11	GAP13.48.P9_G3	[42, 48]	7.86443	4.49243
A04_E03_P04-G03_LIG113	48	pronephros distal tubule	pronephros distal tubule	Kidney	mesoderm	periderm-other.27	GAP13.48.P9_B1	[42, 48]	7.53804	1.37163
A04_E03_P04-H01_LIG161	48	periderm 13	periderm	Epidermis	ectoderm	periderm-other.17	GAP13.48.P9_G5	[42, 48]	7.60717	4.26324
A04_E03_P04-H01_LIG189	48	periderm 13	periderm	Epidermis	ectoderm	periderm-other.17	GAP13.48.P9_E2	[42, 48]	7.06009	3.81475
A04_E03_P04-H01_LIG191	48	periderm 14	periderm	Epidermis	ectoderm	periderm-other.4	GAP13.48.P9_D11	[42, 48]	7.36413	4.50085
A04_E03_P04-H02_LIG152	48	periderm 15	periderm	Epidermis	ectoderm	periderm-other.33	GAP13.48.P9_D8	[42, 48]	6.52474	3.07627
A04_E03_P04-H03_LIG119	48	periderm 13	periderm	Epidermis	ectoderm	periderm-other.17	GAP13.48.P9_F10	[42, 48]	7.06497	3.83534
A04_E03_P04-H03_LIG121	48	periderm 11	periderm	Epidermis	ectoderm	periderm-other.10	GAP13.48.P9_E1	[42, 48]	7.83856	4.53741
A04_E03_P04-H03_LIG129	48	periderm 14	periderm	Epidermis	ectoderm	periderm-other.4	GAP13.48.P9_D9	[42, 48]	7.45993	4.30666
A04_E04_P04-A01_LIG103	48	periderm 13	periderm	Epidermis	ectoderm	periderm-other.17	GAP13.48.P9_G3	[42, 48]	7.02749	3.91529
A04_E04_P04-A01_LIG127	48	periderm 13	periderm	Epidermis	ectoderm	periderm-other.17	GAP13.48.P9_A4	[42, 48]	7.84086	4.66657
A04_E04_P04-A01_LIG132	48	periderm 13	periderm	Epidermis	ectoderm	periderm-other.17	GAP13.48.P9_E6	[42, 48]	10.0244	3.81908
A04_E04_P04-A01_LIG140	48	periderm 13	periderm	Epidermis	ectoderm	periderm-other.17	GAP13.48.P9_H3	[42, 48]	7.55497	4.69224
A04_E04_P04-A01_LIG177	48	periderm 13	periderm	Epidermis	ectoderm	periderm-other.17	GAP13.48.P9_H3	[42, 48]	7.35912	4.52652
A04_E04_P04-A02_LIG132	48	periderm 13	periderm	Epidermis	ectoderm	periderm-other.17	GAP13.48.P9_E1	[42, 48]	7.17472	4.18967
A04_E04_P04-A02_LIG148	48	periderm 13	periderm	Epidermis	ectoderm	periderm-other.17	GAP13.48.P9_E6	[42, 48]	7.15333	3.89319
A04_E04_P04-A02_LIG152	48	periderm 13	periderm	Epidermis	ectoderm	periderm-other.17	GAP13.48.P9_B11	[42, 48]	7.5752	4.31271
A04_E04_P04-A03_LIG173	48	periderm 13	periderm	Epidermis	ectoderm	periderm-other.17	GAP13.48.P9_F2	[42, 48]	7.11408	4.20577
A04_E04_P04-A03_LIG186	48	periderm 15	periderm	Epidermis	ectoderm	periderm-other.33	GAP13.48.P9_F4	[42, 48]	6.59921	3.17617
A04_E04_P04-B01_LIG143	48	periderm 13	periderm	Epidermis	ectoderm	periderm-other.17	GAP13.48.P9_G12	[42, 48]	7.90809	4.75703
A04_E04_P04-B01_LIG146	48	periderm 13	periderm	Epidermis	ectoderm	periderm-other.17	GAP13.48.P9_A8	[42, 48]	7.00645	3.49683
A04_E04_P04-B01_LIG151	48	periderm 13	periderm	Epidermis	ectoderm	periderm-other.17	GAP13.48.P9_G7	[42, 48]	7.7383	4.62734
A04_E04_P04-B01_LIG165	48	periderm 15	periderm	Epidermis	ectoderm	periderm-other.33	GAP13.48.P9_A1	[42, 48]	8.03792	3.20212
A04_E04_P04-B01_LIG192	48	periderm 2	periderm	Epidermis	ectoderm	periderm-other.3	GAP13.48.P9_B7	[42, 48]	7.3694	1.41605
A04_E04_P04-B02_LIG113	48	periderm 14	periderm	Epidermis	ectoderm	periderm-other.4	GAP13.48.P9_A6	[42, 48]	7.07569	4.01995
A04_E04_P04-B03_LIG118	48	periderm 13	periderm	Epidermis	ectoderm	periderm-other.17	GAP13.48.P9_H9	[42, 48]	7.33212	4.41792
A04_E04_P04-B03_LIG130	48	periderm 13	periderm	Epidermis	ectoderm	periderm-other.17	GAP13.48.P9_A7	[42, 48]	7.16118	3.96031
A04_E04_P04-B03_LIG132	48	periderm 13	periderm	Epidermis	ectoderm	periderm-other.17	GAP13.48.P9_D4	[42, 48]	7.35554	4.06737
A04_E04_P04-B03_LIG187	48	periderm 13	periderm	Epidermis	ectoderm	periderm-other.17	GAP13.48.P9_C6	[42, 48]	7.1529	3.75638
A04_E04_P04-C01_LIG106	48	periderm 15	periderm	Epidermis	ectoderm	periderm-other.33	GAP13.48.P9_B4	[42, 48]	6.84058	3.43255
A04_E04_P04-C01_LIG111	48	periderm 13	periderm	Epidermis	ectoderm	periderm-other.17	GAP13.48.P9_D9	[42, 48]	7.71401	4.24535
A04_E04_P04-C01_LIG128	48	periderm 13	periderm	Epidermis	ectoderm	periderm-other.17	GAP13.48.P9_G4	[42, 48]	7.63579	4.62166
A04_E04_P04-C01_LIG134	48	periderm 13	periderm	Epidermis	ectoderm	periderm-other.17	GAP13.48.P9_H6	[42, 48]	7.49308	4.38046
A04_E04_P04-C01_LIG143	48	periderm 13	periderm	Epidermis	ectoderm	periderm-other.17	GAP13.48.P9_G11	[42, 48]	8.59182	4.50245
A04_E04_P04-C01_LIG146	48	periderm 2	periderm	Epidermis	ectoderm	periderm-other.3	GAP13.48.P9_B8	[42, 48]	6.9919	3.29117
A04_E04_P04-C01_LIG147	48	periderm 13	periderm	Epidermis	ectoderm	periderm-other.17	GAP13.48.P9_A4	[42, 48]	7.62849	4.51617
A04_E04_P04-C01_LIG177	48	periderm 13	periderm	Epidermis	ectoderm	periderm-other.17	GAP13.48.P9_E2	[42, 48]	7.14363	3.91562
A04_E04_P04-C01_LIG185	48	periderm 15	periderm	Epidermis	ectoderm	periderm-other.33	GAP13.48.P9_E7	[42, 48]	7.40111	4.40086
A04_E04_P04-C01_LIG99	48	periderm 13	periderm	Epidermis	ectoderm	periderm-other.17	GAP13.48.P9_B1	[42, 48]	7.45808	4.2869
A04_E04_P04-C02_LIG103	48	periderm 15	periderm	Epidermis	ectoderm	periderm-other.33	GAP13.48.P9_E2	[42, 48]	7.03431	3.68849
A04_E04_P04-C02_LIG122	48	periderm 13	periderm	Epidermis	ectoderm	periderm-other.17	GAP13.48.P9_B12	[42, 48]	7.20356	4.33664
A04_E04_P04-C02_LIG125	48	periderm 13	periderm	Epidermis	ectoderm	periderm-other.17	GAP13.48.P9_F8	[42, 48]	7.31472	4.29264
A04_E04_P04-C02_LIG126	48	periderm 13	periderm	Epidermis	ectoderm	periderm-other.17	GAP13.48.P9_D12	[42, 48]	7.64543	4.14198
A04_E04_P04-C02_LIG132	48	periderm 13	periderm	Epidermis	ectoderm	periderm-other.17	GAP13.48.P9_D11	[42, 48]	7.30709	4.40719
A04_E04_P04-C03_LIG116	48	periderm 13	periderm	Epidermis	ectoderm	periderm-other.17	GAP13.48.P9_D4	[42, 48]	7.53073	4.49642
A04_E04_P04-C03_LIG119	48	periderm 13	periderm	Epidermis	ectoderm	periderm-other.17	GAP13.48.P9_D5	[42, 48]	7.33308	4.51169
A04_E04_P04-C03_LIG155	48	periderm 15	periderm	Epidermis	ectoderm	periderm-other.33	GAP13.48.P9_E8	[42, 48]	7.0239	3.61875
A04_E04_P04-C03_LIG180	48	periderm 3	periderm	Epidermis	ectoderm	periderm-other.11	GAP13.48.P9_B6	[42, 48]	7.2149	4.29824
A04_E04_P04-C03_LIG98	48	periderm 13	periderm	Epidermis	ectoderm	periderm-other.17	GAP13.48.P9_G6	[42, 48]	7.44853	3.95849
A04_E04_P04-D01_LIG119	48	periderm 13	periderm	Epidermis	ectoderm	periderm-other.17	GAP13.48.P9_C11	[42, 48]	7.23056	3.7276
A04_E04_P04-D01_LIG120	48	periderm 13	periderm	Epidermis	ectoderm	periderm-other.17	GAP13.48.P9_B9	[42, 48]	7.20977	3.88314
A04_E04_P04-D01_LIG141	48	periderm 5	periderm	Epidermis	ectoderm	periderm-other.5	GAP13.48.P9_G9	[42, 48]	7.09944	3.98091
A04_E04_P04-D01_LIG162	48	hatching gland 2	hatching gland	Hatching Gland	ectoderm	periderm-other.9	GAP13.48.P9_F8	[42, 48]	7.01973	3.54604
A04_E04_P04-D02_LIG102	48	periderm 13	periderm	Epidermis	ectoderm	periderm-other.17	GAP13.48.P9_C8	[42, 48]	7.21728	3.66029
A04_E04_P04-D02_LIG122	48	periderm 13	periderm	Epidermis	ectoderm	periderm-other.17	GAP13.48.P9_F9	[42, 48]	7.5618	4.61208
A04_E04_P04-D02_LIG124	48	periderm 15	periderm	Epidermis	ectoderm	periderm-other.33	GAP13.48.P9_E4	[42, 48]	6.53958	3.17615
A04_E04_P04-D03_LIG121	48	periderm 2	periderm	Epidermis	ectoderm	periderm-other.3	GAP13.48.P9_F2	[42, 48]	7.54918	4.51
A04_E04_P04-D03_LIG134	48	periderm 13	periderm	Epidermis	ectoderm	periderm-other.17	GAP13.48.P9_D10	[42, 48]	7.08355	3.77019
A04_E04_P04-D03_LIG140	48	periderm 13	periderm	Epidermis	ectoderm	periderm-other.17	GAP13.48.P9_H5	[42, 48]	7.27078	4.34199
A04_E04_P04-D03_LIG147	48	periderm 13	periderm	Epidermis	ectoderm	periderm-other.17	GAP13.48.P9_B2	[42, 48]	7.38662	4.51549
A04_E04_P04-D03_LIG174	48	periderm 14	periderm	Epidermis	ectoderm	periderm-other.4	GAP13.48.P9_H1	[42, 48]	7.8554	4.75121
A04_E04_P04-E01_LIG109	48	periderm 13	periderm	Epidermis	ectoderm	periderm-other.17	GAP13.48.P9_D11	[42, 48]	7.82591	4.4819
A04_E04_P04-E01_LIG150	48	periderm 13	periderm	Epidermis	ectoderm	periderm-other.17	GAP13.48.P9_A9	[42, 48]	7.26786	4.39759
A04_E04_P04-E01_LIG169	48	periderm 13	periderm	Epidermis	ectoderm	periderm-other.17	GAP13.48.P9_A5	[42, 48]	7.23085	4.20012
A04_E04_P04-E01_LIG172	48	periderm 13	periderm	Epidermis	ectoderm	periderm-other.17	GAP13.48.P9_A1	[42, 48]	7.22966	4.20873
A04_E04_P04-E01_LIG184	48	periderm 16	periderm	Epidermis	ectoderm	periderm-other.7	GAP13.48.P9_A1	[42, 48]	7.3922	1.48508
A04_E04_P04-E02_LIG152	48	periderm 15	periderm	Epidermis	ectoderm	periderm-other.33	GAP13.48.P9_H12	[42, 48]	7.15546	3.80682
A04_E04_P04-E03_LIG112	48	periderm 13	periderm	Epidermis	ectoderm	periderm-other.17	GAP13.48.P9_F7	[42, 48]	8.0399	4.43768
A04_E04_P04-E03_LIG168	48	periderm 13	periderm	Epidermis	ectoderm	periderm-other.17	GAP13.48.P9_F10	[42, 48]	7.67733	4.56277
A04_E04_P04-E03_LIG190	48	periderm 13	periderm	Epidermis	ectoderm	periderm-other.17	GAP13.48.P9_D9	[42, 48]	7.27728	4.33504
A04_E04_P04-F01_LIG106	48	periderm 13	periderm	Epidermis	ectoderm	periderm-other.17	GAP13.48.P9_G2	[42, 48]	7.62669	4.02251
A04_E04_P04-F01_LIG130	48	periderm 15	periderm	Epidermis	ectoderm	periderm-other.33	GAP13.48.P9_C6	[42, 48]	6.90679	3.58594
A04_E04_P04-F01_LIG131	48	periderm 13	periderm	Epidermis	ectoderm	periderm-other.17	GAP13.48.P9_E4	[42, 48]	7.41158	4.30094
A04_E04_P04-F01_LIG139	48	periderm 15	periderm	Epidermis	ectoderm	periderm-other.33	GAP13.48.P9_F6	[42, 48]	6.52145	3.14466
A04_E04_P04-F01_LIG140	48	periderm 13	periderm	Epidermis	ectoderm	periderm-other.17	GAP13.48.P9_D9	[42, 48]	7.6907	4.20881
A04_E04_P04-F01_LIG143	48	periderm 2	periderm	Epidermis	ectoderm	periderm-other.3	GAP13.48.P9_H10	[42, 48]	7.08356	3.7652
A04_E04_P04-F01_LIG157	48	periderm 15	periderm	Epidermis	ectoderm	periderm-other.33	GAP13.48.P9_G9	[42, 48]	6.91289	3.38669
A04_E04_P04-F01_LIG179	48	periderm 13	periderm	Epidermis	ectoderm	periderm-other.17	GAP13.48.P9_E5	[42, 48]	7.30206	4.40399
A04_E04_P04-F01_LIG185	48	periderm 13	periderm	Epidermis	ectoderm	periderm-other.17	GAP13.48.P9_C8	[42, 48]	7.60801	4.31355
A04_E04_P04-F01_LIG187	48	periderm 13	periderm	Epidermis	ectoderm	periderm-other.17	GAP13.48.P9_A5	[42, 48]	7.17997	4.23399
A04_E04_P04-F01_LIG190	48	periderm 13	periderm	Epidermis	ectoderm	periderm-other.17	GAP13.48.P9_A12	[42, 48]	7.50104	4.55643
A04_E04_P04-F02_LIG103	48	periderm 13	periderm	Epidermis	ectoderm	periderm-other.17	GAP13.48.P9_C3	[42, 48]	7.30202	4.33842
A04_E04_P04-F02_LIG107	48	periderm 13	periderm	Epidermis	ectoderm	periderm-other.17	GAP13.48.P9_C7	[42, 48]	7.21592	4.32429
A04_E04_P04-F02_LIG145	48	periderm 14	periderm	Epidermis	ectoderm	periderm-other.4	GAP13.48.P9_D5	[42, 48]	8.55373	3.46825
A04_E04_P04-F02_LIG147	48	periderm 13	periderm	Epidermis	ectoderm	periderm-other.17	GAP13.48.P9_F6	[42, 48]	7.33435	4.22201
A04_E04_P04-F02_LIG149	48	periderm 13	periderm	Epidermis	ectoderm	periderm-other.17	GAP13.48.P9_F7	[42, 48]	7.55389	4.62377
A04_E04_P04-F02_LIG190	48	periderm 14	periderm	Epidermis	ectoderm	periderm-other.4	GAP13.48.P9_F11	[42, 48]	9.8002	3.7834
A04_E04_P04-F03_LIG130	48	periderm 13	periderm	Epidermis	ectoderm	periderm-other.17	GAP13.48.P9_H10	[42, 48]	7.61175	4.50962
A04_E04_P04-F03_LIG137	48	periderm 13	periderm	Epidermis	ectoderm	periderm-other.17	GAP13.48.P9_B7	[42, 48]	7.24074	4.17033
A04_E04_P04-F03_LIG140	48	periderm 13	periderm	Epidermis	ectoderm	periderm-other.17	GAP13.48.P9_B1	[42, 48]	9.00311	3.76467
A04_E04_P04-G01_LIG133	48	periderm 13	periderm	Epidermis	ectoderm	periderm-other.17	GAP13.48.P9_G4	[42, 48]	7.45072	4.36424
A04_E04_P04-G01_LIG151	48	periderm 13	periderm	Epidermis	ectoderm	periderm-other.17	GAP13.48.P9_D9	[42, 48]	7.41953	4.54899
A04_E04_P04-G02_LIG130	48	periderm 13	periderm	Epidermis	ectoderm	periderm-other.17	GAP13.48.P9_H5	[42, 48]	7.23351	3.83226
A04_E04_P04-G02_LIG131	48	periderm 13	periderm	Epidermis	ectoderm	periderm-other.17	GAP13.48.P9_B4	[42, 48]	7.52398	4.57442
A04_E04_P04-G02_LIG170	48	periderm 15	periderm	Epidermis	ectoderm	periderm-other.33	GAP13.48.P9_E9	[42, 48]	6.90503	3.46099
A04_E04_P04-G02_LIG98	48	periderm 13	periderm	Epidermis	ectoderm	periderm-other.17	GAP13.48.P9_C7	[42, 48]	7.67779	4.46416
A04_E04_P04-G03_LIG105	48	periderm 13	periderm	Epidermis	ectoderm	periderm-other.17	GAP13.48.P9_E7	[42, 48]	7.46147	4.12575
A04_E04_P04-G03_LIG118	48	periderm 13	periderm	Epidermis	ectoderm	periderm-other.17	GAP13.48.P9_C7	[42, 48]	7.87142	4.62761
A04_E04_P04-G03_LIG178	48	periderm 13	periderm	Epidermis	ectoderm	periderm-other.17	GAP13.48.P9_G4	[42, 48]	7.7517	4.6245
A04_E04_P04-G03_LIG183	48	periderm 13	periderm	Epidermis	ectoderm	periderm-other.17	GAP13.48.P9_C5	[42, 48]	7.19335	3.64618
A04_E04_P04-H01_LIG128	48	periderm 14	periderm	Epidermis	ectoderm	periderm-other.4	GAP13.48.P9_C8	[42, 48]	7.69878	4.66253
A04_E04_P04-H01_LIG173	48	periderm 13	periderm	Epidermis	ectoderm	periderm-other.17	GAP13.48.P9_B7	[42, 48]	6.98137	3.9751
A04_E04_P04-H02_LIG111	48	periderm 13	periderm	Epidermis	ectoderm	periderm-other.17	GAP13.48.P9_E3	[42, 48]	7.25574	4.32088
A04_E04_P04-H02_LIG170	48	periderm 15	periderm	Epidermis	ectoderm	periderm-other.33	GAP13.48.P9_G5	[42, 48]	7.3721	3.52265
A04_E04_P04-H02_LIG179	48	periderm 13	periderm	Epidermis	ectoderm	periderm-other.17	GAP13.48.P9_A1	[42, 48]	7.29365	4.07944
A04_E04_P04-H02_LIG182	48	periderm 15	periderm	Epidermis	ectoderm	periderm-other.33	GAP13.48.P9_B10	[42, 48]	7.01514	2.92637
A04_E04_P04-H02_LIG190	48	periderm 13	periderm	Epidermis	ectoderm	periderm-other.17	GAP13.48.P9_F2	[42, 48]	7.54671	4.63653
A04_E04_P04-H03_LIG181	48	periderm 13	periderm	Epidermis	ectoderm	periderm-other.17	GAP13.48.P9_E11	[42, 48]	8.64297	1.9163
A04_E04_P04-H03_LIG184	48	periderm 13	periderm	Epidermis	ectoderm	periderm-other.17	GAP13.48.P9_H4	[42, 48]	7.03363	3.87608
A04_E05_P04-A01_LIG177	48	periderm 15	periderm	Epidermis	ectoderm	periderm-other.33	GAP13.48.P9_H4	[42, 48]	7.07898	3.54948
A04_E05_P04-A01_LIG179	48	periderm 15	periderm	Epidermis	ectoderm	periderm-other.33	GAP13.48.P9_A1	[42, 48]	6.95451	3.60436
A04_E05_P04-A02_LIG110	48	gill ionocyte	ionocyte/goblet cell	Epidermis	ectoderm	periderm-other.38	GAP13.48.P9_E7	[42, 48]	9.42622	3.52824
A04_E05_P04-A02_LIG185	48	periderm 13	periderm	Epidermis	ectoderm	periderm-other.17	GAP13.48.P9_E2	[42, 48]	7.74644	4.68973
A04_E05_P04-B01_LIG128	48	periderm 13	periderm	Epidermis	ectoderm	periderm-other.17	GAP13.48.P9_E2	[42, 48]	7.10283	4.05526
A04_E05_P04-B01_LIG138	48	periderm 13	periderm	Epidermis	ectoderm	periderm-other.17	GAP13.48.P9_C8	[42, 48]	7.94753	4.47567
A04_E05_P04-B02_LIG145	48	periderm 13	periderm	Epidermis	ectoderm	periderm-other.17	GAP13.48.P9_C3	[42, 48]	7.7237	4.28106
A04_E05_P04-B02_LIG153	48	periderm 13	periderm	Epidermis	ectoderm	periderm-other.17	GAP13.48.P9_E4	[42, 48]	7.052	4.02194
A04_E05_P04-B03_LIG124	48	periderm 15	periderm	Epidermis	ectoderm	periderm-other.33	GAP13.48.P9_C2	[42, 48]	6.68383	3.30973
A04_E05_P04-B03_LIG145	48	periderm 13	periderm	Epidermis	ectoderm	periderm-other.17	GAP13.48.P9_H10	[42, 48]	7.60858	4.53858
A04_E05_P04-B03_LIG174	48	periderm 13	periderm	Epidermis	ectoderm	periderm-other.17	GAP13.48.P9_D3	[42, 48]	6.9834	3.7935
A04_E05_P04-C01_LIG142	48	periderm 16	periderm	Epidermis	ectoderm	periderm-other.7	GAP13.48.P9_B5	[42, 48]	7.09785	3.4768
A04_E05_P04-C01_LIG163	48	periderm 2	periderm	Epidermis	ectoderm	periderm-other.3	GAP13.48.P9_B11	[42, 48]	7.27337	4.0356
A04_E05_P04-C01_LIG181	48	periderm 3	periderm	Epidermis	ectoderm	periderm-other.11	GAP13.48.P9_C6	[42, 48]	7.52887	4.17856
A04_E05_P04-C02_LIG148	48	periderm 13	periderm	Epidermis	ectoderm	periderm-other.17	GAP13.48.P9_H5	[42, 48]	7.01262	4.03384
A04_E05_P04-C02_LIG185	48	periderm 3	periderm	Epidermis	ectoderm	periderm-other.11	GAP13.48.P9_A8	[42, 48]	7.36656	2.83039
A04_E05_P04-C03_LIG135	48	periderm 13	periderm	Epidermis	ectoderm	periderm-other.17	GAP13.48.P9_H9	[42, 48]	7.13175	3.6844
A04_E05_P04-C03_LIG161	48	periderm 13	periderm	Epidermis	ectoderm	periderm-other.17	GAP13.48.P9_F10	[42, 48]	7.26252	4.16085
A04_E05_P04-C03_LIG185	48	periderm 13	periderm	Epidermis	ectoderm	periderm-other.17	GAP13.48.P9_G5	[42, 48]	7.75549	4.40884
A04_E05_P04-D01_LIG166	48	periderm 7	periderm	Epidermis	ectoderm	periderm-other.6	GAP13.48.P9_G4	[42, 48]	7.07262	3.75067
A04_E05_P04-D01_LIG186	48	periderm 13	periderm	Epidermis	ectoderm	periderm-other.17	GAP13.48.P9_D5	[42, 48]	7.69896	4.67619
A04_E05_P04-D02_LIG127	48	periderm 2	periderm	Epidermis	ectoderm	periderm-other.3	GAP13.48.P9_C5	[42, 48]	7.6521	4.39144
A04_E05_P04-D02_LIG131	48	periderm 14	periderm	Epidermis	ectoderm	periderm-other.4	GAP13.48.P9_E12	[42, 48]	7.11644	3.82096
A04_E05_P04-D02_LIG159	48	periderm 13	periderm	Epidermis	ectoderm	periderm-other.17	GAP13.48.P9_E1	[42, 48]	7.08992	4.17372
A04_E05_P04-D02_LIG165	48	periderm 16	periderm	Epidermis	ectoderm	periderm-other.7	GAP13.48.P9_G7	[42, 48]	7.10802	3.64485
A04_E05_P04-D02_LIG183	48	periderm 13	periderm	Epidermis	ectoderm	periderm-other.17	GAP13.48.P9_D6	[42, 48]	7.57412	4.32456
A04_E05_P04-D03_LIG126	48	periderm 13	periderm	Epidermis	ectoderm	periderm-other.17	GAP13.48.P9_H10	[42, 48]	7.50816	4.32624
A04_E05_P04-D03_LIG135	48	periderm 13	periderm	Epidermis	ectoderm	periderm-other.17	GAP13.48.P9_B1	[42, 48]	7.45954	4.56297
A04_E05_P04-D03_LIG156	48	periderm 13	periderm	Epidermis	ectoderm	periderm-other.17	GAP13.48.P9_D2	[42, 48]	7.35775	3.54369
A04_E05_P04-D03_LIG172	48	periderm 13	periderm	Epidermis	ectoderm	periderm-other.17	GAP13.48.P9_F6	[42, 48]	7.11469	4.11315
A04_E05_P04-E01_LIG119	48	periderm 15	periderm	Epidermis	ectoderm	periderm-other.33	GAP13.48.P9_G4	[42, 48]	7.07087	3.67606
A04_E05_P04-E01_LIG136	48	periderm 13	periderm	Epidermis	ectoderm	periderm-other.17	GAP13.48.P9_H7	[42, 48]	7.64669	4.64847
A04_E05_P04-E01_LIG99	48	periderm 13	periderm	Epidermis	ectoderm	periderm-other.17	GAP13.48.P9_C7	[42, 48]	7.59606	4.48976
A04_E05_P04-E02_LIG107	48	periderm 15	periderm	Epidermis	ectoderm	periderm-other.33	GAP13.48.P9_E6	[42, 48]	6.81823	3.34851
A04_E05_P04-E02_LIG130	48	periderm 2	periderm	Epidermis	ectoderm	periderm-other.3	GAP13.48.P9_H12	[42, 48]	7.02098	3.33611
A04_E05_P04-E02_LIG135	48	periderm 13	periderm	Epidermis	ectoderm	periderm-other.17	GAP13.48.P9_D5	[42, 48]	7.06866	3.61276
A04_E05_P04-E02_LIG140	48	periderm 13	periderm	Epidermis	ectoderm	periderm-other.17	GAP13.48.P9_E9	[42, 48]	7.20218	4.15131
A04_E05_P04-E02_LIG143	48	periderm 13	periderm	Epidermis	ectoderm	periderm-other.17	GAP13.48.P9_C6	[42, 48]	7.43202	4.51691
A04_E05_P04-E02_LIG170	48	periderm 13	periderm	Epidermis	ectoderm	periderm-other.17	GAP13.48.P9_F6	[42, 48]	7.84386	2.46223
A04_E05_P04-E02_LIG173	48	periderm 13	periderm	Epidermis	ectoderm	periderm-other.17	GAP13.48.P9_A2	[42, 48]	7.67891	4.23056
A04_E05_P04-E02_LIG185	48	periderm 13	periderm	Epidermis	ectoderm	periderm-other.17	GAP13.48.P9_H6	[42, 48]	7.36199	4.40061
A04_E05_P04-E03_LIG147	48	periderm 13	periderm	Epidermis	ectoderm	periderm-other.17	GAP13.48.P9_E11	[42, 48]	7.25465	3.45773
A04_E05_P04-E03_LIG154	48	periderm 15	periderm	Epidermis	ectoderm	periderm-other.33	GAP13.48.P9_H2	[42, 48]	6.89403	3.51782
A04_E05_P04-F01_LIG122	48	periderm 13	periderm	Epidermis	ectoderm	periderm-other.17	GAP13.48.P9_A7	[42, 48]	7.49384	4.54816
A04_E05_P04-F01_LIG164	48	periderm 13	periderm	Epidermis	ectoderm	periderm-other.17	GAP13.48.P9_C4	[42, 48]	7.36011	4.3199
A04_E05_P04-F01_LIG184	48	hatching gland 2	hatching gland	Hatching Gland	ectoderm	periderm-other.9	GAP13.48.P9_H3	[42, 48]	7.8154	0.841837
A04_E05_P04-F02_LIG188	48	periderm 13	periderm	Epidermis	ectoderm	periderm-other.17	GAP13.48.P9_B10	[42, 48]	7.59843	4.59633
A04_E05_P04-F03_LIG106	48	periderm 13	periderm	Epidermis	ectoderm	periderm-other.17	GAP13.48.P9_D9	[42, 48]	7.71622	4.43937
A04_E05_P04-F03_LIG128	48	periderm 13	periderm	Epidermis	ectoderm	periderm-other.17	GAP13.48.P9_B9	[42, 48]	7.43586	4.45858
A04_E05_P04-F03_LIG162	48	periderm 13	periderm	Epidermis	ectoderm	periderm-other.17	GAP13.48.P9_H8	[42, 48]	7.09778	4.03966
A04_E05_P04-F03_LIG189	48	periderm 3	periderm	Epidermis	ectoderm	periderm-other.11	GAP13.48.P9_C10	[42, 48]	7.21147	3.45055
A04_E05_P04-G01_LIG104	48	periderm 13	periderm	Epidermis	ectoderm	periderm-other.17	GAP13.48.P9_H10	[42, 48]	7.56369	4.60733
A04_E05_P04-G02_LIG109	48	periderm 13	periderm	Epidermis	ectoderm	periderm-other.17	GAP13.48.P9_G5	[42, 48]	7.1929	4.25494
A04_E05_P04-G02_LIG116	48	periderm 13	periderm	Epidermis	ectoderm	periderm-other.17	GAP13.48.P9_D4	[42, 48]	7.44326	4.03228
A04_E05_P04-G02_LIG139	48	periderm 13	periderm	Epidermis	ectoderm	periderm-other.17	GAP13.48.P9_A12	[42, 48]	7.91603	4.58001
A04_E05_P04-G02_LIG147	48	periderm 17	periderm	Epidermis	ectoderm	periderm-other.21	GAP13.48.P9_G4	[42, 48]	6.9193	3.37148
A04_E05_P04-G02_LIG154	48	periderm 13	periderm	Epidermis	ectoderm	periderm-other.17	GAP13.48.P9_B10	[42, 48]	7.37929	4.40881
A04_E05_P04-G02_LIG171	48	periderm 13	periderm	Epidermis	ectoderm	periderm-other.17	GAP13.48.P9_D3	[42, 48]	7.27088	4.40092
A04_E05_P04-G03_LIG149	48	periderm 13	periderm	Epidermis	ectoderm	periderm-other.17	GAP13.48.P9_B2	[42, 48]	7.50043	4.61341
A04_E05_P04-G03_LIG173	48	periderm 13	periderm	Epidermis	ectoderm	periderm-other.17	GAP13.48.P9_H4	[42, 48]	7.42797	4.37863
A04_E05_P04-G03_LIG187	48	periderm 13	periderm	Epidermis	ectoderm	periderm-other.17	GAP13.48.P9_B2	[42, 48]	7.22155	4.11005
A04_E05_P04-H01_LIG104	48	periderm 14	periderm	Epidermis	ectoderm	periderm-other.4	GAP13.48.P9_H3	[42, 48]	7.96991	4.61152
A04_E05_P04-H01_LIG112	48	periderm 13	periderm	Epidermis	ectoderm	periderm-other.17	GAP13.48.P9_C8	[42, 48]	7.25056	4.17193
A04_E05_P04-H01_LIG120	48	periderm 13	periderm	Epidermis	ectoderm	periderm-other.17	GAP13.48.P9_H5	[42, 48]	6.97713	4.01013
A04_E05_P04-H02_LIG101	48	periderm 13	periderm	Epidermis	ectoderm	periderm-other.17	GAP13.48.P9_F4	[42, 48]	7.54734	4.48093
A04_E05_P04-H02_LIG138	48	periderm 13	periderm	Epidermis	ectoderm	periderm-other.17	GAP13.48.P9_E3	[42, 48]	6.91984	3.61819
A04_E05_P04-H02_LIG147	48	periderm 16	periderm	Epidermis	ectoderm	periderm-other.7	GAP13.48.P9_A9	[42, 48]	7.01938	3.97246
A04_E05_P04-H02_LIG154	48	periderm 7	periderm	Epidermis	ectoderm	periderm-other.6	GAP13.48.P9_H5	[42, 48]	7.1608	3.72829
A04_E05_P04-H02_LIG187	48	periderm 13	periderm	Epidermis	ectoderm	periderm-other.17	GAP13.48.P9_F7	[42, 48]	7.30384	3.83143
A04_E05_P04-H03_LIG120	48	periderm 13	periderm	Epidermis	ectoderm	periderm-other.17	GAP13.48.P9_F11	[42, 48]	7.84387	4.65218
A04_E05_P04-H03_LIG191	48	periderm 15	periderm	Epidermis	ectoderm	periderm-other.33	GAP13.48.P9_H11	[42, 48]	7.1039	3.90516
A04_E06_P04-A01_LIG118	48	periderm 13	periderm	Epidermis	ectoderm	periderm-other.17	GAP13.48.P9_F2	[42, 48]	7.51323	4.51389
A04_E06_P04-A01_LIG187	48	periderm 15	periderm	Epidermis	ectoderm	periderm-other.33	GAP13.48.P9_B5	[42, 48]	6.95675	3.50792
A04_E06_P04-A02_LIG113	48	periderm 13	periderm	Epidermis	ectoderm	periderm-other.17	GAP13.48.P9_B8	[42, 48]	7.76039	4.27679
A04_E06_P04-A02_LIG173	48	ionocyte	ionocyte/goblet cell	Epidermis	ectoderm	periderm-other.26	GAP13.48.P9_F12	[42, 48]	-0.304537	-2.48526
A04_E06_P04-A03_LIG124	48	periderm 13	periderm	Epidermis	ectoderm	periderm-other.17	GAP13.48.P9_C1	[42, 48]	7.56673	4.60778
A04_E06_P04-B01_LIG179	48	periderm 15	periderm	Epidermis	ectoderm	periderm-other.33	GAP13.48.P9_E9	[42, 48]	6.9692	2.92062
A04_E06_P04-B01_LIG182	48	periderm 13	periderm	Epidermis	ectoderm	periderm-other.17	GAP13.48.P9_G9	[42, 48]	7.4872	4.5673
A04_E06_P04-B02_LIG105	48	periderm 15	periderm	Epidermis	ectoderm	periderm-other.33	GAP13.48.P9_C8	[42, 48]	6.85422	3.45066
A04_E06_P04-B02_LIG119	48	periderm 15	periderm	Epidermis	ectoderm	periderm-other.33	GAP13.48.P9_A2	[42, 48]	6.49698	3.14648
A04_E06_P04-B02_LIG133	48	periderm 13	periderm	Epidermis	ectoderm	periderm-other.17	GAP13.48.P9_H7	[42, 48]	7.12922	4.27173
A04_E06_P04-B02_LIG188	48	periderm 13	periderm	Epidermis	ectoderm	periderm-other.17	GAP13.48.P9_E8	[42, 48]	7.34334	4.04611
A04_E06_P04-B03_LIG132	48	periderm 15	periderm	Epidermis	ectoderm	periderm-other.33	GAP13.48.P9_F3	[42, 48]	6.50159	3.1301
A04_E06_P04-B03_LIG137	48	periderm 13	periderm	Epidermis	ectoderm	periderm-other.17	GAP13.48.P9_G2	[42, 48]	8.11506	4.071
A04_E06_P04-B03_LIG150	48	periderm 13	periderm	Epidermis	ectoderm	periderm-other.17	GAP13.48.P9_G5	[42, 48]	7.36428	4.022
A04_E06_P04-B03_LIG158	48	periderm 15	periderm	Epidermis	ectoderm	periderm-other.33	GAP13.48.P9_F11	[42, 48]	6.93231	3.50502
A04_E06_P04-B03_LIG161	48	periderm 13	periderm	Epidermis	ectoderm	periderm-other.17	GAP13.48.P9_E6	[42, 48]	9.6111	1.95509
A04_E06_P04-B03_LIG171	48	periderm 13	periderm	Epidermis	ectoderm	periderm-other.17	GAP13.48.P9_D3	[42, 48]	7.78778	4.23177
A04_E06_P04-B03_LIG180	48	periderm 13	periderm	Epidermis	ectoderm	periderm-other.17	GAP13.48.P9_H9	[42, 48]	7.41167	4.42811
A04_E06_P04-C01_LIG131	48	periderm 3	periderm	Epidermis	ectoderm	periderm-other.11	GAP13.48.P9_D11	[42, 48]	7.54907	4.22799
A04_E06_P04-C01_LIG145	48	periderm 15	periderm	Epidermis	ectoderm	periderm-other.33	GAP13.48.P9_A6	[42, 48]	7.1517	3.16902
A04_E06_P04-C01_LIG186	48	periderm 5	periderm	Epidermis	ectoderm	periderm-other.5	GAP13.48.P9_C2	[42, 48]	7.04516	4.12112
A04_E06_P04-C02_LIG117	48	periderm 13	periderm	Epidermis	ectoderm	periderm-other.17	GAP13.48.P9_G2	[42, 48]	7.07011	4.06213
A04_E06_P04-C02_LIG127	48	periderm 15	periderm	Epidermis	ectoderm	periderm-other.33	GAP13.48.P9_F4	[42, 48]	6.522	3.10164
A04_E06_P04-C02_LIG139	48	periderm 13	periderm	Epidermis	ectoderm	periderm-other.17	GAP13.48.P9_G11	[42, 48]	7.64174	4.64562
A04_E06_P04-C02_LIG140	48	periderm 14	periderm	Epidermis	ectoderm	periderm-other.4	GAP13.48.P9_E3	[42, 48]	8.37141	2.38263
A04_E06_P04-C02_LIG146	48	periderm 12	periderm	Epidermis	ectoderm	periderm-other.24	GAP13.48.P9_D2	[42, 48]	9.76583	2.35588
A04_E06_P04-C02_LIG148	48	periderm 13	periderm	Epidermis	ectoderm	periderm-other.17	GAP13.48.P9_D10	[42, 48]	7.63901	4.62122
A04_E06_P04-C02_LIG164	48	periderm 15	periderm	Epidermis	ectoderm	periderm-other.33	GAP13.48.P9_E8	[42, 48]	6.79461	3.31499
A04_E06_P04-C03_LIG111	48	periderm 13	periderm	Epidermis	ectoderm	periderm-other.17	GAP13.48.P9_D3	[42, 48]	8.55515	1.95648
A04_E06_P04-C03_LIG128	48	periderm 13	periderm	Epidermis	ectoderm	periderm-other.17	GAP13.48.P9_E11	[42, 48]	7.6368	4.42107
A04_E06_P04-C03_LIG153	48	periderm 15	periderm	Epidermis	ectoderm	periderm-other.33	GAP13.48.P9_H8	[42, 48]	6.51218	3.1362
A04_E06_P04-C03_LIG167	48	periderm 3	periderm	Epidermis	ectoderm	periderm-other.11	GAP13.48.P9_G12	[42, 48]	7.99396	4.73508
A04_E06_P04-D01_LIG111	48	periderm 15	periderm	Epidermis	ectoderm	periderm-other.33	GAP13.48.P9_G2	[42, 48]	6.49891	3.14931
A04_E06_P04-D01_LIG155	48	periderm 13	periderm	Epidermis	ectoderm	periderm-other.17	GAP13.48.P9_F11	[42, 48]	7.45688	3.90616
A04_E06_P04-D01_LIG158	48	periderm 13	periderm	Epidermis	ectoderm	periderm-other.17	GAP13.48.P9_B10	[42, 48]	7.34198	4.46862
A04_E06_P04-D01_LIG170	48	periderm 15	periderm	Epidermis	ectoderm	periderm-other.33	GAP13.48.P9_B5	[42, 48]	7.30104	3.81414
A04_E06_P04-D01_LIG188	48	periderm 13	periderm	Epidermis	ectoderm	periderm-other.17	GAP13.48.P9_E11	[42, 48]	7.48132	4.34072
A04_E06_P04-D02_LIG139	48	periderm 13	periderm	Epidermis	ectoderm	periderm-other.17	GAP13.48.P9_F3	[42, 48]	7.02311	4.15662
A04_E06_P04-D02_LIG140	48	periderm 13	periderm	Epidermis	ectoderm	periderm-other.17	GAP13.48.P9_G2	[42, 48]	7.47788	4.23417
A04_E06_P04-D02_LIG169	48	periderm 13	periderm	Epidermis	ectoderm	periderm-other.17	GAP13.48.P9_H6	[42, 48]	7.65592	4.53996
A04_E06_P04-D02_LIG187	48	periderm 13	periderm	Epidermis	ectoderm	periderm-other.17	GAP13.48.P9_D6	[42, 48]	7.62255	4.39063
A04_E06_P04-D03_LIG101	48	periderm 13	periderm	Epidermis	ectoderm	periderm-other.17	GAP13.48.P9_F5	[42, 48]	7.73808	3.49531
A04_E06_P04-D03_LIG116	48	periderm 13	periderm	Epidermis	ectoderm	periderm-other.17	GAP13.48.P9_F11	[42, 48]	7.68398	4.74366
A04_E06_P04-D03_LIG133	48	periderm 13	periderm	Epidermis	ectoderm	periderm-other.17	GAP13.48.P9_B12	[42, 48]	7.75481	3.97719
A04_E06_P04-D03_LIG180	48	periderm 13	periderm	Epidermis	ectoderm	periderm-other.17	GAP13.48.P9_B9	[42, 48]	7.02515	4.09859
A04_E06_P04-E01_LIG108	48	periderm 13	periderm	Epidermis	ectoderm	periderm-other.17	GAP13.48.P9_A3	[42, 48]	7.1493	4.16439
A04_E06_P04-E01_LIG151	48	periderm 13	periderm	Epidermis	ectoderm	periderm-other.17	GAP13.48.P9_A6	[42, 48]	7.23994	4.16915
A04_E06_P04-E02_LIG109	48	periderm 13	periderm	Epidermis	ectoderm	periderm-other.17	GAP13.48.P9_G1	[42, 48]	7.63453	4.3989
A04_E06_P04-E02_LIG110	48	periderm 13	periderm	Epidermis	ectoderm	periderm-other.17	GAP13.48.P9_E1	[42, 48]	7.47452	4.59162
A04_E06_P04-E02_LIG113	48	periderm 13	periderm	Epidermis	ectoderm	periderm-other.17	GAP13.48.P9_B11	[42, 48]	7.01254	3.95744
A04_E06_P04-E02_LIG143	48	periderm 13	periderm	Epidermis	ectoderm	periderm-other.17	GAP13.48.P9_H8	[42, 48]	7.19476	4.05539
A04_E06_P04-E02_LIG97	48	periderm 15	periderm	Epidermis	ectoderm	periderm-other.33	GAP13.48.P9_A8	[42, 48]	6.89903	3.4377
A04_E06_P04-E03_LIG125	48	periderm 15	periderm	Epidermis	ectoderm	periderm-other.33	GAP13.48.P9_D9	[42, 48]	6.63559	3.16182
A04_E06_P04-E03_LIG150	48	periderm 13	periderm	Epidermis	ectoderm	periderm-other.17	GAP13.48.P9_C7	[42, 48]	7.63044	4.32094
A04_E06_P04-E03_LIG157	48	periderm 2	periderm	Epidermis	ectoderm	periderm-other.3	GAP13.48.P9_E5	[42, 48]	7.03747	3.6587
A04_E06_P04-F01_LIG102	48	periderm 13	periderm	Epidermis	ectoderm	periderm-other.17	GAP13.48.P9_C9	[42, 48]	7.47214	4.46957
A04_E06_P04-F01_LIG108	48	periderm 13	periderm	Epidermis	ectoderm	periderm-other.17	GAP13.48.P9_H10	[42, 48]	7.70184	4.57284
A04_E06_P04-F01_LIG112	48	periderm 13	periderm	Epidermis	ectoderm	periderm-other.17	GAP13.48.P9_E2	[42, 48]	7.62103	4.54796
A04_E06_P04-F01_LIG117	48	periderm 13	periderm	Epidermis	ectoderm	periderm-other.17	GAP13.48.P9_C8	[42, 48]	7.36523	4.50547
A04_E06_P04-F01_LIG131	48	periderm 13	periderm	Epidermis	ectoderm	periderm-other.17	GAP13.48.P9_B7	[42, 48]	7.08382	3.65514
A04_E06_P04-F02_LIG109	48	periderm 13	periderm	Epidermis	ectoderm	periderm-other.17	GAP13.48.P9_F10	[42, 48]	7.78047	4.71654
A04_E06_P04-F02_LIG127	48	periderm 13	periderm	Epidermis	ectoderm	periderm-other.17	GAP13.48.P9_G9	[42, 48]	7.43089	4.2725
A04_E06_P04-F02_LIG191	48	periderm 15	periderm	Epidermis	ectoderm	periderm-other.33	GAP13.48.P9_G12	[42, 48]	6.76959	3.34504
A04_E06_P04-F03_LIG177	48	periderm 13	periderm	Epidermis	ectoderm	periderm-other.17	GAP13.48.P9_A4	[42, 48]	7.10494	3.93881
A04_E06_P04-G01_LIG108	48	periderm 15	periderm	Epidermis	ectoderm	periderm-other.33	GAP13.48.P9_F11	[42, 48]	7.12244	3.78089
A04_E06_P04-G01_LIG121	48	periderm 13	periderm	Epidermis	ectoderm	periderm-other.17	GAP13.48.P9_F3	[42, 48]	7.1473	3.77872
A04_E06_P04-G01_LIG140	48	periderm 13	periderm	Epidermis	ectoderm	periderm-other.17	GAP13.48.P9_F4	[42, 48]	7.53009	4.55207
A04_E06_P04-G01_LIG146	48	hatching gland 2	hatching gland	Hatching Gland	ectoderm	periderm-other.9	GAP13.48.P9_B12	[42, 48]	8.94273	3.26809
A04_E06_P04-G01_LIG154	48	periderm 15	periderm	Epidermis	ectoderm	periderm-other.33	GAP13.48.P9_G11	[42, 48]	6.72425	3.24158
A04_E06_P04-G01_LIG158	48	periderm 13	periderm	Epidermis	ectoderm	periderm-other.17	GAP13.48.P9_H10	[42, 48]	7.73949	4.6342
A04_E06_P04-G02_LIG105	48	periderm 7	periderm	Epidermis	ectoderm	periderm-other.6	GAP13.48.P9_G12	[42, 48]	7.67905	0.968241
A04_E06_P04-G02_LIG167	48	periderm 13	periderm	Epidermis	ectoderm	periderm-other.17	GAP13.48.P9_F4	[42, 48]	7.39333	4.50681
A04_E06_P04-G02_LIG179	48	periderm 13	periderm	Epidermis	ectoderm	periderm-other.17	GAP13.48.P9_B2	[42, 48]	7.75185	4.60686
A04_E06_P04-G02_LIG186	48	periderm 13	periderm	Epidermis	ectoderm	periderm-other.17	GAP13.48.P9_H1	[42, 48]	7.6353	4.57446
A04_E06_P04-G03_LIG191	48	periderm 12	periderm	Epidermis	ectoderm	periderm-other.24	GAP13.48.P9_E5	[42, 48]	10.0802	1.66755
A04_E06_P04-H01_LIG120	48	pronephros proximal tubule	pronephros proximal tubule	Kidney	mesoderm	periderm-other.20	GAP13.48.P9_D11	[42, 48]	-1.2564	-3.02576
A04_E06_P04-H01_LIG138	48	periderm 13	periderm	Epidermis	ectoderm	periderm-other.17	GAP13.48.P9_C11	[42, 48]	7.29274	3.96617
A04_E06_P04-H01_LIG152	48	periderm 15	periderm	Epidermis	ectoderm	periderm-other.33	GAP13.48.P9_D6	[42, 48]	7.03757	3.55002
A04_E06_P04-H01_LIG192	48	periderm 13	periderm	Epidermis	ectoderm	periderm-other.17	GAP13.48.P9_A6	[42, 48]	7.83276	4.6894
A04_E06_P04-H02_LIG156	48	periderm 19	periderm	Epidermis	ectoderm	periderm-other.13	GAP13.48.P9_D1	[42, 48]	7.95991	4.59819
A04_E06_P04-H02_LIG161	48	periderm 15	periderm	Epidermis	ectoderm	periderm-other.33	GAP13.48.P9_G7	[42, 48]	7.09945	3.66075
A04_E06_P04-H02_LIG185	48	periderm 13	periderm	Epidermis	ectoderm	periderm-other.17	GAP13.48.P9_C10	[42, 48]	7.13088	4.24122
A04_E06_P04-H03_LIG128	48	periderm 13	periderm	Epidermis	ectoderm	periderm-other.17	GAP13.48.P9_F8	[42, 48]	9.3186	3.8025
A04_E06_P04-H03_LIG137	48	periderm 13	periderm	Epidermis	ectoderm	periderm-other.17	GAP13.48.P9_D5	[42, 48]	7.14214	3.88214
A04_E06_P04-H03_LIG140	48	periderm 13	periderm	Epidermis	ectoderm	periderm-other.17	GAP13.48.P9_C8	[42, 48]	7.463	4.58461
A04_E06_P04-H03_LIG98	48	periderm 13	periderm	Epidermis	ectoderm	periderm-other.17	GAP13.48.P9_D7	[42, 48]	7.80571	4.73179
A04_E07_P04-A01_LIG159	48	periderm 17	periderm	Epidermis	ectoderm	periderm-other.21	GAP13.48.P9_C11	[42, 48]	6.89738	3.39452
A04_E07_P04-A01_LIG168	48	periderm 12	periderm	Epidermis	ectoderm	periderm-other.24	GAP13.48.P9_B3	[42, 48]	9.83399	2.78866
A04_E07_P04-A02_LIG127	48	periderm 15	periderm	Epidermis	ectoderm	periderm-other.33	GAP13.48.P9_E10	[42, 48]	7.40314	1.35355
A04_E07_P04-A02_LIG153	48	periderm 13	periderm	Epidermis	ectoderm	periderm-other.17	GAP13.48.P9_E2	[42, 48]	8.08086	4.68866
A04_E07_P04-A02_LIG167	48	retinal neuron (amacrine, RGC)	retinal neuron	Eye	ectoderm	CNS.2	GAP13.48.P9_H7	[42, 48]	-3.4338	1.51842
A04_E07_P04-A02_LIG173	48	periderm 14	periderm	Epidermis	ectoderm	periderm-other.4	GAP13.48.P9_E12	[42, 48]	8.14275	2.32921
A04_E07_P04-A03_LIG107	48	periderm 12	periderm	Epidermis	ectoderm	periderm-other.24	GAP13.48.P9_B3	[42, 48]	10.2907	1.5631
A04_E07_P04-A03_LIG128	48	periderm 13	periderm	Epidermis	ectoderm	periderm-other.17	GAP13.48.P9_F3	[42, 48]	7.67795	4.72169
A04_E07_P04-A03_LIG150	48	periderm 15	periderm	Epidermis	ectoderm	periderm-other.33	GAP13.48.P9_F6	[42, 48]	7.46236	3.92834
A04_E07_P04-B01_LIG100	48	periderm 13	periderm	Epidermis	ectoderm	periderm-other.17	GAP13.48.P9_D8	[42, 48]	7.55032	4.35867
A04_E07_P04-B01_LIG139	48	periderm 13	periderm	Epidermis	ectoderm	periderm-other.17	GAP13.48.P9_A3	[42, 48]	7.40335	3.15997
A04_E07_P04-B01_LIG171	48	hatching gland 2	hatching gland	Hatching Gland	ectoderm	periderm-other.9	GAP13.48.P9_A6	[42, 48]	7.16505	0.10103
A04_E07_P04-B02_LIG100	48	periderm 13	periderm	Epidermis	ectoderm	periderm-other.17	GAP13.48.P9_F12	[42, 48]	7.14503	4.19728
A04_E07_P04-B02_LIG157	48	periderm 13	periderm	Epidermis	ectoderm	periderm-other.17	GAP13.48.P9_F5	[42, 48]	7.29995	4.2979
A04_E07_P04-B02_LIG191	48	periderm 13	periderm	Epidermis	ectoderm	periderm-other.17	GAP13.48.P9_H12	[42, 48]	9.19846	3.81709
A04_E07_P04-C01_LIG186	48	periderm 5	periderm	Epidermis	ectoderm	periderm-other.5	GAP13.48.P9_A1	[42, 48]	7.62823	4.66929
A04_E07_P04-C01_LIG98	48	periderm 5	periderm	Epidermis	ectoderm	periderm-other.5	GAP13.48.P9_G9	[42, 48]	6.99392	3.26249
A04_E07_P04-C02_LIG109	48	periderm 13	periderm	Epidermis	ectoderm	periderm-other.17	GAP13.48.P9_G9	[42, 48]	6.99948	4.06518
A04_E07_P04-C02_LIG113	48	periderm 15	periderm	Epidermis	ectoderm	periderm-other.33	GAP13.48.P9_A11	[42, 48]	7.04711	3.64043
A04_E07_P04-C02_LIG120	48	periderm 13	periderm	Epidermis	ectoderm	periderm-other.17	GAP13.48.P9_A4	[42, 48]	7.11501	3.70181
A04_E07_P04-C02_LIG181	48	periderm 13	periderm	Epidermis	ectoderm	periderm-other.17	GAP13.48.P9_D3	[42, 48]	7.00964	3.85499
A04_E07_P04-D01_LIG114	48	hatching gland 2	hatching gland	Hatching Gland	ectoderm	periderm-other.9	GAP13.48.P9_B12	[42, 48]	7.22838	0.851029
A04_E07_P04-D01_LIG115	48	periderm 13	periderm	Epidermis	ectoderm	periderm-other.17	GAP13.48.P9_A3	[42, 48]	7.17447	4.2855
A04_E07_P04-D01_LIG117	48	periderm 13	periderm	Epidermis	ectoderm	periderm-other.17	GAP13.48.P9_E9	[42, 48]	7.73379	4.35866
A04_E07_P04-D01_LIG126	48	periderm 13	periderm	Epidermis	ectoderm	periderm-other.17	GAP13.48.P9_A6	[42, 48]	7.90862	4.62283
A04_E07_P04-D01_LIG141	48	periderm 13	periderm	Epidermis	ectoderm	periderm-other.17	GAP13.48.P9_H5	[42, 48]	7.21057	4.26185
A04_E07_P04-D01_LIG147	48	periderm 13	periderm	Epidermis	ectoderm	periderm-other.17	GAP13.48.P9_C7	[42, 48]	7.54463	4.37163
A04_E07_P04-D01_LIG178	48	periderm 10	periderm	Epidermis	ectoderm	periderm-other.1	GAP13.48.P9_E8	[42, 48]	9.73581	3.99049
A04_E07_P04-D01_LIG180	48	hatching gland 2	hatching gland	Hatching Gland	ectoderm	periderm-other.9	GAP13.48.P9_D8	[42, 48]	7.27465	0.644275
A04_E07_P04-D02_LIG147	48	periderm 13	periderm	Epidermis	ectoderm	periderm-other.17	GAP13.48.P9_B2	[42, 48]	10.1715	2.95532
A04_E07_P04-D02_LIG172	48	periderm 13	periderm	Epidermis	ectoderm	periderm-other.17	GAP13.48.P9_F10	[42, 48]	8.67967	0.937704
A04_E07_P04-D03_LIG124	48	hatching gland 2	hatching gland	Hatching Gland	ectoderm	periderm-other.9	GAP13.48.P9_B10	[42, 48]	7.75825	2.23989
A04_E07_P04-E01_LIG136	48	periderm 13	periderm	Epidermis	ectoderm	periderm-other.17	GAP13.48.P9_D9	[42, 48]	7.22954	4.03211
A04_E07_P04-E01_LIG143	48	periderm 13	periderm	Epidermis	ectoderm	periderm-other.17	GAP13.48.P9_E12	[42, 48]	7.38443	4.39866
A04_E07_P04-E01_LIG177	48	periderm 15	periderm	Epidermis	ectoderm	periderm-other.33	GAP13.48.P9_A1	[42, 48]	6.83046	3.47687
A04_E07_P04-E01_LIG191	48	periderm 15	periderm	Epidermis	ectoderm	periderm-other.33	GAP13.48.P9_G9	[42, 48]	6.87328	3.53798
A04_E07_P04-E02_LIG120	48	periderm 13	periderm	Epidermis	ectoderm	periderm-other.17	GAP13.48.P9_E5	[42, 48]	7.46247	4.24862
A04_E07_P04-E02_LIG142	48	retinal neuron (amacrine, RGC)	retinal neuron	Eye	ectoderm	CNS.2	GAP13.48.P9_D8	[42, 48]	-4.59038	8.16164
A04_E07_P04-E02_LIG150	48	periderm 13	periderm	Epidermis	ectoderm	periderm-other.17	GAP13.48.P9_E6	[42, 48]	7.59234	4.57151
A04_E07_P04-E02_LIG183	48	periderm 13	periderm	Epidermis	ectoderm	periderm-other.17	GAP13.48.P9_E6	[42, 48]	7.04279	3.64871
A04_E07_P04-E02_LIG191	48	periderm 13	periderm	Epidermis	ectoderm	periderm-other.17	GAP13.48.P9_A9	[42, 48]	7.25752	4.25169
A04_E07_P04-E03_LIG103	48	periderm 3	periderm	Epidermis	ectoderm	periderm-other.11	GAP13.48.P9_C9	[42, 48]	7.51154	4.57753
A04_E07_P04-E03_LIG143	48	periderm 13	periderm	Epidermis	ectoderm	periderm-other.17	GAP13.48.P9_G2	[42, 48]	7.67328	4.65203
A04_E07_P04-F01_LIG118	48	periderm 13	periderm	Epidermis	ectoderm	periderm-other.17	GAP13.48.P9_H10	[42, 48]	7.53404	4.58031
A04_E07_P04-F01_LIG130	48	periderm 3	periderm	Epidermis	ectoderm	periderm-other.11	GAP13.48.P9_D9	[42, 48]	7.63551	4.54642
A04_E07_P04-F02_LIG102	48	periderm 3	periderm	Epidermis	ectoderm	periderm-other.11	GAP13.48.P9_A7	[42, 48]	7.11383	4.05064
A04_E07_P04-F02_LIG175	48	periderm 13	periderm	Epidermis	ectoderm	periderm-other.17	GAP13.48.P9_H9	[42, 48]	8.07393	3.49932
A04_E07_P04-F03_LIG171	48	hatching gland 2	hatching gland	Hatching Gland	ectoderm	periderm-other.9	GAP13.48.P9_E5	[42, 48]	8.76466	2.23187
A04_E07_P04-G01_LIG113	48	periderm 13	periderm	Epidermis	ectoderm	periderm-other.17	GAP13.48.P9_H2	[42, 48]	7.89603	4.69213
A04_E07_P04-G01_LIG124	48	periderm 5	periderm	Epidermis	ectoderm	periderm-other.5	GAP13.48.P9_H6	[42, 48]	7.07876	3.89308
A04_E07_P04-G01_LIG152	48	periderm 2	periderm	Epidermis	ectoderm	periderm-other.3	GAP13.48.P9_B7	[42, 48]	6.9795	3.32888
A04_E07_P04-G01_LIG155	48	periderm 13	periderm	Epidermis	ectoderm	periderm-other.17	GAP13.48.P9_D5	[42, 48]	7.58326	4.52127
A04_E07_P04-G02_LIG100	48	hatching gland 2	hatching gland	Hatching Gland	ectoderm	periderm-other.9	GAP13.48.P9_A1	[42, 48]	8.7364	1.75503
A04_E07_P04-G02_LIG118	48	periderm 3	periderm	Epidermis	ectoderm	periderm-other.11	GAP13.48.P9_B11	[42, 48]	7.15369	4.18176
A04_E07_P04-G02_LIG148	48	periderm 13	periderm	Epidermis	ectoderm	periderm-other.17	GAP13.48.P9_F4	[42, 48]	7.82409	4.69717
A04_E07_P04-G02_LIG150	48	periderm 13	periderm	Epidermis	ectoderm	periderm-other.17	GAP13.48.P9_H6	[42, 48]	7.31404	4.40613
A04_E07_P04-G02_LIG169	48	periderm 13	periderm	Epidermis	ectoderm	periderm-other.17	GAP13.48.P9_H2	[42, 48]	7.31631	2.57245
A04_E07_P04-G02_LIG181	48	periderm 13	periderm	Epidermis	ectoderm	periderm-other.17	GAP13.48.P9_C4	[42, 48]	7.1978	4.35931
A04_E07_P04-G03_LIG117	48	periderm 15	periderm	Epidermis	ectoderm	periderm-other.33	GAP13.48.P9_D1	[42, 48]	7.1096	1.16716
A04_E07_P04-G03_LIG146	48	periderm 13	periderm	Epidermis	ectoderm	periderm-other.17	GAP13.48.P9_C8	[42, 48]	7.24484	4.39852
A04_E07_P04-G03_LIG149	48	periderm 5	periderm	Epidermis	ectoderm	periderm-other.5	GAP13.48.P9_F7	[42, 48]	7.40234	4.27183
A04_E07_P04-G03_LIG165	48	periderm 13	periderm	Epidermis	ectoderm	periderm-other.17	GAP13.48.P9_E4	[42, 48]	7.05094	4.16925
A04_E07_P04-H01_LIG150	48	periderm 13	periderm	Epidermis	ectoderm	periderm-other.17	GAP13.48.P9_D9	[42, 48]	7.10522	4.08916
A04_E07_P04-H01_LIG164	48	motor neuron (hindbrain, spinal cord, enteric)	motor neuron	Central Nervous System	ectoderm	CNS.17	GAP13.48.P9_B12	[42, 48]	-3.43157	1.58233
A04_E07_P04-H02_LIG186	48	periderm 13	periderm	Epidermis	ectoderm	periderm-other.17	GAP13.48.P9_H4	[42, 48]	7.41799	4.44751
A04_E07_P04-H03_LIG160	48	periderm 13	periderm	Epidermis	ectoderm	periderm-other.17	GAP13.48.P9_B10	[42, 48]	7.91438	3.6643
A04_E08_P04-A01_LIG122	48	periderm 13	periderm	Epidermis	ectoderm	periderm-other.17	GAP13.48.P9_H7	[42, 48]	7.7008	4.48269
A04_E08_P04-A01_LIG128	48	periderm 13	periderm	Epidermis	ectoderm	periderm-other.17	GAP13.48.P9_E1	[42, 48]	7.22377	4.30327
A04_E08_P04-A01_LIG156	48	periderm 13	periderm	Epidermis	ectoderm	periderm-other.17	GAP13.48.P9_H10	[42, 48]	7.23371	4.33605
A04_E08_P04-A02_LIG160	48	periderm 13	periderm	Epidermis	ectoderm	periderm-other.17	GAP13.48.P9_D12	[42, 48]	7.72323	4.64553
A04_E08_P04-A02_LIG165	48	periderm 13	periderm	Epidermis	ectoderm	periderm-other.17	GAP13.48.P9_D8	[42, 48]	7.39682	4.55527
A04_E08_P04-A03_LIG137	48	periderm 5	periderm	Epidermis	ectoderm	periderm-other.5	GAP13.48.P9_B3	[42, 48]	6.8028	3.14266
A04_E08_P04-A03_LIG156	48	periderm 13	periderm	Epidermis	ectoderm	periderm-other.17	GAP13.48.P9_D3	[42, 48]	7.48707	4.35354
A04_E08_P04-A03_LIG186	48	periderm 13	periderm	Epidermis	ectoderm	periderm-other.17	GAP13.48.P9_D9	[42, 48]	7.46123	3.99971
A04_E08_P04-B02_LIG127	48	periderm 13	periderm	Epidermis	ectoderm	periderm-other.17	GAP13.48.P9_C6	[42, 48]	7.69843	3.97273
A04_E08_P04-B02_LIG131	48	periderm 13	periderm	Epidermis	ectoderm	periderm-other.17	GAP13.48.P9_B4	[42, 48]	7.63709	4.72371
A04_E08_P04-B02_LIG135	48	periderm 13	periderm	Epidermis	ectoderm	periderm-other.17	GAP13.48.P9_E10	[42, 48]	7.82919	4.5662
A04_E08_P04-B02_LIG192	48	periderm 14	periderm	Epidermis	ectoderm	periderm-other.4	GAP13.48.P9_F5	[42, 48]	7.61189	4.45944
A04_E08_P04-B02_LIG99	48	periderm 15	periderm	Epidermis	ectoderm	periderm-other.33	GAP13.48.P9_A1	[42, 48]	7.29879	3.41122
A04_E08_P04-B03_LIG189	48	periderm 2	periderm	Epidermis	ectoderm	periderm-other.3	GAP13.48.P9_G10	[42, 48]	7.53109	4.47628
A04_E08_P04-C01_LIG103	48	periderm 3	periderm	Epidermis	ectoderm	periderm-other.11	GAP13.48.P9_D10	[42, 48]	6.98983	3.77243
A04_E08_P04-C01_LIG106	48	periderm 2	periderm	Epidermis	ectoderm	periderm-other.3	GAP13.48.P9_G5	[42, 48]	7.05049	3.58557
A04_E08_P04-C01_LIG126	48	periderm 15	periderm	Epidermis	ectoderm	periderm-other.33	GAP13.48.P9_D6	[42, 48]	7.13795	3.65779
A04_E08_P04-C01_LIG145	48	periderm 15	periderm	Epidermis	ectoderm	periderm-other.33	GAP13.48.P9_B2	[42, 48]	6.85081	3.39654
A04_E08_P04-C01_LIG151	48	periderm 15	periderm	Epidermis	ectoderm	periderm-other.33	GAP13.48.P9_C10	[42, 48]	6.51784	3.14766
A04_E08_P04-C01_LIG159	48	periderm 13	periderm	Epidermis	ectoderm	periderm-other.17	GAP13.48.P9_A1	[42, 48]	7.19504	4.14824
A04_E08_P04-C01_LIG171	48	periderm 13	periderm	Epidermis	ectoderm	periderm-other.17	GAP13.48.P9_A9	[42, 48]	7.28123	4.3571
A04_E08_P04-C01_LIG186	48	periderm 13	periderm	Epidermis	ectoderm	periderm-other.17	GAP13.48.P9_G10	[42, 48]	8.28278	4.40676
A04_E08_P04-C02_LIG125	48	periderm 13	periderm	Epidermis	ectoderm	periderm-other.17	GAP13.48.P9_D8	[42, 48]	7.30793	4.22662
A04_E08_P04-C02_LIG149	48	periderm 13	periderm	Epidermis	ectoderm	periderm-other.17	GAP13.48.P9_D8	[42, 48]	7.13867	4.21866
A04_E08_P04-C02_LIG192	48	periderm 15	periderm	Epidermis	ectoderm	periderm-other.33	GAP13.48.P9_H12	[42, 48]	6.49049	3.0825
A04_E08_P04-C03_LIG165	48	periderm 13	periderm	Epidermis	ectoderm	periderm-other.17	GAP13.48.P9_F12	[42, 48]	7.8581	4.65897
A04_E08_P04-C03_LIG166	48	periderm 13	periderm	Epidermis	ectoderm	periderm-other.17	GAP13.48.P9_G2	[42, 48]	7.63763	4.56603
A04_E08_P04-C03_LIG190	48	periderm 13	periderm	Epidermis	ectoderm	periderm-other.17	GAP13.48.P9_E12	[42, 48]	7.25736	4.37343
A04_E08_P04-D01_LIG130	48	periderm 2	periderm	Epidermis	ectoderm	periderm-other.3	GAP13.48.P9_H4	[42, 48]	6.83094	3.44152
A04_E08_P04-D01_LIG147	48	periderm 13	periderm	Epidermis	ectoderm	periderm-other.17	GAP13.48.P9_C6	[42, 48]	7.50078	3.98266
A04_E08_P04-D01_LIG171	48	periderm 13	periderm	Epidermis	ectoderm	periderm-other.17	GAP13.48.P9_C9	[42, 48]	7.711	2.34994
A04_E08_P04-D02_LIG100	48	periderm 13	periderm	Epidermis	ectoderm	periderm-other.17	GAP13.48.P9_C1	[42, 48]	7.29942	4.30028
A04_E08_P04-D02_LIG148	48	periderm 13	periderm	Epidermis	ectoderm	periderm-other.17	GAP13.48.P9_E2	[42, 48]	7.04062	3.85252
A04_E08_P04-D02_LIG190	48	periderm 2	periderm	Epidermis	ectoderm	periderm-other.3	GAP13.48.P9_C5	[42, 48]	7.09744	3.66885
A04_E08_P04-D03_LIG102	48	periderm 13	periderm	Epidermis	ectoderm	periderm-other.17	GAP13.48.P9_B11	[42, 48]	7.36298	4.48414
A04_E08_P04-D03_LIG119	48	periderm 13	periderm	Epidermis	ectoderm	periderm-other.17	GAP13.48.P9_G1	[42, 48]	7.3859	4.52423
A04_E08_P04-D03_LIG158	48	periderm 13	periderm	Epidermis	ectoderm	periderm-other.17	GAP13.48.P9_F3	[42, 48]	7.45539	4.50255
A04_E08_P04-D03_LIG161	48	periderm 13	periderm	Epidermis	ectoderm	periderm-other.17	GAP13.48.P9_C4	[42, 48]	7.69998	4.29513
A04_E08_P04-D03_LIG181	48	periderm 13	periderm	Epidermis	ectoderm	periderm-other.17	GAP13.48.P9_F6	[42, 48]	7.13471	3.98706
A04_E08_P04-D03_LIG99	48	periderm 13	periderm	Epidermis	ectoderm	periderm-other.17	GAP13.48.P9_C11	[42, 48]	7.54668	3.6503
A04_E08_P04-E01_LIG102	48	periderm 13	periderm	Epidermis	ectoderm	periderm-other.17	GAP13.48.P9_A6	[42, 48]	7.12186	4.1573
A04_E08_P04-E01_LIG117	48	periderm 13	periderm	Epidermis	ectoderm	periderm-other.17	GAP13.48.P9_A8	[42, 48]	7.67267	3.94612
A04_E08_P04-E01_LIG161	48	periderm 2	periderm	Epidermis	ectoderm	periderm-other.3	GAP13.48.P9_B6	[42, 48]	7.76546	4.6727
A04_E08_P04-E01_LIG182	48	periderm 15	periderm	Epidermis	ectoderm	periderm-other.33	GAP13.48.P9_C9	[42, 48]	6.82373	3.32613
A04_E08_P04-E01_LIG97	48	periderm 13	periderm	Epidermis	ectoderm	periderm-other.17	GAP13.48.P9_F5	[42, 48]	7.92652	4.69632
A04_E08_P04-E02_LIG160	48	periderm 15	periderm	Epidermis	ectoderm	periderm-other.33	GAP13.48.P9_D9	[42, 48]	6.89051	3.43759
A04_E08_P04-E03_LIG103	48	periderm 13	periderm	Epidermis	ectoderm	periderm-other.17	GAP13.48.P9_A5	[42, 48]	7.32093	4.23612
A04_E08_P04-E03_LIG116	48	periderm 13	periderm	Epidermis	ectoderm	periderm-other.17	GAP13.48.P9_F2	[42, 48]	7.95796	4.32098
A04_E08_P04-E03_LIG143	48	periderm 5	periderm	Epidermis	ectoderm	periderm-other.5	GAP13.48.P9_A12	[42, 48]	6.94141	3.18697
A04_E08_P04-E03_LIG153	48	periderm 13	periderm	Epidermis	ectoderm	periderm-other.17	GAP13.48.P9_E6	[42, 48]	7.6039	4.45838
A04_E08_P04-E03_LIG166	48	periderm 13	periderm	Epidermis	ectoderm	periderm-other.17	GAP13.48.P9_C4	[42, 48]	7.81347	4.71146
A04_E08_P04-E03_LIG177	48	periderm 13	periderm	Epidermis	ectoderm	periderm-other.17	GAP13.48.P9_A7	[42, 48]	7.56079	4.31213
A04_E08_P04-E03_LIG181	48	periderm 13	periderm	Epidermis	ectoderm	periderm-other.17	GAP13.48.P9_D2	[42, 48]	9.87446	3.31915
A04_E08_P04-F01_LIG167	48	periderm 13	periderm	Epidermis	ectoderm	periderm-other.17	GAP13.48.P9_B1	[42, 48]	6.99275	3.28477
A04_E08_P04-F02_LIG134	48	periderm 13	periderm	Epidermis	ectoderm	periderm-other.17	GAP13.48.P9_C8	[42, 48]	7.26865	3.78213
A04_E08_P04-F02_LIG139	48	periderm 5	periderm	Epidermis	ectoderm	periderm-other.5	GAP13.48.P9_A6	[42, 48]	7.57899	4.66809
A04_E08_P04-F02_LIG153	48	periderm 15	periderm	Epidermis	ectoderm	periderm-other.33	GAP13.48.P9_B2	[42, 48]	6.94469	3.54295
A04_E08_P04-F03_LIG107	48	pronephros proximal tubule	pronephros proximal tubule	Kidney	mesoderm	periderm-other.20	GAP13.48.P9_H12	[42, 48]	-1.14969	-3.07273
A04_E08_P04-G01_LIG126	48	periderm 19	periderm	Epidermis	ectoderm	periderm-other.13	GAP13.48.P9_D5	[42, 48]	7.72183	4.29591
A04_E08_P04-G01_LIG154	48	periderm 2	periderm	Epidermis	ectoderm	periderm-other.3	GAP13.48.P9_G8	[42, 48]	7.95674	3.27401
A04_E08_P04-G01_LIG174	48	periderm 5	periderm	Epidermis	ectoderm	periderm-other.5	GAP13.48.P9_F7	[42, 48]	7.42343	4.54284
A04_E08_P04-G02_LIG98	48	periderm 15	periderm	Epidermis	ectoderm	periderm-other.33	GAP13.48.P9_F9	[42, 48]	6.56856	3.14843
A04_E08_P04-G03_LIG100	48	periderm 13	periderm	Epidermis	ectoderm	periderm-other.17	GAP13.48.P9_B1	[42, 48]	7.28232	4.45725
A04_E08_P04-G03_LIG103	48	periderm 13	periderm	Epidermis	ectoderm	periderm-other.17	GAP13.48.P9_G9	[42, 48]	7.51052	4.12042
A04_E08_P04-G03_LIG99	48	periderm 13	periderm	Epidermis	ectoderm	periderm-other.17	GAP13.48.P9_C12	[42, 48]	7.25609	4.21624
A04_E08_P04-H01_LIG112	48	periderm 13	periderm	Epidermis	ectoderm	periderm-other.17	GAP13.48.P9_A2	[42, 48]	7.48493	4.15168
A04_E08_P04-H01_LIG145	48	periderm 13	periderm	Epidermis	ectoderm	periderm-other.17	GAP13.48.P9_G5	[42, 48]	7.43182	4.30278
A04_E08_P04-H01_LIG157	48	periderm 13	periderm	Epidermis	ectoderm	periderm-other.17	GAP13.48.P9_A6	[42, 48]	7.67411	4.67088
A04_E08_P04-H01_LIG159	48	periderm 13	periderm	Epidermis	ectoderm	periderm-other.17	GAP13.48.P9_G2	[42, 48]	7.84471	3.51326
A04_E08_P04-H02_LIG131	48	periderm 15	periderm	Epidermis	ectoderm	periderm-other.33	GAP13.48.P9_A4	[42, 48]	6.82565	3.37566
A04_E08_P04-H02_LIG142	48	periderm 5	periderm	Epidermis	ectoderm	periderm-other.5	GAP13.48.P9_G2	[42, 48]	7.23642	3.93501
A04_E08_P04-H03_LIG105	48	periderm 13	periderm	Epidermis	ectoderm	periderm-other.17	GAP13.48.P9_D12	[42, 48]	7.66498	4.20967
A04_E08_P04-H03_LIG113	48	periderm 15	periderm	Epidermis	ectoderm	periderm-other.33	GAP13.48.P9_B7	[42, 48]	7.18799	2.52023
A04_E08_P04-H03_LIG177	48	periderm 13	periderm	Epidermis	ectoderm	periderm-other.17	GAP13.48.P9_A8	[42, 48]	7.32552	4.32804
A04_E09_P04-A01_LIG107	48	periderm 13	periderm	Epidermis	ectoderm	periderm-other.17	GAP13.48.P9_G3	[42, 48]	8.0599	3.85011
A04_E09_P04-A01_LIG127	48	periderm 13	periderm	Epidermis	ectoderm	periderm-other.17	GAP13.48.P9_B3	[42, 48]	7.7882	4.44629
A04_E09_P04-A01_LIG135	48	periderm 13	periderm	Epidermis	ectoderm	periderm-other.17	GAP13.48.P9_G11	[42, 48]	7.57669	4.53712
A04_E09_P04-A01_LIG137	48	periderm 2	periderm	Epidermis	ectoderm	periderm-other.3	GAP13.48.P9_F11	[42, 48]	7.68488	4.16501
A04_E09_P04-A01_LIG180	48	periderm 13	periderm	Epidermis	ectoderm	periderm-other.17	GAP13.48.P9_F1	[42, 48]	7.40047	4.22738
A04_E09_P04-A02_LIG187	48	periderm 13	periderm	Epidermis	ectoderm	periderm-other.17	GAP13.48.P9_E10	[42, 48]	7.45334	4.5557
A04_E09_P04-A03_LIG103	48	periderm 15	periderm	Epidermis	ectoderm	periderm-other.33	GAP13.48.P9_E5	[42, 48]	6.80362	3.44683
A04_E09_P04-A03_LIG110	48	periderm 13	periderm	Epidermis	ectoderm	periderm-other.17	GAP13.48.P9_B11	[42, 48]	7.64202	4.63869
A04_E09_P04-B01_LIG119	48	periderm 13	periderm	Epidermis	ectoderm	periderm-other.17	GAP13.48.P9_B9	[42, 48]	7.77942	4.60923
A04_E09_P04-B01_LIG140	48	periderm 13	periderm	Epidermis	ectoderm	periderm-other.17	GAP13.48.P9_C1	[42, 48]	7.16328	4.23854
A04_E09_P04-B02_LIG180	48	periderm 13	periderm	Epidermis	ectoderm	periderm-other.17	GAP13.48.P9_H5	[42, 48]	7.8557	4.48906
A04_E09_P04-C01_LIG98	48	periderm 13	periderm	Epidermis	ectoderm	periderm-other.17	GAP13.48.P9_G4	[42, 48]	6.99885	4.08221
A04_E09_P04-C02_LIG134	48	periderm 5	periderm	Epidermis	ectoderm	periderm-other.5	GAP13.48.P9_G8	[42, 48]	7.49539	4.41557
A04_E09_P04-C02_LIG155	48	periderm 13	periderm	Epidermis	ectoderm	periderm-other.17	GAP13.48.P9_F9	[42, 48]	7.35918	4.50309
A04_E09_P04-C03_LIG170	48	periderm 13	periderm	Epidermis	ectoderm	periderm-other.17	GAP13.48.P9_B8	[42, 48]	7.89045	4.65475
A04_E09_P04-D01_LIG159	48	periderm 15	periderm	Epidermis	ectoderm	periderm-other.33	GAP13.48.P9_B2	[42, 48]	6.893	3.53439
A04_E09_P04-D02_LIG116	48	periderm 13	periderm	Epidermis	ectoderm	periderm-other.17	GAP13.48.P9_D9	[42, 48]	7.17352	4.16509
A04_E09_P04-D02_LIG150	48	periderm 13	periderm	Epidermis	ectoderm	periderm-other.17	GAP13.48.P9_A1	[42, 48]	7.23987	3.94659
A04_E09_P04-D03_LIG104	48	periderm 14	periderm	Epidermis	ectoderm	periderm-other.4	GAP13.48.P9_H6	[42, 48]	9.79747	3.00832
A04_E09_P04-D03_LIG143	48	periderm 13	periderm	Epidermis	ectoderm	periderm-other.17	GAP13.48.P9_B5	[42, 48]	7.58393	4.54241
A04_E09_P04-D03_LIG164	48	periderm 19	periderm	Epidermis	ectoderm	periderm-other.13	GAP13.48.P9_E1	[42, 48]	7.109	3.72066
A04_E09_P04-D03_LIG181	48	periderm 13	periderm	Epidermis	ectoderm	periderm-other.17	GAP13.48.P9_F10	[42, 48]	7.84853	4.48889
A04_E09_P04-E01_LIG107	48	periderm 13	periderm	Epidermis	ectoderm	periderm-other.17	GAP13.48.P9_E3	[42, 48]	7.3191	3.71892
A04_E09_P04-E02_LIG122	48	periderm 13	periderm	Epidermis	ectoderm	periderm-other.17	GAP13.48.P9_H11	[42, 48]	7.90416	4.66274
A04_E09_P04-E02_LIG140	48	periderm 3	periderm	Epidermis	ectoderm	periderm-other.11	GAP13.48.P9_A12	[42, 48]	7.50499	4.59471
A04_E09_P04-E02_LIG98	48	periderm 13	periderm	Epidermis	ectoderm	periderm-other.17	GAP13.48.P9_C10	[42, 48]	7.64771	4.20994
A04_E09_P04-E03_LIG185	48	periderm 13	periderm	Epidermis	ectoderm	periderm-other.17	GAP13.48.P9_D6	[42, 48]	7.86209	4.59074
A04_E09_P04-E03_LIG97	48	periderm 13	periderm	Epidermis	ectoderm	periderm-other.17	GAP13.48.P9_G9	[42, 48]	7.971	4.50244
A04_E09_P04-F01_LIG141	48	periderm 13	periderm	Epidermis	ectoderm	periderm-other.17	GAP13.48.P9_G12	[42, 48]	7.14132	4.08313
A04_E09_P04-F01_LIG147	48	periderm 15	periderm	Epidermis	ectoderm	periderm-other.33	GAP13.48.P9_G5	[42, 48]	7.35979	3.70799
A04_E09_P04-F02_LIG146	48	periderm 13	periderm	Epidermis	ectoderm	periderm-other.17	GAP13.48.P9_F2	[42, 48]	7.68741	4.64942
A04_E09_P04-F03_LIG133	48	periderm 13	periderm	Epidermis	ectoderm	periderm-other.17	GAP13.48.P9_H4	[42, 48]	7.1555	4.2602
A04_E09_P04-G01_LIG190	48	periderm 3	periderm	Epidermis	ectoderm	periderm-other.11	GAP13.48.P9_B10	[42, 48]	7.71785	3.74452
A04_E09_P04-G02_LIG114	48	periderm 13	periderm	Epidermis	ectoderm	periderm-other.17	GAP13.48.P9_H2	[42, 48]	9.41564	3.80866
A04_E09_P04-G02_LIG128	48	periderm 13	periderm	Epidermis	ectoderm	periderm-other.17	GAP13.48.P9_G2	[42, 48]	8.0575	3.93823
A04_E09_P04-G02_LIG155	48	periderm 13	periderm	Epidermis	ectoderm	periderm-other.17	GAP13.48.P9_B5	[42, 48]	7.15294	4.04521
A04_E09_P04-G03_LIG122	48	periderm 5	periderm	Epidermis	ectoderm	periderm-other.5	GAP13.48.P9_F2	[42, 48]	6.84016	3.09287
A04_E09_P04-G03_LIG130	48	periderm 13	periderm	Epidermis	ectoderm	periderm-other.17	GAP13.48.P9_G12	[42, 48]	7.08064	4.08508
A04_E09_P04-G03_LIG191	48	periderm 13	periderm	Epidermis	ectoderm	periderm-other.17	GAP13.48.P9_H12	[42, 48]	7.46714	4.45915
A04_E09_P04-H01_LIG124	48	periderm 13	periderm	Epidermis	ectoderm	periderm-other.17	GAP13.48.P9_H5	[42, 48]	7.44506	4.54432
A04_E09_P04-H02_LIG111	48	periderm 15	periderm	Epidermis	ectoderm	periderm-other.33	GAP13.48.P9_A6	[42, 48]	7.1396	3.8989
A04_E09_P04-H02_LIG118	48	periderm 13	periderm	Epidermis	ectoderm	periderm-other.17	GAP13.48.P9_H1	[42, 48]	7.92044	3.86258
A04_E09_P04-H03_LIG129	48	periderm 13	periderm	Epidermis	ectoderm	periderm-other.17	GAP13.48.P9_D6	[42, 48]	7.17766	3.81631
A04_E09_P04-H03_LIG142	48	periderm 5	periderm	Epidermis	ectoderm	periderm-other.5	GAP13.48.P9_F11	[42, 48]	7.73959	4.57953
A04_E10_P04-A01_LIG187	48	periderm 15	periderm	Epidermis	ectoderm	periderm-other.33	GAP13.48.P9_A6	[42, 48]	6.70638	3.20047
A04_E10_P04-A02_LIG111	48	periderm 13	periderm	Epidermis	ectoderm	periderm-other.17	GAP13.48.P9_G8	[42, 48]	7.08532	3.93814
A04_E10_P04-A02_LIG112	48	periderm 2	periderm	Epidermis	ectoderm	periderm-other.3	GAP13.48.P9_C3	[42, 48]	7.70081	4.22815
A04_E10_P04-A02_LIG141	48	periderm 13	periderm	Epidermis	ectoderm	periderm-other.17	GAP13.48.P9_D4	[42, 48]	7.12972	4.15326
A04_E10_P04-A03_LIG115	48	periderm 13	periderm	Epidermis	ectoderm	periderm-other.17	GAP13.48.P9_B1	[42, 48]	7.34432	4.13136
A04_E10_P04-A03_LIG131	48	periderm 13	periderm	Epidermis	ectoderm	periderm-other.17	GAP13.48.P9_F5	[42, 48]	7.31462	4.41148
A04_E10_P04-A03_LIG175	48	periderm 19	periderm	Epidermis	ectoderm	periderm-other.13	GAP13.48.P9_D11	[42, 48]	7.77453	4.60118
A04_E10_P04-B01_LIG127	48	periderm 3	periderm	Epidermis	ectoderm	periderm-other.11	GAP13.48.P9_D6	[42, 48]	7.54842	4.50738
A04_E10_P04-B01_LIG147	48	periderm 3	periderm	Epidermis	ectoderm	periderm-other.11	GAP13.48.P9_F5	[42, 48]	7.75518	4.61095
A04_E10_P04-B01_LIG150	48	periderm 13	periderm	Epidermis	ectoderm	periderm-other.17	GAP13.48.P9_E7	[42, 48]	7.49237	4.29701
A04_E10_P04-B02_LIG135	48	periderm 13	periderm	Epidermis	ectoderm	periderm-other.17	GAP13.48.P9_G4	[42, 48]	7.36694	3.87174
A04_E10_P04-B02_LIG177	48	periderm 13	periderm	Epidermis	ectoderm	periderm-other.17	GAP13.48.P9_D11	[42, 48]	7.78693	4.53959
A04_E10_P04-B03_LIG175	48	periderm 13	periderm	Epidermis	ectoderm	periderm-other.17	GAP13.48.P9_E6	[42, 48]	7.37111	4.22602
A04_E10_P04-C01_LIG134	48	periderm 10	periderm	Epidermis	ectoderm	periderm-other.1	GAP13.48.P9_H1	[42, 48]	7.80639	4.59972
A04_E10_P04-C01_LIG168	48	periderm 5	periderm	Epidermis	ectoderm	periderm-other.5	GAP13.48.P9_B1	[42, 48]	7.8486	1.28064
A04_E10_P04-C01_LIG175	48	periderm 13	periderm	Epidermis	ectoderm	periderm-other.17	GAP13.48.P9_B9	[42, 48]	7.53308	4.63962
A04_E10_P04-C02_LIG125	48	periderm 13	periderm	Epidermis	ectoderm	periderm-other.17	GAP13.48.P9_H9	[42, 48]	7.1528	4.40217
A04_E10_P04-C02_LIG159	48	periderm 13	periderm	Epidermis	ectoderm	periderm-other.17	GAP13.48.P9_G8	[42, 48]	7.14653	3.77754
A04_E10_P04-C03_LIG151	48	periderm 15	periderm	Epidermis	ectoderm	periderm-other.33	GAP13.48.P9_H6	[42, 48]	7.10391	1.13761
A04_E10_P04-C03_LIG186	48	periderm 13	periderm	Epidermis	ectoderm	periderm-other.17	GAP13.48.P9_D9	[42, 48]	7.34078	4.39545
A04_E10_P04-D01_LIG106	48	periderm 13	periderm	Epidermis	ectoderm	periderm-other.17	GAP13.48.P9_E12	[42, 48]	7.43307	4.57292
A04_E10_P04-D02_LIG108	48	periderm 13	periderm	Epidermis	ectoderm	periderm-other.17	GAP13.48.P9_C5	[42, 48]	7.4506	4.14316
A04_E10_P04-D03_LIG179	48	periderm 5	periderm	Epidermis	ectoderm	periderm-other.5	GAP13.48.P9_D7	[42, 48]	7.1521	3.35173
A04_E10_P04-E01_LIG123	48	periderm 10	periderm	Epidermis	ectoderm	periderm-other.1	GAP13.48.P9_H8	[42, 48]	7.96535	2.73021
A04_E10_P04-E01_LIG141	48	periderm 7	periderm	Epidermis	ectoderm	periderm-other.6	GAP13.48.P9_H4	[42, 48]	7.41163	2.91876
A04_E10_P04-E01_LIG172	48	periderm 15	periderm	Epidermis	ectoderm	periderm-other.33	GAP13.48.P9_F4	[42, 48]	6.90503	3.59548
A04_E10_P04-E01_LIG173	48	periderm 13	periderm	Epidermis	ectoderm	periderm-other.17	GAP13.48.P9_G4	[42, 48]	7.63954	4.64976
A04_E10_P04-E01_LIG174	48	periderm 13	periderm	Epidermis	ectoderm	periderm-other.17	GAP13.48.P9_A7	[42, 48]	7.5356	3.988
A04_E10_P04-E01_LIG183	48	periderm 13	periderm	Epidermis	ectoderm	periderm-other.17	GAP13.48.P9_H9	[42, 48]	7.06118	4.11461
A04_E10_P04-E02_LIG101	48	periderm 13	periderm	Epidermis	ectoderm	periderm-other.17	GAP13.48.P9_H12	[42, 48]	7.49064	4.48388
A04_E10_P04-E03_LIG101	48	periderm 13	periderm	Epidermis	ectoderm	periderm-other.17	GAP13.48.P9_D5	[42, 48]	7.74188	4.58283
A04_E10_P04-E03_LIG120	48	periderm 13	periderm	Epidermis	ectoderm	periderm-other.17	GAP13.48.P9_F9	[42, 48]	7.75766	4.53032
A04_E10_P04-E03_LIG121	48	periderm 13	periderm	Epidermis	ectoderm	periderm-other.17	GAP13.48.P9_E12	[42, 48]	7.1813	4.27382
A04_E10_P04-E03_LIG129	48	periderm 13	periderm	Epidermis	ectoderm	periderm-other.17	GAP13.48.P9_D9	[42, 48]	7.60731	4.51062
A04_E10_P04-E03_LIG130	48	periderm 13	periderm	Epidermis	ectoderm	periderm-other.17	GAP13.48.P9_E3	[42, 48]	8.13684	3.94766
A04_E10_P04-E03_LIG173	48	periderm 13	periderm	Epidermis	ectoderm	periderm-other.17	GAP13.48.P9_D3	[42, 48]	7.59439	4.50698
A04_E10_P04-E03_LIG191	48	periderm 2	periderm	Epidermis	ectoderm	periderm-other.3	GAP13.48.P9_D1	[42, 48]	7.12947	4.00064
A04_E10_P04-F01_LIG138	48	periderm 5	periderm	Epidermis	ectoderm	periderm-other.5	GAP13.48.P9_E12	[42, 48]	7.97467	3.69485
A04_E10_P04-F01_LIG155	48	periderm 13	periderm	Epidermis	ectoderm	periderm-other.17	GAP13.48.P9_B4	[42, 48]	7.06982	3.79595
A04_E10_P04-F01_LIG169	48	periderm 13	periderm	Epidermis	ectoderm	periderm-other.17	GAP13.48.P9_C1	[42, 48]	7.80626	4.60191
A04_E10_P04-F02_LIG180	48	periderm 15	periderm	Epidermis	ectoderm	periderm-other.33	GAP13.48.P9_G11	[42, 48]	7.00195	3.89393
A04_E10_P04-F03_LIG160	48	periderm 13	periderm	Epidermis	ectoderm	periderm-other.17	GAP13.48.P9_A4	[42, 48]	9.51201	3.73058
A04_E10_P04-F03_LIG176	48	periderm 19	periderm	Epidermis	ectoderm	periderm-other.13	GAP13.48.P9_F8	[42, 48]	7.64688	4.16684
A04_E10_P04-G01_LIG146	48	periderm 16	periderm	Epidermis	ectoderm	periderm-other.7	GAP13.48.P9_H6	[42, 48]	6.96817	3.39
A04_E10_P04-G01_LIG149	48	periderm 13	periderm	Epidermis	ectoderm	periderm-other.17	GAP13.48.P9_A12	[42, 48]	7.11008	3.96901
A04_E10_P04-G01_LIG150	48	periderm 13	periderm	Epidermis	ectoderm	periderm-other.17	GAP13.48.P9_C9	[42, 48]	7.50432	4.53224
A04_E10_P04-G02_LIG107	48	periderm 15	periderm	Epidermis	ectoderm	periderm-other.33	GAP13.48.P9_B1	[42, 48]	6.97465	3.55988
A04_E10_P04-G02_LIG111	48	periderm 15	periderm	Epidermis	ectoderm	periderm-other.33	GAP13.48.P9_F3	[42, 48]	6.50201	3.15
A04_E10_P04-G02_LIG179	48	periderm 14	periderm	Epidermis	ectoderm	periderm-other.4	GAP13.48.P9_E12	[42, 48]	7.73647	3.56963
A04_E10_P04-G03_LIG159	48	periderm 13	periderm	Epidermis	ectoderm	periderm-other.17	GAP13.48.P9_B10	[42, 48]	7.53788	3.91082
A04_E10_P04-G03_LIG169	48	periderm 13	periderm	Epidermis	ectoderm	periderm-other.17	GAP13.48.P9_A8	[42, 48]	7.61401	4.58827
A04_E10_P04-G03_LIG187	48	periderm 13	periderm	Epidermis	ectoderm	periderm-other.17	GAP13.48.P9_C7	[42, 48]	7.33269	4.22104
A04_E10_P04-H01_LIG125	48	periderm 13	periderm	Epidermis	ectoderm	periderm-other.17	GAP13.48.P9_A6	[42, 48]	7.72229	4.7381
A04_E10_P04-H01_LIG140	48	periderm 13	periderm	Epidermis	ectoderm	periderm-other.17	GAP13.48.P9_G9	[42, 48]	7.957	4.68163
A04_E10_P04-H01_LIG167	48	periderm 13	periderm	Epidermis	ectoderm	periderm-other.17	GAP13.48.P9_D6	[42, 48]	7.45762	4.01777
A04_E10_P04-H01_LIG188	48	periderm 13	periderm	Epidermis	ectoderm	periderm-other.17	GAP13.48.P9_C1	[42, 48]	6.98311	4.07838
A04_E10_P04-H02_LIG115	48	periderm 13	periderm	Epidermis	ectoderm	periderm-other.17	GAP13.48.P9_C8	[42, 48]	7.20015	3.77239
A04_E10_P04-H02_LIG122	48	periderm 13	periderm	Epidermis	ectoderm	periderm-other.17	GAP13.48.P9_D4	[42, 48]	7.45249	4.50684
A04_E10_P04-H02_LIG150	48	periderm 14	periderm	Epidermis	ectoderm	periderm-other.4	GAP13.48.P9_F10	[42, 48]	7.57639	4.22791
A04_E10_P04-H02_LIG151	48	periderm 13	periderm	Epidermis	ectoderm	periderm-other.17	GAP13.48.P9_G8	[42, 48]	7.51675	3.97161
A04_E11_P04-A01_LIG109	48	periderm 13	periderm	Epidermis	ectoderm	periderm-other.17	GAP13.48.P9_C7	[42, 48]	7.38596	3.92005
A04_E11_P04-A01_LIG117	48	periderm 3	periderm	Epidermis	ectoderm	periderm-other.11	GAP13.48.P9_A7	[42, 48]	7.54494	3.63038
A04_E11_P04-A01_LIG153	48	periderm 13	periderm	Epidermis	ectoderm	periderm-other.17	GAP13.48.P9_E12	[42, 48]	7.19073	4.09544
A04_E11_P04-A01_LIG158	48	periderm 13	periderm	Epidermis	ectoderm	periderm-other.17	GAP13.48.P9_F5	[42, 48]	7.21639	3.90448
A04_E11_P04-A01_LIG161	48	periderm 13	periderm	Epidermis	ectoderm	periderm-other.17	GAP13.48.P9_B8	[42, 48]	7.57986	4.63465
A04_E11_P04-A01_LIG186	48	periderm 13	periderm	Epidermis	ectoderm	periderm-other.17	GAP13.48.P9_F6	[42, 48]	7.02656	3.86169
A04_E11_P04-A02_LIG131	48	periderm 16	periderm	Epidermis	ectoderm	periderm-other.7	GAP13.48.P9_C8	[42, 48]	7.65601	0.636162
A04_E11_P04-A02_LIG152	48	periderm 7	periderm	Epidermis	ectoderm	periderm-other.6	GAP13.48.P9_H7	[42, 48]	7.62382	3.28329
A04_E11_P04-A02_LIG171	48	periderm 13	periderm	Epidermis	ectoderm	periderm-other.17	GAP13.48.P9_G2	[42, 48]	7.67165	4.59893
A04_E11_P04-A03_LIG113	48	periderm 13	periderm	Epidermis	ectoderm	periderm-other.17	GAP13.48.P9_A2	[42, 48]	9.73031	3.35546
A04_E11_P04-B01_LIG136	48	periderm 13	periderm	Epidermis	ectoderm	periderm-other.17	GAP13.48.P9_C6	[42, 48]	7.56979	4.08271
A04_E11_P04-B01_LIG158	48	periderm 13	periderm	Epidermis	ectoderm	periderm-other.17	GAP13.48.P9_B11	[42, 48]	9.80374	2.28781
A04_E11_P04-B01_LIG178	48	periderm 13	periderm	Epidermis	ectoderm	periderm-other.17	GAP13.48.P9_E12	[42, 48]	7.68044	4.37898
A04_E11_P04-B02_LIG106	48	periderm 5	periderm	Epidermis	ectoderm	periderm-other.5	GAP13.48.P9_B3	[42, 48]	7.69013	4.05772
A04_E11_P04-B02_LIG113	48	periderm 13	periderm	Epidermis	ectoderm	periderm-other.17	GAP13.48.P9_G1	[42, 48]	7.57316	4.27275
A04_E11_P04-B02_LIG164	48	periderm 13	periderm	Epidermis	ectoderm	periderm-other.17	GAP13.48.P9_H12	[42, 48]	7.14788	4.13851
A04_E11_P04-B02_LIG191	48	periderm 13	periderm	Epidermis	ectoderm	periderm-other.17	GAP13.48.P9_D9	[42, 48]	7.52729	4.3925
A04_E11_P04-B03_LIG120	48	periderm 13	periderm	Epidermis	ectoderm	periderm-other.17	GAP13.48.P9_H11	[42, 48]	7.27749	4.39374
A04_E11_P04-B03_LIG134	48	periderm 13	periderm	Epidermis	ectoderm	periderm-other.17	GAP13.48.P9_E3	[42, 48]	7.32714	4.40967
A04_E11_P04-B03_LIG156	48	periderm 13	periderm	Epidermis	ectoderm	periderm-other.17	GAP13.48.P9_A6	[42, 48]	7.71676	3.98134
A04_E11_P04-C01_LIG108	48	periderm 3	periderm	Epidermis	ectoderm	periderm-other.11	GAP13.48.P9_F7	[42, 48]	7.25105	3.9859
A04_E11_P04-C01_LIG142	48	periderm 13	periderm	Epidermis	ectoderm	periderm-other.17	GAP13.48.P9_H12	[42, 48]	7.42335	4.47165
A04_E11_P04-C01_LIG150	48	periderm 11	periderm	Epidermis	ectoderm	periderm-other.10	GAP13.48.P9_D4	[42, 48]	8.58029	2.15072
A04_E11_P04-C01_LIG165	48	periderm 13	periderm	Epidermis	ectoderm	periderm-other.17	GAP13.48.P9_H10	[42, 48]	7.1301	3.75205
A04_E11_P04-C01_LIG178	48	periderm 13	periderm	Epidermis	ectoderm	periderm-other.17	GAP13.48.P9_E5	[42, 48]	7.08447	4.13802
A04_E11_P04-C02_LIG106	48	periderm 13	periderm	Epidermis	ectoderm	periderm-other.17	GAP13.48.P9_C8	[42, 48]	7.74739	4.53633
A04_E11_P04-C02_LIG138	48	periderm 13	periderm	Epidermis	ectoderm	periderm-other.17	GAP13.48.P9_H4	[42, 48]	7.18403	4.14017
A04_E11_P04-C02_LIG170	48	periderm 13	periderm	Epidermis	ectoderm	periderm-other.17	GAP13.48.P9_F8	[42, 48]	7.61106	4.62036
A04_E11_P04-C02_LIG183	48	periderm 15	periderm	Epidermis	ectoderm	periderm-other.33	GAP13.48.P9_H7	[42, 48]	7.09596	3.60219
A04_E11_P04-C03_LIG111	48	gill ionocyte	ionocyte/goblet cell	Epidermis	ectoderm	periderm-other.38	GAP13.48.P9_E3	[42, 48]	7.42798	2.94175
A04_E11_P04-C03_LIG149	48	periderm 13	periderm	Epidermis	ectoderm	periderm-other.17	GAP13.48.P9_H5	[42, 48]	7.38727	4.52349
A04_E11_P04-C03_LIG181	48	periderm 13	periderm	Epidermis	ectoderm	periderm-other.17	GAP13.48.P9_F11	[42, 48]	7.97289	4.61713
A04_E11_P04-D01_LIG119	48	periderm 13	periderm	Epidermis	ectoderm	periderm-other.17	GAP13.48.P9_G12	[42, 48]	7.50307	4.5173
A04_E11_P04-D01_LIG140	48	periderm 13	periderm	Epidermis	ectoderm	periderm-other.17	GAP13.48.P9_A2	[42, 48]	7.74209	2.96437
A04_E11_P04-D01_LIG175	48	periderm 13	periderm	Epidermis	ectoderm	periderm-other.17	GAP13.48.P9_H3	[42, 48]	7.27804	4.36644
A04_E11_P04-D01_LIG99	48	melanophore	melanophore	Epidermis	neural crest	periderm-other.16	GAP13.48.P9_H9	[42, 48]	-5.65504	-8.02181
A04_E11_P04-D02_LIG110	48	periderm 13	periderm	Epidermis	ectoderm	periderm-other.17	GAP13.48.P9_B11	[42, 48]	7.50573	4.58391
A04_E11_P04-D03_LIG121	48	periderm 15	periderm	Epidermis	ectoderm	periderm-other.33	GAP13.48.P9_F1	[42, 48]	7.46704	3.27415
A04_E11_P04-D03_LIG123	48	periderm 13	periderm	Epidermis	ectoderm	periderm-other.17	GAP13.48.P9_A9	[42, 48]	7.15066	4.00074
A04_E11_P04-D03_LIG138	48	periderm 13	periderm	Epidermis	ectoderm	periderm-other.17	GAP13.48.P9_B9	[42, 48]	7.03055	3.67727
A04_E11_P04-D03_LIG140	48	periderm 13	periderm	Epidermis	ectoderm	periderm-other.17	GAP13.48.P9_B2	[42, 48]	7.38029	4.46164
A04_E11_P04-D03_LIG142	48	periderm 13	periderm	Epidermis	ectoderm	periderm-other.17	GAP13.48.P9_G7	[42, 48]	7.13918	4.16619
A04_E11_P04-D03_LIG146	48	periderm 13	periderm	Epidermis	ectoderm	periderm-other.17	GAP13.48.P9_B4	[42, 48]	7.12656	4.30482
A04_E11_P04-D03_LIG154	48	periderm 13	periderm	Epidermis	ectoderm	periderm-other.17	GAP13.48.P9_G4	[42, 48]	7.26308	3.25676
A04_E11_P04-D03_LIG156	48	periderm 13	periderm	Epidermis	ectoderm	periderm-other.17	GAP13.48.P9_H7	[42, 48]	7.18558	4.25009
A04_E11_P04-D03_LIG163	48	periderm 13	periderm	Epidermis	ectoderm	periderm-other.17	GAP13.48.P9_D11	[42, 48]	7.11147	4.17482
A04_E11_P04-D03_LIG166	48	periderm 15	periderm	Epidermis	ectoderm	periderm-other.33	GAP13.48.P9_E5	[42, 48]	6.60182	3.20783
A04_E11_P04-D03_LIG175	48	periderm 3	periderm	Epidermis	ectoderm	periderm-other.11	GAP13.48.P9_F10	[42, 48]	7.5229	3.7919
A04_E11_P04-D03_LIG189	48	periderm 15	periderm	Epidermis	ectoderm	periderm-other.33	GAP13.48.P9_D7	[42, 48]	6.92578	3.43738
A04_E11_P04-E01_LIG119	48	periderm 13	periderm	Epidermis	ectoderm	periderm-other.17	GAP13.48.P9_D10	[42, 48]	7.47525	4.56839
A04_E11_P04-E01_LIG125	48	periderm 13	periderm	Epidermis	ectoderm	periderm-other.17	GAP13.48.P9_H2	[42, 48]	8.01891	4.65642
A04_E11_P04-E02_LIG127	48	periderm 13	periderm	Epidermis	ectoderm	periderm-other.17	GAP13.48.P9_C9	[42, 48]	7.86111	4.70674
A04_E11_P04-E02_LIG153	48	periderm 13	periderm	Epidermis	ectoderm	periderm-other.17	GAP13.48.P9_B12	[42, 48]	7.21542	4.31831
A04_E11_P04-E03_LIG105	48	periderm 13	periderm	Epidermis	ectoderm	periderm-other.17	GAP13.48.P9_H4	[42, 48]	7.7462	4.51237
A04_E11_P04-E03_LIG137	48	periderm 13	periderm	Epidermis	ectoderm	periderm-other.17	GAP13.48.P9_H9	[42, 48]	9.76416	3.66477
A04_E11_P04-E03_LIG174	48	periderm 2	periderm	Epidermis	ectoderm	periderm-other.3	GAP13.48.P9_B1	[42, 48]	8.90504	3.4212
A04_E11_P04-E03_LIG187	48	periderm 13	periderm	Epidermis	ectoderm	periderm-other.17	GAP13.48.P9_C11	[42, 48]	7.50299	4.55666
A04_E11_P04-F01_LIG106	48	periderm 13	periderm	Epidermis	ectoderm	periderm-other.17	GAP13.48.P9_C1	[42, 48]	7.43036	4.52451
A04_E11_P04-F01_LIG115	48	periderm 13	periderm	Epidermis	ectoderm	periderm-other.17	GAP13.48.P9_D4	[42, 48]	7.48376	3.7805
A04_E11_P04-F01_LIG119	48	periderm 13	periderm	Epidermis	ectoderm	periderm-other.17	GAP13.48.P9_G7	[42, 48]	7.72158	4.65234
A04_E11_P04-F01_LIG122	48	periderm 13	periderm	Epidermis	ectoderm	periderm-other.17	GAP13.48.P9_C10	[42, 48]	7.41418	4.44872
A04_E11_P04-F01_LIG136	48	periderm 15	periderm	Epidermis	ectoderm	periderm-other.33	GAP13.48.P9_H5	[42, 48]	7.00419	3.43505
A04_E11_P04-F01_LIG160	48	periderm 5	periderm	Epidermis	ectoderm	periderm-other.5	GAP13.48.P9_D11	[42, 48]	7.66153	4.61718
A04_E11_P04-F02_LIG122	48	periderm 15	periderm	Epidermis	ectoderm	periderm-other.33	GAP13.48.P9_E1	[42, 48]	7.12721	3.41134
A04_E11_P04-F02_LIG127	48	periderm 13	periderm	Epidermis	ectoderm	periderm-other.17	GAP13.48.P9_C3	[42, 48]	7.11143	4.08591
A04_E11_P04-F02_LIG130	48	periderm 13	periderm	Epidermis	ectoderm	periderm-other.17	GAP13.48.P9_F2	[42, 48]	7.68085	4.65499
A04_E11_P04-F02_LIG147	48	periderm 15	periderm	Epidermis	ectoderm	periderm-other.33	GAP13.48.P9_B12	[42, 48]	6.87495	3.35306
A04_E11_P04-F03_LIG103	48	periderm 13	periderm	Epidermis	ectoderm	periderm-other.17	GAP13.48.P9_A8	[42, 48]	7.14388	4.25289
A04_E11_P04-F03_LIG124	48	periderm 13	periderm	Epidermis	ectoderm	periderm-other.17	GAP13.48.P9_C10	[42, 48]	7.21994	4.23469
A04_E11_P04-F03_LIG167	48	periderm 13	periderm	Epidermis	ectoderm	periderm-other.17	GAP13.48.P9_H11	[42, 48]	7.4289	4.53737
A04_E11_P04-F03_LIG189	48	periderm 15	periderm	Epidermis	ectoderm	periderm-other.33	GAP13.48.P9_E8	[42, 48]	7.10396	4.01532
A04_E11_P04-G01_LIG105	48	periderm 13	periderm	Epidermis	ectoderm	periderm-other.17	GAP13.48.P9_B6	[42, 48]	7.18534	3.75404
A04_E11_P04-G01_LIG122	48	periderm 16	periderm	Epidermis	ectoderm	periderm-other.7	GAP13.48.P9_B11	[42, 48]	7.45549	2.081
A04_E11_P04-G01_LIG123	48	periderm 15	periderm	Epidermis	ectoderm	periderm-other.33	GAP13.48.P9_B2	[42, 48]	6.99826	3.66369
A04_E11_P04-G01_LIG127	48	periderm 13	periderm	Epidermis	ectoderm	periderm-other.17	GAP13.48.P9_H5	[42, 48]	7.4033	4.40437
A04_E11_P04-G01_LIG155	48	periderm 10	periderm	Epidermis	ectoderm	periderm-other.1	GAP13.48.P9_H7	[42, 48]	8.91764	3.61446
A04_E11_P04-G01_LIG169	48	periderm 13	periderm	Epidermis	ectoderm	periderm-other.17	GAP13.48.P9_E3	[42, 48]	7.81455	4.7015
A04_E11_P04-G01_LIG173	48	periderm 13	periderm	Epidermis	ectoderm	periderm-other.17	GAP13.48.P9_G2	[42, 48]	7.56052	3.96749
A04_E11_P04-G01_LIG175	48	periderm 13	periderm	Epidermis	ectoderm	periderm-other.17	GAP13.48.P9_A4	[42, 48]	7.72684	4.65353
A04_E11_P04-G02_LIG126	48	periderm 15	periderm	Epidermis	ectoderm	periderm-other.33	GAP13.48.P9_F3	[42, 48]	6.89376	3.4935
A04_E11_P04-G02_LIG137	48	periderm 14	periderm	Epidermis	ectoderm	periderm-other.4	GAP13.48.P9_F10	[42, 48]	8.77539	3.83307
A04_E11_P04-G02_LIG141	48	periderm 14	periderm	Epidermis	ectoderm	periderm-other.4	GAP13.48.P9_D7	[42, 48]	8.87279	4.21522
A04_E11_P04-G02_LIG169	48	periderm 13	periderm	Epidermis	ectoderm	periderm-other.17	GAP13.48.P9_H11	[42, 48]	7.58156	3.5468
A04_E11_P04-G02_LIG97	48	periderm 13	periderm	Epidermis	ectoderm	periderm-other.17	GAP13.48.P9_B1	[42, 48]	7.66265	4.0427
A04_E11_P04-G03_LIG143	48	periderm 13	periderm	Epidermis	ectoderm	periderm-other.17	GAP13.48.P9_A6	[42, 48]	7.26138	4.11317
A04_E11_P04-G03_LIG169	48	periderm 10	periderm	Epidermis	ectoderm	periderm-other.1	GAP13.48.P9_F10	[42, 48]	8.2068	1.93634
A04_E11_P04-G03_LIG191	48	periderm 14	periderm	Epidermis	ectoderm	periderm-other.4	GAP13.48.P9_G5	[42, 48]	7.48484	4.47829
A04_E11_P04-H01_LIG116	48	periderm 15	periderm	Epidermis	ectoderm	periderm-other.33	GAP13.48.P9_H5	[42, 48]	7.16688	3.75294
A04_E11_P04-H01_LIG117	48	periderm 13	periderm	Epidermis	ectoderm	periderm-other.17	GAP13.48.P9_A4	[42, 48]	7.62111	4.37347
A04_E11_P04-H01_LIG124	48	periderm 13	periderm	Epidermis	ectoderm	periderm-other.17	GAP13.48.P9_G1	[42, 48]	7.36609	4.2767
A04_E11_P04-H01_LIG134	48	periderm 19	periderm	Epidermis	ectoderm	periderm-other.13	GAP13.48.P9_B7	[42, 48]	7.69488	4.37729
A04_E11_P04-H01_LIG138	48	periderm 13	periderm	Epidermis	ectoderm	periderm-other.17	GAP13.48.P9_F10	[42, 48]	7.68289	4.11574
A04_E11_P04-H01_LIG150	48	periderm 13	periderm	Epidermis	ectoderm	periderm-other.17	GAP13.48.P9_G5	[42, 48]	7.79121	4.60525
A04_E11_P04-H01_LIG162	48	periderm 13	periderm	Epidermis	ectoderm	periderm-other.17	GAP13.48.P9_C5	[42, 48]	7.22855	3.34086
A04_E11_P04-H01_LIG190	48	periderm 13	periderm	Epidermis	ectoderm	periderm-other.17	GAP13.48.P9_A2	[42, 48]	7.20326	4.26584
A04_E11_P04-H02_LIG149	48	periderm 13	periderm	Epidermis	ectoderm	periderm-other.17	GAP13.48.P9_H6	[42, 48]	7.91148	4.10049
A04_E11_P04-H03_LIG122	48	periderm 13	periderm	Epidermis	ectoderm	periderm-other.17	GAP13.48.P9_B3	[42, 48]	7.93312	4.73848
A04_E11_P04-H03_LIG159	48	periderm 14	periderm	Epidermis	ectoderm	periderm-other.4	GAP13.48.P9_C10	[42, 48]	7.0556	3.91144
A04_E11_P04-H03_LIG165	48	periderm 13	periderm	Epidermis	ectoderm	periderm-other.17	GAP13.48.P9_C4	[42, 48]	7.19886	4.128
A04_E11_P04-H03_LIG189	48	periderm 13	periderm	Epidermis	ectoderm	periderm-other.17	GAP13.48.P9_G7	[42, 48]	7.53072	4.5857
A04_E11_P04-H03_LIG97	48	periderm 13	periderm	Epidermis	ectoderm	periderm-other.17	GAP13.48.P9_H6	[42, 48]	8.05453	2.87271
A04_E12_P04-A01_LIG132	48	periderm 2	periderm	Epidermis	ectoderm	periderm-other.3	GAP13.48.P9_A5	[42, 48]	6.8479	3.1224
A04_E12_P04-A01_LIG147	48	periderm 5	periderm	Epidermis	ectoderm	periderm-other.5	GAP13.48.P9_G11	[42, 48]	9.67992	1.57947
A04_E12_P04-A01_LIG174	48	periderm 13	periderm	Epidermis	ectoderm	periderm-other.17	GAP13.48.P9_C9	[42, 48]	7.61266	4.73211
A04_E12_P04-A01_LIG188	48	periderm 13	periderm	Epidermis	ectoderm	periderm-other.17	GAP13.48.P9_C8	[42, 48]	7.12	3.78764
A04_E12_P04-A01_LIG99	48	periderm 18	periderm	Epidermis	ectoderm	periderm-other.12	GAP13.48.P9_E10	[42, 48]	7.54736	4.56971
A04_E12_P04-A02_LIG113	48	periderm 13	periderm	Epidermis	ectoderm	periderm-other.17	GAP13.48.P9_H10	[42, 48]	7.42551	4.07357
A04_E12_P04-A02_LIG129	48	periderm 13	periderm	Epidermis	ectoderm	periderm-other.17	GAP13.48.P9_B1	[42, 48]	9.01942	3.67821
A04_E12_P04-A02_LIG180	48	periderm 13	periderm	Epidermis	ectoderm	periderm-other.17	GAP13.48.P9_E10	[42, 48]	7.19531	4.21973
A04_E12_P04-A03_LIG106	48	periderm 13	periderm	Epidermis	ectoderm	periderm-other.17	GAP13.48.P9_B8	[42, 48]	7.17033	4.14787
A04_E12_P04-A03_LIG110	48	periderm 13	periderm	Epidermis	ectoderm	periderm-other.17	GAP13.48.P9_A3	[42, 48]	7.98187	4.72769
A04_E12_P04-A03_LIG134	48	periderm 13	periderm	Epidermis	ectoderm	periderm-other.17	GAP13.48.P9_A5	[42, 48]	8.01763	3.60128
A04_E12_P04-A03_LIG153	48	periderm 13	periderm	Epidermis	ectoderm	periderm-other.17	GAP13.48.P9_C10	[42, 48]	7.8591	4.6641
A04_E12_P04-A03_LIG174	48	periderm 13	periderm	Epidermis	ectoderm	periderm-other.17	GAP13.48.P9_H4	[42, 48]	7.08306	4.13139
A04_E12_P04-B01_LIG124	48	periderm 13	periderm	Epidermis	ectoderm	periderm-other.17	GAP13.48.P9_H2	[42, 48]	7.77676	4.5307
A04_E12_P04-B02_LIG153	48	periderm 13	periderm	Epidermis	ectoderm	periderm-other.17	GAP13.48.P9_C7	[42, 48]	7.42412	4.35973
A04_E12_P04-B03_LIG124	48	periderm 13	periderm	Epidermis	ectoderm	periderm-other.17	GAP13.48.P9_A2	[42, 48]	7.46304	4.50545
A04_E12_P04-B03_LIG140	48	periderm 15	periderm	Epidermis	ectoderm	periderm-other.33	GAP13.48.P9_H3	[42, 48]	7.2797	3.97355
A04_E12_P04-B03_LIG160	48	periderm 10	periderm	Epidermis	ectoderm	periderm-other.1	GAP13.48.P9_C12	[42, 48]	9.30267	2.74281
A04_E12_P04-B03_LIG175	48	periderm 13	periderm	Epidermis	ectoderm	periderm-other.17	GAP13.48.P9_D6	[42, 48]	7.56862	4.44625
A04_E12_P04-C01_LIG106	48	periderm 13	periderm	Epidermis	ectoderm	periderm-other.17	GAP13.48.P9_H12	[42, 48]	7.53253	4.67007
A04_E12_P04-C01_LIG139	48	periderm 13	periderm	Epidermis	ectoderm	periderm-other.17	GAP13.48.P9_E12	[42, 48]	7.56111	4.59728
A04_E12_P04-C01_LIG189	48	periderm 3	periderm	Epidermis	ectoderm	periderm-other.11	GAP13.48.P9_F6	[42, 48]	7.2009	3.73756
A04_E12_P04-C01_LIG98	48	periderm 13	periderm	Epidermis	ectoderm	periderm-other.17	GAP13.48.P9_F2	[42, 48]	7.90624	4.7753
A04_E12_P04-C02_LIG147	48	periderm 13	periderm	Epidermis	ectoderm	periderm-other.17	GAP13.48.P9_B5	[42, 48]	7.36418	4.11855
A04_E12_P04-C02_LIG191	48	periderm 13	periderm	Epidermis	ectoderm	periderm-other.17	GAP13.48.P9_B5	[42, 48]	7.07699	4.13262
A04_E12_P04-C03_LIG107	48	periderm 13	periderm	Epidermis	ectoderm	periderm-other.17	GAP13.48.P9_B11	[42, 48]	7.22804	4.29959
A04_E12_P04-C03_LIG130	48	periderm 13	periderm	Epidermis	ectoderm	periderm-other.17	GAP13.48.P9_G1	[42, 48]	7.4375	4.51868
A04_E12_P04-C03_LIG135	48	periderm 13	periderm	Epidermis	ectoderm	periderm-other.17	GAP13.48.P9_E11	[42, 48]	7.43993	4.43366
A04_E12_P04-C03_LIG145	48	periderm 13	periderm	Epidermis	ectoderm	periderm-other.17	GAP13.48.P9_G8	[42, 48]	7.79687	4.63894
A04_E12_P04-D01_LIG100	48	periderm 13	periderm	Epidermis	ectoderm	periderm-other.17	GAP13.48.P9_E3	[42, 48]	7.47074	4.48999
A04_E12_P04-D01_LIG112	48	periderm 15	periderm	Epidermis	ectoderm	periderm-other.33	GAP13.48.P9_A1	[42, 48]	6.7202	3.06357
A04_E12_P04-D02_LIG109	48	periderm 15	periderm	Epidermis	ectoderm	periderm-other.33	GAP13.48.P9_C1	[42, 48]	6.76692	3.40107
A04_E12_P04-D02_LIG136	48	periderm 13	periderm	Epidermis	ectoderm	periderm-other.17	GAP13.48.P9_G4	[42, 48]	7.27755	4.2
A04_E12_P04-D02_LIG137	48	periderm 13	periderm	Epidermis	ectoderm	periderm-other.17	GAP13.48.P9_E10	[42, 48]	7.29905	4.44912
A04_E12_P04-D03_LIG126	48	periderm 15	periderm	Epidermis	ectoderm	periderm-other.33	GAP13.48.P9_A3	[42, 48]	6.87814	3.41939
A04_E12_P04-D03_LIG184	48	periderm 15	periderm	Epidermis	ectoderm	periderm-other.33	GAP13.48.P9_C1	[42, 48]	6.49207	3.13514
A04_E12_P04-D03_LIG191	48	periderm 13	periderm	Epidermis	ectoderm	periderm-other.17	GAP13.48.P9_E5	[42, 48]	7.40504	4.39314
A04_E12_P04-E01_LIG114	48	periderm 13	periderm	Epidermis	ectoderm	periderm-other.17	GAP13.48.P9_C12	[42, 48]	7.04966	4.08917
A04_E12_P04-E02_LIG146	48	periderm 13	periderm	Epidermis	ectoderm	periderm-other.17	GAP13.48.P9_D10	[42, 48]	7.55776	4.58918
A04_E12_P04-E02_LIG152	48	periderm 13	periderm	Epidermis	ectoderm	periderm-other.17	GAP13.48.P9_H4	[42, 48]	7.23848	4.23146
A04_E12_P04-E02_LIG170	48	periderm 15	periderm	Epidermis	ectoderm	periderm-other.33	GAP13.48.P9_B6	[42, 48]	6.55774	3.16093
A04_E12_P04-E02_LIG181	48	periderm 13	periderm	Epidermis	ectoderm	periderm-other.17	GAP13.48.P9_C2	[42, 48]	7.73135	4.62275
A04_E12_P04-E03_LIG132	48	periderm 15	periderm	Epidermis	ectoderm	periderm-other.33	GAP13.48.P9_D5	[42, 48]	6.58965	3.21212
A04_E12_P04-E03_LIG138	48	periderm 13	periderm	Epidermis	ectoderm	periderm-other.17	GAP13.48.P9_A11	[42, 48]	7.37879	3.10334
A04_E12_P04-E03_LIG162	48	periderm 13	periderm	Epidermis	ectoderm	periderm-other.17	GAP13.48.P9_F6	[42, 48]	7.51076	4.50419
A04_E12_P04-E03_LIG175	48	periderm 13	periderm	Epidermis	ectoderm	periderm-other.17	GAP13.48.P9_D3	[42, 48]	7.77406	4.75613
A04_E12_P04-F01_LIG115	48	periderm 13	periderm	Epidermis	ectoderm	periderm-other.17	GAP13.48.P9_C12	[42, 48]	7.71996	4.18256
A04_E12_P04-F01_LIG116	48	periderm 19	periderm	Epidermis	ectoderm	periderm-other.13	GAP13.48.P9_C7	[42, 48]	7.45676	3.90403
A04_E12_P04-F01_LIG141	48	periderm 13	periderm	Epidermis	ectoderm	periderm-other.17	GAP13.48.P9_C1	[42, 48]	7.20079	4.32677
A04_E12_P04-F01_LIG142	48	periderm 13	periderm	Epidermis	ectoderm	periderm-other.17	GAP13.48.P9_D11	[42, 48]	8.13696	3.41274
A04_E12_P04-F02_LIG100	48	periderm 13	periderm	Epidermis	ectoderm	periderm-other.17	GAP13.48.P9_F10	[42, 48]	7.6036	4.15543
A04_E12_P04-F02_LIG105	48	periderm 13	periderm	Epidermis	ectoderm	periderm-other.17	GAP13.48.P9_F9	[42, 48]	7.04154	3.6514
A04_E12_P04-F02_LIG117	48	periderm 13	periderm	Epidermis	ectoderm	periderm-other.17	GAP13.48.P9_D9	[42, 48]	7.21613	4.06637
A04_E12_P04-F02_LIG122	48	periderm 13	periderm	Epidermis	ectoderm	periderm-other.17	GAP13.48.P9_G12	[42, 48]	7.43383	4.56002
A04_E12_P04-F02_LIG155	48	periderm 13	periderm	Epidermis	ectoderm	periderm-other.17	GAP13.48.P9_F2	[42, 48]	7.08863	3.07795
A04_E12_P04-F03_LIG145	48	periderm 13	periderm	Epidermis	ectoderm	periderm-other.17	GAP13.48.P9_F1	[42, 48]	7.43668	4.34434
A04_E12_P04-F03_LIG166	48	periderm 15	periderm	Epidermis	ectoderm	periderm-other.33	GAP13.48.P9_H2	[42, 48]	6.5059	3.11238
A04_E12_P04-F03_LIG173	48	periderm 13	periderm	Epidermis	ectoderm	periderm-other.17	GAP13.48.P9_G2	[42, 48]	7.4652	4.21432
A04_E12_P04-G01_LIG108	48	periderm 15	periderm	Epidermis	ectoderm	periderm-other.33	GAP13.48.P9_F11	[42, 48]	6.50143	3.14121
A04_E12_P04-G01_LIG123	48	periderm 13	periderm	Epidermis	ectoderm	periderm-other.17	GAP13.48.P9_C2	[42, 48]	7.6559	4.60232
A04_E12_P04-G01_LIG157	48	periderm 15	periderm	Epidermis	ectoderm	periderm-other.33	GAP13.48.P9_B1	[42, 48]	7.73499	4.53349
A04_E12_P04-G01_LIG188	48	periderm 15	periderm	Epidermis	ectoderm	periderm-other.33	GAP13.48.P9_H4	[42, 48]	7.0015	3.54003
A04_E12_P04-G02_LIG102	48	periderm 13	periderm	Epidermis	ectoderm	periderm-other.17	GAP13.48.P9_G9	[42, 48]	7.60784	4.60092
A04_E12_P04-G02_LIG108	48	periderm 13	periderm	Epidermis	ectoderm	periderm-other.17	GAP13.48.P9_E2	[42, 48]	7.21182	4.13858
A04_E12_P04-G02_LIG133	48	periderm 13	periderm	Epidermis	ectoderm	periderm-other.17	GAP13.48.P9_D4	[42, 48]	7.39313	4.17226
A04_E12_P04-G02_LIG146	48	periderm 13	periderm	Epidermis	ectoderm	periderm-other.17	GAP13.48.P9_D9	[42, 48]	7.56207	4.124
A04_E12_P04-G02_LIG166	48	periderm 13	periderm	Epidermis	ectoderm	periderm-other.17	GAP13.48.P9_E3	[42, 48]	7.32101	4.33529
A04_E12_P04-G03_LIG121	48	periderm 13	periderm	Epidermis	ectoderm	periderm-other.17	GAP13.48.P9_D1	[42, 48]	7.08039	3.9922
A04_E12_P04-G03_LIG126	48	periderm 13	periderm	Epidermis	ectoderm	periderm-other.17	GAP13.48.P9_D10	[42, 48]	7.39319	3.96007
A04_E12_P04-G03_LIG127	48	periderm 13	periderm	Epidermis	ectoderm	periderm-other.17	GAP13.48.P9_G12	[42, 48]	7.55941	4.38521
A04_E12_P04-G03_LIG143	48	melanophore	melanophore	Epidermis	neural crest	periderm-other.16	GAP13.48.P9_B1	[42, 48]	-5.65716	-8.04867
A04_E12_P04-G03_LIG177	48	periderm 13	periderm	Epidermis	ectoderm	periderm-other.17	GAP13.48.P9_D3	[42, 48]	7.54459	4.27549
A04_E12_P04-G03_LIG188	48	periderm 13	periderm	Epidermis	ectoderm	periderm-other.17	GAP13.48.P9_D7	[42, 48]	7.83177	4.5115
A04_E12_P04-H01_LIG119	48	periderm 13	periderm	Epidermis	ectoderm	periderm-other.17	GAP13.48.P9_C1	[42, 48]	7.20911	4.21375
A04_E12_P04-H01_LIG129	48	periderm 15	periderm	Epidermis	ectoderm	periderm-other.33	GAP13.48.P9_D6	[42, 48]	6.56754	3.10871
A04_E12_P04-H01_LIG152	48	periderm 13	periderm	Epidermis	ectoderm	periderm-other.17	GAP13.48.P9_G9	[42, 48]	7.75042	4.5915
A04_E12_P04-H01_LIG97	48	periderm 13	periderm	Epidermis	ectoderm	periderm-other.17	GAP13.48.P9_G2	[42, 48]	7.28662	4.36702
A04_E12_P04-H02_LIG103	48	periderm 13	periderm	Epidermis	ectoderm	periderm-other.17	GAP13.48.P9_H11	[42, 48]	7.28681	4.12893
A04_E12_P04-H02_LIG114	48	periderm 15	periderm	Epidermis	ectoderm	periderm-other.33	GAP13.48.P9_H7	[42, 48]	7.44496	3.9533
A04_E12_P04-H02_LIG119	48	periderm 15	periderm	Epidermis	ectoderm	periderm-other.33	GAP13.48.P9_G4	[42, 48]	6.52965	3.15245
A04_E12_P04-H02_LIG152	48	periderm 17	periderm	Epidermis	ectoderm	periderm-other.21	GAP13.48.P9_E12	[42, 48]	8.44748	-0.189866
A04_E12_P04-H02_LIG169	48	periderm 13	periderm	Epidermis	ectoderm	periderm-other.17	GAP13.48.P9_D2	[42, 48]	7.38645	4.43274
A04_E12_P04-H02_LIG187	48	periderm 13	periderm	Epidermis	ectoderm	periderm-other.17	GAP13.48.P9_D6	[42, 48]	7.48296	4.0867
A04_E12_P04-H03_LIG111	48	periderm 13	periderm	Epidermis	ectoderm	periderm-other.17	GAP13.48.P9_E5	[42, 48]	7.60664	4.15377
A04_E12_P04-H03_LIG115	48	periderm 13	periderm	Epidermis	ectoderm	periderm-other.17	GAP13.48.P9_A12	[42, 48]	7.69503	2.51068
A04_E12_P04-H03_LIG166	48	periderm 13	periderm	Epidermis	ectoderm	periderm-other.17	GAP13.48.P9_D12	[42, 48]	7.80537	3.52587
A06_C01_P04-A01_LIG110	48	periderm 12	periderm	Epidermis	ectoderm	periderm-other.24	GAP13.48.P9_H1	[42, 48]	9.88622	0.717971
A06_C01_P04-A01_LIG111	48	periderm 16	periderm	Epidermis	ectoderm	periderm-other.7	GAP13.48.P9_A2	[42, 48]	10.0395	0.600495
A06_C01_P04-A01_LIG128	48	periderm 11	periderm	Epidermis	ectoderm	periderm-other.10	GAP13.48.P9_C2	[42, 48]	9.63619	0.983659
A06_C01_P04-A01_LIG174	48	periderm 10	periderm	Epidermis	ectoderm	periderm-other.1	GAP13.48.P9_G7	[42, 48]	9.83354	1.38246
A06_C01_P04-A01_LIG178	48	periderm 7	periderm	Epidermis	ectoderm	periderm-other.6	GAP13.48.P9_B4	[42, 48]	7.24435	0.958162
A06_C01_P04-A02_LIG102	48	periderm 18	periderm	Epidermis	ectoderm	periderm-other.12	GAP13.48.P9_D1	[42, 48]	9.92791	2.84074
A06_C01_P04-A02_LIG104	48	pronephros distal tubule	pronephros distal tubule	Kidney	mesoderm	periderm-other.27	GAP13.48.P9_G12	[42, 48]	-1.10244	-3.20272
A06_C01_P04-A02_LIG109	48	hatching gland 2	hatching gland	Hatching Gland	ectoderm	periderm-other.9	GAP13.48.P9_G5	[42, 48]	7.39935	0.162921
A06_C01_P04-A02_LIG147	48	periderm 12	periderm	Epidermis	ectoderm	periderm-other.24	GAP13.48.P9_G3	[42, 48]	9.96491	2.43966
A06_C01_P04-A02_LIG149	48	periderm 16	periderm	Epidermis	ectoderm	periderm-other.7	GAP13.48.P9_B1	[42, 48]	7.73587	1.24402
A06_C01_P04-A02_LIG158	48	periderm 10	periderm	Epidermis	ectoderm	periderm-other.1	GAP13.48.P9_H5	[42, 48]	9.05947	0.425914
A06_C01_P04-A03_LIG100	48	periderm 10	periderm	Epidermis	ectoderm	periderm-other.1	GAP13.48.P9_B4	[42, 48]	9.9785	1.01051
A06_C01_P04-A03_LIG114	48	periderm 12	periderm	Epidermis	ectoderm	periderm-other.24	GAP13.48.P9_H4	[42, 48]	9.73137	2.27218
A06_C01_P04-A03_LIG120	48	periderm 14	periderm	Epidermis	ectoderm	periderm-other.4	GAP13.48.P9_E4	[42, 48]	7.83112	3.30603
A06_C01_P04-A03_LIG132	48	periderm 12	periderm	Epidermis	ectoderm	periderm-other.24	GAP13.48.P9_F2	[42, 48]	10.0368	2.17586
A06_C01_P04-A03_LIG146	48	periderm 14	periderm	Epidermis	ectoderm	periderm-other.4	GAP13.48.P9_F8	[42, 48]	10.0268	1.87979
A06_C01_P04-A03_LIG150	48	periderm 10	periderm	Epidermis	ectoderm	periderm-other.1	GAP13.48.P9_B6	[42, 48]	10.0836	3.47946
A06_C01_P04-A03_LIG172	48	periderm 12	periderm	Epidermis	ectoderm	periderm-other.24	GAP13.48.P9_B7	[42, 48]	10.118	1.58189
A06_C01_P04-A03_LIG173	48	periderm 12	periderm	Epidermis	ectoderm	periderm-other.24	GAP13.48.P9_B1	[42, 48]	10.4398	2.13408
A06_C01_P04-B01_LIG114	48	periderm 14	periderm	Epidermis	ectoderm	periderm-other.4	GAP13.48.P9_E3	[42, 48]	9.15296	1.77729
A06_C01_P04-B01_LIG163	48	melanophore	melanophore	Epidermis	neural crest	periderm-other.16	GAP13.48.P9_G12	[42, 48]	-5.3179	-8.10279
A06_C01_P04-B02_LIG148	48	periderm 12	periderm	Epidermis	ectoderm	periderm-other.24	GAP13.48.P9_E2	[42, 48]	10.3718	2.28966
A06_C01_P04-B02_LIG149	48	melanophore	melanophore	Epidermis	neural crest	periderm-other.16	GAP13.48.P9_G5	[42, 48]	-5.68225	-8.31379
A06_C01_P04-B02_LIG157	48	pronephros distal tubule	pronephros distal tubule	Kidney	mesoderm	periderm-other.27	GAP13.48.P9_E7	[42, 48]	-1.18094	-3.00772
A06_C01_P04-B02_LIG158	48	hatching gland 2	hatching gland	Hatching Gland	ectoderm	periderm-other.9	GAP13.48.P9_D3	[42, 48]	8.73576	2.10198
A06_C01_P04-B02_LIG165	48	periderm 12	periderm	Epidermis	ectoderm	periderm-other.24	GAP13.48.P9_F6	[42, 48]	9.61812	1.69397
A06_C01_P04-B02_LIG187	48	ionocyte	ionocyte/goblet cell	Epidermis	ectoderm	periderm-other.26	GAP13.48.P9_H12	[42, 48]	10.0344	1.07734
A06_C01_P04-B03_LIG106	48	periderm 12	periderm	Epidermis	ectoderm	periderm-other.24	GAP13.48.P9_C7	[42, 48]	8.72662	0.412801
A06_C01_P04-B03_LIG119	48	periderm 14	periderm	Epidermis	ectoderm	periderm-other.4	GAP13.48.P9_G1	[42, 48]	8.96932	3.0237
A06_C01_P04-B03_LIG121	48	periderm 12	periderm	Epidermis	ectoderm	periderm-other.24	GAP13.48.P9_A8	[42, 48]	10.1374	1.20005
A06_C01_P04-B03_LIG158	48	hatching gland 2	hatching gland	Hatching Gland	ectoderm	periderm-other.9	GAP13.48.P9_D1	[42, 48]	7.17358	-0.149067
A06_C01_P04-B03_LIG164	48	periderm 10	periderm	Epidermis	ectoderm	periderm-other.1	GAP13.48.P9_D5	[42, 48]	7.88174	0.911649
A06_C01_P04-B03_LIG182	48	periderm 12	periderm	Epidermis	ectoderm	periderm-other.24	GAP13.48.P9_H8	[42, 48]	10.3668	2.09381
A06_C01_P04-B03_LIG185	48	periderm 7	periderm	Epidermis	ectoderm	periderm-other.6	GAP13.48.P9_H1	[42, 48]	8.39414	1.97429
A06_C01_P04-C01_LIG111	48	periderm 12	periderm	Epidermis	ectoderm	periderm-other.24	GAP13.48.P9_C5	[42, 48]	8.1314	2.59204
A06_C01_P04-C01_LIG153	48	periderm 12	periderm	Epidermis	ectoderm	periderm-other.24	GAP13.48.P9_H6	[42, 48]	8.02034	1.04698
A06_C01_P04-C01_LIG164	48	periderm 12	periderm	Epidermis	ectoderm	periderm-other.24	GAP13.48.P9_D12	[42, 48]	8.24748	1.60414
A06_C01_P04-C01_LIG176	48	hatching gland 2	hatching gland	Hatching Gland	ectoderm	periderm-other.9	GAP13.48.P9_E10	[42, 48]	7.67008	0.31806
A06_C01_P04-C01_LIG187	48	periderm 10	periderm	Epidermis	ectoderm	periderm-other.1	GAP13.48.P9_D5	[42, 48]	8.54359	3.10425
A06_C01_P04-C02_LIG104	48	periderm 12	periderm	Epidermis	ectoderm	periderm-other.24	GAP13.48.P9_B6	[42, 48]	10.3343	1.75902
A06_C01_P04-C02_LIG115	48	periderm 12	periderm	Epidermis	ectoderm	periderm-other.24	GAP13.48.P9_E1	[42, 48]	10.0676	1.48885
A06_C01_P04-C02_LIG118	48	periderm 6	periderm	Epidermis	ectoderm	periderm-other.2	GAP13.48.P9_C3	[42, 48]	9.29448	1.63267
A06_C01_P04-C02_LIG121	48	hatching gland 2	hatching gland	Hatching Gland	ectoderm	periderm-other.9	GAP13.48.P9_E3	[42, 48]	8.9252	1.28718
A06_C01_P04-C02_LIG126	48	periderm 12	periderm	Epidermis	ectoderm	periderm-other.24	GAP13.48.P9_B5	[42, 48]	9.90387	1.38913
A06_C01_P04-C02_LIG145	48	periderm 5	periderm	Epidermis	ectoderm	periderm-other.5	GAP13.48.P9_A7	[42, 48]	8.04922	0.922141
A06_C01_P04-C02_LIG154	48	periderm 10	periderm	Epidermis	ectoderm	periderm-other.1	GAP13.48.P9_C9	[42, 48]	9.92929	2.22283
A06_C01_P04-C03_LIG105	48	periderm 12	periderm	Epidermis	ectoderm	periderm-other.24	GAP13.48.P9_C11	[42, 48]	10.0263	1.06454
A06_C01_P04-C03_LIG172	48	periderm 12	periderm	Epidermis	ectoderm	periderm-other.24	GAP13.48.P9_A1	[42, 48]	10.2382	1.68411
A06_C01_P04-C03_LIG191	48	periderm 9	periderm	Epidermis	ectoderm	periderm-other.14	GAP13.48.P9_G2	[42, 48]	9.67982	0.616851
A06_C01_P04-C03_LIG97	48	cranial neural crest (ntm, foxd3+)	cranial neural crest	Cranial NC	neural crest	periderm-other.18	GAP13.48.P9_D6	[42, 48]	-3.94819	-6.0415
A06_C01_P04-D02_LIG105	48	periderm 12	periderm	Epidermis	ectoderm	periderm-other.24	GAP13.48.P9_C1	[42, 48]	10.2666	1.32098
A06_C01_P04-D02_LIG136	48	periderm 14	periderm	Epidermis	ectoderm	periderm-other.4	GAP13.48.P9_B3	[42, 48]	9.37825	0.768121
A06_C01_P04-D02_LIG166	48	periderm 12	periderm	Epidermis	ectoderm	periderm-other.24	GAP13.48.P9_C2	[42, 48]	10.2268	2.59499
A06_C01_P04-D02_LIG170	48	periderm 12	periderm	Epidermis	ectoderm	periderm-other.24	GAP13.48.P9_A2	[42, 48]	10.2841	3.02151
A06_C01_P04-D02_LIG180	48	periderm 14	periderm	Epidermis	ectoderm	periderm-other.4	GAP13.48.P9_G1	[42, 48]	9.74073	3.57045
A06_C01_P04-D02_LIG99	48	periderm 12	periderm	Epidermis	ectoderm	periderm-other.24	GAP13.48.P9_H5	[42, 48]	9.88667	0.95779
A06_C01_P04-D03_LIG120	48	ionocyte	ionocyte/goblet cell	Epidermis	ectoderm	periderm-other.26	GAP13.48.P9_B2	[42, 48]	9.53407	1.273
A06_C01_P04-D03_LIG153	48	periderm 12	periderm	Epidermis	ectoderm	periderm-other.24	GAP13.48.P9_C6	[42, 48]	9.79276	1.75046
A06_C01_P04-D03_LIG165	48	periderm 12	periderm	Epidermis	ectoderm	periderm-other.24	GAP13.48.P9_F6	[42, 48]	9.95045	1.919
A06_C01_P04-D03_LIG174	48	periderm 6	periderm	Epidermis	ectoderm	periderm-other.2	GAP13.48.P9_H10	[42, 48]	9.18209	1.07742
A06_C01_P04-D03_LIG178	48	periderm 16	periderm	Epidermis	ectoderm	periderm-other.7	GAP13.48.P9_C5	[42, 48]	8.2827	0.868949
A06_C01_P04-D03_LIG185	48	periderm 7	periderm	Epidermis	ectoderm	periderm-other.6	GAP13.48.P9_G5	[42, 48]	8.16504	-0.465642
A06_C01_P04-E01_LIG123	48	periderm 10	periderm	Epidermis	ectoderm	periderm-other.1	GAP13.48.P9_B8	[42, 48]	8.56768	2.46467
A06_C01_P04-E01_LIG129	48	hatching gland 2	hatching gland	Hatching Gland	ectoderm	periderm-other.9	GAP13.48.P9_C6	[42, 48]	7.27621	0.918498
A06_C01_P04-E01_LIG141	48	periderm 12	periderm	Epidermis	ectoderm	periderm-other.24	GAP13.48.P9_F2	[42, 48]	9.28569	1.47354
A06_C01_P04-E01_LIG146	48	periderm 6	periderm	Epidermis	ectoderm	periderm-other.2	GAP13.48.P9_A11	[42, 48]	9.55418	1.18987
A06_C01_P04-E01_LIG163	48	periderm 16	periderm	Epidermis	ectoderm	periderm-other.7	GAP13.48.P9_C3	[42, 48]	9.91359	0.384915
A06_C01_P04-E02_LIG101	48	hatching gland 2	hatching gland	Hatching Gland	ectoderm	periderm-other.9	GAP13.48.P9_D11	[42, 48]	7.18526	-0.00931499
A06_C01_P04-E02_LIG102	48	hatching gland 2	hatching gland	Hatching Gland	ectoderm	periderm-other.9	GAP13.48.P9_B10	[42, 48]	7.1969	-0.250343
A06_C01_P04-E02_LIG128	48	periderm 12	periderm	Epidermis	ectoderm	periderm-other.24	GAP13.48.P9_D7	[42, 48]	10.1669	2.08666
A06_C01_P04-E02_LIG161	48	motor neuron (hindbrain, spinal cord, enteric)	motor neuron	Central Nervous System	ectoderm	CNS.17	GAP13.48.P9_H10	[42, 48]	-3.44673	1.84225
A06_C01_P04-E02_LIG172	48	periderm 10	periderm	Epidermis	ectoderm	periderm-other.1	GAP13.48.P9_A5	[42, 48]	9.65263	0.701165
A06_C01_P04-E02_LIG174	48	goblet cell	ionocyte/goblet cell	Epidermis	ectoderm	periderm-other.22	GAP13.48.P9_H3	[42, 48]	10.2179	1.07258
A06_C01_P04-E03_LIG118	48	periderm 12	periderm	Epidermis	ectoderm	periderm-other.24	GAP13.48.P9_D10	[42, 48]	10.4147	1.83912
A06_C01_P04-E03_LIG124	48	periderm 16	periderm	Epidermis	ectoderm	periderm-other.7	GAP13.48.P9_E12	[42, 48]	9.84129	2.64514
A06_C01_P04-E03_LIG151	48	periderm 12	periderm	Epidermis	ectoderm	periderm-other.24	GAP13.48.P9_A8	[42, 48]	8.52862	3.46357
A06_C01_P04-E03_LIG174	48	periderm 14	periderm	Epidermis	ectoderm	periderm-other.4	GAP13.48.P9_H5	[42, 48]	10.0777	3.73527
A06_C01_P04-E03_LIG179	48	periderm 5	periderm	Epidermis	ectoderm	periderm-other.5	GAP13.48.P9_E9	[42, 48]	8.51434	1.14232
A06_C01_P04-E03_LIG180	48	hatching gland 2	hatching gland	Hatching Gland	ectoderm	periderm-other.9	GAP13.48.P9_H12	[42, 48]	7.47884	0.244048
A06_C01_P04-E03_LIG183	48	periderm 16	periderm	Epidermis	ectoderm	periderm-other.7	GAP13.48.P9_H5	[42, 48]	9.89711	2.32387
A06_C01_P04-E03_LIG189	48	periderm 14	periderm	Epidermis	ectoderm	periderm-other.4	GAP13.48.P9_B2	[42, 48]	9.96353	3.12339
A06_C01_P04-F01_LIG135	48	periderm 12	periderm	Epidermis	ectoderm	periderm-other.24	GAP13.48.P9_C9	[42, 48]	10.4229	2.29902
A06_C01_P04-F01_LIG161	48	periderm 10	periderm	Epidermis	ectoderm	periderm-other.1	GAP13.48.P9_H7	[42, 48]	10.1731	2.66932
A06_C01_P04-F01_LIG171	48	hatching gland 2	hatching gland	Hatching Gland	ectoderm	periderm-other.9	GAP13.48.P9_D9	[42, 48]	7.1918	-0.0643895
A06_C01_P04-F01_LIG190	48	periderm 12	periderm	Epidermis	ectoderm	periderm-other.24	GAP13.48.P9_C10	[42, 48]	10.1951	1.8958
A06_C01_P04-F02_LIG112	48	periderm 12	periderm	Epidermis	ectoderm	periderm-other.24	GAP13.48.P9_A1	[42, 48]	9.67343	1.1232
A06_C01_P04-F02_LIG119	48	hatching gland 2	hatching gland	Hatching Gland	ectoderm	periderm-other.9	GAP13.48.P9_C8	[42, 48]	7.24027	-0.365
A06_C01_P04-F02_LIG126	48	periderm 10	periderm	Epidermis	ectoderm	periderm-other.1	GAP13.48.P9_D9	[42, 48]	10.3382	1.54528
A06_C01_P04-F02_LIG131	48	periderm 16	periderm	Epidermis	ectoderm	periderm-other.7	GAP13.48.P9_B8	[42, 48]	8.0826	0.358113
A06_C01_P04-F02_LIG150	48	periderm 12	periderm	Epidermis	ectoderm	periderm-other.24	GAP13.48.P9_G2	[42, 48]	10.2724	1.83684
A06_C01_P04-F03_LIG128	48	periderm 14	periderm	Epidermis	ectoderm	periderm-other.4	GAP13.48.P9_F12	[42, 48]	10.1426	1.40825
A06_C01_P04-F03_LIG129	48	neutrophil	myeloid cell	Blood	mesoderm	periderm-other.32	GAP13.48.P9_C6	[42, 48]	-3.87179	-0.915852
A06_C01_P04-G01_LIG125	48	periderm 16	periderm	Epidermis	ectoderm	periderm-other.7	GAP13.48.P9_G5	[42, 48]	9.89554	1.85671
A06_C01_P04-G01_LIG169	48	cranial neural crest (ntm, foxd3+)	cranial neural crest	Cranial NC	neural crest	periderm-other.18	GAP13.48.P9_B8	[42, 48]	-6.0509	2.06798
A06_C01_P04-G01_LIG190	48	periderm 16	periderm	Epidermis	ectoderm	periderm-other.7	GAP13.48.P9_G5	[42, 48]	9.74915	1.1098
A06_C01_P04-G02_LIG118	48	periderm 16	periderm	Epidermis	ectoderm	periderm-other.7	GAP13.48.P9_A4	[42, 48]	9.31801	2.27507
A06_C01_P04-G02_LIG161	48	periderm 12	periderm	Epidermis	ectoderm	periderm-other.24	GAP13.48.P9_F8	[42, 48]	10.2364	1.82932
A06_C01_P04-G02_LIG171	48	periderm 12	periderm	Epidermis	ectoderm	periderm-other.24	GAP13.48.P9_D2	[42, 48]	10.2845	2.57369
A06_C01_P04-G02_LIG172	48	motor neuron (hindbrain, spinal cord, enteric)	motor neuron	Central Nervous System	ectoderm	CNS.17	GAP13.48.P9_B3	[42, 48]	-3.33663	1.46882
A06_C01_P04-G02_LIG98	48	periderm 6	periderm	Epidermis	ectoderm	periderm-other.2	GAP13.48.P9_E5	[42, 48]	8.33559	0.990633
A06_C01_P04-G03_LIG113	48	hatching gland 2	hatching gland	Hatching Gland	ectoderm	periderm-other.9	GAP13.48.P9_C5	[42, 48]	8.381	0.0382748
A06_C01_P04-G03_LIG123	48	periderm 7	periderm	Epidermis	ectoderm	periderm-other.6	GAP13.48.P9_H12	[42, 48]	9.57997	0.827055
A06_C01_P04-G03_LIG173	48	periderm 12	periderm	Epidermis	ectoderm	periderm-other.24	GAP13.48.P9_G10	[42, 48]	9.72084	2.40886
A06_C01_P04-G03_LIG174	48	periderm 12	periderm	Epidermis	ectoderm	periderm-other.24	GAP13.48.P9_D9	[42, 48]	8.69241	3.36363
A06_C01_P04-G03_LIG176	48	periderm 16	periderm	Epidermis	ectoderm	periderm-other.7	GAP13.48.P9_C12	[42, 48]	9.4947	0.911415
A06_C01_P04-G03_LIG177	48	periderm 12	periderm	Epidermis	ectoderm	periderm-other.24	GAP13.48.P9_C11	[42, 48]	8.30961	2.16898
A06_C01_P04-H01_LIG171	48	hatching gland 2	hatching gland	Hatching Gland	ectoderm	periderm-other.9	GAP13.48.P9_E1	[42, 48]	7.0624	0.250196
A06_C01_P04-H02_LIG111	48	periderm 10	periderm	Epidermis	ectoderm	periderm-other.1	GAP13.48.P9_E9	[42, 48]	8.80072	1.90816
A06_C01_P04-H02_LIG128	48	periderm 10	periderm	Epidermis	ectoderm	periderm-other.1	GAP13.48.P9_D6	[42, 48]	10.2	3.27111
A06_C01_P04-H02_LIG143	48	periderm 12	periderm	Epidermis	ectoderm	periderm-other.24	GAP13.48.P9_F3	[42, 48]	9.61325	1.01255
A06_C01_P04-H02_LIG164	48	periderm 12	periderm	Epidermis	ectoderm	periderm-other.24	GAP13.48.P9_A12	[42, 48]	9.06635	1.88577
A06_C01_P04-H02_LIG170	48	periderm 7	periderm	Epidermis	ectoderm	periderm-other.6	GAP13.48.P9_G7	[42, 48]	10.3786	1.54147
A06_C01_P04-H03_LIG120	48	periderm 10	periderm	Epidermis	ectoderm	periderm-other.1	GAP13.48.P9_B4	[42, 48]	9.77513	2.78843
A06_C01_P04-H03_LIG125	48	periderm 10	periderm	Epidermis	ectoderm	periderm-other.1	GAP13.48.P9_B12	[42, 48]	10.3947	1.40518
A06_C01_P04-H03_LIG138	48	periderm 12	periderm	Epidermis	ectoderm	periderm-other.24	GAP13.48.P9_C10	[42, 48]	10.3415	2.19098
A06_C01_P04-H03_LIG158	48	neurons (differentiating, contains peripheral)	neurons (differentiating, contains peripheral)	Central Nervous System	ectoderm	CNS.1	GAP13.48.P9_D10	[42, 48]	-3.9376	-0.0226563
A06_C01_P04-H03_LIG189	48	periderm 6	periderm	Epidermis	ectoderm	periderm-other.2	GAP13.48.P9_C3	[42, 48]	9.26392	0.671208
A06_C01_P04-H03_LIG98	48	periderm 12	periderm	Epidermis	ectoderm	periderm-other.24	GAP13.48.P9_B8	[42, 48]	10.0527	1.32409
A06_C02_P04-A01_LIG114	48	periderm 7	periderm	Epidermis	ectoderm	periderm-other.6	GAP13.48.P9_D12	[42, 48]	7.76389	0.16734
A06_C02_P04-A01_LIG124	48	periderm 6	periderm	Epidermis	ectoderm	periderm-other.2	GAP13.48.P9_C9	[42, 48]	9.22084	0.543254
A06_C02_P04-A01_LIG188	48	periderm 1	periderm	Epidermis	ectoderm	periderm-other.8	GAP13.48.P9_B2	[42, 48]	8.03307	-0.0353528
A06_C02_P04-A01_LIG97	48	periderm 12	periderm	Epidermis	ectoderm	periderm-other.24	GAP13.48.P9_F3	[42, 48]	10.1192	2.1188
A06_C02_P04-A02_LIG107	48	periderm 10	periderm	Epidermis	ectoderm	periderm-other.1	GAP13.48.P9_C2	[42, 48]	10.2079	1.01548
A06_C02_P04-A02_LIG112	48	periderm 14	periderm	Epidermis	ectoderm	periderm-other.4	GAP13.48.P9_A2	[42, 48]	9.88031	1.88284
A06_C02_P04-A02_LIG113	48	periderm 10	periderm	Epidermis	ectoderm	periderm-other.1	GAP13.48.P9_A2	[42, 48]	9.59805	2.83378
A06_C02_P04-A02_LIG118	48	periderm 1	periderm	Epidermis	ectoderm	periderm-other.8	GAP13.48.P9_D3	[42, 48]	9.00255	1.1716
A06_C02_P04-A02_LIG129	48	periderm 12	periderm	Epidermis	ectoderm	periderm-other.24	GAP13.48.P9_B8	[42, 48]	8.76965	2.511
A06_C02_P04-A03_LIG101	48	periderm 16	periderm	Epidermis	ectoderm	periderm-other.7	GAP13.48.P9_A5	[42, 48]	9.58895	0.679402
A06_C02_P04-A03_LIG128	48	hatching gland 2	hatching gland	Hatching Gland	ectoderm	periderm-other.9	GAP13.48.P9_F8	[42, 48]	7.59119	0.315253
A06_C02_P04-A03_LIG155	48	hatching gland 2	hatching gland	Hatching Gland	ectoderm	periderm-other.9	GAP13.48.P9_C12	[42, 48]	7.57545	-0.0306662
A06_C02_P04-A03_LIG175	48	periderm 16	periderm	Epidermis	ectoderm	periderm-other.7	GAP13.48.P9_H7	[42, 48]	8.41388	1.20574
A06_C02_P04-A03_LIG177	48	periderm 16	periderm	Epidermis	ectoderm	periderm-other.7	GAP13.48.P9_B3	[42, 48]	8.81065	0.273078
A06_C02_P04-B01_LIG108	48	periderm 12	periderm	Epidermis	ectoderm	periderm-other.24	GAP13.48.P9_A7	[42, 48]	7.85933	2.35264
A06_C02_P04-B01_LIG120	48	periderm 12	periderm	Epidermis	ectoderm	periderm-other.24	GAP13.48.P9_G11	[42, 48]	9.29574	3.25148
A06_C02_P04-B01_LIG172	48	periderm 12	periderm	Epidermis	ectoderm	periderm-other.24	GAP13.48.P9_G3	[42, 48]	10.0824	2.18985
A06_C02_P04-B01_LIG177	48	periderm 12	periderm	Epidermis	ectoderm	periderm-other.24	GAP13.48.P9_A5	[42, 48]	10.147	1.67277
A06_C02_P04-B01_LIG183	48	periderm 14	periderm	Epidermis	ectoderm	periderm-other.4	GAP13.48.P9_C1	[42, 48]	9.95066	1.24796
A06_C02_P04-B02_LIG132	48	periderm 12	periderm	Epidermis	ectoderm	periderm-other.24	GAP13.48.P9_C4	[42, 48]	9.518	2.19637
A06_C02_P04-B02_LIG150	48	periderm 7	periderm	Epidermis	ectoderm	periderm-other.6	GAP13.48.P9_F1	[42, 48]	7.20587	1.01415
A06_C02_P04-B02_LIG177	48	hatching gland 2	hatching gland	Hatching Gland	ectoderm	periderm-other.9	GAP13.48.P9_B9	[42, 48]	7.54647	0.215005
A06_C02_P04-B02_LIG183	48	periderm 12	periderm	Epidermis	ectoderm	periderm-other.24	GAP13.48.P9_E3	[42, 48]	10.3211	2.27796
A06_C02_P04-B02_LIG97	48	hatching gland 2	hatching gland	Hatching Gland	ectoderm	periderm-other.9	GAP13.48.P9_C8	[42, 48]	7.86732	0.193856
A06_C02_P04-B03_LIG111	48	periderm 11	periderm	Epidermis	ectoderm	periderm-other.10	GAP13.48.P9_A1	[42, 48]	10.1392	2.20655
A06_C02_P04-B03_LIG163	48	periderm 12	periderm	Epidermis	ectoderm	periderm-other.24	GAP13.48.P9_H8	[42, 48]	9.37423	1.73621
A06_C02_P04-C01_LIG109	48	periderm 10	periderm	Epidermis	ectoderm	periderm-other.1	GAP13.48.P9_H7	[42, 48]	9.8658	3.50252
A06_C02_P04-C01_LIG117	48	hatching gland 2	hatching gland	Hatching Gland	ectoderm	periderm-other.9	GAP13.48.P9_C4	[42, 48]	8.77158	0.573391
A06_C02_P04-C01_LIG129	48	periderm 7	periderm	Epidermis	ectoderm	periderm-other.6	GAP13.48.P9_C10	[42, 48]	8.21734	0.127254
A06_C02_P04-C01_LIG138	48	periderm 12	periderm	Epidermis	ectoderm	periderm-other.24	GAP13.48.P9_A8	[42, 48]	9.33515	1.36021
A06_C02_P04-C01_LIG147	48	periderm 7	periderm	Epidermis	ectoderm	periderm-other.6	GAP13.48.P9_B9	[42, 48]	8.04769	0.645568
A06_C02_P04-C01_LIG162	48	periderm 5	periderm	Epidermis	ectoderm	periderm-other.5	GAP13.48.P9_F12	[42, 48]	8.41171	0.193607
A06_C02_P04-C01_LIG163	48	hatching gland 2	hatching gland	Hatching Gland	ectoderm	periderm-other.9	GAP13.48.P9_H8	[42, 48]	7.05373	0.600774
A06_C02_P04-C01_LIG180	48	periderm 16	periderm	Epidermis	ectoderm	periderm-other.7	GAP13.48.P9_F9	[42, 48]	8.48068	0.877646
A06_C02_P04-C01_LIG192	48	periderm 2	periderm	Epidermis	ectoderm	periderm-other.3	GAP13.48.P9_E12	[42, 48]	9.92753	1.09873
A06_C02_P04-C02_LIG113	48	periderm 6	periderm	Epidermis	ectoderm	periderm-other.2	GAP13.48.P9_D12	[42, 48]	10.1621	1.522
A06_C02_P04-C02_LIG114	48	xanthophore	xanthophore	Epidermis	neural crest	periderm-other.15	GAP13.48.P9_H5	[42, 48]	-4.717	-8.68438
A06_C02_P04-C02_LIG126	48	hatching gland 2	hatching gland	Hatching Gland	ectoderm	periderm-other.9	GAP13.48.P9_E3	[42, 48]	7.61535	0.220191
A06_C02_P04-C02_LIG165	48	periderm 12	periderm	Epidermis	ectoderm	periderm-other.24	GAP13.48.P9_H9	[42, 48]	10.2182	2.46625
A06_C02_P04-C03_LIG106	48	periderm 12	periderm	Epidermis	ectoderm	periderm-other.24	GAP13.48.P9_C11	[42, 48]	10.14	1.28996
A06_C02_P04-C03_LIG108	48	periderm 12	periderm	Epidermis	ectoderm	periderm-other.24	GAP13.48.P9_D3	[42, 48]	9.99877	1.15073
A06_C02_P04-C03_LIG122	48	periderm 5	periderm	Epidermis	ectoderm	periderm-other.5	GAP13.48.P9_E11	[42, 48]	7.17086	0.232819
A06_C02_P04-C03_LIG163	48	periderm 12	periderm	Epidermis	ectoderm	periderm-other.24	GAP13.48.P9_E4	[42, 48]	9.99084	1.21386
A06_C02_P04-D01_LIG120	48	periderm 16	periderm	Epidermis	ectoderm	periderm-other.7	GAP13.48.P9_F6	[42, 48]	8.06142	0.178267
A06_C02_P04-D01_LIG127	48	periderm 14	periderm	Epidermis	ectoderm	periderm-other.4	GAP13.48.P9_B12	[42, 48]	9.04621	0.975398
A06_C02_P04-D01_LIG134	48	periderm 7	periderm	Epidermis	ectoderm	periderm-other.6	GAP13.48.P9_G10	[42, 48]	8.96517	2.76598
A06_C02_P04-D01_LIG150	48	hatching gland 2	hatching gland	Hatching Gland	ectoderm	periderm-other.9	GAP13.48.P9_C1	[42, 48]	7.17066	-0.276026
A06_C02_P04-D02_LIG150	48	periderm 12	periderm	Epidermis	ectoderm	periderm-other.24	GAP13.48.P9_D12	[42, 48]	9.80878	2.4803
A06_C02_P04-D02_LIG164	48	periderm 12	periderm	Epidermis	ectoderm	periderm-other.24	GAP13.48.P9_C11	[42, 48]	10.2153	1.34024
A06_C02_P04-D02_LIG184	48	periderm 10	periderm	Epidermis	ectoderm	periderm-other.1	GAP13.48.P9_A12	[42, 48]	10.0905	1.65752
A06_C02_P04-D03_LIG125	48	periderm 7	periderm	Epidermis	ectoderm	periderm-other.6	GAP13.48.P9_H8	[42, 48]	8.44773	2.32726
A06_C02_P04-D03_LIG174	48	periderm 12	periderm	Epidermis	ectoderm	periderm-other.24	GAP13.48.P9_E2	[42, 48]	9.87457	1.15138
A06_C02_P04-D03_LIG175	48	periderm 3	periderm	Epidermis	ectoderm	periderm-other.11	GAP13.48.P9_C7	[42, 48]	9.59838	1.99381
A06_C02_P04-E01_LIG120	48	periderm 12	periderm	Epidermis	ectoderm	periderm-other.24	GAP13.48.P9_C12	[42, 48]	10.2601	2.37508
A06_C02_P04-E01_LIG161	48	periderm 12	periderm	Epidermis	ectoderm	periderm-other.24	GAP13.48.P9_D9	[42, 48]	10.2631	1.49352
A06_C02_P04-E02_LIG102	48	periderm 16	periderm	Epidermis	ectoderm	periderm-other.7	GAP13.48.P9_C11	[42, 48]	9.16198	-0.20326
A06_C02_P04-E02_LIG140	48	periderm 10	periderm	Epidermis	ectoderm	periderm-other.1	GAP13.48.P9_H5	[42, 48]	10.0531	3.3973
A06_C02_P04-E02_LIG97	48	hatching gland 2	hatching gland	Hatching Gland	ectoderm	periderm-other.9	GAP13.48.P9_D1	[42, 48]	9.85999	2.25008
A06_C02_P04-E03_LIG114	48	periderm 16	periderm	Epidermis	ectoderm	periderm-other.7	GAP13.48.P9_H10	[42, 48]	8.89382	1.67124
A06_C02_P04-E03_LIG124	48	periderm 14	periderm	Epidermis	ectoderm	periderm-other.4	GAP13.48.P9_C11	[42, 48]	10.1498	3.6005
A06_C02_P04-E03_LIG135	48	hatching gland 2	hatching gland	Hatching Gland	ectoderm	periderm-other.9	GAP13.48.P9_F4	[42, 48]	7.19608	0.16817
A06_C02_P04-E03_LIG162	48	periderm 12	periderm	Epidermis	ectoderm	periderm-other.24	GAP13.48.P9_D1	[42, 48]	10.0855	1.29498
A06_C02_P04-E03_LIG173	48	periderm 7	periderm	Epidermis	ectoderm	periderm-other.6	GAP13.48.P9_B12	[42, 48]	9.01187	1.45482
A06_C02_P04-E03_LIG185	48	hatching gland 2	hatching gland	Hatching Gland	ectoderm	periderm-other.9	GAP13.48.P9_H12	[42, 48]	7.45238	0.036307
A06_C02_P04-F01_LIG111	48	hatching gland 2	hatching gland	Hatching Gland	ectoderm	periderm-other.9	GAP13.48.P9_H9	[42, 48]	8.81237	1.46866
A06_C02_P04-F01_LIG127	48	periderm 10	periderm	Epidermis	ectoderm	periderm-other.1	GAP13.48.P9_A12	[42, 48]	8.13913	3.08665
A06_C02_P04-F01_LIG132	48	periderm 5	periderm	Epidermis	ectoderm	periderm-other.5	GAP13.48.P9_C1	[42, 48]	9.03861	0.114141
A06_C02_P04-F01_LIG150	48	periderm 10	periderm	Epidermis	ectoderm	periderm-other.1	GAP13.48.P9_A2	[42, 48]	9.18718	3.21005
A06_C02_P04-F01_LIG164	48	hatching gland 2	hatching gland	Hatching Gland	ectoderm	periderm-other.9	GAP13.48.P9_B10	[42, 48]	7.46161	0.559401
A06_C02_P04-F01_LIG181	48	periderm 12	periderm	Epidermis	ectoderm	periderm-other.24	GAP13.48.P9_E3	[42, 48]	9.77693	1.68266
A06_C02_P04-F01_LIG188	48	periderm 14	periderm	Epidermis	ectoderm	periderm-other.4	GAP13.48.P9_E2	[42, 48]	10.3064	1.76256
A06_C02_P04-F02_LIG107	48	periderm 12	periderm	Epidermis	ectoderm	periderm-other.24	GAP13.48.P9_C12	[42, 48]	10.1984	2.06362
A06_C02_P04-F02_LIG126	48	periderm 12	periderm	Epidermis	ectoderm	periderm-other.24	GAP13.48.P9_G2	[42, 48]	9.8001	1.84876
A06_C02_P04-F02_LIG129	48	periderm 16	periderm	Epidermis	ectoderm	periderm-other.7	GAP13.48.P9_E5	[42, 48]	9.54962	1.1914
A06_C02_P04-F02_LIG143	48	melanophore	melanophore	Epidermis	neural crest	periderm-other.16	GAP13.48.P9_F6	[42, 48]	-5.83236	-8.50324
A06_C02_P04-F02_LIG151	48	hatching gland 2	hatching gland	Hatching Gland	ectoderm	periderm-other.9	GAP13.48.P9_F11	[42, 48]	7.00026	0.0630896
A06_C02_P04-F02_LIG165	48	periderm 12	periderm	Epidermis	ectoderm	periderm-other.24	GAP13.48.P9_A3	[42, 48]	9.16551	1.7525
A06_C02_P04-F02_LIG184	48	periderm 12	periderm	Epidermis	ectoderm	periderm-other.24	GAP13.48.P9_B3	[42, 48]	10.3651	1.89822
A06_C02_P04-F03_LIG110	48	periderm 12	periderm	Epidermis	ectoderm	periderm-other.24	GAP13.48.P9_G1	[42, 48]	10.2012	2.94276
A06_C02_P04-F03_LIG120	48	periderm 7	periderm	Epidermis	ectoderm	periderm-other.6	GAP13.48.P9_A5	[42, 48]	7.39043	0.713908
A06_C02_P04-F03_LIG99	48	periderm 16	periderm	Epidermis	ectoderm	periderm-other.7	GAP13.48.P9_E8	[42, 48]	9.64905	0.716444
A06_C02_P04-G01_LIG100	48	periderm 12	periderm	Epidermis	ectoderm	periderm-other.24	GAP13.48.P9_C7	[42, 48]	10.002	2.16343
A06_C02_P04-G01_LIG137	48	hatching gland 2	hatching gland	Hatching Gland	ectoderm	periderm-other.9	GAP13.48.P9_G9	[42, 48]	7.10881	0.172878
A06_C02_P04-G01_LIG176	48	periderm 14	periderm	Epidermis	ectoderm	periderm-other.4	GAP13.48.P9_D5	[42, 48]	7.86469	3.12497
A06_C02_P04-G01_LIG191	48	hatching gland 2	hatching gland	Hatching Gland	ectoderm	periderm-other.9	GAP13.48.P9_G12	[42, 48]	7.65782	0.212902
A06_C02_P04-G01_LIG192	48	periderm 14	periderm	Epidermis	ectoderm	periderm-other.4	GAP13.48.P9_D9	[42, 48]	8.99999	2.64299
A06_C02_P04-G02_LIG102	48	periderm 11	periderm	Epidermis	ectoderm	periderm-other.10	GAP13.48.P9_D4	[42, 48]	9.40051	1.17212
A06_C02_P04-G02_LIG133	48	periderm 12	periderm	Epidermis	ectoderm	periderm-other.24	GAP13.48.P9_H2	[42, 48]	9.30927	1.92805
A06_C02_P04-G02_LIG141	48	iridophore	iridophore	Pigment	neural crest	periderm-other.28	GAP13.48.P9_F4	[42, 48]	-4.75609	-7.63769
A06_C02_P04-G02_LIG189	48	hatching gland 2	hatching gland	Hatching Gland	ectoderm	periderm-other.9	GAP13.48.P9_E10	[42, 48]	8.22193	0.746937
A06_C02_P04-G03_LIG105	48	periderm 12	periderm	Epidermis	ectoderm	periderm-other.24	GAP13.48.P9_D7	[42, 48]	10.1147	0.864315
A06_C02_P04-G03_LIG109	48	periderm 10	periderm	Epidermis	ectoderm	periderm-other.1	GAP13.48.P9_B7	[42, 48]	9.09385	0.350587
A06_C02_P04-G03_LIG158	48	periderm 10	periderm	Epidermis	ectoderm	periderm-other.1	GAP13.48.P9_H11	[42, 48]	8.31567	2.33959
A06_C02_P04-G03_LIG189	48	periderm 16	periderm	Epidermis	ectoderm	periderm-other.7	GAP13.48.P9_A8	[42, 48]	9.58398	0.76281
A06_C02_P04-G03_LIG190	48	periderm 14	periderm	Epidermis	ectoderm	periderm-other.4	GAP13.48.P9_C6	[42, 48]	9.31406	2.15278
A06_C02_P04-G03_LIG97	48	periderm 12	periderm	Epidermis	ectoderm	periderm-other.24	GAP13.48.P9_B10	[42, 48]	9.96474	0.987534
A06_C02_P04-H01_LIG135	48	periderm 16	periderm	Epidermis	ectoderm	periderm-other.7	GAP13.48.P9_D11	[42, 48]	9.63874	0.397404
A06_C02_P04-H01_LIG152	48	hatching gland 2	hatching gland	Hatching Gland	ectoderm	periderm-other.9	GAP13.48.P9_E6	[42, 48]	8.83075	0.817417
A06_C02_P04-H01_LIG177	48	periderm 12	periderm	Epidermis	ectoderm	periderm-other.24	GAP13.48.P9_B9	[42, 48]	10.3852	1.71725
A06_C02_P04-H01_LIG181	48	periderm 12	periderm	Epidermis	ectoderm	periderm-other.24	GAP13.48.P9_H6	[42, 48]	8.42159	1.78055
A06_C02_P04-H02_LIG112	48	periderm 7	periderm	Epidermis	ectoderm	periderm-other.6	GAP13.48.P9_D11	[42, 48]	9.65492	2.12447
A06_C02_P04-H02_LIG114	48	hatching gland 2	hatching gland	Hatching Gland	ectoderm	periderm-other.9	GAP13.48.P9_F5	[42, 48]	10.0421	0.701979
A06_C02_P04-H02_LIG181	48	periderm 10	periderm	Epidermis	ectoderm	periderm-other.1	GAP13.48.P9_D2	[42, 48]	10.0257	3.199
A06_C02_P04-H03_LIG106	48	periderm 18	periderm	Epidermis	ectoderm	periderm-other.12	GAP13.48.P9_A7	[42, 48]	9.33272	2.96107
A06_C02_P04-H03_LIG111	48	periderm 12	periderm	Epidermis	ectoderm	periderm-other.24	GAP13.48.P9_E1	[42, 48]	9.89972	0.98165
A06_C02_P04-H03_LIG117	48	hatching gland 2	hatching gland	Hatching Gland	ectoderm	periderm-other.9	GAP13.48.P9_E7	[42, 48]	8.62616	1.49002
A06_C02_P04-H03_LIG127	48	periderm 12	periderm	Epidermis	ectoderm	periderm-other.24	GAP13.48.P9_F1	[42, 48]	9.89889	2.62982
A06_C03_P04-A01_LIG103	48	periderm 12	periderm	Epidermis	ectoderm	periderm-other.24	GAP13.48.P9_F12	[42, 48]	7.88497	0.575392
A06_C03_P04-A01_LIG109	48	iridophore	iridophore	Pigment	neural crest	periderm-other.28	GAP13.48.P9_F2	[42, 48]	-4.71529	-7.55832
A06_C03_P04-A01_LIG116	48	periderm 2	periderm	Epidermis	ectoderm	periderm-other.3	GAP13.48.P9_G7	[42, 48]	9.09172	1.22343
A06_C03_P04-A01_LIG130	48	hatching gland 2	hatching gland	Hatching Gland	ectoderm	periderm-other.9	GAP13.48.P9_F8	[42, 48]	7.51884	0.27133
A06_C03_P04-A01_LIG138	48	periderm 12	periderm	Epidermis	ectoderm	periderm-other.24	GAP13.48.P9_G4	[42, 48]	9.95102	1.36777
A06_C03_P04-A02_LIG137	48	periderm 12	periderm	Epidermis	ectoderm	periderm-other.24	GAP13.48.P9_D2	[42, 48]	10.2851	2.5498
A06_C03_P04-A02_LIG162	48	periderm 10	periderm	Epidermis	ectoderm	periderm-other.1	GAP13.48.P9_B5	[42, 48]	8.07674	3.23136
A06_C03_P04-A02_LIG167	48	periderm 10	periderm	Epidermis	ectoderm	periderm-other.1	GAP13.48.P9_C10	[42, 48]	7.92555	1.87794
A06_C03_P04-A03_LIG100	48	periderm 11	periderm	Epidermis	ectoderm	periderm-other.10	GAP13.48.P9_H8	[42, 48]	9.48665	1.74852
A06_C03_P04-A03_LIG136	48	periderm 16	periderm	Epidermis	ectoderm	periderm-other.7	GAP13.48.P9_G11	[42, 48]	9.91662	0.831607
A06_C03_P04-A03_LIG149	48	periderm 12	periderm	Epidermis	ectoderm	periderm-other.24	GAP13.48.P9_F2	[42, 48]	10.1152	3.1209
A06_C03_P04-A03_LIG162	48	hatching gland 2	hatching gland	Hatching Gland	ectoderm	periderm-other.9	GAP13.48.P9_E8	[42, 48]	7.6646	0.786224
A06_C03_P04-A03_LIG189	48	periderm 10	periderm	Epidermis	ectoderm	periderm-other.1	GAP13.48.P9_D1	[42, 48]	9.90828	1.83274
A06_C03_P04-A03_LIG192	48	periderm 12	periderm	Epidermis	ectoderm	periderm-other.24	GAP13.48.P9_D1	[42, 48]	10.1655	1.30541
A06_C03_P04-B01_LIG116	48	goblet cell	ionocyte/goblet cell	Epidermis	ectoderm	periderm-other.22	GAP13.48.P9_E1	[42, 48]	10.0134	1.05468
A06_C03_P04-B01_LIG117	48	periderm 12	periderm	Epidermis	ectoderm	periderm-other.24	GAP13.48.P9_B6	[42, 48]	9.37164	1.24531
A06_C03_P04-B01_LIG156	48	periderm 12	periderm	Epidermis	ectoderm	periderm-other.24	GAP13.48.P9_H10	[42, 48]	9.71328	2.45645
A06_C03_P04-B01_LIG157	48	periderm 16	periderm	Epidermis	ectoderm	periderm-other.7	GAP13.48.P9_C8	[42, 48]	9.09573	0.698336
A06_C03_P04-B01_LIG163	48	hatching gland 2	hatching gland	Hatching Gland	ectoderm	periderm-other.9	GAP13.48.P9_D3	[42, 48]	7.19615	-0.0975792
A06_C03_P04-B01_LIG176	48	periderm 12	periderm	Epidermis	ectoderm	periderm-other.24	GAP13.48.P9_H6	[42, 48]	9.37012	0.311043
A06_C03_P04-B02_LIG116	48	periderm 16	periderm	Epidermis	ectoderm	periderm-other.7	GAP13.48.P9_D11	[42, 48]	7.65682	1.12578
A06_C03_P04-B02_LIG126	48	periderm 12	periderm	Epidermis	ectoderm	periderm-other.24	GAP13.48.P9_B11	[42, 48]	9.42472	1.8483
A06_C03_P04-B02_LIG173	48	neutrophil	myeloid cell	Blood	mesoderm	periderm-other.32	GAP13.48.P9_G10	[42, 48]	-1.95531	-2.31505
A06_C03_P04-B03_LIG104	48	periderm 12	periderm	Epidermis	ectoderm	periderm-other.24	GAP13.48.P9_B9	[42, 48]	10.2436	1.13623
A06_C03_P04-B03_LIG113	48	periderm 7	periderm	Epidermis	ectoderm	periderm-other.6	GAP13.48.P9_H7	[42, 48]	9.68675	2.33846
A06_C03_P04-B03_LIG123	48	melanophore	melanophore	Epidermis	neural crest	periderm-other.16	GAP13.48.P9_C2	[42, 48]	-5.87564	-8.54709
A06_C03_P04-B03_LIG162	48	periderm 12	periderm	Epidermis	ectoderm	periderm-other.24	GAP13.48.P9_G11	[42, 48]	9.70657	1.90652
A06_C03_P04-C01_LIG103	48	periderm 5	periderm	Epidermis	ectoderm	periderm-other.5	GAP13.48.P9_C5	[42, 48]	8.87968	0.851978
A06_C03_P04-C01_LIG110	48	hatching gland 2	hatching gland	Hatching Gland	ectoderm	periderm-other.9	GAP13.48.P9_E12	[42, 48]	8.0756	0.640405
A06_C03_P04-C01_LIG128	48	hatching gland 2	hatching gland	Hatching Gland	ectoderm	periderm-other.9	GAP13.48.P9_H12	[42, 48]	7.42985	0.174396
A06_C03_P04-C01_LIG131	48	periderm 10	periderm	Epidermis	ectoderm	periderm-other.1	GAP13.48.P9_D12	[42, 48]	10.0794	1.94919
A06_C03_P04-C01_LIG157	48	periderm 12	periderm	Epidermis	ectoderm	periderm-other.24	GAP13.48.P9_B11	[42, 48]	9.62849	1.8989
A06_C03_P04-C01_LIG175	48	periderm 12	periderm	Epidermis	ectoderm	periderm-other.24	GAP13.48.P9_E4	[42, 48]	10.0714	1.21448
A06_C03_P04-C02_LIG101	48	periderm 12	periderm	Epidermis	ectoderm	periderm-other.24	GAP13.48.P9_E3	[42, 48]	8.65995	0.760931
A06_C03_P04-C02_LIG128	48	periderm 12	periderm	Epidermis	ectoderm	periderm-other.24	GAP13.48.P9_H5	[42, 48]	10.2839	2.25533
A06_C03_P04-C02_LIG143	48	periderm 6	periderm	Epidermis	ectoderm	periderm-other.2	GAP13.48.P9_G6	[42, 48]	10.172	1.13306
A06_C03_P04-C02_LIG163	48	periderm 10	periderm	Epidermis	ectoderm	periderm-other.1	GAP13.48.P9_E1	[42, 48]	9.88297	2.38205
A06_C03_P04-C03_LIG152	48	periderm 12	periderm	Epidermis	ectoderm	periderm-other.24	GAP13.48.P9_G9	[42, 48]	9.84074	1.41389
A06_C03_P04-C03_LIG153	48	xanthophore	xanthophore	Epidermis	neural crest	periderm-other.15	GAP13.48.P9_B11	[42, 48]	-4.79296	-8.6052
A06_C03_P04-C03_LIG163	48	cranial neural crest (ntm, foxd3+)	cranial neural crest	Cranial NC	neural crest	periderm-other.18	GAP13.48.P9_A12	[42, 48]	-3.99116	-5.96598
A06_C03_P04-C03_LIG174	48	periderm 12	periderm	Epidermis	ectoderm	periderm-other.24	GAP13.48.P9_A12	[42, 48]	10.0676	1.82698
A06_C03_P04-D01_LIG111	48	periderm 6	periderm	Epidermis	ectoderm	periderm-other.2	GAP13.48.P9_C8	[42, 48]	8.996	0.425815
A06_C03_P04-D01_LIG115	48	periderm 10	periderm	Epidermis	ectoderm	periderm-other.1	GAP13.48.P9_H9	[42, 48]	8.39149	1.42535
A06_C03_P04-D02_LIG150	48	hatching gland 2	hatching gland	Hatching Gland	ectoderm	periderm-other.9	GAP13.48.P9_H7	[42, 48]	8.02412	0.812621
A06_C03_P04-D02_LIG169	48	periderm 14	periderm	Epidermis	ectoderm	periderm-other.4	GAP13.48.P9_C10	[42, 48]	9.97938	1.23677
A06_C03_P04-D02_LIG183	48	periderm 12	periderm	Epidermis	ectoderm	periderm-other.24	GAP13.48.P9_C10	[42, 48]	10.1287	1.96145
A06_C03_P04-D02_LIG98	48	periderm 12	periderm	Epidermis	ectoderm	periderm-other.24	GAP13.48.P9_H4	[42, 48]	9.65869	2.25188
A06_C03_P04-D03_LIG104	48	periderm 6	periderm	Epidermis	ectoderm	periderm-other.2	GAP13.48.P9_D10	[42, 48]	8.42966	0.835122
A06_C03_P04-D03_LIG122	48	periderm 12	periderm	Epidermis	ectoderm	periderm-other.24	GAP13.48.P9_E1	[42, 48]	10.2939	2.81208
A06_C03_P04-E02_LIG111	48	hatching gland 2	hatching gland	Hatching Gland	ectoderm	periderm-other.9	GAP13.48.P9_C1	[42, 48]	7.06843	0.00300419
A06_C03_P04-E02_LIG120	48	periderm 12	periderm	Epidermis	ectoderm	periderm-other.24	GAP13.48.P9_F1	[42, 48]	10.0678	1.76616
A06_C03_P04-E02_LIG121	48	hatching gland 2	hatching gland	Hatching Gland	ectoderm	periderm-other.9	GAP13.48.P9_B3	[42, 48]	7.36827	0.996615
A06_C03_P04-E02_LIG164	48	periderm 12	periderm	Epidermis	ectoderm	periderm-other.24	GAP13.48.P9_F4	[42, 48]	9.84992	1.39723
A06_C03_P04-E02_LIG174	48	pronephros distal tubule	pronephros distal tubule	Kidney	mesoderm	periderm-other.27	GAP13.48.P9_G11	[42, 48]	-1.03651	-2.87059
A06_C03_P04-E03_LIG158	48	periderm 16	periderm	Epidermis	ectoderm	periderm-other.7	GAP13.48.P9_D3	[42, 48]	7.74699	1.74544
A06_C03_P04-E03_LIG161	48	periderm 14	periderm	Epidermis	ectoderm	periderm-other.4	GAP13.48.P9_G6	[42, 48]	10.182	2.4945
A06_C03_P04-E03_LIG163	48	hatching gland 2	hatching gland	Hatching Gland	ectoderm	periderm-other.9	GAP13.48.P9_C7	[42, 48]	8.97214	1.93252
A06_C03_P04-E03_LIG172	48	periderm 12	periderm	Epidermis	ectoderm	periderm-other.24	GAP13.48.P9_C3	[42, 48]	8.89784	1.21243
A06_C03_P04-E03_LIG180	48	periderm 12	periderm	Epidermis	ectoderm	periderm-other.24	GAP13.48.P9_E10	[42, 48]	10.0911	2.25112
A06_C03_P04-E03_LIG181	48	periderm 18	periderm	Epidermis	ectoderm	periderm-other.12	GAP13.48.P9_D5	[42, 48]	8.30137	2.76322
A06_C03_P04-E03_LIG191	48	periderm 10	periderm	Epidermis	ectoderm	periderm-other.1	GAP13.48.P9_G6	[42, 48]	9.31708	0.867968
A06_C03_P04-F01_LIG108	48	macrophage	myeloid cell	Blood	mesoderm	periderm-other.31	GAP13.48.P9_F7	[42, 48]	-1.47526	-2.10396
A06_C03_P04-F01_LIG126	48	periderm 12	periderm	Epidermis	ectoderm	periderm-other.24	GAP13.48.P9_H1	[42, 48]	10.049	2.22186
A06_C03_P04-F01_LIG128	48	periderm 14	periderm	Epidermis	ectoderm	periderm-other.4	GAP13.48.P9_F12	[42, 48]	10.3092	2.4357
A06_C03_P04-F01_LIG145	48	ionocyte	ionocyte/goblet cell	Epidermis	ectoderm	periderm-other.26	GAP13.48.P9_A1	[42, 48]	10.2136	2.80819
A06_C03_P04-F01_LIG151	48	periderm 12	periderm	Epidermis	ectoderm	periderm-other.24	GAP13.48.P9_D12	[42, 48]	8.20821	0.183377
A06_C03_P04-F01_LIG181	48	periderm 16	periderm	Epidermis	ectoderm	periderm-other.7	GAP13.48.P9_E8	[42, 48]	8.71885	1.26746
A06_C03_P04-F01_LIG182	48	periderm 16	periderm	Epidermis	ectoderm	periderm-other.7	GAP13.48.P9_E5	[42, 48]	9.40824	0.295914
A06_C03_P04-F02_LIG115	48	hatching gland 2	hatching gland	Hatching Gland	ectoderm	periderm-other.9	GAP13.48.P9_H6	[42, 48]	10.332	2.50317
A06_C03_P04-F02_LIG121	48	periderm 2	periderm	Epidermis	ectoderm	periderm-other.3	GAP13.48.P9_B4	[42, 48]	8.10189	-0.00972395
A06_C03_P04-F02_LIG125	48	periderm 12	periderm	Epidermis	ectoderm	periderm-other.24	GAP13.48.P9_E10	[42, 48]	9.21203	2.20292
A06_C03_P04-F02_LIG135	48	periderm 2	periderm	Epidermis	ectoderm	periderm-other.3	GAP13.48.P9_E8	[42, 48]	9.92001	2.49166
A06_C03_P04-F02_LIG146	48	periderm 14	periderm	Epidermis	ectoderm	periderm-other.4	GAP13.48.P9_E8	[42, 48]	9.23121	2.45736
A06_C03_P04-F02_LIG160	48	periderm 12	periderm	Epidermis	ectoderm	periderm-other.24	GAP13.48.P9_F1	[42, 48]	10.0665	2.18491
A06_C03_P04-F03_LIG122	48	xanthophore	xanthophore	Epidermis	neural crest	periderm-other.15	GAP13.48.P9_G7	[42, 48]	-4.76169	-8.57131
A06_C03_P04-F03_LIG139	48	periderm 10	periderm	Epidermis	ectoderm	periderm-other.1	GAP13.48.P9_B8	[42, 48]	10.0308	3.13979
A06_C03_P04-F03_LIG172	48	periderm 7	periderm	Epidermis	ectoderm	periderm-other.6	GAP13.48.P9_D7	[42, 48]	7.8328	2.16393
A06_C03_P04-G01_LIG137	48	periderm 10	periderm	Epidermis	ectoderm	periderm-other.1	GAP13.48.P9_B6	[42, 48]	7.7948	2.61946
A06_C03_P04-G01_LIG153	48	periderm 12	periderm	Epidermis	ectoderm	periderm-other.24	GAP13.48.P9_G10	[42, 48]	9.21554	1.38792
A06_C03_P04-G01_LIG154	48	periderm 12	periderm	Epidermis	ectoderm	periderm-other.24	GAP13.48.P9_C9	[42, 48]	10.1718	1.34701
A06_C03_P04-G01_LIG161	48	periderm 12	periderm	Epidermis	ectoderm	periderm-other.24	GAP13.48.P9_A2	[42, 48]	8.34547	0.463301
A06_C03_P04-G01_LIG184	48	periderm 14	periderm	Epidermis	ectoderm	periderm-other.4	GAP13.48.P9_H2	[42, 48]	8.55404	2.15103
A06_C03_P04-G01_LIG190	48	periderm 12	periderm	Epidermis	ectoderm	periderm-other.24	GAP13.48.P9_F3	[42, 48]	9.74851	2.43413
A06_C03_P04-G01_LIG98	48	periderm 12	periderm	Epidermis	ectoderm	periderm-other.24	GAP13.48.P9_E5	[42, 48]	10.0824	2.50499
A06_C03_P04-G02_LIG107	48	hatching gland 2	hatching gland	Hatching Gland	ectoderm	periderm-other.9	GAP13.48.P9_A6	[42, 48]	7.09816	0.140708
A06_C03_P04-G02_LIG189	48	periderm 12	periderm	Epidermis	ectoderm	periderm-other.24	GAP13.48.P9_F12	[42, 48]	9.04549	1.13933
A06_C03_P04-G03_LIG109	48	periderm 2	periderm	Epidermis	ectoderm	periderm-other.3	GAP13.48.P9_H9	[42, 48]	9.66572	0.973601
A06_C03_P04-G03_LIG139	48	hatching gland 2	hatching gland	Hatching Gland	ectoderm	periderm-other.9	GAP13.48.P9_D6	[42, 48]	8.2763	1.66064
A06_C03_P04-G03_LIG146	48	hatching gland 2	hatching gland	Hatching Gland	ectoderm	periderm-other.9	GAP13.48.P9_E8	[42, 48]	7.21706	1.15796
A06_C03_P04-G03_LIG164	48	melanophore	melanophore	Epidermis	neural crest	periderm-other.16	GAP13.48.P9_C12	[42, 48]	-5.57503	-8.22954
A06_C03_P04-H01_LIG115	48	periderm 12	periderm	Epidermis	ectoderm	periderm-other.24	GAP13.48.P9_B1	[42, 48]	10.2407	1.0478
A06_C03_P04-H01_LIG125	48	hatching gland 2	hatching gland	Hatching Gland	ectoderm	periderm-other.9	GAP13.48.P9_F9	[42, 48]	7.48937	-0.501737
A06_C03_P04-H01_LIG151	48	periderm 14	periderm	Epidermis	ectoderm	periderm-other.4	GAP13.48.P9_B3	[42, 48]	9.53492	1.79634
A06_C03_P04-H01_LIG152	48	periderm 20	periderm	Epidermis	ectoderm	periderm-other.19	GAP13.48.P9_A1	[42, 48]	9.2856	0.201195
A06_C03_P04-H01_LIG162	48	hatching gland 2	hatching gland	Hatching Gland	ectoderm	periderm-other.9	GAP13.48.P9_A9	[42, 48]	7.24242	0.705071
A06_C03_P04-H01_LIG190	48	periderm 17	periderm	Epidermis	ectoderm	periderm-other.21	GAP13.48.P9_A5	[42, 48]	0.383087	-3.28915
A06_C03_P04-H02_LIG104	48	hatching gland 2	hatching gland	Hatching Gland	ectoderm	periderm-other.9	GAP13.48.P9_C2	[42, 48]	7.26176	-0.163078
A06_C03_P04-H02_LIG108	48	hatching gland 2	hatching gland	Hatching Gland	ectoderm	periderm-other.9	GAP13.48.P9_A2	[42, 48]	8.43089	0.891932
A06_C03_P04-H02_LIG168	48	periderm 6	periderm	Epidermis	ectoderm	periderm-other.2	GAP13.48.P9_F10	[42, 48]	8.7909	0.896282
A06_C03_P04-H02_LIG174	48	periderm 12	periderm	Epidermis	ectoderm	periderm-other.24	GAP13.48.P9_G10	[42, 48]	9.80608	1.32009
A06_C03_P04-H03_LIG125	48	periderm 10	periderm	Epidermis	ectoderm	periderm-other.1	GAP13.48.P9_H9	[42, 48]	9.65069	1.2726
A06_C03_P04-H03_LIG140	48	periderm 12	periderm	Epidermis	ectoderm	periderm-other.24	GAP13.48.P9_D4	[42, 48]	10.3166	1.47638
A06_C03_P04-H03_LIG150	48	periderm 12	periderm	Epidermis	ectoderm	periderm-other.24	GAP13.48.P9_B4	[42, 48]	10.2491	1.13529
A06_C03_P04-H03_LIG159	48	periderm 12	periderm	Epidermis	ectoderm	periderm-other.24	GAP13.48.P9_G3	[42, 48]	10.3686	1.67734
A06_C03_P04-H03_LIG175	48	hatching gland 2	hatching gland	Hatching Gland	ectoderm	periderm-other.9	GAP13.48.P9_B10	[42, 48]	7.15706	-0.222098
A06_C03_P04-H03_LIG183	48	hatching gland 2	hatching gland	Hatching Gland	ectoderm	periderm-other.9	GAP13.48.P9_F7	[42, 48]	9.01162	1.62033
A06_C04_P04-A01_LIG113	48	periderm 16	periderm	Epidermis	ectoderm	periderm-other.7	GAP13.48.P9_G8	[42, 48]	9.72721	1.28108
A06_C04_P04-A01_LIG121	48	periderm 12	periderm	Epidermis	ectoderm	periderm-other.24	GAP13.48.P9_G10	[42, 48]	10.1431	1.90648
A06_C04_P04-A01_LIG129	48	periderm 6	periderm	Epidermis	ectoderm	periderm-other.2	GAP13.48.P9_E7	[42, 48]	9.55584	1.09226
A06_C04_P04-A01_LIG131	48	periderm 12	periderm	Epidermis	ectoderm	periderm-other.24	GAP13.48.P9_C1	[42, 48]	10.284	1.74446
A06_C04_P04-A01_LIG147	48	periderm 7	periderm	Epidermis	ectoderm	periderm-other.6	GAP13.48.P9_F11	[42, 48]	7.31965	0.905878
A06_C04_P04-A01_LIG152	48	periderm 7	periderm	Epidermis	ectoderm	periderm-other.6	GAP13.48.P9_F5	[42, 48]	7.44477	0.608249
A06_C04_P04-A02_LIG121	48	periderm 12	periderm	Epidermis	ectoderm	periderm-other.24	GAP13.48.P9_D2	[42, 48]	8.34147	0.381504
A06_C04_P04-A02_LIG146	48	hatching gland 2	hatching gland	Hatching Gland	ectoderm	periderm-other.9	GAP13.48.P9_E6	[42, 48]	7.37487	0.372977
A06_C04_P04-A02_LIG98	48	periderm 7	periderm	Epidermis	ectoderm	periderm-other.6	GAP13.48.P9_A3	[42, 48]	9.58027	2.29632
A06_C04_P04-A03_LIG104	48	hatching gland 2	hatching gland	Hatching Gland	ectoderm	periderm-other.9	GAP13.48.P9_H3	[42, 48]	7.6687	0.424771
A06_C04_P04-A03_LIG112	48	xanthophore	xanthophore	Epidermis	neural crest	periderm-other.15	GAP13.48.P9_G1	[42, 48]	-4.77587	-8.53598
A06_C04_P04-A03_LIG121	48	hatching gland 2	hatching gland	Hatching Gland	ectoderm	periderm-other.9	GAP13.48.P9_H5	[42, 48]	8.36423	0.820659
A06_C04_P04-A03_LIG131	48	periderm 2	periderm	Epidermis	ectoderm	periderm-other.3	GAP13.48.P9_H5	[42, 48]	8.84304	1.73469
A06_C04_P04-A03_LIG178	48	periderm 12	periderm	Epidermis	ectoderm	periderm-other.24	GAP13.48.P9_E7	[42, 48]	10.3472	3.09649
A06_C04_P04-B01_LIG120	48	periderm 14	periderm	Epidermis	ectoderm	periderm-other.4	GAP13.48.P9_H2	[42, 48]	8.1431	2.27268
A06_C04_P04-B01_LIG163	48	hatching gland 2	hatching gland	Hatching Gland	ectoderm	periderm-other.9	GAP13.48.P9_H1	[42, 48]	7.26765	2.01424
A06_C04_P04-B01_LIG187	48	periderm 12	periderm	Epidermis	ectoderm	periderm-other.24	GAP13.48.P9_A4	[42, 48]	9.38567	2.92417
A06_C04_P04-B02_LIG114	48	periderm 10	periderm	Epidermis	ectoderm	periderm-other.1	GAP13.48.P9_F11	[42, 48]	10.0212	1.95975
A06_C04_P04-B02_LIG146	48	motor neuron (hindbrain, spinal cord, enteric)	motor neuron	Central Nervous System	ectoderm	CNS.17	GAP13.48.P9_C10	[42, 48]	-3.30657	1.42843
A06_C04_P04-B02_LIG187	48	periderm 2	periderm	Epidermis	ectoderm	periderm-other.3	GAP13.48.P9_C8	[42, 48]	8.17659	0.507656
A06_C04_P04-B03_LIG104	48	periderm 16	periderm	Epidermis	ectoderm	periderm-other.7	GAP13.48.P9_B1	[42, 48]	9.42055	0.572969
A06_C04_P04-B03_LIG124	48	periderm 16	periderm	Epidermis	ectoderm	periderm-other.7	GAP13.48.P9_C11	[42, 48]	9.56059	1.68818
A06_C04_P04-B03_LIG130	48	periderm 12	periderm	Epidermis	ectoderm	periderm-other.24	GAP13.48.P9_E10	[42, 48]	9.81745	1.27529
A06_C04_P04-B03_LIG171	48	periderm 5	periderm	Epidermis	ectoderm	periderm-other.5	GAP13.48.P9_C8	[42, 48]	8.06103	0.0401921
A06_C04_P04-B03_LIG177	48	hatching gland 2	hatching gland	Hatching Gland	ectoderm	periderm-other.9	GAP13.48.P9_A11	[42, 48]	7.35523	-0.358293
A06_C04_P04-C01_LIG172	48	cranial neural crest (ntm, foxd3+)	cranial neural crest	Cranial NC	neural crest	periderm-other.18	GAP13.48.P9_G3	[42, 48]	-3.98874	-6.00729
A06_C04_P04-C01_LIG180	48	periderm 12	periderm	Epidermis	ectoderm	periderm-other.24	GAP13.48.P9_A2	[42, 48]	10.3671	2.4613
A06_C04_P04-C01_LIG181	48	periderm 11	periderm	Epidermis	ectoderm	periderm-other.10	GAP13.48.P9_A2	[42, 48]	9.80133	0.642494
A06_C04_P04-C02_LIG131	48	periderm 12	periderm	Epidermis	ectoderm	periderm-other.24	GAP13.48.P9_D2	[42, 48]	10.0584	1.19786
A06_C04_P04-C02_LIG162	48	periderm 12	periderm	Epidermis	ectoderm	periderm-other.24	GAP13.48.P9_H3	[42, 48]	10.1168	0.792311
A06_C04_P04-C02_LIG173	48	hatching gland 2	hatching gland	Hatching Gland	ectoderm	periderm-other.9	GAP13.48.P9_H12	[42, 48]	8.09872	1.62145
A06_C04_P04-C02_LIG177	48	periderm 12	periderm	Epidermis	ectoderm	periderm-other.24	GAP13.48.P9_F6	[42, 48]	10.3086	1.46306
A06_C04_P04-C03_LIG142	48	periderm 12	periderm	Epidermis	ectoderm	periderm-other.24	GAP13.48.P9_H10	[42, 48]	9.80969	0.522996
A06_C04_P04-C03_LIG150	48	hatching gland 2	hatching gland	Hatching Gland	ectoderm	periderm-other.9	GAP13.48.P9_G7	[42, 48]	7.58604	0.323733
A06_C04_P04-C03_LIG169	48	periderm 12	periderm	Epidermis	ectoderm	periderm-other.24	GAP13.48.P9_H7	[42, 48]	10.3026	2.01991
A06_C04_P04-C03_LIG188	48	periderm 16	periderm	Epidermis	ectoderm	periderm-other.7	GAP13.48.P9_F8	[42, 48]	9.88304	0.55398
A06_C04_P04-D01_LIG101	48	motor neuron (hindbrain, spinal cord, enteric)	motor neuron	Central Nervous System	ectoderm	CNS.17	GAP13.48.P9_A4	[42, 48]	-3.50755	1.69952
A06_C04_P04-D01_LIG135	48	hatching gland 2	hatching gland	Hatching Gland	ectoderm	periderm-other.9	GAP13.48.P9_F5	[42, 48]	7.04179	0.0180845
A06_C04_P04-D01_LIG139	48	periderm 2	periderm	Epidermis	ectoderm	periderm-other.3	GAP13.48.P9_G7	[42, 48]	9.25354	0.425329
A06_C04_P04-D01_LIG165	48	periderm 12	periderm	Epidermis	ectoderm	periderm-other.24	GAP13.48.P9_F4	[42, 48]	9.96618	2.52046
A06_C04_P04-D01_LIG167	48	periderm 12	periderm	Epidermis	ectoderm	periderm-other.24	GAP13.48.P9_G11	[42, 48]	8.96992	0.9797
A06_C04_P04-D01_LIG188	48	motor neuron (hindbrain, spinal cord, enteric)	motor neuron	Central Nervous System	ectoderm	CNS.17	GAP13.48.P9_G2	[42, 48]	-4.22471	0.783306
A06_C04_P04-D02_LIG131	48	periderm 16	periderm	Epidermis	ectoderm	periderm-other.7	GAP13.48.P9_C8	[42, 48]	7.8262	0.52412
A06_C04_P04-D02_LIG132	48	hatching gland 2	hatching gland	Hatching Gland	ectoderm	periderm-other.9	GAP13.48.P9_G11	[42, 48]	7.44317	1.68739
A06_C04_P04-D02_LIG146	48	periderm 10	periderm	Epidermis	ectoderm	periderm-other.1	GAP13.48.P9_B12	[42, 48]	10.1214	0.769167
A06_C04_P04-D02_LIG171	48	periderm 12	periderm	Epidermis	ectoderm	periderm-other.24	GAP13.48.P9_C2	[42, 48]	10.1624	1.31192
A06_C04_P04-D02_LIG175	48	periderm 12	periderm	Epidermis	ectoderm	periderm-other.24	GAP13.48.P9_E4	[42, 48]	9.05457	1.64
A06_C04_P04-D02_LIG179	48	periderm 5	periderm	Epidermis	ectoderm	periderm-other.5	GAP13.48.P9_D10	[42, 48]	7.71758	0.871317
A06_C04_P04-D02_LIG180	48	periderm 2	periderm	Epidermis	ectoderm	periderm-other.3	GAP13.48.P9_E1	[42, 48]	8.13248	1.29186
A06_C04_P04-D03_LIG117	48	hatching gland 2	hatching gland	Hatching Gland	ectoderm	periderm-other.9	GAP13.48.P9_D1	[42, 48]	7.96596	0.687758
A06_C04_P04-D03_LIG125	48	periderm 10	periderm	Epidermis	ectoderm	periderm-other.1	GAP13.48.P9_D2	[42, 48]	10.0177	2.04794
A06_C04_P04-D03_LIG154	48	periderm 14	periderm	Epidermis	ectoderm	periderm-other.4	GAP13.48.P9_H8	[42, 48]	9.71136	1.67961
A06_C04_P04-E01_LIG103	48	periderm 12	periderm	Epidermis	ectoderm	periderm-other.24	GAP13.48.P9_F9	[42, 48]	9.46228	1.50318
A06_C04_P04-E01_LIG137	48	periderm 6	periderm	Epidermis	ectoderm	periderm-other.2	GAP13.48.P9_E10	[42, 48]	10.0656	1.08399
A06_C04_P04-E01_LIG156	48	periderm 2	periderm	Epidermis	ectoderm	periderm-other.3	GAP13.48.P9_D6	[42, 48]	8.57232	1.22698
A06_C04_P04-E01_LIG183	48	periderm 7	periderm	Epidermis	ectoderm	periderm-other.6	GAP13.48.P9_E10	[42, 48]	10.16	2.58546
A06_C04_P04-E02_LIG130	48	periderm 10	periderm	Epidermis	ectoderm	periderm-other.1	GAP13.48.P9_G3	[42, 48]	10.08	1.5882
A06_C04_P04-E02_LIG153	48	periderm 12	periderm	Epidermis	ectoderm	periderm-other.24	GAP13.48.P9_G5	[42, 48]	9.11457	2.27786
A06_C04_P04-E02_LIG177	48	periderm 12	periderm	Epidermis	ectoderm	periderm-other.24	GAP13.48.P9_G8	[42, 48]	8.98747	1.17717
A06_C04_P04-F01_LIG104	48	motor neuron (hindbrain, spinal cord, enteric)	motor neuron	Central Nervous System	ectoderm	CNS.17	GAP13.48.P9_G9	[42, 48]	-3.15335	1.54872
A06_C04_P04-F01_LIG105	48	periderm 16	periderm	Epidermis	ectoderm	periderm-other.7	GAP13.48.P9_H3	[42, 48]	8.52091	1.09543
A06_C04_P04-F01_LIG128	48	periderm 12	periderm	Epidermis	ectoderm	periderm-other.24	GAP13.48.P9_B1	[42, 48]	9.93275	1.09354
A06_C04_P04-F02_LIG129	48	periderm 2	periderm	Epidermis	ectoderm	periderm-other.3	GAP13.48.P9_D1	[42, 48]	9.98739	1.07458
A06_C04_P04-F02_LIG150	48	hatching gland 2	hatching gland	Hatching Gland	ectoderm	periderm-other.9	GAP13.48.P9_G5	[42, 48]	8.35426	1.26956
A06_C04_P04-F02_LIG173	48	periderm 10	periderm	Epidermis	ectoderm	periderm-other.1	GAP13.48.P9_D1	[42, 48]	8.89696	0.234049
A06_C04_P04-F03_LIG104	48	periderm 6	periderm	Epidermis	ectoderm	periderm-other.2	GAP13.48.P9_B4	[42, 48]	8.62654	0.0734937
A06_C04_P04-F03_LIG107	48	periderm 16	periderm	Epidermis	ectoderm	periderm-other.7	GAP13.48.P9_D10	[42, 48]	9.61022	0.273795
A06_C04_P04-F03_LIG121	48	periderm 12	periderm	Epidermis	ectoderm	periderm-other.24	GAP13.48.P9_F1	[42, 48]	10.1926	1.75485
A06_C04_P04-F03_LIG128	48	periderm 10	periderm	Epidermis	ectoderm	periderm-other.1	GAP13.48.P9_C4	[42, 48]	9.93314	1.28681
A06_C04_P04-F03_LIG162	48	periderm 12	periderm	Epidermis	ectoderm	periderm-other.24	GAP13.48.P9_E8	[42, 48]	8.17289	1.35369
A06_C04_P04-F03_LIG187	48	hatching gland 2	hatching gland	Hatching Gland	ectoderm	periderm-other.9	GAP13.48.P9_B7	[42, 48]	7.15583	0.596672
A06_C04_P04-G01_LIG107	48	periderm 12	periderm	Epidermis	ectoderm	periderm-other.24	GAP13.48.P9_E7	[42, 48]	10.0464	1.78019
A06_C04_P04-G01_LIG110	48	periderm 10	periderm	Epidermis	ectoderm	periderm-other.1	GAP13.48.P9_D11	[42, 48]	9.15071	1.95795
A06_C04_P04-G01_LIG111	48	periderm 10	periderm	Epidermis	ectoderm	periderm-other.1	GAP13.48.P9_A6	[42, 48]	9.67994	0.773991
A06_C04_P04-G01_LIG120	48	adrenal gland	adrenal gland	Endocrine	mesoderm/ectoderm	periderm-other.42	GAP13.48.P9_B9	[42, 48]	-2.97236	-2.866
A06_C04_P04-G01_LIG135	48	hatching gland 2	hatching gland	Hatching Gland	ectoderm	periderm-other.9	GAP13.48.P9_A7	[42, 48]	7.2388	-0.205504
A06_C04_P04-G01_LIG178	48	hatching gland 2	hatching gland	Hatching Gland	ectoderm	periderm-other.9	GAP13.48.P9_B4	[42, 48]	7.49141	0.966168
A06_C04_P04-G01_LIG191	48	periderm 7	periderm	Epidermis	ectoderm	periderm-other.6	GAP13.48.P9_H1	[42, 48]	8.78838	2.01477
A06_C04_P04-G02_LIG108	48	melanophore	melanophore	Epidermis	neural crest	periderm-other.16	GAP13.48.P9_C6	[42, 48]	-5.83835	-8.50525
A06_C04_P04-G02_LIG118	48	periderm 12	periderm	Epidermis	ectoderm	periderm-other.24	GAP13.48.P9_D3	[42, 48]	9.75444	1.16365
A06_C04_P04-G02_LIG119	48	hatching gland 2	hatching gland	Hatching Gland	ectoderm	periderm-other.9	GAP13.48.P9_G9	[42, 48]	7.23453	0.375865
A06_C04_P04-G02_LIG126	48	hatching gland 2	hatching gland	Hatching Gland	ectoderm	periderm-other.9	GAP13.48.P9_A3	[42, 48]	8.66127	2.01115
A06_C04_P04-G02_LIG168	48	periderm 12	periderm	Epidermis	ectoderm	periderm-other.24	GAP13.48.P9_D2	[42, 48]	10.4244	1.71498
A06_C04_P04-G02_LIG180	48	periderm 14	periderm	Epidermis	ectoderm	periderm-other.4	GAP13.48.P9_E8	[42, 48]	9.6243	2.54898
A06_C04_P04-G02_LIG182	48	periderm 12	periderm	Epidermis	ectoderm	periderm-other.24	GAP13.48.P9_E5	[42, 48]	10.3266	1.49559
A06_C04_P04-G03_LIG126	48	neutrophil	myeloid cell	Blood	mesoderm	periderm-other.32	GAP13.48.P9_B3	[42, 48]	-5.69847	2.95428
A06_C04_P04-G03_LIG167	48	periderm 10	periderm	Epidermis	ectoderm	periderm-other.1	GAP13.48.P9_C8	[42, 48]	9.91926	3.29356
A06_C04_P04-H01_LIG108	48	periderm 12	periderm	Epidermis	ectoderm	periderm-other.24	GAP13.48.P9_E5	[42, 48]	9.84607	0.929192
A06_C04_P04-H01_LIG125	48	periderm 12	periderm	Epidermis	ectoderm	periderm-other.24	GAP13.48.P9_D12	[42, 48]	10.0633	0.901578
A06_C04_P04-H01_LIG154	48	periderm 12	periderm	Epidermis	ectoderm	periderm-other.24	GAP13.48.P9_C8	[42, 48]	10.342	2.29435
A06_C04_P04-H01_LIG160	48	hatching gland 2	hatching gland	Hatching Gland	ectoderm	periderm-other.9	GAP13.48.P9_D8	[42, 48]	7.43659	-0.420982
A06_C04_P04-H01_LIG177	48	periderm 12	periderm	Epidermis	ectoderm	periderm-other.24	GAP13.48.P9_H9	[42, 48]	10.1057	1.94055
A06_C04_P04-H02_LIG113	48	periderm 5	periderm	Epidermis	ectoderm	periderm-other.5	GAP13.48.P9_H9	[42, 48]	9.87971	0.549757
A06_C04_P04-H02_LIG116	48	periderm 2	periderm	Epidermis	ectoderm	periderm-other.3	GAP13.48.P9_C1	[42, 48]	8.48034	1.56234
A06_C04_P04-H02_LIG126	48	periderm 12	periderm	Epidermis	ectoderm	periderm-other.24	GAP13.48.P9_C1	[42, 48]	8.27668	1.16828
A06_C04_P04-H02_LIG139	48	periderm 12	periderm	Epidermis	ectoderm	periderm-other.24	GAP13.48.P9_B2	[42, 48]	9.34672	2.34563
A06_C04_P04-H02_LIG187	48	periderm 12	periderm	Epidermis	ectoderm	periderm-other.24	GAP13.48.P9_G4	[42, 48]	7.5188	2.54216
A06_C04_P04-H03_LIG153	48	periderm 12	periderm	Epidermis	ectoderm	periderm-other.24	GAP13.48.P9_H12	[42, 48]	10.1502	0.931321
A06_C04_P04-H03_LIG165	48	periderm 17	periderm	Epidermis	ectoderm	periderm-other.21	GAP13.48.P9_C5	[42, 48]	0.361428	-3.31086
A06_C04_P04-H03_LIG166	48	periderm 12	periderm	Epidermis	ectoderm	periderm-other.24	GAP13.48.P9_F6	[42, 48]	10.3191	2.07726
A06_C04_P04-H03_LIG173	48	periderm 10	periderm	Epidermis	ectoderm	periderm-other.1	GAP13.48.P9_E6	[42, 48]	10.0439	3.41096
A06_C04_P04-H03_LIG97	48	hatching gland 2	hatching gland	Hatching Gland	ectoderm	periderm-other.9	GAP13.48.P9_F9	[42, 48]	7.36548	1.37576
A06_C05_P04-A01_LIG102	48	periderm 2	periderm	Epidermis	ectoderm	periderm-other.3	GAP13.48.P9_A9	[42, 48]	9.61107	3.05583
A06_C05_P04-A01_LIG113	48	periderm 12	periderm	Epidermis	ectoderm	periderm-other.24	GAP13.48.P9_F1	[42, 48]	9.36962	1.84288
A06_C05_P04-A01_LIG120	48	periderm 16	periderm	Epidermis	ectoderm	periderm-other.7	GAP13.48.P9_H5	[42, 48]	8.57526	1.0183
A06_C05_P04-A01_LIG121	48	hatching gland 2	hatching gland	Hatching Gland	ectoderm	periderm-other.9	GAP13.48.P9_B8	[42, 48]	7.47068	1.01803
A06_C05_P04-A01_LIG127	48	pronephros distal tubule	pronephros distal tubule	Kidney	mesoderm	periderm-other.27	GAP13.48.P9_G9	[42, 48]	-0.768682	-4.19587
A06_C05_P04-A01_LIG163	48	periderm 16	periderm	Epidermis	ectoderm	periderm-other.7	GAP13.48.P9_H5	[42, 48]	9.96657	0.601272
A06_C05_P04-A02_LIG139	48	hatching gland 2	hatching gland	Hatching Gland	ectoderm	periderm-other.9	GAP13.48.P9_G1	[42, 48]	8.95168	1.91582
A06_C05_P04-A02_LIG152	48	periderm 10	periderm	Epidermis	ectoderm	periderm-other.1	GAP13.48.P9_C1	[42, 48]	8.05534	2.25161
A06_C05_P04-A02_LIG167	48	periderm 12	periderm	Epidermis	ectoderm	periderm-other.24	GAP13.48.P9_D2	[42, 48]	10.2093	2.76364
A06_C05_P04-A03_LIG153	48	periderm 7	periderm	Epidermis	ectoderm	periderm-other.6	GAP13.48.P9_G4	[42, 48]	7.99129	1.77383
A06_C05_P04-A03_LIG161	48	periderm 14	periderm	Epidermis	ectoderm	periderm-other.4	GAP13.48.P9_H11	[42, 48]	9.88918	3.62086
A06_C05_P04-A03_LIG165	48	periderm 16	periderm	Epidermis	ectoderm	periderm-other.7	GAP13.48.P9_F2	[42, 48]	8.3263	0.419522
A06_C05_P04-A03_LIG169	48	periderm 16	periderm	Epidermis	ectoderm	periderm-other.7	GAP13.48.P9_B4	[42, 48]	9.31998	0.230156
A06_C05_P04-A03_LIG97	48	periderm 17	periderm	Epidermis	ectoderm	periderm-other.21	GAP13.48.P9_D9	[42, 48]	0.351054	-3.3296
A06_C05_P04-B01_LIG101	48	periderm 6	periderm	Epidermis	ectoderm	periderm-other.2	GAP13.48.P9_C2	[42, 48]	8.68385	-0.106807
A06_C05_P04-B01_LIG115	48	periderm 12	periderm	Epidermis	ectoderm	periderm-other.24	GAP13.48.P9_F11	[42, 48]	8.85642	1.64023
A06_C05_P04-B01_LIG138	48	hatching gland 2	hatching gland	Hatching Gland	ectoderm	periderm-other.9	GAP13.48.P9_B9	[42, 48]	7.22589	0.842884
A06_C05_P04-B01_LIG141	48	periderm 16	periderm	Epidermis	ectoderm	periderm-other.7	GAP13.48.P9_D2	[42, 48]	8.75268	0.536507
A06_C05_P04-B01_LIG142	48	periderm 6	periderm	Epidermis	ectoderm	periderm-other.2	GAP13.48.P9_A2	[42, 48]	10.2306	2.79711
A06_C05_P04-B01_LIG149	48	periderm 16	periderm	Epidermis	ectoderm	periderm-other.7	GAP13.48.P9_E12	[42, 48]	9.66996	0.782728
A06_C05_P04-B01_LIG156	48	periderm 5	periderm	Epidermis	ectoderm	periderm-other.5	GAP13.48.P9_F7	[42, 48]	9.14767	1.31723
A06_C05_P04-B01_LIG160	48	periderm 12	periderm	Epidermis	ectoderm	periderm-other.24	GAP13.48.P9_E5	[42, 48]	10.212	1.91639
A06_C05_P04-B01_LIG181	48	periderm 12	periderm	Epidermis	ectoderm	periderm-other.24	GAP13.48.P9_G7	[42, 48]	10.1509	0.90783
A06_C05_P04-B01_LIG191	48	periderm 12	periderm	Epidermis	ectoderm	periderm-other.24	GAP13.48.P9_A2	[42, 48]	10.1387	2.03478
A06_C05_P04-B02_LIG131	48	periderm 12	periderm	Epidermis	ectoderm	periderm-other.24	GAP13.48.P9_D4	[42, 48]	10.1624	1.70928
A06_C05_P04-B02_LIG140	48	periderm 16	periderm	Epidermis	ectoderm	periderm-other.7	GAP13.48.P9_B9	[42, 48]	9.39046	0.820887
A06_C05_P04-B02_LIG155	48	periderm 12	periderm	Epidermis	ectoderm	periderm-other.24	GAP13.48.P9_F2	[42, 48]	10.3034	1.74033
A06_C05_P04-B02_LIG164	48	periderm 10	periderm	Epidermis	ectoderm	periderm-other.1	GAP13.48.P9_E9	[42, 48]	9.17358	2.99545
A06_C05_P04-B02_LIG176	48	periderm 2	periderm	Epidermis	ectoderm	periderm-other.3	GAP13.48.P9_D7	[42, 48]	9.5117	0.840853
A06_C05_P04-B02_LIG181	48	periderm 7	periderm	Epidermis	ectoderm	periderm-other.6	GAP13.48.P9_C2	[42, 48]	9.21259	0.799315
A06_C05_P04-B03_LIG153	48	periderm 12	periderm	Epidermis	ectoderm	periderm-other.24	GAP13.48.P9_G12	[42, 48]	10.2425	1.79896
A06_C05_P04-B03_LIG172	48	periderm 12	periderm	Epidermis	ectoderm	periderm-other.24	GAP13.48.P9_B4	[42, 48]	9.54782	0.653041
A06_C05_P04-B03_LIG175	48	pronephros distal tubule	pronephros distal tubule	Kidney	mesoderm	periderm-other.27	GAP13.48.P9_C4	[42, 48]	-0.877607	-2.87419
A06_C05_P04-B03_LIG182	48	hatching gland 2	hatching gland	Hatching Gland	ectoderm	periderm-other.9	GAP13.48.P9_G2	[42, 48]	7.71226	0.673287
A06_C05_P04-B03_LIG97	48	hatching gland 2	hatching gland	Hatching Gland	ectoderm	periderm-other.9	GAP13.48.P9_G12	[42, 48]	7.67547	0.385811
A06_C05_P04-B03_LIG98	48	periderm 16	periderm	Epidermis	ectoderm	periderm-other.7	GAP13.48.P9_H12	[42, 48]	9.58675	0.822132
A06_C05_P04-C01_LIG119	48	periderm 10	periderm	Epidermis	ectoderm	periderm-other.1	GAP13.48.P9_A11	[42, 48]	10.1589	1.07029
A06_C05_P04-C01_LIG133	48	hatching gland 2	hatching gland	Hatching Gland	ectoderm	periderm-other.9	GAP13.48.P9_D1	[42, 48]	7.1207	-0.193129
A06_C05_P04-C01_LIG139	48	periderm 7	periderm	Epidermis	ectoderm	periderm-other.6	GAP13.48.P9_D5	[42, 48]	9.96209	1.34732
A06_C05_P04-C01_LIG155	48	periderm 12	periderm	Epidermis	ectoderm	periderm-other.24	GAP13.48.P9_G2	[42, 48]	10.3691	2.10736
A06_C05_P04-C01_LIG157	48	periderm 12	periderm	Epidermis	ectoderm	periderm-other.24	GAP13.48.P9_E6	[42, 48]	10.2995	1.72762
A06_C05_P04-C01_LIG170	48	periderm 12	periderm	Epidermis	ectoderm	periderm-other.24	GAP13.48.P9_F11	[42, 48]	9.92338	2.37109
A06_C05_P04-C01_LIG183	48	hatching gland 2	hatching gland	Hatching Gland	ectoderm	periderm-other.9	GAP13.48.P9_F12	[42, 48]	7.55557	0.432902
A06_C05_P04-C01_LIG188	48	periderm 11	periderm	Epidermis	ectoderm	periderm-other.10	GAP13.48.P9_G2	[42, 48]	9.62436	2.4487
A06_C05_P04-C01_LIG192	48	periderm 12	periderm	Epidermis	ectoderm	periderm-other.24	GAP13.48.P9_E2	[42, 48]	10.256	1.10436
A06_C05_P04-C02_LIG102	48	periderm 16	periderm	Epidermis	ectoderm	periderm-other.7	GAP13.48.P9_C1	[42, 48]	9.63254	0.908013
A06_C05_P04-C02_LIG128	48	xanthophore	xanthophore	Epidermis	neural crest	periderm-other.15	GAP13.48.P9_F5	[42, 48]	1.17408	-6.50968
A06_C05_P04-C02_LIG136	48	periderm 12	periderm	Epidermis	ectoderm	periderm-other.24	GAP13.48.P9_F7	[42, 48]	10.2766	1.44976
A06_C05_P04-C02_LIG159	48	periderm 14	periderm	Epidermis	ectoderm	periderm-other.4	GAP13.48.P9_F2	[42, 48]	10.1367	1.18006
A06_C05_P04-C02_LIG169	48	periderm 12	periderm	Epidermis	ectoderm	periderm-other.24	GAP13.48.P9_F11	[42, 48]	10.3647	2.11468
A06_C05_P04-C02_LIG184	48	periderm 2	periderm	Epidermis	ectoderm	periderm-other.3	GAP13.48.P9_B2	[42, 48]	7.94695	0.646141
A06_C05_P04-C03_LIG106	48	periderm 12	periderm	Epidermis	ectoderm	periderm-other.24	GAP13.48.P9_C1	[42, 48]	8.98354	-0.0524613
A06_C05_P04-C03_LIG152	48	periderm 12	periderm	Epidermis	ectoderm	periderm-other.24	GAP13.48.P9_A12	[42, 48]	9.916	1.81458
A06_C05_P04-C03_LIG186	48	periderm 7	periderm	Epidermis	ectoderm	periderm-other.6	GAP13.48.P9_F11	[42, 48]	8.45613	0.455251
A06_C05_P04-D01_LIG107	48	periderm 12	periderm	Epidermis	ectoderm	periderm-other.24	GAP13.48.P9_B3	[42, 48]	8.57876	1.40154
A06_C05_P04-D01_LIG109	48	periderm 10	periderm	Epidermis	ectoderm	periderm-other.1	GAP13.48.P9_G3	[42, 48]	8.04716	1.2307
A06_C05_P04-D01_LIG117	48	periderm 16	periderm	Epidermis	ectoderm	periderm-other.7	GAP13.48.P9_G5	[42, 48]	9.13748	0.375058
A06_C05_P04-D01_LIG124	48	periderm 10	periderm	Epidermis	ectoderm	periderm-other.1	GAP13.48.P9_G12	[42, 48]	10.1715	2.34191
A06_C05_P04-D01_LIG134	48	hatching gland 2	hatching gland	Hatching Gland	ectoderm	periderm-other.9	GAP13.48.P9_B5	[42, 48]	8.65922	1.91979
A06_C05_P04-D01_LIG142	48	melanophore	melanophore	Epidermis	neural crest	periderm-other.16	GAP13.48.P9_F2	[42, 48]	-5.66646	-8.32557
A06_C05_P04-D01_LIG166	48	periderm 12	periderm	Epidermis	ectoderm	periderm-other.24	GAP13.48.P9_G12	[42, 48]	10.1165	1.32881
A06_C05_P04-D02_LIG116	48	hatching gland 2	hatching gland	Hatching Gland	ectoderm	periderm-other.9	GAP13.48.P9_A5	[42, 48]	7.66814	0.272759
A06_C05_P04-D02_LIG128	48	periderm 12	periderm	Epidermis	ectoderm	periderm-other.24	GAP13.48.P9_E4	[42, 48]	9.64207	0.979482
A06_C05_P04-D02_LIG170	48	periderm 12	periderm	Epidermis	ectoderm	periderm-other.24	GAP13.48.P9_C12	[42, 48]	9.31978	2.12063
A06_C05_P04-D02_LIG179	48	periderm 12	periderm	Epidermis	ectoderm	periderm-other.24	GAP13.48.P9_B11	[42, 48]	9.84732	2.15787
A06_C05_P04-D02_LIG187	48	periderm 16	periderm	Epidermis	ectoderm	periderm-other.7	GAP13.48.P9_E12	[42, 48]	10.2302	0.932656
A06_C05_P04-D03_LIG109	48	periderm 14	periderm	Epidermis	ectoderm	periderm-other.4	GAP13.48.P9_C12	[42, 48]	8.50805	1.40744
A06_C05_P04-D03_LIG143	48	periderm 12	periderm	Epidermis	ectoderm	periderm-other.24	GAP13.48.P9_B1	[42, 48]	10.1361	1.7423
A06_C05_P04-E01_LIG114	48	hatching gland 2	hatching gland	Hatching Gland	ectoderm	periderm-other.9	GAP13.48.P9_D5	[42, 48]	7.05729	0.352872
A06_C05_P04-E01_LIG115	48	periderm 14	periderm	Epidermis	ectoderm	periderm-other.4	GAP13.48.P9_B10	[42, 48]	9.53037	0.680786
A06_C05_P04-E01_LIG137	48	hatching gland 2	hatching gland	Hatching Gland	ectoderm	periderm-other.9	GAP13.48.P9_G1	[42, 48]	7.22272	-0.132428
A06_C05_P04-E02_LIG100	48	hatching gland 2	hatching gland	Hatching Gland	ectoderm	periderm-other.9	GAP13.48.P9_E1	[42, 48]	7.3979	0.158784
A06_C05_P04-E02_LIG101	48	periderm 10	periderm	Epidermis	ectoderm	periderm-other.1	GAP13.48.P9_H7	[42, 48]	9.73191	1.04453
A06_C05_P04-E02_LIG130	48	periderm 12	periderm	Epidermis	ectoderm	periderm-other.24	GAP13.48.P9_H8	[42, 48]	9.52898	0.899753
A06_C05_P04-E02_LIG136	48	melanophore	melanophore	Epidermis	neural crest	periderm-other.16	GAP13.48.P9_A4	[42, 48]	-5.73226	-8.38437
A06_C05_P04-E03_LIG135	48	periderm 12	periderm	Epidermis	ectoderm	periderm-other.24	GAP13.48.P9_F3	[42, 48]	9.74933	1.07714
A06_C05_P04-E03_LIG149	48	periderm 10	periderm	Epidermis	ectoderm	periderm-other.1	GAP13.48.P9_F10	[42, 48]	7.92222	2.36855
A06_C05_P04-E03_LIG189	48	periderm 14	periderm	Epidermis	ectoderm	periderm-other.4	GAP13.48.P9_D1	[42, 48]	9.83987	3.12953
A06_C05_P04-E03_LIG97	48	periderm 12	periderm	Epidermis	ectoderm	periderm-other.24	GAP13.48.P9_D10	[42, 48]	10.4685	1.64912
A06_C05_P04-E03_LIG98	48	melanophore	melanophore	Epidermis	neural crest	periderm-other.16	GAP13.48.P9_D10	[42, 48]	-5.71563	-8.36188
A06_C05_P04-F01_LIG108	48	hatching gland 2	hatching gland	Hatching Gland	ectoderm	periderm-other.9	GAP13.48.P9_B9	[42, 48]	7.10314	-0.0445816
A06_C05_P04-F01_LIG125	48	retinal neuron (amacrine, RGC)	retinal neuron	Eye	ectoderm	CNS.2	GAP13.48.P9_B12	[42, 48]	-5.67683	1.59741
A06_C05_P04-F01_LIG154	48	periderm 6	periderm	Epidermis	ectoderm	periderm-other.2	GAP13.48.P9_H9	[42, 48]	9.98906	1.54194
A06_C05_P04-F01_LIG169	48	periderm 10	periderm	Epidermis	ectoderm	periderm-other.1	GAP13.48.P9_B8	[42, 48]	9.93802	2.29628
A06_C05_P04-F01_LIG175	48	hatching gland 2	hatching gland	Hatching Gland	ectoderm	periderm-other.9	GAP13.48.P9_E2	[42, 48]	9.34724	1.12539
A06_C05_P04-F02_LIG100	48	hatching gland 2	hatching gland	Hatching Gland	ectoderm	periderm-other.9	GAP13.48.P9_H10	[42, 48]	8.18711	0.434384
A06_C05_P04-F02_LIG137	48	gill ionocyte	ionocyte/goblet cell	Epidermis	ectoderm	periderm-other.38	GAP13.48.P9_C7	[42, 48]	9.8837	1.11386
A06_C05_P04-F02_LIG159	48	periderm 12	periderm	Epidermis	ectoderm	periderm-other.24	GAP13.48.P9_F6	[42, 48]	9.91452	2.53631
A06_C05_P04-F03_LIG133	48	hatching gland 2	hatching gland	Hatching Gland	ectoderm	periderm-other.9	GAP13.48.P9_F1	[42, 48]	8.95279	2.51369
A06_C05_P04-F03_LIG153	48	periderm 10	periderm	Epidermis	ectoderm	periderm-other.1	GAP13.48.P9_G2	[42, 48]	8.42873	1.03946
A06_C05_P04-F03_LIG161	48	periderm 12	periderm	Epidermis	ectoderm	periderm-other.24	GAP13.48.P9_D10	[42, 48]	10.0632	1.77545
A06_C05_P04-F03_LIG162	48	periderm 16	periderm	Epidermis	ectoderm	periderm-other.7	GAP13.48.P9_B8	[42, 48]	8.84345	1.80544
A06_C05_P04-F03_LIG166	48	periderm 12	periderm	Epidermis	ectoderm	periderm-other.24	GAP13.48.P9_G1	[42, 48]	10.0586	2.85813
A06_C05_P04-F03_LIG167	48	periderm 10	periderm	Epidermis	ectoderm	periderm-other.1	GAP13.48.P9_G6	[42, 48]	8.37836	1.52019
A06_C05_P04-F03_LIG179	48	periderm 10	periderm	Epidermis	ectoderm	periderm-other.1	GAP13.48.P9_H7	[42, 48]	10.073	3.15808
A06_C05_P04-G01_LIG108	48	periderm 12	periderm	Epidermis	ectoderm	periderm-other.24	GAP13.48.P9_C8	[42, 48]	8.52601	2.89746
A06_C05_P04-G01_LIG142	48	periderm 14	periderm	Epidermis	ectoderm	periderm-other.4	GAP13.48.P9_G9	[42, 48]	10.0268	1.20228
A06_C05_P04-G01_LIG147	48	periderm 10	periderm	Epidermis	ectoderm	periderm-other.1	GAP13.48.P9_D2	[42, 48]	9.57133	2.9904
A06_C05_P04-G01_LIG158	48	hatching gland 2	hatching gland	Hatching Gland	ectoderm	periderm-other.9	GAP13.48.P9_D8	[42, 48]	7.19737	-0.245936
A06_C05_P04-G02_LIG122	48	periderm 2	periderm	Epidermis	ectoderm	periderm-other.3	GAP13.48.P9_F4	[42, 48]	7.9682	2.36508
A06_C05_P04-G02_LIG130	48	periderm 12	periderm	Epidermis	ectoderm	periderm-other.24	GAP13.48.P9_G1	[42, 48]	9.51625	2.03642
A06_C05_P04-G02_LIG143	48	hatching gland 2	hatching gland	Hatching Gland	ectoderm	periderm-other.9	GAP13.48.P9_D1	[42, 48]	7.59313	0.582781
A06_C05_P04-G02_LIG151	48	periderm 10	periderm	Epidermis	ectoderm	periderm-other.1	GAP13.48.P9_H7	[42, 48]	10.0499	3.5661
A06_C05_P04-G02_LIG156	48	hatching gland 2	hatching gland	Hatching Gland	ectoderm	periderm-other.9	GAP13.48.P9_A12	[42, 48]	8.03775	1.99779
A06_C05_P04-G02_LIG165	48	periderm 10	periderm	Epidermis	ectoderm	periderm-other.1	GAP13.48.P9_B4	[42, 48]	10.4263	2.5071
A06_C05_P04-G02_LIG170	48	periderm 12	periderm	Epidermis	ectoderm	periderm-other.24	GAP13.48.P9_B3	[42, 48]	10.1837	2.36683
A06_C05_P04-G03_LIG114	48	periderm 12	periderm	Epidermis	ectoderm	periderm-other.24	GAP13.48.P9_B1	[42, 48]	10.2298	1.4552
A06_C05_P04-G03_LIG117	48	motor neuron (hindbrain, spinal cord, enteric)	motor neuron	Central Nervous System	ectoderm	CNS.17	GAP13.48.P9_D2	[42, 48]	-3.06388	1.1965
A06_C05_P04-G03_LIG130	48	periderm 5	periderm	Epidermis	ectoderm	periderm-other.5	GAP13.48.P9_C3	[42, 48]	9.45869	0.323144
A06_C05_P04-G03_LIG178	48	periderm 10	periderm	Epidermis	ectoderm	periderm-other.1	GAP13.48.P9_F5	[42, 48]	10.072	1.55651
A06_C05_P04-G03_LIG184	48	periderm 16	periderm	Epidermis	ectoderm	periderm-other.7	GAP13.48.P9_H5	[42, 48]	9.36433	1.10104
A06_C05_P04-G03_LIG188	48	hatching gland 2	hatching gland	Hatching Gland	ectoderm	periderm-other.9	GAP13.48.P9_G8	[42, 48]	7.28842	0.588091
A06_C05_P04-G03_LIG189	48	periderm 14	periderm	Epidermis	ectoderm	periderm-other.4	GAP13.48.P9_A9	[42, 48]	7.54899	2.52204
A06_C05_P04-H01_LIG119	48	periderm 12	periderm	Epidermis	ectoderm	periderm-other.24	GAP13.48.P9_H6	[42, 48]	7.85782	2.78311
A06_C05_P04-H01_LIG136	48	periderm 12	periderm	Epidermis	ectoderm	periderm-other.24	GAP13.48.P9_G10	[42, 48]	9.50196	2.4589
A06_C05_P04-H01_LIG142	48	periderm 12	periderm	Epidermis	ectoderm	periderm-other.24	GAP13.48.P9_H7	[42, 48]	9.90696	1.9991
A06_C05_P04-H01_LIG155	48	periderm 12	periderm	Epidermis	ectoderm	periderm-other.24	GAP13.48.P9_G9	[42, 48]	8.76162	0.937081
A06_C05_P04-H01_LIG171	48	periderm 12	periderm	Epidermis	ectoderm	periderm-other.24	GAP13.48.P9_E12	[42, 48]	9.90264	1.29762
A06_C05_P04-H01_LIG178	48	periderm 10	periderm	Epidermis	ectoderm	periderm-other.1	GAP13.48.P9_G4	[42, 48]	9.06561	2.01677
A06_C05_P04-H02_LIG157	48	periderm 10	periderm	Epidermis	ectoderm	periderm-other.1	GAP13.48.P9_D9	[42, 48]	8.95658	1.37088
A06_C05_P04-H02_LIG161	48	periderm 12	periderm	Epidermis	ectoderm	periderm-other.24	GAP13.48.P9_E5	[42, 48]	9.93732	2.2249
A06_C05_P04-H02_LIG165	48	periderm 14	periderm	Epidermis	ectoderm	periderm-other.4	GAP13.48.P9_E9	[42, 48]	9.43356	3.81423
A06_C05_P04-H02_LIG98	48	periderm 10	periderm	Epidermis	ectoderm	periderm-other.1	GAP13.48.P9_G10	[42, 48]	8.87223	1.97057
A06_C05_P04-H03_LIG111	48	periderm 7	periderm	Epidermis	ectoderm	periderm-other.6	GAP13.48.P9_A11	[42, 48]	9.13563	0.637428
A06_C05_P04-H03_LIG128	48	periderm 7	periderm	Epidermis	ectoderm	periderm-other.6	GAP13.48.P9_H4	[42, 48]	9.80318	2.35505
A06_C05_P04-H03_LIG139	48	hatching gland 2	hatching gland	Hatching Gland	ectoderm	periderm-other.9	GAP13.48.P9_E8	[42, 48]	7.45956	0.847375
A06_C05_P04-H03_LIG170	48	periderm 12	periderm	Epidermis	ectoderm	periderm-other.24	GAP13.48.P9_H3	[42, 48]	10.2171	1.12069
A06_C05_P04-H03_LIG180	48	periderm 2	periderm	Epidermis	ectoderm	periderm-other.3	GAP13.48.P9_H3	[42, 48]	8.46671	0.329223
A06_C05_P04-H03_LIG186	48	periderm 12	periderm	Epidermis	ectoderm	periderm-other.24	GAP13.48.P9_G4	[42, 48]	10.2738	1.42246
A06_C06_P04-A01_LIG137	48	hatching gland 2	hatching gland	Hatching Gland	ectoderm	periderm-other.9	GAP13.48.P9_H4	[42, 48]	7.21463	-0.293216
A06_C06_P04-A01_LIG155	48	hatching gland 2	hatching gland	Hatching Gland	ectoderm	periderm-other.9	GAP13.48.P9_C6	[42, 48]	7.35235	0.310213
A06_C06_P04-A01_LIG186	48	periderm 11	periderm	Epidermis	ectoderm	periderm-other.10	GAP13.48.P9_D5	[42, 48]	7.77999	1.94637
A06_C06_P04-A02_LIG116	48	periderm 12	periderm	Epidermis	ectoderm	periderm-other.24	GAP13.48.P9_C9	[42, 48]	8.2339	1.83461
A06_C06_P04-A02_LIG145	48	hatching gland 2	hatching gland	Hatching Gland	ectoderm	periderm-other.9	GAP13.48.P9_A2	[42, 48]	7.34525	0.360692
A06_C06_P04-A03_LIG133	48	periderm 14	periderm	Epidermis	ectoderm	periderm-other.4	GAP13.48.P9_G12	[42, 48]	10.3044	1.68029
A06_C06_P04-B01_LIG110	48	periderm 5	periderm	Epidermis	ectoderm	periderm-other.5	GAP13.48.P9_E5	[42, 48]	8.92111	-0.196579
A06_C06_P04-B01_LIG116	48	periderm 12	periderm	Epidermis	ectoderm	periderm-other.24	GAP13.48.P9_H5	[42, 48]	10.3139	1.59825
A06_C06_P04-B01_LIG125	48	periderm 12	periderm	Epidermis	ectoderm	periderm-other.24	GAP13.48.P9_G2	[42, 48]	10	1.38354
A06_C06_P04-B01_LIG133	48	hatching gland 2	hatching gland	Hatching Gland	ectoderm	periderm-other.9	GAP13.48.P9_D4	[42, 48]	7.13612	0.085917
A06_C06_P04-B02_LIG101	48	periderm 17	periderm	Epidermis	ectoderm	periderm-other.21	GAP13.48.P9_B9	[42, 48]	0.325302	-3.33175
A06_C06_P04-B02_LIG117	48	periderm 12	periderm	Epidermis	ectoderm	periderm-other.24	GAP13.48.P9_G5	[42, 48]	10.1157	2.64475
A06_C06_P04-B02_LIG163	48	periderm 10	periderm	Epidermis	ectoderm	periderm-other.1	GAP13.48.P9_F10	[42, 48]	9.22643	2.71839
A06_C06_P04-B03_LIG126	48	periderm 10	periderm	Epidermis	ectoderm	periderm-other.1	GAP13.48.P9_G5	[42, 48]	8.33769	3.44234
A06_C06_P04-B03_LIG132	48	periderm 10	periderm	Epidermis	ectoderm	periderm-other.1	GAP13.48.P9_C7	[42, 48]	8.64765	1.17323
A06_C06_P04-B03_LIG154	48	hatching gland 2	hatching gland	Hatching Gland	ectoderm	periderm-other.9	GAP13.48.P9_G2	[42, 48]	7.54724	0.229334
A06_C06_P04-B03_LIG180	48	hatching gland 2	hatching gland	Hatching Gland	ectoderm	periderm-other.9	GAP13.48.P9_G4	[42, 48]	7.61812	0.314978
A06_C06_P04-B03_LIG189	48	periderm 9	periderm	Epidermis	ectoderm	periderm-other.14	GAP13.48.P9_A9	[42, 48]	9.89515	0.738993
A06_C06_P04-C01_LIG130	48	periderm 10	periderm	Epidermis	ectoderm	periderm-other.1	GAP13.48.P9_H1	[42, 48]	10.0879	2.75447
A06_C06_P04-C01_LIG131	48	periderm 12	periderm	Epidermis	ectoderm	periderm-other.24	GAP13.48.P9_F11	[42, 48]	9.60016	2.29989
A06_C06_P04-C01_LIG164	48	periderm 10	periderm	Epidermis	ectoderm	periderm-other.1	GAP13.48.P9_A12	[42, 48]	9.89864	1.34466
A06_C06_P04-C01_LIG99	48	periderm 7	periderm	Epidermis	ectoderm	periderm-other.6	GAP13.48.P9_D1	[42, 48]	10.1052	0.853701
A06_C06_P04-C02_LIG102	48	motor neuron (hindbrain, spinal cord, enteric)	motor neuron	Central Nervous System	ectoderm	CNS.17	GAP13.48.P9_D1	[42, 48]	-3.37426	1.66741
A06_C06_P04-C02_LIG109	48	periderm 7	periderm	Epidermis	ectoderm	periderm-other.6	GAP13.48.P9_B10	[42, 48]	7.55343	0.867137
A06_C06_P04-C02_LIG171	48	periderm 6	periderm	Epidermis	ectoderm	periderm-other.2	GAP13.48.P9_A7	[42, 48]	10.4805	1.9571
A06_C06_P04-C03_LIG130	48	retinal neuron (amacrine, RGC)	retinal neuron	Eye	ectoderm	CNS.2	GAP13.48.P9_C1	[42, 48]	-3.88004	1.78193
A06_C06_P04-D01_LIG132	48	periderm 10	periderm	Epidermis	ectoderm	periderm-other.1	GAP13.48.P9_A4	[42, 48]	9.91365	1.79131
A06_C06_P04-D01_LIG138	48	hatching gland 2	hatching gland	Hatching Gland	ectoderm	periderm-other.9	GAP13.48.P9_H3	[42, 48]	7.1618	-0.306382
A06_C06_P04-D01_LIG147	48	periderm 10	periderm	Epidermis	ectoderm	periderm-other.1	GAP13.48.P9_F2	[42, 48]	7.97629	2.57805
A06_C06_P04-D01_LIG151	48	periderm 12	periderm	Epidermis	ectoderm	periderm-other.24	GAP13.48.P9_C5	[42, 48]	9.57452	2.7997
A06_C06_P04-D03_LIG123	48	ionocyte	ionocyte/goblet cell	Epidermis	ectoderm	periderm-other.26	GAP13.48.P9_H5	[42, 48]	10.1461	1.13316
A06_C06_P04-D03_LIG145	48	periderm 10	periderm	Epidermis	ectoderm	periderm-other.1	GAP13.48.P9_A5	[42, 48]	10.338	2.07888
A06_C06_P04-D03_LIG154	48	periderm 12	periderm	Epidermis	ectoderm	periderm-other.24	GAP13.48.P9_A8	[42, 48]	10.2514	1.63299
A06_C06_P04-D03_LIG168	48	periderm 14	periderm	Epidermis	ectoderm	periderm-other.4	GAP13.48.P9_E9	[42, 48]	8.80238	2.657
A06_C06_P04-D03_LIG174	48	periderm 2	periderm	Epidermis	ectoderm	periderm-other.3	GAP13.48.P9_E9	[42, 48]	8.19407	0.0459765
A06_C06_P04-D03_LIG191	48	periderm 10	periderm	Epidermis	ectoderm	periderm-other.1	GAP13.48.P9_C2	[42, 48]	9.73266	2.74073
A06_C06_P04-E01_LIG151	48	hatching gland 2	hatching gland	Hatching Gland	ectoderm	periderm-other.9	GAP13.48.P9_D4	[42, 48]	8.39715	1.56391
A06_C06_P04-E01_LIG162	48	periderm 12	periderm	Epidermis	ectoderm	periderm-other.24	GAP13.48.P9_B10	[42, 48]	10.2557	1.07148
A06_C06_P04-E01_LIG171	48	periderm 14	periderm	Epidermis	ectoderm	periderm-other.4	GAP13.48.P9_F6	[42, 48]	9.97913	2.49882
A06_C06_P04-E01_LIG190	48	periderm 17	periderm	Epidermis	ectoderm	periderm-other.21	GAP13.48.P9_F8	[42, 48]	9.63252	0.606053
A06_C06_P04-E02_LIG104	48	periderm 7	periderm	Epidermis	ectoderm	periderm-other.6	GAP13.48.P9_B10	[42, 48]	7.76948	0.306668
A06_C06_P04-E02_LIG115	48	periderm 17	periderm	Epidermis	ectoderm	periderm-other.21	GAP13.48.P9_B10	[42, 48]	8.21884	-0.272214
A06_C06_P04-E02_LIG169	48	hatching gland 2	hatching gland	Hatching Gland	ectoderm	periderm-other.9	GAP13.48.P9_F10	[42, 48]	7.16555	-0.294604
A06_C06_P04-E02_LIG171	48	periderm 12	periderm	Epidermis	ectoderm	periderm-other.24	GAP13.48.P9_G4	[42, 48]	9.65251	2.70464
A06_C06_P04-E02_LIG175	48	periderm 17	periderm	Epidermis	ectoderm	periderm-other.21	GAP13.48.P9_H12	[42, 48]	0.393987	-3.27322
A06_C06_P04-E03_LIG110	48	hatching gland 2	hatching gland	Hatching Gland	ectoderm	periderm-other.9	GAP13.48.P9_A8	[42, 48]	7.12217	-0.192517
A06_C06_P04-E03_LIG142	48	periderm 13	periderm	Epidermis	ectoderm	periderm-other.17	GAP13.48.P9_A3	[42, 48]	8.30167	3.55375
A06_C06_P04-E03_LIG153	48	periderm 14	periderm	Epidermis	ectoderm	periderm-other.4	GAP13.48.P9_F8	[42, 48]	9.70023	1.65538
A06_C06_P04-F01_LIG101	48	periderm 10	periderm	Epidermis	ectoderm	periderm-other.1	GAP13.48.P9_D12	[42, 48]	10.3707	1.74478
A06_C06_P04-F01_LIG147	48	periderm 12	periderm	Epidermis	ectoderm	periderm-other.24	GAP13.48.P9_B7	[42, 48]	8.08693	2.38851
A06_C06_P04-F01_LIG174	48	periderm 12	periderm	Epidermis	ectoderm	periderm-other.24	GAP13.48.P9_F10	[42, 48]	10.187	2.625
A06_C06_P04-F01_LIG186	48	hatching gland 2	hatching gland	Hatching Gland	ectoderm	periderm-other.9	GAP13.48.P9_A4	[42, 48]	9.02102	0.920585
A06_C06_P04-F01_LIG99	48	periderm 10	periderm	Epidermis	ectoderm	periderm-other.1	GAP13.48.P9_D12	[42, 48]	10.4702	1.80158
A06_C06_P04-F02_LIG145	48	hatching gland 2	hatching gland	Hatching Gland	ectoderm	periderm-other.9	GAP13.48.P9_G12	[42, 48]	7.19407	-0.312988
A06_C06_P04-F02_LIG162	48	hatching gland 2	hatching gland	Hatching Gland	ectoderm	periderm-other.9	GAP13.48.P9_C4	[42, 48]	6.99865	-0.0731333
A06_C06_P04-F02_LIG183	48	periderm 11	periderm	Epidermis	ectoderm	periderm-other.10	GAP13.48.P9_F7	[42, 48]	9.40281	0.172537
A06_C06_P04-F03_LIG135	48	periderm 14	periderm	Epidermis	ectoderm	periderm-other.4	GAP13.48.P9_D5	[42, 48]	10.2249	1.97377
A06_C06_P04-F03_LIG170	48	melanophore	melanophore	Epidermis	neural crest	periderm-other.16	GAP13.48.P9_D2	[42, 48]	-5.77208	-8.43142
A06_C06_P04-G01_LIG129	48	periderm 12	periderm	Epidermis	ectoderm	periderm-other.24	GAP13.48.P9_B10	[42, 48]	10.2467	3.11581
A06_C06_P04-G01_LIG159	48	periderm 2	periderm	Epidermis	ectoderm	periderm-other.3	GAP13.48.P9_F5	[42, 48]	7.64293	1.52829
A06_C06_P04-G02_LIG107	48	periderm 5	periderm	Epidermis	ectoderm	periderm-other.5	GAP13.48.P9_G9	[42, 48]	9.58278	1.20267
A06_C06_P04-G02_LIG118	48	periderm 2	periderm	Epidermis	ectoderm	periderm-other.3	GAP13.48.P9_C1	[42, 48]	7.97527	1.2646
A06_C06_P04-G02_LIG164	48	periderm 7	periderm	Epidermis	ectoderm	periderm-other.6	GAP13.48.P9_A8	[42, 48]	9.69036	0.0159298
A06_C06_P04-G03_LIG153	48	periderm 12	periderm	Epidermis	ectoderm	periderm-other.24	GAP13.48.P9_D1	[42, 48]	10.0621	2.64588
A06_C06_P04-G03_LIG172	48	hatching gland 2	hatching gland	Hatching Gland	ectoderm	periderm-other.9	GAP13.48.P9_H2	[42, 48]	7.74464	0.327379
A06_C06_P04-H01_LIG100	48	periderm 18	periderm	Epidermis	ectoderm	periderm-other.12	GAP13.48.P9_H2	[42, 48]	9.79547	2.59956
A06_C06_P04-H01_LIG106	48	periderm 5	periderm	Epidermis	ectoderm	periderm-other.5	GAP13.48.P9_F2	[42, 48]	7.90833	0.50352
A06_C06_P04-H01_LIG138	48	periderm 14	periderm	Epidermis	ectoderm	periderm-other.4	GAP13.48.P9_H5	[42, 48]	9.52534	3.10126
A06_C06_P04-H01_LIG139	48	periderm 12	periderm	Epidermis	ectoderm	periderm-other.24	GAP13.48.P9_D9	[42, 48]	10.0794	1.28716
A06_C06_P04-H01_LIG147	48	periderm 10	periderm	Epidermis	ectoderm	periderm-other.1	GAP13.48.P9_D1	[42, 48]	9.65566	2.42527
A06_C06_P04-H01_LIG172	48	periderm 9	periderm	Epidermis	ectoderm	periderm-other.14	GAP13.48.P9_H10	[42, 48]	8.89117	0.489217
A06_C06_P04-H01_LIG178	48	periderm 7	periderm	Epidermis	ectoderm	periderm-other.6	GAP13.48.P9_B12	[42, 48]	8.74229	0.813809
A06_C06_P04-H02_LIG143	48	periderm 5	periderm	Epidermis	ectoderm	periderm-other.5	GAP13.48.P9_H9	[42, 48]	8.86654	1.56405
A06_C06_P04-H02_LIG160	48	hatching gland 2	hatching gland	Hatching Gland	ectoderm	periderm-other.9	GAP13.48.P9_B4	[42, 48]	7.1598	0.143767
A06_C06_P04-H03_LIG126	48	periderm 14	periderm	Epidermis	ectoderm	periderm-other.4	GAP13.48.P9_G1	[42, 48]	8.24213	1.52823
A06_C06_P04-H03_LIG131	48	periderm 16	periderm	Epidermis	ectoderm	periderm-other.7	GAP13.48.P9_C8	[42, 48]	8.43564	1.35348
A06_C06_P04-H03_LIG146	48	periderm 10	periderm	Epidermis	ectoderm	periderm-other.1	GAP13.48.P9_H10	[42, 48]	8.47078	2.25825
A06_C07_P04-A01_LIG129	48	periderm 2	periderm	Epidermis	ectoderm	periderm-other.3	GAP13.48.P9_B5	[42, 48]	9.97656	2.31151
A06_C07_P04-A01_LIG171	48	periderm 2	periderm	Epidermis	ectoderm	periderm-other.3	GAP13.48.P9_C2	[42, 48]	10.2466	2.11272
A06_C07_P04-A02_LIG113	48	periderm 12	periderm	Epidermis	ectoderm	periderm-other.24	GAP13.48.P9_A6	[42, 48]	9.44163	2.65162
A06_C07_P04-A03_LIG119	48	periderm 10	periderm	Epidermis	ectoderm	periderm-other.1	GAP13.48.P9_B4	[42, 48]	10.2827	2.1156
A06_C07_P04-A03_LIG122	48	hatching gland 2	hatching gland	Hatching Gland	ectoderm	periderm-other.9	GAP13.48.P9_F10	[42, 48]	7.1916	0.568248
A06_C07_P04-A03_LIG153	48	periderm 2	periderm	Epidermis	ectoderm	periderm-other.3	GAP13.48.P9_E5	[42, 48]	8.76957	0.398799
A06_C07_P04-B01_LIG103	48	periderm 9	periderm	Epidermis	ectoderm	periderm-other.14	GAP13.48.P9_C7	[42, 48]	7.96822	0.318353
A06_C07_P04-B01_LIG115	48	periderm 12	periderm	Epidermis	ectoderm	periderm-other.24	GAP13.48.P9_H10	[42, 48]	10.1889	1.05706
A06_C07_P04-B01_LIG116	48	periderm 12	periderm	Epidermis	ectoderm	periderm-other.24	GAP13.48.P9_C3	[42, 48]	10.4211	1.92375
A06_C07_P04-B01_LIG129	48	periderm 12	periderm	Epidermis	ectoderm	periderm-other.24	GAP13.48.P9_H5	[42, 48]	10.2477	1.78757
A06_C07_P04-B01_LIG140	48	periderm 6	periderm	Epidermis	ectoderm	periderm-other.2	GAP13.48.P9_G2	[42, 48]	10.3755	1.24586
A06_C07_P04-B01_LIG154	48	periderm 10	periderm	Epidermis	ectoderm	periderm-other.1	GAP13.48.P9_B1	[42, 48]	8.08754	1.71497
A06_C07_P04-B02_LIG146	48	periderm 12	periderm	Epidermis	ectoderm	periderm-other.24	GAP13.48.P9_F11	[42, 48]	9.87448	1.32871
A06_C07_P04-B02_LIG148	48	periderm 10	periderm	Epidermis	ectoderm	periderm-other.1	GAP13.48.P9_D9	[42, 48]	9.70306	2.07291
A06_C07_P04-B02_LIG176	48	periderm 10	periderm	Epidermis	ectoderm	periderm-other.1	GAP13.48.P9_H7	[42, 48]	9.9722	1.3552
A06_C07_P04-B03_LIG107	48	hatching gland 2	hatching gland	Hatching Gland	ectoderm	periderm-other.9	GAP13.48.P9_F12	[42, 48]	7.18896	-0.314336
A06_C07_P04-B03_LIG119	48	periderm 12	periderm	Epidermis	ectoderm	periderm-other.24	GAP13.48.P9_F7	[42, 48]	10.0779	1.21558
A06_C07_P04-B03_LIG148	48	xanthophore	xanthophore	Epidermis	neural crest	periderm-other.15	GAP13.48.P9_F3	[42, 48]	-4.7608	-8.6259
A06_C07_P04-B03_LIG158	48	periderm 12	periderm	Epidermis	ectoderm	periderm-other.24	GAP13.48.P9_B12	[42, 48]	10.4812	2.68568
A06_C07_P04-B03_LIG167	48	periderm 2	periderm	Epidermis	ectoderm	periderm-other.3	GAP13.48.P9_D8	[42, 48]	8.08878	1.37906
A06_C07_P04-C01_LIG104	48	periderm 12	periderm	Epidermis	ectoderm	periderm-other.24	GAP13.48.P9_F10	[42, 48]	9.94402	1.60795
A06_C07_P04-C01_LIG115	48	periderm 12	periderm	Epidermis	ectoderm	periderm-other.24	GAP13.48.P9_D4	[42, 48]	8.5478	2.5344
A06_C07_P04-C01_LIG117	48	hatching gland 2	hatching gland	Hatching Gland	ectoderm	periderm-other.9	GAP13.48.P9_D4	[42, 48]	7.03315	0.635358
A06_C07_P04-C01_LIG173	48	hatching gland 2	hatching gland	Hatching Gland	ectoderm	periderm-other.9	GAP13.48.P9_A6	[42, 48]	7.53954	0.492357
A06_C07_P04-C01_LIG187	48	periderm 10	periderm	Epidermis	ectoderm	periderm-other.1	GAP13.48.P9_E9	[42, 48]	8.97892	1.67725
A06_C07_P04-C02_LIG123	48	red blood cell	red blood cell	Blood	mesoderm	periderm-other.23	GAP13.48.P9_D1	[42, 48]	-2.17073	2.60057
A06_C07_P04-C02_LIG126	48	periderm 12	periderm	Epidermis	ectoderm	periderm-other.24	GAP13.48.P9_C9	[42, 48]	8.4811	0.768045
A06_C07_P04-C02_LIG146	48	hatching gland 2	hatching gland	Hatching Gland	ectoderm	periderm-other.9	GAP13.48.P9_H5	[42, 48]	8.51069	0.889145
A06_C07_P04-C02_LIG148	48	periderm 12	periderm	Epidermis	ectoderm	periderm-other.24	GAP13.48.P9_E3	[42, 48]	8.28343	1.77146
A06_C07_P04-C03_LIG111	48	periderm 2	periderm	Epidermis	ectoderm	periderm-other.3	GAP13.48.P9_D7	[42, 48]	9.50142	2.16924
A06_C07_P04-C03_LIG129	48	periderm 12	periderm	Epidermis	ectoderm	periderm-other.24	GAP13.48.P9_B1	[42, 48]	10.4204	1.69069
A06_C07_P04-C03_LIG162	48	periderm 2	periderm	Epidermis	ectoderm	periderm-other.3	GAP13.48.P9_D1	[42, 48]	8.64764	1.13038
A06_C07_P04-C03_LIG163	48	periderm 12	periderm	Epidermis	ectoderm	periderm-other.24	GAP13.48.P9_D12	[42, 48]	8.68858	1.62332
A06_C07_P04-C03_LIG172	48	periderm 16	periderm	Epidermis	ectoderm	periderm-other.7	GAP13.48.P9_E3	[42, 48]	8.48494	0.34765
A06_C07_P04-D01_LIG113	48	retinal neuron (amacrine, RGC)	retinal neuron	Eye	ectoderm	CNS.2	GAP13.48.P9_C2	[42, 48]	-3.50104	1.68161
A06_C07_P04-D01_LIG136	48	periderm 12	periderm	Epidermis	ectoderm	periderm-other.24	GAP13.48.P9_H7	[42, 48]	10.278	1.5852
A06_C07_P04-D01_LIG143	48	periderm 10	periderm	Epidermis	ectoderm	periderm-other.1	GAP13.48.P9_C2	[42, 48]	10.0852	3.33174
A06_C07_P04-D01_LIG163	48	periderm 12	periderm	Epidermis	ectoderm	periderm-other.24	GAP13.48.P9_F2	[42, 48]	9.91492	1.85441
A06_C07_P04-D01_LIG176	48	hatching gland 2	hatching gland	Hatching Gland	ectoderm	periderm-other.9	GAP13.48.P9_C7	[42, 48]	7.47095	-0.139523
A06_C07_P04-D02_LIG111	48	periderm 12	periderm	Epidermis	ectoderm	periderm-other.24	GAP13.48.P9_A7	[42, 48]	9.00611	2.44341
A06_C07_P04-D02_LIG115	48	periderm 16	periderm	Epidermis	ectoderm	periderm-other.7	GAP13.48.P9_H8	[42, 48]	9.33949	1.44577
A06_C07_P04-D02_LIG135	48	periderm 10	periderm	Epidermis	ectoderm	periderm-other.1	GAP13.48.P9_F4	[42, 48]	9.29445	2.87573
A06_C07_P04-D02_LIG166	48	periderm 6	periderm	Epidermis	ectoderm	periderm-other.2	GAP13.48.P9_C1	[42, 48]	8.73306	1.45749
A06_C07_P04-D02_LIG176	48	periderm 12	periderm	Epidermis	ectoderm	periderm-other.24	GAP13.48.P9_C6	[42, 48]	7.84011	2.02071
A06_C07_P04-D03_LIG115	48	periderm 12	periderm	Epidermis	ectoderm	periderm-other.24	GAP13.48.P9_C6	[42, 48]	9.85065	2.42402
A06_C07_P04-D03_LIG130	48	hatching gland 2	hatching gland	Hatching Gland	ectoderm	periderm-other.9	GAP13.48.P9_B12	[42, 48]	8.72292	1.20405
A06_C07_P04-D03_LIG133	48	periderm 11	periderm	Epidermis	ectoderm	periderm-other.10	GAP13.48.P9_C8	[42, 48]	8.41836	2.58044
A06_C07_P04-D03_LIG149	48	hatching gland 2	hatching gland	Hatching Gland	ectoderm	periderm-other.9	GAP13.48.P9_D6	[42, 48]	7.72844	1.15975
A06_C07_P04-D03_LIG170	48	periderm 12	periderm	Epidermis	ectoderm	periderm-other.24	GAP13.48.P9_C11	[42, 48]	9.23909	1.73674
A06_C07_P04-D03_LIG192	48	periderm 6	periderm	Epidermis	ectoderm	periderm-other.2	GAP13.48.P9_D2	[42, 48]	8.66547	2.25837
A06_C07_P04-E01_LIG116	48	periderm 12	periderm	Epidermis	ectoderm	periderm-other.24	GAP13.48.P9_F11	[42, 48]	10.1633	2.03445
A06_C07_P04-E01_LIG117	48	melanophore	melanophore	Epidermis	neural crest	periderm-other.16	GAP13.48.P9_H5	[42, 48]	-5.70582	-8.34876
A06_C07_P04-E01_LIG153	48	periderm 8	periderm	Epidermis	ectoderm	periderm-other.35	GAP13.48.P9_H12	[42, 48]	7.52776	-1.19871
A06_C07_P04-E01_LIG175	48	periderm 16	periderm	Epidermis	ectoderm	periderm-other.7	GAP13.48.P9_F7	[42, 48]	8.99655	0.728349
A06_C07_P04-E01_LIG182	48	hatching gland 2	hatching gland	Hatching Gland	ectoderm	periderm-other.9	GAP13.48.P9_B1	[42, 48]	7.69024	0.222014
A06_C07_P04-E02_LIG115	48	periderm 12	periderm	Epidermis	ectoderm	periderm-other.24	GAP13.48.P9_G11	[42, 48]	8.39564	1.64537
A06_C07_P04-E02_LIG116	48	periderm 10	periderm	Epidermis	ectoderm	periderm-other.1	GAP13.48.P9_G1	[42, 48]	8.36682	1.38145
A06_C07_P04-E02_LIG122	48	hatching gland 2	hatching gland	Hatching Gland	ectoderm	periderm-other.9	GAP13.48.P9_D2	[42, 48]	7.26193	0.0817495
A06_C07_P04-E02_LIG147	48	hatching gland 2	hatching gland	Hatching Gland	ectoderm	periderm-other.9	GAP13.48.P9_D1	[42, 48]	9.64038	0.972902
A06_C07_P04-E02_LIG161	48	periderm 7	periderm	Epidermis	ectoderm	periderm-other.6	GAP13.48.P9_H8	[42, 48]	8.21843	1.57463
A06_C07_P04-E03_LIG116	48	periderm 12	periderm	Epidermis	ectoderm	periderm-other.24	GAP13.48.P9_E2	[42, 48]	10.0168	3.03348
A06_C07_P04-E03_LIG151	48	periderm 2	periderm	Epidermis	ectoderm	periderm-other.3	GAP13.48.P9_F8	[42, 48]	9.71403	1.71515
A06_C07_P04-E03_LIG173	48	hatching gland 2	hatching gland	Hatching Gland	ectoderm	periderm-other.9	GAP13.48.P9_B4	[42, 48]	7.29518	-0.262911
A06_C07_P04-E03_LIG176	48	periderm 12	periderm	Epidermis	ectoderm	periderm-other.24	GAP13.48.P9_D10	[42, 48]	10.2893	2.28964
A06_C07_P04-E03_LIG191	48	periderm 10	periderm	Epidermis	ectoderm	periderm-other.1	GAP13.48.P9_A3	[42, 48]	8.15543	1.0285
A06_C07_P04-F01_LIG112	48	periderm 10	periderm	Epidermis	ectoderm	periderm-other.1	GAP13.48.P9_G5	[42, 48]	9.68633	2.63272
A06_C07_P04-F01_LIG155	48	periderm 5	periderm	Epidermis	ectoderm	periderm-other.5	GAP13.48.P9_C3	[42, 48]	9.08204	1.14914
A06_C07_P04-F01_LIG157	48	periderm 16	periderm	Epidermis	ectoderm	periderm-other.7	GAP13.48.P9_B3	[42, 48]	9.7076	1.23844
A06_C07_P04-F02_LIG104	48	periderm 7	periderm	Epidermis	ectoderm	periderm-other.6	GAP13.48.P9_A4	[42, 48]	10.163	2.36079
A06_C07_P04-F02_LIG120	48	periderm 12	periderm	Epidermis	ectoderm	periderm-other.24	GAP13.48.P9_H4	[42, 48]	10.2536	1.82804
A06_C07_P04-F03_LIG124	48	hatching gland 2	hatching gland	Hatching Gland	ectoderm	periderm-other.9	GAP13.48.P9_D3	[42, 48]	7.62018	0.447028
A06_C07_P04-F03_LIG187	48	goblet cell	ionocyte/goblet cell	Epidermis	ectoderm	periderm-other.22	GAP13.48.P9_D4	[42, 48]	9.11588	1.13477
A06_C07_P04-F03_LIG192	48	hatching gland 2	hatching gland	Hatching Gland	ectoderm	periderm-other.9	GAP13.48.P9_E11	[42, 48]	9.32312	1.46799
A06_C07_P04-G01_LIG104	48	hatching gland 2	hatching gland	Hatching Gland	ectoderm	periderm-other.9	GAP13.48.P9_A8	[42, 48]	7.67949	0.852782
A06_C07_P04-G01_LIG112	48	periderm 12	periderm	Epidermis	ectoderm	periderm-other.24	GAP13.48.P9_B4	[42, 48]	9.77699	0.830688
A06_C07_P04-G01_LIG122	48	periderm 16	periderm	Epidermis	ectoderm	periderm-other.7	GAP13.48.P9_B6	[42, 48]	8.80234	0.709067
A06_C07_P04-G01_LIG123	48	periderm 14	periderm	Epidermis	ectoderm	periderm-other.4	GAP13.48.P9_D3	[42, 48]	9.47688	0.310913
A06_C07_P04-G01_LIG164	48	periderm 12	periderm	Epidermis	ectoderm	periderm-other.24	GAP13.48.P9_H7	[42, 48]	9.85927	2.35831
A06_C07_P04-G01_LIG169	48	periderm 6	periderm	Epidermis	ectoderm	periderm-other.2	GAP13.48.P9_D6	[42, 48]	10.4187	3.04718
A06_C07_P04-G01_LIG172	48	periderm 12	periderm	Epidermis	ectoderm	periderm-other.24	GAP13.48.P9_D1	[42, 48]	10.233	3.50547
A06_C07_P04-G01_LIG181	48	periderm 16	periderm	Epidermis	ectoderm	periderm-other.7	GAP13.48.P9_C3	[42, 48]	9.91055	0.388747
A06_C07_P04-G02_LIG107	48	periderm 16	periderm	Epidermis	ectoderm	periderm-other.7	GAP13.48.P9_D4	[42, 48]	9.89812	0.595847
A06_C07_P04-G02_LIG151	48	periderm 10	periderm	Epidermis	ectoderm	periderm-other.1	GAP13.48.P9_D5	[42, 48]	9.24421	1.77195
A06_C07_P04-G02_LIG168	48	periderm 12	periderm	Epidermis	ectoderm	periderm-other.24	GAP13.48.P9_C8	[42, 48]	10.1408	1.13018
A06_C07_P04-G02_LIG171	48	hatching gland 2	hatching gland	Hatching Gland	ectoderm	periderm-other.9	GAP13.48.P9_D8	[42, 48]	9.2377	1.48353
A06_C07_P04-G02_LIG182	48	periderm 12	periderm	Epidermis	ectoderm	periderm-other.24	GAP13.48.P9_C9	[42, 48]	9.75016	0.490709
A06_C07_P04-G02_LIG191	48	hatching gland 2	hatching gland	Hatching Gland	ectoderm	periderm-other.9	GAP13.48.P9_B2	[42, 48]	9.36734	1.19848
A06_C07_P04-G03_LIG109	48	periderm 7	periderm	Epidermis	ectoderm	periderm-other.6	GAP13.48.P9_A11	[42, 48]	7.45976	0.334275
A06_C07_P04-G03_LIG126	48	periderm 12	periderm	Epidermis	ectoderm	periderm-other.24	GAP13.48.P9_A11	[42, 48]	8.9766	2.95149
A06_C07_P04-G03_LIG140	48	periderm 10	periderm	Epidermis	ectoderm	periderm-other.1	GAP13.48.P9_F1	[42, 48]	10.3203	1.3134
A06_C07_P04-G03_LIG181	48	periderm 9	periderm	Epidermis	ectoderm	periderm-other.14	GAP13.48.P9_H10	[42, 48]	8.52429	0.998226
A06_C07_P04-G03_LIG187	48	periderm 17	periderm	Epidermis	ectoderm	periderm-other.21	GAP13.48.P9_E4	[42, 48]	8.38776	-0.204207
A06_C07_P04-H01_LIG104	48	periderm 12	periderm	Epidermis	ectoderm	periderm-other.24	GAP13.48.P9_H9	[42, 48]	10.0894	1.65993
A06_C07_P04-H01_LIG111	48	periderm 2	periderm	Epidermis	ectoderm	periderm-other.3	GAP13.48.P9_G3	[42, 48]	7.98466	0.627041
A06_C07_P04-H01_LIG178	48	periderm 10	periderm	Epidermis	ectoderm	periderm-other.1	GAP13.48.P9_D9	[42, 48]	9.76204	0.929242
A06_C07_P04-H01_LIG186	48	hatching gland 2	hatching gland	Hatching Gland	ectoderm	periderm-other.9	GAP13.48.P9_H8	[42, 48]	9.09291	1.98322
A06_C07_P04-H02_LIG112	48	periderm 12	periderm	Epidermis	ectoderm	periderm-other.24	GAP13.48.P9_A9	[42, 48]	10.2681	1.88569
A06_C07_P04-H02_LIG117	48	periderm 7	periderm	Epidermis	ectoderm	periderm-other.6	GAP13.48.P9_E6	[42, 48]	9.63543	0.491819
A06_C07_P04-H02_LIG118	48	periderm 12	periderm	Epidermis	ectoderm	periderm-other.24	GAP13.48.P9_A8	[42, 48]	9.90415	1.34429
A06_C07_P04-H02_LIG165	48	periderm 14	periderm	Epidermis	ectoderm	periderm-other.4	GAP13.48.P9_C12	[42, 48]	8.00802	2.88069
A06_C07_P04-H02_LIG180	48	periderm 12	periderm	Epidermis	ectoderm	periderm-other.24	GAP13.48.P9_E4	[42, 48]	10.166	1.26541
A06_C07_P04-H02_LIG190	48	periderm 9	periderm	Epidermis	ectoderm	periderm-other.14	GAP13.48.P9_C12	[42, 48]	8.64457	0.102069
A06_C07_P04-H02_LIG191	48	periderm 12	periderm	Epidermis	ectoderm	periderm-other.24	GAP13.48.P9_E1	[42, 48]	10.3805	1.89956
A06_C07_P04-H03_LIG120	48	periderm 14	periderm	Epidermis	ectoderm	periderm-other.4	GAP13.48.P9_G4	[42, 48]	8.51994	3.41127
A06_C07_P04-H03_LIG178	48	hatching gland 2	hatching gland	Hatching Gland	ectoderm	periderm-other.9	GAP13.48.P9_B2	[42, 48]	7.16358	-0.226512
A06_C07_P04-H03_LIG187	48	periderm 10	periderm	Epidermis	ectoderm	periderm-other.1	GAP13.48.P9_C12	[42, 48]	7.91243	1.51529
A06_C07_P04-H03_LIG192	48	periderm 10	periderm	Epidermis	ectoderm	periderm-other.1	GAP13.48.P9_C12	[42, 48]	8.17694	1.486
A06_C08_P04-A01_LIG146	48	periderm 16	periderm	Epidermis	ectoderm	periderm-other.7	GAP13.48.P9_A8	[42, 48]	9.86645	0.627587
A06_C08_P04-A01_LIG153	48	hatching gland 2	hatching gland	Hatching Gland	ectoderm	periderm-other.9	GAP13.48.P9_F6	[42, 48]	7.087	-0.216957
A06_C08_P04-A01_LIG167	48	periderm 12	periderm	Epidermis	ectoderm	periderm-other.24	GAP13.48.P9_C5	[42, 48]	9.90877	2.57863
A06_C08_P04-A01_LIG178	48	periderm 12	periderm	Epidermis	ectoderm	periderm-other.24	GAP13.48.P9_G5	[42, 48]	9.86019	2.36894
A06_C08_P04-A02_LIG146	48	gill ionocyte	ionocyte/goblet cell	Epidermis	ectoderm	periderm-other.38	GAP13.48.P9_F4	[42, 48]	9.88485	1.69349
A06_C08_P04-A02_LIG170	48	periderm 10	periderm	Epidermis	ectoderm	periderm-other.1	GAP13.48.P9_G7	[42, 48]	10.1087	2.24776
A06_C08_P04-A03_LIG170	48	periderm 10	periderm	Epidermis	ectoderm	periderm-other.1	GAP13.48.P9_C9	[42, 48]	9.04053	2.39505
A06_C08_P04-A03_LIG171	48	periderm 6	periderm	Epidermis	ectoderm	periderm-other.2	GAP13.48.P9_B12	[42, 48]	10.3402	1.23071
A06_C08_P04-A03_LIG186	48	periderm 12	periderm	Epidermis	ectoderm	periderm-other.24	GAP13.48.P9_A12	[42, 48]	10.1698	2.49819
A06_C08_P04-B01_LIG110	48	periderm 12	periderm	Epidermis	ectoderm	periderm-other.24	GAP13.48.P9_G3	[42, 48]	8.75932	1.82469
A06_C08_P04-B01_LIG168	48	periderm 2	periderm	Epidermis	ectoderm	periderm-other.3	GAP13.48.P9_D6	[42, 48]	9.14292	0.372965
A06_C08_P04-B01_LIG188	48	periderm 12	periderm	Epidermis	ectoderm	periderm-other.24	GAP13.48.P9_F5	[42, 48]	10.2815	1.46429
A06_C08_P04-B02_LIG117	48	hatching gland 2	hatching gland	Hatching Gland	ectoderm	periderm-other.9	GAP13.48.P9_D1	[42, 48]	7.33338	-0.111462
A06_C08_P04-B02_LIG122	48	hatching gland 2	hatching gland	Hatching Gland	ectoderm	periderm-other.9	GAP13.48.P9_E7	[42, 48]	7.36388	0.686548
A06_C08_P04-B02_LIG131	48	periderm 10	periderm	Epidermis	ectoderm	periderm-other.1	GAP13.48.P9_C10	[42, 48]	10.1498	2.48404
A06_C08_P04-B02_LIG147	48	periderm 12	periderm	Epidermis	ectoderm	periderm-other.24	GAP13.48.P9_B6	[42, 48]	9.61353	2.69566
A06_C08_P04-B02_LIG184	48	periderm 12	periderm	Epidermis	ectoderm	periderm-other.24	GAP13.48.P9_C4	[42, 48]	8.82879	2.50193
A06_C08_P04-B02_LIG190	48	periderm 14	periderm	Epidermis	ectoderm	periderm-other.4	GAP13.48.P9_B8	[42, 48]	10.2675	3.52505
A06_C08_P04-B03_LIG109	48	periderm 12	periderm	Epidermis	ectoderm	periderm-other.24	GAP13.48.P9_A11	[42, 48]	10.0489	1.248
A06_C08_P04-B03_LIG141	48	periderm 10	periderm	Epidermis	ectoderm	periderm-other.1	GAP13.48.P9_F5	[42, 48]	9.65443	0.418692
A06_C08_P04-B03_LIG164	48	periderm 12	periderm	Epidermis	ectoderm	periderm-other.24	GAP13.48.P9_A9	[42, 48]	10.0365	2.76469
A06_C08_P04-B03_LIG97	48	hatching gland 2	hatching gland	Hatching Gland	ectoderm	periderm-other.9	GAP13.48.P9_F11	[42, 48]	7.07457	0.0652275
A06_C08_P04-C01_LIG102	48	melanophore	melanophore	Epidermis	neural crest	periderm-other.16	GAP13.48.P9_E6	[42, 48]	-5.69036	-8.32255
A06_C08_P04-C01_LIG122	48	periderm 10	periderm	Epidermis	ectoderm	periderm-other.1	GAP13.48.P9_G3	[42, 48]	8.22354	0.809994
A06_C08_P04-C01_LIG137	48	hatching gland 2	hatching gland	Hatching Gland	ectoderm	periderm-other.9	GAP13.48.P9_C3	[42, 48]	9.49404	1.99958
A06_C08_P04-C01_LIG162	48	periderm 12	periderm	Epidermis	ectoderm	periderm-other.24	GAP13.48.P9_C3	[42, 48]	10.4244	1.99935
A06_C08_P04-C01_LIG177	48	periderm 12	periderm	Epidermis	ectoderm	periderm-other.24	GAP13.48.P9_B9	[42, 48]	10.0246	2.39652
A06_C08_P04-C01_LIG178	48	periderm 14	periderm	Epidermis	ectoderm	periderm-other.4	GAP13.48.P9_D4	[42, 48]	9.60207	2.37685
A06_C08_P04-C01_LIG190	48	periderm 12	periderm	Epidermis	ectoderm	periderm-other.24	GAP13.48.P9_B11	[42, 48]	9.90719	1.85247
A06_C08_P04-C01_LIG97	48	periderm 6	periderm	Epidermis	ectoderm	periderm-other.2	GAP13.48.P9_H1	[42, 48]	10.2153	2.6991
A06_C08_P04-C02_LIG127	48	periderm 12	periderm	Epidermis	ectoderm	periderm-other.24	GAP13.48.P9_H9	[42, 48]	9.80781	2.08516
A06_C08_P04-C02_LIG128	48	hatching gland 2	hatching gland	Hatching Gland	ectoderm	periderm-other.9	GAP13.48.P9_F5	[42, 48]	7.73611	0.292204
A06_C08_P04-C02_LIG146	48	periderm 10	periderm	Epidermis	ectoderm	periderm-other.1	GAP13.48.P9_E5	[42, 48]	7.71321	1.52168
A06_C08_P04-C02_LIG180	48	hatching gland 2	hatching gland	Hatching Gland	ectoderm	periderm-other.9	GAP13.48.P9_B11	[42, 48]	7.67599	0.420241
A06_C08_P04-C02_LIG99	48	periderm 9	periderm	Epidermis	ectoderm	periderm-other.14	GAP13.48.P9_H9	[42, 48]	8.407	0.295505
A06_C08_P04-C03_LIG120	48	periderm 9	periderm	Epidermis	ectoderm	periderm-other.14	GAP13.48.P9_A2	[42, 48]	9.75393	0.819355
A06_C08_P04-C03_LIG124	48	xanthophore	xanthophore	Epidermis	neural crest	periderm-other.15	GAP13.48.P9_C9	[42, 48]	-4.74473	-8.61882
A06_C08_P04-C03_LIG131	48	periderm 7	periderm	Epidermis	ectoderm	periderm-other.6	GAP13.48.P9_C11	[42, 48]	8.89547	0.880031
A06_C08_P04-C03_LIG178	48	periderm 10	periderm	Epidermis	ectoderm	periderm-other.1	GAP13.48.P9_E12	[42, 48]	8.38693	2.58584
A06_C08_P04-C03_LIG184	48	periderm 12	periderm	Epidermis	ectoderm	periderm-other.24	GAP13.48.P9_C2	[42, 48]	10.2224	1.61799
A06_C08_P04-C03_LIG191	48	periderm 12	periderm	Epidermis	ectoderm	periderm-other.24	GAP13.48.P9_E3	[42, 48]	9.19343	1.5204
A06_C08_P04-D01_LIG103	48	periderm 10	periderm	Epidermis	ectoderm	periderm-other.1	GAP13.48.P9_D1	[42, 48]	8.78346	0.693305
A06_C08_P04-D01_LIG105	48	melanophore	melanophore	Epidermis	neural crest	periderm-other.16	GAP13.48.P9_G3	[42, 48]	-5.80844	-8.38561
A06_C08_P04-D01_LIG138	48	periderm 17	periderm	Epidermis	ectoderm	periderm-other.21	GAP13.48.P9_B4	[42, 48]	0.434945	-3.22955
A06_C08_P04-D01_LIG151	48	periderm 12	periderm	Epidermis	ectoderm	periderm-other.24	GAP13.48.P9_G11	[42, 48]	10.007	2.32625
A06_C08_P04-D01_LIG156	48	periderm 11	periderm	Epidermis	ectoderm	periderm-other.10	GAP13.48.P9_H11	[42, 48]	9.62176	3.01001
A06_C08_P04-D01_LIG162	48	iridophore	iridophore	Pigment	neural crest	periderm-other.28	GAP13.48.P9_A1	[42, 48]	-0.194169	-2.39486
A06_C08_P04-D01_LIG170	48	hatching gland 2	hatching gland	Hatching Gland	ectoderm	periderm-other.9	GAP13.48.P9_H5	[42, 48]	7.18144	-0.269173
A06_C08_P04-D01_LIG182	48	periderm 14	periderm	Epidermis	ectoderm	periderm-other.4	GAP13.48.P9_A6	[42, 48]	9.31469	1.28621
A06_C08_P04-D02_LIG116	48	pronephros proximal tubule	pronephros proximal tubule	Kidney	mesoderm	periderm-other.20	GAP13.48.P9_G7	[42, 48]	-0.885986	-2.86998
A06_C08_P04-D02_LIG137	48	periderm 16	periderm	Epidermis	ectoderm	periderm-other.7	GAP13.48.P9_D7	[42, 48]	8.72513	0.544377
A06_C08_P04-D02_LIG139	48	periderm 7	periderm	Epidermis	ectoderm	periderm-other.6	GAP13.48.P9_B12	[42, 48]	8.2083	1.75261
A06_C08_P04-D02_LIG153	48	periderm 16	periderm	Epidermis	ectoderm	periderm-other.7	GAP13.48.P9_E9	[42, 48]	9.28854	1.30727
A06_C08_P04-D02_LIG163	48	periderm 5	periderm	Epidermis	ectoderm	periderm-other.5	GAP13.48.P9_E6	[42, 48]	8.76752	0.603314
A06_C08_P04-D02_LIG178	48	periderm 7	periderm	Epidermis	ectoderm	periderm-other.6	GAP13.48.P9_B1	[42, 48]	9.57444	0.871921
A06_C08_P04-D02_LIG179	48	periderm 14	periderm	Epidermis	ectoderm	periderm-other.4	GAP13.48.P9_E1	[42, 48]	9.51847	2.99167
A06_C08_P04-D03_LIG107	48	periderm 10	periderm	Epidermis	ectoderm	periderm-other.1	GAP13.48.P9_F12	[42, 48]	9.80071	2.50136
A06_C08_P04-D03_LIG179	48	periderm 6	periderm	Epidermis	ectoderm	periderm-other.2	GAP13.48.P9_B9	[42, 48]	9.62831	2.69818
A06_C08_P04-E01_LIG118	48	periderm 12	periderm	Epidermis	ectoderm	periderm-other.24	GAP13.48.P9_F2	[42, 48]	10.1277	2.50459
A06_C08_P04-E01_LIG121	48	periderm 6	periderm	Epidermis	ectoderm	periderm-other.2	GAP13.48.P9_G3	[42, 48]	7.99343	2.30768
A06_C08_P04-E01_LIG180	48	periderm 12	periderm	Epidermis	ectoderm	periderm-other.24	GAP13.48.P9_H11	[42, 48]	9.90257	2.15603
A06_C08_P04-E02_LIG121	48	periderm 11	periderm	Epidermis	ectoderm	periderm-other.10	GAP13.48.P9_F4	[42, 48]	10.1141	1.67263
A06_C08_P04-E02_LIG124	48	periderm 12	periderm	Epidermis	ectoderm	periderm-other.24	GAP13.48.P9_B8	[42, 48]	10.0032	2.15892
A06_C08_P04-E02_LIG127	48	periderm 10	periderm	Epidermis	ectoderm	periderm-other.1	GAP13.48.P9_C2	[42, 48]	10.2997	1.19687
A06_C08_P04-E02_LIG153	48	periderm 10	periderm	Epidermis	ectoderm	periderm-other.1	GAP13.48.P9_B3	[42, 48]	10.2404	2.14236
A06_C08_P04-E02_LIG156	48	hatching gland 2	hatching gland	Hatching Gland	ectoderm	periderm-other.9	GAP13.48.P9_D10	[42, 48]	7.32803	0.720072
A06_C08_P04-E02_LIG189	48	periderm 10	periderm	Epidermis	ectoderm	periderm-other.1	GAP13.48.P9_B7	[42, 48]	9.46634	2.65288
A06_C08_P04-E03_LIG158	48	periderm 10	periderm	Epidermis	ectoderm	periderm-other.1	GAP13.48.P9_D6	[42, 48]	8.48815	2.67008
A06_C08_P04-E03_LIG97	48	hatching gland 2	hatching gland	Hatching Gland	ectoderm	periderm-other.9	GAP13.48.P9_E1	[42, 48]	9.48584	1.89786
A06_C08_P04-F01_LIG121	48	periderm 12	periderm	Epidermis	ectoderm	periderm-other.24	GAP13.48.P9_B7	[42, 48]	8.34019	2.3905
A06_C08_P04-F01_LIG177	48	periderm 7	periderm	Epidermis	ectoderm	periderm-other.6	GAP13.48.P9_A8	[42, 48]	7.87531	0.786351
A06_C08_P04-F02_LIG135	48	periderm 12	periderm	Epidermis	ectoderm	periderm-other.24	GAP13.48.P9_B11	[42, 48]	9.86755	2.31696
A06_C08_P04-F02_LIG97	48	periderm 16	periderm	Epidermis	ectoderm	periderm-other.7	GAP13.48.P9_G11	[42, 48]	10.2885	1.50576
A06_C08_P04-F03_LIG111	48	periderm 11	periderm	Epidermis	ectoderm	periderm-other.10	GAP13.48.P9_F6	[42, 48]	9.99233	1.06293
A06_C08_P04-F03_LIG123	48	hatching gland 2	hatching gland	Hatching Gland	ectoderm	periderm-other.9	GAP13.48.P9_A3	[42, 48]	7.44908	0.0422095
A06_C08_P04-F03_LIG156	48	xanthophore	xanthophore	Epidermis	neural crest	periderm-other.15	GAP13.48.P9_A1	[42, 48]	-4.80292	-8.56803
A06_C08_P04-F03_LIG161	48	hatching gland 2	hatching gland	Hatching Gland	ectoderm	periderm-other.9	GAP13.48.P9_E4	[42, 48]	7.11325	0.695918
A06_C08_P04-F03_LIG97	48	hatching gland 2	hatching gland	Hatching Gland	ectoderm	periderm-other.9	GAP13.48.P9_F10	[42, 48]	8.16755	0.668788
A06_C08_P04-F03_LIG99	48	periderm 11	periderm	Epidermis	ectoderm	periderm-other.10	GAP13.48.P9_B3	[42, 48]	9.83243	1.10117
A06_C08_P04-G01_LIG117	48	periderm 16	periderm	Epidermis	ectoderm	periderm-other.7	GAP13.48.P9_C9	[42, 48]	8.92903	0.907822
A06_C08_P04-G01_LIG129	48	periderm 12	periderm	Epidermis	ectoderm	periderm-other.24	GAP13.48.P9_G12	[42, 48]	10.0166	1.39693
A06_C08_P04-G01_LIG182	48	periderm 6	periderm	Epidermis	ectoderm	periderm-other.2	GAP13.48.P9_F6	[42, 48]	8.50984	0.953249
A06_C08_P04-G02_LIG121	48	periderm 10	periderm	Epidermis	ectoderm	periderm-other.1	GAP13.48.P9_A8	[42, 48]	9.70584	1.82116
A06_C08_P04-G02_LIG128	48	periderm 12	periderm	Epidermis	ectoderm	periderm-other.24	GAP13.48.P9_G2	[42, 48]	7.52754	1.22348
A06_C08_P04-G02_LIG129	48	hatching gland 2	hatching gland	Hatching Gland	ectoderm	periderm-other.9	GAP13.48.P9_B10	[42, 48]	8.21349	1.44379
A06_C08_P04-G02_LIG150	48	melanophore	melanophore	Epidermis	neural crest	periderm-other.16	GAP13.48.P9_F2	[42, 48]	-5.72854	-8.37655
A06_C08_P04-G02_LIG168	48	periderm 12	periderm	Epidermis	ectoderm	periderm-other.24	GAP13.48.P9_B11	[42, 48]	9.69412	2.92395
A06_C08_P04-G03_LIG109	48	periderm 12	periderm	Epidermis	ectoderm	periderm-other.24	GAP13.48.P9_F12	[42, 48]	8.22061	2.84592
A06_C08_P04-G03_LIG134	48	periderm 6	periderm	Epidermis	ectoderm	periderm-other.2	GAP13.48.P9_C3	[42, 48]	9.79365	0.999513
A06_C08_P04-G03_LIG137	48	periderm 14	periderm	Epidermis	ectoderm	periderm-other.4	GAP13.48.P9_D1	[42, 48]	10.2724	1.19958
A06_C08_P04-G03_LIG139	48	periderm 7	periderm	Epidermis	ectoderm	periderm-other.6	GAP13.48.P9_F2	[42, 48]	7.62497	1.2845
A06_C08_P04-G03_LIG150	48	hatching gland 2	hatching gland	Hatching Gland	ectoderm	periderm-other.9	GAP13.48.P9_F3	[42, 48]	7.68771	0.367569
A06_C08_P04-G03_LIG172	48	hatching gland 2	hatching gland	Hatching Gland	ectoderm	periderm-other.9	GAP13.48.P9_E3	[42, 48]	8.99597	1.44415
A06_C08_P04-H01_LIG115	48	periderm 14	periderm	Epidermis	ectoderm	periderm-other.4	GAP13.48.P9_F2	[42, 48]	9.06294	3.04763
A06_C08_P04-H01_LIG130	48	periderm 5	periderm	Epidermis	ectoderm	periderm-other.5	GAP13.48.P9_A9	[42, 48]	7.75006	1.08696
A06_C08_P04-H01_LIG151	48	periderm 14	periderm	Epidermis	ectoderm	periderm-other.4	GAP13.48.P9_E3	[42, 48]	8.01638	2.9217
A06_C08_P04-H01_LIG167	48	periderm 9	periderm	Epidermis	ectoderm	periderm-other.14	GAP13.48.P9_G10	[42, 48]	9.33939	0.176452
A06_C08_P04-H01_LIG189	48	periderm 10	periderm	Epidermis	ectoderm	periderm-other.1	GAP13.48.P9_F9	[42, 48]	9.34828	2.76823
A06_C08_P04-H02_LIG100	48	periderm 5	periderm	Epidermis	ectoderm	periderm-other.5	GAP13.48.P9_A8	[42, 48]	8.37556	0.282604
A06_C08_P04-H02_LIG108	48	periderm 12	periderm	Epidermis	ectoderm	periderm-other.24	GAP13.48.P9_C12	[42, 48]	10.3482	2.17536
A06_C08_P04-H02_LIG148	48	hatching gland 2	hatching gland	Hatching Gland	ectoderm	periderm-other.9	GAP13.48.P9_H5	[42, 48]	10.1388	1.48325
A06_C08_P04-H02_LIG98	48	hatching gland 2	hatching gland	Hatching Gland	ectoderm	periderm-other.9	GAP13.48.P9_A3	[42, 48]	7.32921	0.0137841
A06_C08_P04-H03_LIG112	48	periderm 12	periderm	Epidermis	ectoderm	periderm-other.24	GAP13.48.P9_D3	[42, 48]	9.58345	1.09073
A06_C08_P04-H03_LIG158	48	periderm 12	periderm	Epidermis	ectoderm	periderm-other.24	GAP13.48.P9_A6	[42, 48]	10.2088	2.17346
A06_C08_P04-H03_LIG167	48	periderm 7	periderm	Epidermis	ectoderm	periderm-other.6	GAP13.48.P9_A2	[42, 48]	8.48616	0.752122
A06_C08_P04-H03_LIG170	48	periderm 2	periderm	Epidermis	ectoderm	periderm-other.3	GAP13.48.P9_A6	[42, 48]	9.39602	2.35076
A06_C08_P04-H03_LIG191	48	periderm 12	periderm	Epidermis	ectoderm	periderm-other.24	GAP13.48.P9_B4	[42, 48]	9.38915	1.12638
A06_C09_P04-A01_LIG112	48	periderm 14	periderm	Epidermis	ectoderm	periderm-other.4	GAP13.48.P9_A2	[42, 48]	9.66615	2.08981
A06_C09_P04-A01_LIG124	48	motor neuron (hindbrain, spinal cord, enteric)	motor neuron	Central Nervous System	ectoderm	CNS.17	GAP13.48.P9_C3	[42, 48]	-3.13083	1.53906
A06_C09_P04-A01_LIG134	48	periderm 12	periderm	Epidermis	ectoderm	periderm-other.24	GAP13.48.P9_G7	[42, 48]	9.50875	3.47326
A06_C09_P04-A01_LIG136	48	periderm 16	periderm	Epidermis	ectoderm	periderm-other.7	GAP13.48.P9_D8	[42, 48]	8.56941	0.241152
A06_C09_P04-A01_LIG139	48	periderm 10	periderm	Epidermis	ectoderm	periderm-other.1	GAP13.48.P9_G12	[42, 48]	9.81172	1.82082
A06_C09_P04-A01_LIG162	48	periderm 6	periderm	Epidermis	ectoderm	periderm-other.2	GAP13.48.P9_G3	[42, 48]	10.4405	2.01385
A06_C09_P04-A01_LIG179	48	periderm 16	periderm	Epidermis	ectoderm	periderm-other.7	GAP13.48.P9_G8	[42, 48]	8.00514	1.20318
A06_C09_P04-A02_LIG172	48	periderm 5	periderm	Epidermis	ectoderm	periderm-other.5	GAP13.48.P9_A1	[42, 48]	9.81489	2.40286
A06_C09_P04-A03_LIG104	48	hatching gland 2	hatching gland	Hatching Gland	ectoderm	periderm-other.9	GAP13.48.P9_B6	[42, 48]	7.42312	1.15315
A06_C09_P04-A03_LIG146	48	periderm 10	periderm	Epidermis	ectoderm	periderm-other.1	GAP13.48.P9_B6	[42, 48]	9.77682	1.89038
A06_C09_P04-A03_LIG165	48	periderm 19	periderm	Epidermis	ectoderm	periderm-other.13	GAP13.48.P9_B8	[42, 48]	8.15194	3.49457
A06_C09_P04-B01_LIG150	48	periderm 12	periderm	Epidermis	ectoderm	periderm-other.24	GAP13.48.P9_G2	[42, 48]	10.3944	1.87902
A06_C09_P04-B01_LIG171	48	epidermal cell (grp, pvalb8+)	ionocyte/goblet cell	Epidermis	ectoderm	periderm-other.37	GAP13.48.P9_A2	[42, 48]	7.93797	0.660418
A06_C09_P04-B01_LIG186	48	hatching gland 2	hatching gland	Hatching Gland	ectoderm	periderm-other.9	GAP13.48.P9_D1	[42, 48]	7.39385	0.347225
A06_C09_P04-B01_LIG98	48	periderm 16	periderm	Epidermis	ectoderm	periderm-other.7	GAP13.48.P9_B9	[42, 48]	10.0302	0.698151
A06_C09_P04-B02_LIG117	48	periderm 12	periderm	Epidermis	ectoderm	periderm-other.24	GAP13.48.P9_F5	[42, 48]	9.58074	1.2472
A06_C09_P04-B02_LIG155	48	support cells/otic vesicle	support cells/otic vesicle	Ear	ectoderm	CNS.13	GAP13.48.P9_H8	[42, 48]	-1.89155	-4.71712
A06_C09_P04-B02_LIG179	48	periderm 12	periderm	Epidermis	ectoderm	periderm-other.24	GAP13.48.P9_B2	[42, 48]	10.3074	1.15915
A06_C09_P04-B02_LIG187	48	periderm 12	periderm	Epidermis	ectoderm	periderm-other.24	GAP13.48.P9_C5	[42, 48]	8.97479	2.23852
A06_C09_P04-B02_LIG190	48	periderm 10	periderm	Epidermis	ectoderm	periderm-other.1	GAP13.48.P9_A6	[42, 48]	7.83999	2.27405
A06_C09_P04-B02_LIG192	48	periderm 16	periderm	Epidermis	ectoderm	periderm-other.7	GAP13.48.P9_D5	[42, 48]	8.14893	1.31175
A06_C09_P04-B03_LIG111	48	periderm 10	periderm	Epidermis	ectoderm	periderm-other.1	GAP13.48.P9_D12	[42, 48]	9.93482	1.96077
A06_C09_P04-B03_LIG125	48	hatching gland 2	hatching gland	Hatching Gland	ectoderm	periderm-other.9	GAP13.48.P9_B10	[42, 48]	9.13642	1.51816
A06_C09_P04-B03_LIG130	48	periderm 2	periderm	Epidermis	ectoderm	periderm-other.3	GAP13.48.P9_B8	[42, 48]	8.2407	0.771988
A06_C09_P04-B03_LIG155	48	periderm 6	periderm	Epidermis	ectoderm	periderm-other.2	GAP13.48.P9_B10	[42, 48]	9.96617	1.61864
A06_C09_P04-B03_LIG171	48	periderm 7	periderm	Epidermis	ectoderm	periderm-other.6	GAP13.48.P9_F9	[42, 48]	8.2611	2.41397
A06_C09_P04-B03_LIG97	48	periderm 16	periderm	Epidermis	ectoderm	periderm-other.7	GAP13.48.P9_C7	[42, 48]	9.23735	0.295152
A06_C09_P04-C01_LIG107	48	hatching gland 2	hatching gland	Hatching Gland	ectoderm	periderm-other.9	GAP13.48.P9_B10	[42, 48]	7.26919	-0.273648
A06_C09_P04-C01_LIG121	48	periderm 18	periderm	Epidermis	ectoderm	periderm-other.12	GAP13.48.P9_B2	[42, 48]	9.58108	3.60315
A06_C09_P04-C01_LIG125	48	periderm 12	periderm	Epidermis	ectoderm	periderm-other.24	GAP13.48.P9_A11	[42, 48]	10.1762	1.02204
A06_C09_P04-C01_LIG127	48	periderm 12	periderm	Epidermis	ectoderm	periderm-other.24	GAP13.48.P9_E4	[42, 48]	9.83886	1.37786
A06_C09_P04-C01_LIG148	48	periderm 16	periderm	Epidermis	ectoderm	periderm-other.7	GAP13.48.P9_C8	[42, 48]	8.69437	0.970824
A06_C09_P04-C01_LIG158	48	periderm 2	periderm	Epidermis	ectoderm	periderm-other.3	GAP13.48.P9_F7	[42, 48]	9.29087	0.483641
A06_C09_P04-C01_LIG166	48	periderm 12	periderm	Epidermis	ectoderm	periderm-other.24	GAP13.48.P9_B6	[42, 48]	9.78027	1.25492
A06_C09_P04-C01_LIG187	48	hatching gland 2	hatching gland	Hatching Gland	ectoderm	periderm-other.9	GAP13.48.P9_A4	[42, 48]	7.162	-0.261193
A06_C09_P04-C02_LIG110	48	periderm 12	periderm	Epidermis	ectoderm	periderm-other.24	GAP13.48.P9_H11	[42, 48]	9.47363	2.89481
A06_C09_P04-C02_LIG134	48	periderm 6	periderm	Epidermis	ectoderm	periderm-other.2	GAP13.48.P9_C3	[42, 48]	9.38498	0.879885
A06_C09_P04-C02_LIG171	48	motor neuron (hindbrain, spinal cord, enteric)	motor neuron	Central Nervous System	ectoderm	CNS.17	GAP13.48.P9_A8	[42, 48]	-2.78654	2.00039
A06_C09_P04-C03_LIG122	48	periderm 12	periderm	Epidermis	ectoderm	periderm-other.24	GAP13.48.P9_F6	[42, 48]	10.2976	1.58613
A06_C09_P04-C03_LIG153	48	periderm 12	periderm	Epidermis	ectoderm	periderm-other.24	GAP13.48.P9_E12	[42, 48]	10.0684	1.77506
A06_C09_P04-C03_LIG158	48	iridophore	iridophore	Pigment	neural crest	periderm-other.28	GAP13.48.P9_E4	[42, 48]	-4.75181	-7.62082
A06_C09_P04-D01_LIG101	48	periderm 12	periderm	Epidermis	ectoderm	periderm-other.24	GAP13.48.P9_F9	[42, 48]	8.29718	2.38964
A06_C09_P04-D01_LIG108	48	melanophore	melanophore	Epidermis	neural crest	periderm-other.16	GAP13.48.P9_G2	[42, 48]	-5.67887	-8.31634
A06_C09_P04-D01_LIG124	48	periderm 16	periderm	Epidermis	ectoderm	periderm-other.7	GAP13.48.P9_G2	[42, 48]	8.46579	0.842206
A06_C09_P04-D01_LIG134	48	periderm 12	periderm	Epidermis	ectoderm	periderm-other.24	GAP13.48.P9_E5	[42, 48]	9.92901	2.13724
A06_C09_P04-D01_LIG154	48	periderm 12	periderm	Epidermis	ectoderm	periderm-other.24	GAP13.48.P9_G4	[42, 48]	9.97981	2.38064
A06_C09_P04-D01_LIG157	48	periderm 10	periderm	Epidermis	ectoderm	periderm-other.1	GAP13.48.P9_C4	[42, 48]	10.4258	2.15816
A06_C09_P04-D01_LIG98	48	periderm 16	periderm	Epidermis	ectoderm	periderm-other.7	GAP13.48.P9_H11	[42, 48]	7.62749	1.42315
A06_C09_P04-D02_LIG105	48	periderm 12	periderm	Epidermis	ectoderm	periderm-other.24	GAP13.48.P9_D10	[42, 48]	10.2612	1.21521
A06_C09_P04-D02_LIG138	48	periderm 12	periderm	Epidermis	ectoderm	periderm-other.24	GAP13.48.P9_A7	[42, 48]	9.76546	1.94803
A06_C09_P04-D02_LIG148	48	periderm 10	periderm	Epidermis	ectoderm	periderm-other.1	GAP13.48.P9_C10	[42, 48]	9.47195	1.47275
A06_C09_P04-D02_LIG156	48	hatching gland 2	hatching gland	Hatching Gland	ectoderm	periderm-other.9	GAP13.48.P9_G3	[42, 48]	7.25725	0.750014
A06_C09_P04-D02_LIG175	48	periderm 12	periderm	Epidermis	ectoderm	periderm-other.24	GAP13.48.P9_C1	[42, 48]	8.13855	2.0233
A06_C09_P04-D02_LIG182	48	periderm 12	periderm	Epidermis	ectoderm	periderm-other.24	GAP13.48.P9_A6	[42, 48]	8.25091	1.29341
A06_C09_P04-D03_LIG109	48	xanthophore	xanthophore	Epidermis	neural crest	periderm-other.15	GAP13.48.P9_F12	[42, 48]	8.24549	0.600997
A06_C09_P04-D03_LIG113	48	periderm 12	periderm	Epidermis	ectoderm	periderm-other.24	GAP13.48.P9_F11	[42, 48]	10.1136	1.54454
A06_C09_P04-D03_LIG115	48	hatching gland 2	hatching gland	Hatching Gland	ectoderm	periderm-other.9	GAP13.48.P9_G11	[42, 48]	7.17854	0.755506
A06_C09_P04-D03_LIG169	48	periderm 12	periderm	Epidermis	ectoderm	periderm-other.24	GAP13.48.P9_C8	[42, 48]	10.0466	1.0389
A06_C09_P04-D03_LIG187	48	hatching gland 2	hatching gland	Hatching Gland	ectoderm	periderm-other.9	GAP13.48.P9_D11	[42, 48]	7.40543	1.11053
A06_C09_P04-E01_LIG125	48	periderm 12	periderm	Epidermis	ectoderm	periderm-other.24	GAP13.48.P9_C3	[42, 48]	10.4106	1.81796
A06_C09_P04-E01_LIG171	48	periderm 11	periderm	Epidermis	ectoderm	periderm-other.10	GAP13.48.P9_A7	[42, 48]	7.26554	-0.295875
A06_C09_P04-E01_LIG173	48	periderm 16	periderm	Epidermis	ectoderm	periderm-other.7	GAP13.48.P9_F3	[42, 48]	9.5075	0.240191
A06_C09_P04-E01_LIG189	48	hatching gland 2	hatching gland	Hatching Gland	ectoderm	periderm-other.9	GAP13.48.P9_F10	[42, 48]	7.15058	-0.255617
A06_C09_P04-E02_LIG101	48	periderm 16	periderm	Epidermis	ectoderm	periderm-other.7	GAP13.48.P9_B1	[42, 48]	10.064	0.921691
A06_C09_P04-E02_LIG104	48	periderm 12	periderm	Epidermis	ectoderm	periderm-other.24	GAP13.48.P9_G9	[42, 48]	10.2935	2.55146
A06_C09_P04-E02_LIG145	48	hatching gland 2	hatching gland	Hatching Gland	ectoderm	periderm-other.9	GAP13.48.P9_G9	[42, 48]	9.20114	1.81625
A06_C09_P04-E02_LIG98	48	hatching gland 2	hatching gland	Hatching Gland	ectoderm	periderm-other.9	GAP13.48.P9_B2	[42, 48]	7.387	1.02337
A06_C09_P04-E03_LIG110	48	periderm 14	periderm	Epidermis	ectoderm	periderm-other.4	GAP13.48.P9_C1	[42, 48]	10.1979	1.77202
A06_C09_P04-E03_LIG147	48	hatching gland 2	hatching gland	Hatching Gland	ectoderm	periderm-other.9	GAP13.48.P9_G8	[42, 48]	8.9066	1.88205
A06_C09_P04-E03_LIG98	48	periderm 12	periderm	Epidermis	ectoderm	periderm-other.24	GAP13.48.P9_B11	[42, 48]	10.3373	2.37621
A06_C09_P04-F01_LIG101	48	hatching gland 2	hatching gland	Hatching Gland	ectoderm	periderm-other.9	GAP13.48.P9_G2	[42, 48]	7.77246	0.377838
A06_C09_P04-F01_LIG118	48	periderm 10	periderm	Epidermis	ectoderm	periderm-other.1	GAP13.48.P9_F2	[42, 48]	9.77412	2.63677
A06_C09_P04-F01_LIG132	48	periderm 14	periderm	Epidermis	ectoderm	periderm-other.4	GAP13.48.P9_F2	[42, 48]	9.16747	1.83228
A06_C09_P04-F01_LIG154	48	hatching gland 2	hatching gland	Hatching Gland	ectoderm	periderm-other.9	GAP13.48.P9_C7	[42, 48]	9.26377	1.82985
A06_C09_P04-F01_LIG181	48	periderm 10	periderm	Epidermis	ectoderm	periderm-other.1	GAP13.48.P9_G7	[42, 48]	10.2665	1.62999
A06_C09_P04-F02_LIG115	48	periderm 12	periderm	Epidermis	ectoderm	periderm-other.24	GAP13.48.P9_A4	[42, 48]	8.87906	1.61881
A06_C09_P04-F02_LIG127	48	periderm 14	periderm	Epidermis	ectoderm	periderm-other.4	GAP13.48.P9_F6	[42, 48]	8.00797	0.762532
A06_C09_P04-F02_LIG128	48	hatching gland 2	hatching gland	Hatching Gland	ectoderm	periderm-other.9	GAP13.48.P9_B4	[42, 48]	7.23978	-0.286422
A06_C09_P04-F02_LIG153	48	periderm 16	periderm	Epidermis	ectoderm	periderm-other.7	GAP13.48.P9_E11	[42, 48]	8.70263	1.21037
A06_C09_P04-F02_LIG176	48	xanthophore	xanthophore	Epidermis	neural crest	periderm-other.15	GAP13.48.P9_H8	[42, 48]	10.2971	2.3877
A06_C09_P04-F03_LIG121	48	hatching gland 2	hatching gland	Hatching Gland	ectoderm	periderm-other.9	GAP13.48.P9_B10	[42, 48]	7.03472	-0.0152662
A06_C09_P04-F03_LIG123	48	hatching gland 2	hatching gland	Hatching Gland	ectoderm	periderm-other.9	GAP13.48.P9_G7	[42, 48]	7.19638	-0.241526
A06_C09_P04-F03_LIG158	48	periderm 12	periderm	Epidermis	ectoderm	periderm-other.24	GAP13.48.P9_F6	[42, 48]	9.46	1.77643
A06_C09_P04-F03_LIG159	48	periderm 10	periderm	Epidermis	ectoderm	periderm-other.1	GAP13.48.P9_E1	[42, 48]	9.98616	3.55019
A06_C09_P04-F03_LIG175	48	hatching gland 2	hatching gland	Hatching Gland	ectoderm	periderm-other.9	GAP13.48.P9_A8	[42, 48]	7.18142	0.546551
A06_C09_P04-F03_LIG176	48	periderm 12	periderm	Epidermis	ectoderm	periderm-other.24	GAP13.48.P9_F12	[42, 48]	8.71269	1.59703
A06_C09_P04-G01_LIG114	48	periderm 12	periderm	Epidermis	ectoderm	periderm-other.24	GAP13.48.P9_B9	[42, 48]	9.69004	2.80077
A06_C09_P04-G01_LIG172	48	periderm 14	periderm	Epidermis	ectoderm	periderm-other.4	GAP13.48.P9_E5	[42, 48]	10.0385	2.59222
A06_C09_P04-G01_LIG175	48	periderm 12	periderm	Epidermis	ectoderm	periderm-other.24	GAP13.48.P9_F8	[42, 48]	10.0006	1.25587
A06_C09_P04-G01_LIG191	48	periderm 16	periderm	Epidermis	ectoderm	periderm-other.7	GAP13.48.P9_E2	[42, 48]	9.29059	0.77024
A06_C09_P04-G02_LIG103	48	periderm 14	periderm	Epidermis	ectoderm	periderm-other.4	GAP13.48.P9_C10	[42, 48]	9.86559	2.79129
A06_C09_P04-G02_LIG149	48	hatching gland 2	hatching gland	Hatching Gland	ectoderm	periderm-other.9	GAP13.48.P9_H8	[42, 48]	9.43674	1.98465
A06_C09_P04-G02_LIG155	48	periderm 10	periderm	Epidermis	ectoderm	periderm-other.1	GAP13.48.P9_E9	[42, 48]	9.88023	2.51642
A06_C09_P04-G03_LIG169	48	neural tube-like connective tissue (+ taste bud)	neural tube-like connective tissue (+ taste bud)	Connective Tissue	ectoderm	mesenchyme-fin.6	GAP13.48.P9_F8	[42, 48]	0.429728	-5.52805
A06_C09_P04-H01_LIG168	48	periderm 10	periderm	Epidermis	ectoderm	periderm-other.1	GAP13.48.P9_G5	[42, 48]	8.77718	2.60307
A06_C09_P04-H01_LIG178	48	periderm 12	periderm	Epidermis	ectoderm	periderm-other.24	GAP13.48.P9_B7	[42, 48]	9.78201	0.584252
A06_C09_P04-H01_LIG180	48	hatching gland 2	hatching gland	Hatching Gland	ectoderm	periderm-other.9	GAP13.48.P9_B11	[42, 48]	7.42792	1.16484
A06_C09_P04-H01_LIG183	48	periderm 2	periderm	Epidermis	ectoderm	periderm-other.3	GAP13.48.P9_D4	[42, 48]	7.52875	1.40081
A06_C09_P04-H02_LIG143	48	periderm 16	periderm	Epidermis	ectoderm	periderm-other.7	GAP13.48.P9_G3	[42, 48]	9.25098	1.3955
A06_C09_P04-H02_LIG155	48	periderm 12	periderm	Epidermis	ectoderm	periderm-other.24	GAP13.48.P9_F1	[42, 48]	10.1732	1.16238
A06_C09_P04-H02_LIG161	48	periderm 10	periderm	Epidermis	ectoderm	periderm-other.1	GAP13.48.P9_D11	[42, 48]	9.25887	3.14556
A06_C09_P04-H02_LIG169	48	hatching gland 2	hatching gland	Hatching Gland	ectoderm	periderm-other.9	GAP13.48.P9_F6	[42, 48]	9.05965	1.73029
A06_C09_P04-H02_LIG188	48	retinal neuron (amacrine, RGC)	retinal neuron	Eye	ectoderm	CNS.2	GAP13.48.P9_F5	[42, 48]	-4.23598	2.07253
A06_C09_P04-H02_LIG99	48	periderm 16	periderm	Epidermis	ectoderm	periderm-other.7	GAP13.48.P9_C6	[42, 48]	8.5075	0.22739
A06_C09_P04-H03_LIG123	48	periderm 10	periderm	Epidermis	ectoderm	periderm-other.1	GAP13.48.P9_E12	[42, 48]	9.87765	2.96037
A06_C09_P04-H03_LIG125	48	cranial neural crest (ntm, foxd3+)	cranial neural crest	Cranial NC	neural crest	periderm-other.18	GAP13.48.P9_D11	[42, 48]	-4.12597	-5.99619
A06_C09_P04-H03_LIG139	48	periderm 10	periderm	Epidermis	ectoderm	periderm-other.1	GAP13.48.P9_H11	[42, 48]	9.45788	2.22552
A06_C09_P04-H03_LIG140	48	periderm 12	periderm	Epidermis	ectoderm	periderm-other.24	GAP13.48.P9_E6	[42, 48]	10.3396	1.17106
A06_C09_P04-H03_LIG158	48	periderm 12	periderm	Epidermis	ectoderm	periderm-other.24	GAP13.48.P9_F3	[42, 48]	8.7697	1.46532
A06_C09_P04-H03_LIG178	48	periderm 7	periderm	Epidermis	ectoderm	periderm-other.6	GAP13.48.P9_E6	[42, 48]	10.2598	1.99223
A06_C09_P04-H03_LIG184	48	periderm 12	periderm	Epidermis	ectoderm	periderm-other.24	GAP13.48.P9_A2	[42, 48]	10.0996	1.20685
A06_C09_P04-H03_LIG99	48	periderm 12	periderm	Epidermis	ectoderm	periderm-other.24	GAP13.48.P9_B1	[42, 48]	10.3758	1.37869
A06_C10_P04-A01_LIG100	48	hatching gland 2	hatching gland	Hatching Gland	ectoderm	periderm-other.9	GAP13.48.P9_B11	[42, 48]	8.17332	1.40536
A06_C10_P04-A01_LIG105	48	periderm 12	periderm	Epidermis	ectoderm	periderm-other.24	GAP13.48.P9_H4	[42, 48]	9.75769	2.60779
A06_C10_P04-A01_LIG129	48	periderm 16	periderm	Epidermis	ectoderm	periderm-other.7	GAP13.48.P9_A11	[42, 48]	9.80631	0.321938
A06_C10_P04-A01_LIG99	48	periderm 12	periderm	Epidermis	ectoderm	periderm-other.24	GAP13.48.P9_C11	[42, 48]	8.71659	0.78963
A06_C10_P04-A02_LIG102	48	periderm 9	periderm	Epidermis	ectoderm	periderm-other.14	GAP13.48.P9_G1	[42, 48]	10.1363	0.546349
A06_C10_P04-A02_LIG109	48	periderm 16	periderm	Epidermis	ectoderm	periderm-other.7	GAP13.48.P9_H2	[42, 48]	8.50583	1.77036
A06_C10_P04-A02_LIG122	48	melanophore	melanophore	Epidermis	neural crest	periderm-other.16	GAP13.48.P9_H11	[42, 48]	-5.6595	-8.01672
A06_C10_P04-A02_LIG133	48	periderm 14	periderm	Epidermis	ectoderm	periderm-other.4	GAP13.48.P9_H11	[42, 48]	8.32004	2.79837
A06_C10_P04-A02_LIG136	48	periderm 14	periderm	Epidermis	ectoderm	periderm-other.4	GAP13.48.P9_G5	[42, 48]	9.9655	3.57429
A06_C10_P04-A02_LIG184	48	hatching gland 2	hatching gland	Hatching Gland	ectoderm	periderm-other.9	GAP13.48.P9_G2	[42, 48]	7.5759	0.348066
A06_C10_P04-A03_LIG110	48	periderm 10	periderm	Epidermis	ectoderm	periderm-other.1	GAP13.48.P9_A12	[42, 48]	9.95214	3.82947
A06_C10_P04-A03_LIG132	48	periderm 10	periderm	Epidermis	ectoderm	periderm-other.1	GAP13.48.P9_H10	[42, 48]	9.90807	3.70441
A06_C10_P04-A03_LIG175	48	periderm 10	periderm	Epidermis	ectoderm	periderm-other.1	GAP13.48.P9_G4	[42, 48]	10.1626	3.58641
A06_C10_P04-A03_LIG188	48	periderm 7	periderm	Epidermis	ectoderm	periderm-other.6	GAP13.48.P9_E12	[42, 48]	8.90308	2.0664
A06_C10_P04-B02_LIG141	48	periderm 12	periderm	Epidermis	ectoderm	periderm-other.24	GAP13.48.P9_D9	[42, 48]	10.1157	1.24762
A06_C10_P04-B02_LIG178	48	periderm 10	periderm	Epidermis	ectoderm	periderm-other.1	GAP13.48.P9_C12	[42, 48]	10.3333	2.70288
A06_C10_P04-B02_LIG181	48	periderm 12	periderm	Epidermis	ectoderm	periderm-other.24	GAP13.48.P9_H4	[42, 48]	10.1162	3.37576
A06_C10_P04-B02_LIG97	48	melanophore	melanophore	Epidermis	neural crest	periderm-other.16	GAP13.48.P9_F9	[42, 48]	-5.62905	-8.22641
A06_C10_P04-B02_LIG99	48	periderm 12	periderm	Epidermis	ectoderm	periderm-other.24	GAP13.48.P9_A9	[42, 48]	10.1409	2.08026
A06_C10_P04-B03_LIG119	48	periderm 10	periderm	Epidermis	ectoderm	periderm-other.1	GAP13.48.P9_F2	[42, 48]	8.67648	1.93629
A06_C10_P04-B03_LIG126	48	periderm 14	periderm	Epidermis	ectoderm	periderm-other.4	GAP13.48.P9_E6	[42, 48]	10.4346	2.68251
A06_C10_P04-B03_LIG149	48	hatching gland 2	hatching gland	Hatching Gland	ectoderm	periderm-other.9	GAP13.48.P9_B2	[42, 48]	7.83944	-0.285803
A06_C10_P04-B03_LIG180	48	periderm 12	periderm	Epidermis	ectoderm	periderm-other.24	GAP13.48.P9_G9	[42, 48]	9.50906	1.72825
A06_C10_P04-C01_LIG109	48	periderm 10	periderm	Epidermis	ectoderm	periderm-other.1	GAP13.48.P9_G1	[42, 48]	10.3062	2.0197
A06_C10_P04-C01_LIG164	48	periderm 16	periderm	Epidermis	ectoderm	periderm-other.7	GAP13.48.P9_G9	[42, 48]	9.37237	0.541686
A06_C10_P04-C01_LIG182	48	hatching gland 2	hatching gland	Hatching Gland	ectoderm	periderm-other.9	GAP13.48.P9_F6	[42, 48]	7.14017	-0.201496
A06_C10_P04-C02_LIG113	48	periderm 10	periderm	Epidermis	ectoderm	periderm-other.1	GAP13.48.P9_G11	[42, 48]	8.70373	2.76458
A06_C10_P04-C02_LIG122	48	hatching gland 2	hatching gland	Hatching Gland	ectoderm	periderm-other.9	GAP13.48.P9_A4	[42, 48]	8.15437	-0.304476
A06_C10_P04-C02_LIG158	48	periderm 16	periderm	Epidermis	ectoderm	periderm-other.7	GAP13.48.P9_E12	[42, 48]	9.67235	0.856696
A06_C10_P04-C02_LIG184	48	xanthophore	xanthophore	Epidermis	neural crest	periderm-other.15	GAP13.48.P9_D8	[42, 48]	-4.72306	-8.66502
A06_C10_P04-C02_LIG188	48	periderm 16	periderm	Epidermis	ectoderm	periderm-other.7	GAP13.48.P9_G10	[42, 48]	8.37776	0.517873
A06_C10_P04-C03_LIG138	48	periderm 12	periderm	Epidermis	ectoderm	periderm-other.24	GAP13.48.P9_B5	[42, 48]	10.3191	1.8948
A06_C10_P04-C03_LIG146	48	hatching gland 2	hatching gland	Hatching Gland	ectoderm	periderm-other.9	GAP13.48.P9_H3	[42, 48]	7.68705	-0.26403
A06_C10_P04-C03_LIG169	48	periderm 14	periderm	Epidermis	ectoderm	periderm-other.4	GAP13.48.P9_C11	[42, 48]	9.64141	0.845068
A06_C10_P04-C03_LIG179	48	melanophore	melanophore	Epidermis	neural crest	periderm-other.16	GAP13.48.P9_E10	[42, 48]	-5.73687	-8.3844
A06_C10_P04-C03_LIG97	48	periderm 12	periderm	Epidermis	ectoderm	periderm-other.24	GAP13.48.P9_F1	[42, 48]	10.0262	2.15665
A06_C10_P04-D01_LIG113	48	melanophore	melanophore	Epidermis	neural crest	periderm-other.16	GAP13.48.P9_G1	[42, 48]	-5.71198	-8.35322
A06_C10_P04-D01_LIG117	48	periderm 12	periderm	Epidermis	ectoderm	periderm-other.24	GAP13.48.P9_G12	[42, 48]	10.3959	1.88848
A06_C10_P04-D01_LIG122	48	motor neuron (hindbrain, spinal cord, enteric)	motor neuron	Central Nervous System	ectoderm	CNS.17	GAP13.48.P9_G8	[42, 48]	-4.13667	1.72407
A06_C10_P04-D01_LIG127	48	periderm 12	periderm	Epidermis	ectoderm	periderm-other.24	GAP13.48.P9_B5	[42, 48]	9.9006	2.05302
A06_C10_P04-D01_LIG164	48	cranial neural crest (ntm, foxd3+)	cranial neural crest	Cranial NC	neural crest	periderm-other.18	GAP13.48.P9_H10	[42, 48]	-4.10926	-6.07382
A06_C10_P04-D01_LIG165	48	periderm 16	periderm	Epidermis	ectoderm	periderm-other.7	GAP13.48.P9_A2	[42, 48]	9.75556	1.02168
A06_C10_P04-D02_LIG128	48	periderm 12	periderm	Epidermis	ectoderm	periderm-other.24	GAP13.48.P9_D9	[42, 48]	9.79772	1.80505
A06_C10_P04-D02_LIG142	48	hatching gland 2	hatching gland	Hatching Gland	ectoderm	periderm-other.9	GAP13.48.P9_A1	[42, 48]	7.47176	0.507938
A06_C10_P04-D02_LIG154	48	periderm 12	periderm	Epidermis	ectoderm	periderm-other.24	GAP13.48.P9_A4	[42, 48]	10.3702	1.74456
A06_C10_P04-D02_LIG155	48	periderm 12	periderm	Epidermis	ectoderm	periderm-other.24	GAP13.48.P9_C1	[42, 48]	10.145	1.34423
A06_C10_P04-D02_LIG159	48	periderm 16	periderm	Epidermis	ectoderm	periderm-other.7	GAP13.48.P9_A3	[42, 48]	9.69	0.297636
A06_C10_P04-D02_LIG180	48	periderm 9	periderm	Epidermis	ectoderm	periderm-other.14	GAP13.48.P9_A12	[42, 48]	9.34253	-0.0853316
A06_C10_P04-D02_LIG182	48	hatching gland 2	hatching gland	Hatching Gland	ectoderm	periderm-other.9	GAP13.48.P9_A5	[42, 48]	7.51732	0.596084
A06_C10_P04-D02_LIG185	48	periderm 12	periderm	Epidermis	ectoderm	periderm-other.24	GAP13.48.P9_E4	[42, 48]	9.96956	1.13568
A06_C10_P04-D03_LIG102	48	melanophore	melanophore	Epidermis	neural crest	periderm-other.16	GAP13.48.P9_A4	[42, 48]	-5.81972	-8.48803
A06_C10_P04-E01_LIG102	48	periderm 12	periderm	Epidermis	ectoderm	periderm-other.24	GAP13.48.P9_A3	[42, 48]	8.04968	1.40219
A06_C10_P04-E01_LIG181	48	hatching gland 2	hatching gland	Hatching Gland	ectoderm	periderm-other.9	GAP13.48.P9_F12	[42, 48]	8.73428	1.84747
A06_C10_P04-E02_LIG132	48	periderm 12	periderm	Epidermis	ectoderm	periderm-other.24	GAP13.48.P9_D8	[42, 48]	10.2756	1.90303
A06_C10_P04-E02_LIG137	48	hatching gland 2	hatching gland	Hatching Gland	ectoderm	periderm-other.9	GAP13.48.P9_F8	[42, 48]	7.18057	-0.16028
A06_C10_P04-E02_LIG138	48	periderm 12	periderm	Epidermis	ectoderm	periderm-other.24	GAP13.48.P9_H6	[42, 48]	9.71536	0.94071
A06_C10_P04-E02_LIG151	48	hatching gland 2	hatching gland	Hatching Gland	ectoderm	periderm-other.9	GAP13.48.P9_A12	[42, 48]	7.24916	-0.203017
A06_C10_P04-E02_LIG155	48	periderm 12	periderm	Epidermis	ectoderm	periderm-other.24	GAP13.48.P9_E7	[42, 48]	9.54313	2.92853
A06_C10_P04-E02_LIG170	48	periderm 14	periderm	Epidermis	ectoderm	periderm-other.4	GAP13.48.P9_E9	[42, 48]	7.65564	2.88051
A06_C10_P04-E03_LIG125	48	periderm 12	periderm	Epidermis	ectoderm	periderm-other.24	GAP13.48.P9_A2	[42, 48]	10.1429	2.54094
A06_C10_P04-E03_LIG152	48	periderm 10	periderm	Epidermis	ectoderm	periderm-other.1	GAP13.48.P9_D8	[42, 48]	10.0785	3.25365
A06_C10_P04-E03_LIG159	48	periderm 10	periderm	Epidermis	ectoderm	periderm-other.1	GAP13.48.P9_D10	[42, 48]	9.49738	3.52389
A06_C10_P04-E03_LIG168	48	hatching gland 2	hatching gland	Hatching Gland	ectoderm	periderm-other.9	GAP13.48.P9_B4	[42, 48]	8.6599	1.53456
A06_C10_P04-E03_LIG173	48	periderm 12	periderm	Epidermis	ectoderm	periderm-other.24	GAP13.48.P9_F6	[42, 48]	10.2247	1.35468
A06_C10_P04-F01_LIG186	48	periderm 12	periderm	Epidermis	ectoderm	periderm-other.24	GAP13.48.P9_F3	[42, 48]	8.27292	2.49601
A06_C10_P04-F02_LIG132	48	periderm 12	periderm	Epidermis	ectoderm	periderm-other.24	GAP13.48.P9_F3	[42, 48]	10.2007	1.89985
A06_C10_P04-F02_LIG137	48	hatching gland 2	hatching gland	Hatching Gland	ectoderm	periderm-other.9	GAP13.48.P9_G4	[42, 48]	9.48279	0.932694
A06_C10_P04-F02_LIG139	48	periderm 10	periderm	Epidermis	ectoderm	periderm-other.1	GAP13.48.P9_H2	[42, 48]	10.1989	2.85058
A06_C10_P04-F02_LIG187	48	periderm 12	periderm	Epidermis	ectoderm	periderm-other.24	GAP13.48.P9_B1	[42, 48]	10.1222	2.3566
A06_C10_P04-F02_LIG188	48	hatching gland 2	hatching gland	Hatching Gland	ectoderm	periderm-other.9	GAP13.48.P9_B9	[42, 48]	7.19299	-0.124873
A06_C10_P04-F03_LIG121	48	goblet cell	ionocyte/goblet cell	Epidermis	ectoderm	periderm-other.22	GAP13.48.P9_A6	[42, 48]	-0.209177	-2.61186
A06_C10_P04-F03_LIG139	48	hatching gland 2	hatching gland	Hatching Gland	ectoderm	periderm-other.9	GAP13.48.P9_A12	[42, 48]	9.76867	1.62517
A06_C10_P04-F03_LIG156	48	hatching gland 2	hatching gland	Hatching Gland	ectoderm	periderm-other.9	GAP13.48.P9_F7	[42, 48]	8.6351	1.4469
A06_C10_P04-F03_LIG158	48	hatching gland 2	hatching gland	Hatching Gland	ectoderm	periderm-other.9	GAP13.48.P9_F4	[42, 48]	8.88804	2.49171
A06_C10_P04-F03_LIG159	48	periderm 10	periderm	Epidermis	ectoderm	periderm-other.1	GAP13.48.P9_F2	[42, 48]	8.06221	1.62207
A06_C10_P04-F03_LIG172	48	hatching gland 2	hatching gland	Hatching Gland	ectoderm	periderm-other.9	GAP13.48.P9_B3	[42, 48]	7.12771	0.499949
A06_C10_P04-F03_LIG183	48	hatching gland 2	hatching gland	Hatching Gland	ectoderm	periderm-other.9	GAP13.48.P9_G9	[42, 48]	7.29356	0.554579
A06_C10_P04-G01_LIG175	48	periderm 2	periderm	Epidermis	ectoderm	periderm-other.3	GAP13.48.P9_B5	[42, 48]	8.06631	2.70929
A06_C10_P04-G01_LIG182	48	periderm 12	periderm	Epidermis	ectoderm	periderm-other.24	GAP13.48.P9_E6	[42, 48]	9.64383	3.43153
A06_C10_P04-G01_LIG187	48	periderm 12	periderm	Epidermis	ectoderm	periderm-other.24	GAP13.48.P9_C1	[42, 48]	10.1893	2.18969
A06_C10_P04-G01_LIG192	48	periderm 10	periderm	Epidermis	ectoderm	periderm-other.1	GAP13.48.P9_A9	[42, 48]	10.4947	2.34314
A06_C10_P04-G02_LIG103	48	periderm 10	periderm	Epidermis	ectoderm	periderm-other.1	GAP13.48.P9_G9	[42, 48]	9.60135	1.67432
A06_C10_P04-G02_LIG129	48	periderm 12	periderm	Epidermis	ectoderm	periderm-other.24	GAP13.48.P9_B7	[42, 48]	9.05264	1.00087
A06_C10_P04-G02_LIG148	48	periderm 11	periderm	Epidermis	ectoderm	periderm-other.10	GAP13.48.P9_F1	[42, 48]	9.8876	3.39851
A06_C10_P04-G02_LIG180	48	periderm 12	periderm	Epidermis	ectoderm	periderm-other.24	GAP13.48.P9_A12	[42, 48]	9.84652	3.5654
A06_C10_P04-G02_LIG183	48	periderm 6	periderm	Epidermis	ectoderm	periderm-other.2	GAP13.48.P9_G1	[42, 48]	10.1904	1.76319
A06_C10_P04-G02_LIG191	48	iridophore	iridophore	Pigment	neural crest	periderm-other.28	GAP13.48.P9_D8	[42, 48]	-4.76233	-7.60491
A06_C10_P04-G03_LIG124	48	periderm 6	periderm	Epidermis	ectoderm	periderm-other.2	GAP13.48.P9_B9	[42, 48]	10.2479	1.52621
A06_C10_P04-G03_LIG136	48	periderm 12	periderm	Epidermis	ectoderm	periderm-other.24	GAP13.48.P9_D10	[42, 48]	10.4247	1.54628
A06_C10_P04-G03_LIG148	48	hatching gland 2	hatching gland	Hatching Gland	ectoderm	periderm-other.9	GAP13.48.P9_E2	[42, 48]	8.74503	1.11307
A06_C10_P04-G03_LIG159	48	periderm 10	periderm	Epidermis	ectoderm	periderm-other.1	GAP13.48.P9_A7	[42, 48]	9.56566	2.70577
A06_C10_P04-G03_LIG165	48	periderm 16	periderm	Epidermis	ectoderm	periderm-other.7	GAP13.48.P9_E7	[42, 48]	9.33147	-0.195982
A06_C10_P04-G03_LIG166	48	hatching gland 2	hatching gland	Hatching Gland	ectoderm	periderm-other.9	GAP13.48.P9_F11	[42, 48]	7.1205	-0.124745
A06_C10_P04-G03_LIG168	48	periderm 16	periderm	Epidermis	ectoderm	periderm-other.7	GAP13.48.P9_F9	[42, 48]	7.85227	0.776235
A06_C10_P04-G03_LIG184	48	periderm 12	periderm	Epidermis	ectoderm	periderm-other.24	GAP13.48.P9_E12	[42, 48]	9.47822	1.82092
A06_C10_P04-H01_LIG106	48	periderm 13	periderm	Epidermis	ectoderm	periderm-other.17	GAP13.48.P9_H7	[42, 48]	9.97114	4.31226
A06_C10_P04-H01_LIG119	48	periderm 12	periderm	Epidermis	ectoderm	periderm-other.24	GAP13.48.P9_G10	[42, 48]	9.96698	1.76782
A06_C10_P04-H01_LIG128	48	pronephros proximal tubule	pronephros proximal tubule	Kidney	mesoderm	periderm-other.20	GAP13.48.P9_C7	[42, 48]	-1.35761	-3.05857
A06_C10_P04-H01_LIG153	48	periderm 16	periderm	Epidermis	ectoderm	periderm-other.7	GAP13.48.P9_F5	[42, 48]	9.69378	0.307099
A06_C10_P04-H02_LIG111	48	hatching gland 2	hatching gland	Hatching Gland	ectoderm	periderm-other.9	GAP13.48.P9_C8	[42, 48]	7.55342	0.646403
A06_C10_P04-H02_LIG132	48	periderm 14	periderm	Epidermis	ectoderm	periderm-other.4	GAP13.48.P9_E6	[42, 48]	9.22543	0.401035
A06_C10_P04-H02_LIG157	48	periderm 9	periderm	Epidermis	ectoderm	periderm-other.14	GAP13.48.P9_B2	[42, 48]	9.32286	0.215884
A06_C10_P04-H02_LIG189	48	periderm 12	periderm	Epidermis	ectoderm	periderm-other.24	GAP13.48.P9_B6	[42, 48]	10.008	2.67354
A06_C10_P04-H03_LIG130	48	hatching gland 2	hatching gland	Hatching Gland	ectoderm	periderm-other.9	GAP13.48.P9_G3	[42, 48]	7.11311	-0.193907
A06_C10_P04-H03_LIG132	48	periderm 12	periderm	Epidermis	ectoderm	periderm-other.24	GAP13.48.P9_H9	[42, 48]	9.81914	2.6288
A06_C10_P04-H03_LIG138	48	periderm 12	periderm	Epidermis	ectoderm	periderm-other.24	GAP13.48.P9_D1	[42, 48]	10.0533	2.77731
A06_C10_P04-H03_LIG147	48	periderm 19	periderm	Epidermis	ectoderm	periderm-other.13	GAP13.48.P9_F10	[42, 48]	8.03293	3.37049
A06_C10_P04-H03_LIG163	48	melanophore	melanophore	Epidermis	neural crest	periderm-other.16	GAP13.48.P9_D7	[42, 48]	-5.6022	-8.29514
A06_C10_P04-H03_LIG177	48	periderm 10	periderm	Epidermis	ectoderm	periderm-other.1	GAP13.48.P9_E8	[42, 48]	10.1036	3.5271
A06_C10_P04-H03_LIG179	48	hatching gland 2	hatching gland	Hatching Gland	ectoderm	periderm-other.9	GAP13.48.P9_B11	[42, 48]	7.35262	0.894152
A06_C11_P04-A01_LIG119	48	periderm 12	periderm	Epidermis	ectoderm	periderm-other.24	GAP13.48.P9_A7	[42, 48]	9.88123	1.37379
A06_C11_P04-A01_LIG150	48	periderm 11	periderm	Epidermis	ectoderm	periderm-other.10	GAP13.48.P9_B8	[42, 48]	7.8298	2.21193
A06_C11_P04-A01_LIG182	48	periderm 1	periderm	Epidermis	ectoderm	periderm-other.8	GAP13.48.P9_E5	[42, 48]	9.44139	0.339829
A06_C11_P04-A02_LIG120	48	periderm 12	periderm	Epidermis	ectoderm	periderm-other.24	GAP13.48.P9_E3	[42, 48]	9.89794	2.13193
A06_C11_P04-A02_LIG124	48	periderm 12	periderm	Epidermis	ectoderm	periderm-other.24	GAP13.48.P9_D4	[42, 48]	9.80394	2.3051
A06_C11_P04-A02_LIG141	48	periderm 14	periderm	Epidermis	ectoderm	periderm-other.4	GAP13.48.P9_G4	[42, 48]	10.0688	1.65251
A06_C11_P04-A02_LIG190	48	periderm 17	periderm	Epidermis	ectoderm	periderm-other.21	GAP13.48.P9_C5	[42, 48]	7.8368	0.919355
A06_C11_P04-A03_LIG101	48	hatching gland 2	hatching gland	Hatching Gland	ectoderm	periderm-other.9	GAP13.48.P9_D9	[42, 48]	9.31091	0.716465
A06_C11_P04-A03_LIG125	48	periderm 12	periderm	Epidermis	ectoderm	periderm-other.24	GAP13.48.P9_A9	[42, 48]	10.4977	2.53604
A06_C11_P04-A03_LIG141	48	periderm 12	periderm	Epidermis	ectoderm	periderm-other.24	GAP13.48.P9_C6	[42, 48]	9.69711	2.40474
A06_C11_P04-A03_LIG179	48	periderm 14	periderm	Epidermis	ectoderm	periderm-other.4	GAP13.48.P9_A4	[42, 48]	9.39608	2.55852
A06_C11_P04-A03_LIG188	48	periderm 14	periderm	Epidermis	ectoderm	periderm-other.4	GAP13.48.P9_E8	[42, 48]	10.0134	3.61528
A06_C11_P04-B01_LIG109	48	periderm 12	periderm	Epidermis	ectoderm	periderm-other.24	GAP13.48.P9_G8	[42, 48]	9.62226	2.6563
A06_C11_P04-B03_LIG138	48	periderm 6	periderm	Epidermis	ectoderm	periderm-other.2	GAP13.48.P9_C2	[42, 48]	10.1978	1.59749
A06_C11_P04-B03_LIG140	48	hatching gland 2	hatching gland	Hatching Gland	ectoderm	periderm-other.9	GAP13.48.P9_H12	[42, 48]	7.94238	1.15915
A06_C11_P04-B03_LIG141	48	periderm 12	periderm	Epidermis	ectoderm	periderm-other.24	GAP13.48.P9_D4	[42, 48]	9.65523	1.6445
A06_C11_P04-B03_LIG98	48	periderm 16	periderm	Epidermis	ectoderm	periderm-other.7	GAP13.48.P9_H10	[42, 48]	9.59024	0.948634
A06_C11_P04-C01_LIG114	48	periderm 7	periderm	Epidermis	ectoderm	periderm-other.6	GAP13.48.P9_A11	[42, 48]	10.3239	2.05917
A06_C11_P04-C01_LIG115	48	periderm 12	periderm	Epidermis	ectoderm	periderm-other.24	GAP13.48.P9_G12	[42, 48]	9.8259	0.74084
A06_C11_P04-C01_LIG126	48	periderm 10	periderm	Epidermis	ectoderm	periderm-other.1	GAP13.48.P9_C3	[42, 48]	10.0963	1.28962
A06_C11_P04-C01_LIG138	48	hatching gland 2	hatching gland	Hatching Gland	ectoderm	periderm-other.9	GAP13.48.P9_E5	[42, 48]	7.59635	0.68886
A06_C11_P04-C01_LIG156	48	periderm 10	periderm	Epidermis	ectoderm	periderm-other.1	GAP13.48.P9_D7	[42, 48]	9.59294	0.9133
A06_C11_P04-C02_LIG112	48	periderm 16	periderm	Epidermis	ectoderm	periderm-other.7	GAP13.48.P9_G3	[42, 48]	9.42202	1.02749
A06_C11_P04-C02_LIG115	48	periderm 12	periderm	Epidermis	ectoderm	periderm-other.24	GAP13.48.P9_A4	[42, 48]	10.0956	1.33196
A06_C11_P04-C02_LIG162	48	periderm 12	periderm	Epidermis	ectoderm	periderm-other.24	GAP13.48.P9_G11	[42, 48]	10.1297	2.36751
A06_C11_P04-C02_LIG163	48	periderm 12	periderm	Epidermis	ectoderm	periderm-other.24	GAP13.48.P9_F11	[42, 48]	10.2962	1.91816
A06_C11_P04-C02_LIG177	48	periderm 6	periderm	Epidermis	ectoderm	periderm-other.2	GAP13.48.P9_B12	[42, 48]	10.1732	1.1676
A06_C11_P04-C03_LIG115	48	periderm 10	periderm	Epidermis	ectoderm	periderm-other.1	GAP13.48.P9_F1	[42, 48]	8.17061	0.838476
A06_C11_P04-C03_LIG123	48	periderm 12	periderm	Epidermis	ectoderm	periderm-other.24	GAP13.48.P9_D1	[42, 48]	10.2	1.99167
A06_C11_P04-D01_LIG107	48	xanthophore	xanthophore	Epidermis	neural crest	periderm-other.15	GAP13.48.P9_H10	[42, 48]	-4.73814	-8.66647
A06_C11_P04-D01_LIG191	48	periderm 16	periderm	Epidermis	ectoderm	periderm-other.7	GAP13.48.P9_E6	[42, 48]	9.65635	1.09269
A06_C11_P04-D02_LIG111	48	periderm 17	periderm	Epidermis	ectoderm	periderm-other.21	GAP13.48.P9_H5	[42, 48]	8.78504	-0.22532
A06_C11_P04-D02_LIG138	48	periderm 12	periderm	Epidermis	ectoderm	periderm-other.24	GAP13.48.P9_H11	[42, 48]	9.28305	2.01224
A06_C11_P04-D02_LIG158	48	periderm 10	periderm	Epidermis	ectoderm	periderm-other.1	GAP13.48.P9_A3	[42, 48]	9.8507	2.01645
A06_C11_P04-D02_LIG185	48	motor neuron (hindbrain, spinal cord, enteric)	motor neuron	Central Nervous System	ectoderm	CNS.17	GAP13.48.P9_D9	[42, 48]	-2.94973	1.60194
A06_C11_P04-D03_LIG151	48	periderm 12	periderm	Epidermis	ectoderm	periderm-other.24	GAP13.48.P9_B1	[42, 48]	10.3494	1.69453
A06_C11_P04-D03_LIG158	48	periderm 10	periderm	Epidermis	ectoderm	periderm-other.1	GAP13.48.P9_F7	[42, 48]	10.0997	1.80251
A06_C11_P04-D03_LIG169	48	hatching gland 2	hatching gland	Hatching Gland	ectoderm	periderm-other.9	GAP13.48.P9_A4	[42, 48]	8.64219	1.02051
A06_C11_P04-E01_LIG115	48	periderm 12	periderm	Epidermis	ectoderm	periderm-other.24	GAP13.48.P9_H12	[42, 48]	9.84121	1.30104
A06_C11_P04-E01_LIG117	48	periderm 12	periderm	Epidermis	ectoderm	periderm-other.24	GAP13.48.P9_B7	[42, 48]	10.058	2.35226
A06_C11_P04-E01_LIG127	48	periderm 10	periderm	Epidermis	ectoderm	periderm-other.1	GAP13.48.P9_G12	[42, 48]	10.1871	3.7038
A06_C11_P04-E01_LIG154	48	periderm 12	periderm	Epidermis	ectoderm	periderm-other.24	GAP13.48.P9_G2	[42, 48]	8.1958	2.53797
A06_C11_P04-E01_LIG183	48	periderm 10	periderm	Epidermis	ectoderm	periderm-other.1	GAP13.48.P9_D7	[42, 48]	8.93655	0.842297
A06_C11_P04-E01_LIG186	48	periderm 16	periderm	Epidermis	ectoderm	periderm-other.7	GAP13.48.P9_A6	[42, 48]	9.23639	0.742458
A06_C11_P04-E02_LIG110	48	periderm 12	periderm	Epidermis	ectoderm	periderm-other.24	GAP13.48.P9_B9	[42, 48]	9.84549	0.918776
A06_C11_P04-E02_LIG112	48	periderm 14	periderm	Epidermis	ectoderm	periderm-other.4	GAP13.48.P9_B4	[42, 48]	10.049	1.31985
A06_C11_P04-E02_LIG116	48	periderm 10	periderm	Epidermis	ectoderm	periderm-other.1	GAP13.48.P9_A7	[42, 48]	8.41859	2.65021
A06_C11_P04-E02_LIG122	48	melanophore	melanophore	Epidermis	neural crest	periderm-other.16	GAP13.48.P9_C3	[42, 48]	-5.59389	-8.22828
A06_C11_P04-E02_LIG158	48	melanophore	melanophore	Epidermis	neural crest	periderm-other.16	GAP13.48.P9_D12	[42, 48]	-5.6207	-8.28339
A06_C11_P04-E02_LIG192	48	hatching gland 2	hatching gland	Hatching Gland	ectoderm	periderm-other.9	GAP13.48.P9_H1	[42, 48]	7.3282	0.597924
A06_C11_P04-E03_LIG117	48	periderm 10	periderm	Epidermis	ectoderm	periderm-other.1	GAP13.48.P9_H11	[42, 48]	8.78586	2.41714
A06_C11_P04-E03_LIG121	48	periderm 5	periderm	Epidermis	ectoderm	periderm-other.5	GAP13.48.P9_D3	[42, 48]	7.95848	2.35351
A06_C11_P04-E03_LIG123	48	periderm 5	periderm	Epidermis	ectoderm	periderm-other.5	GAP13.48.P9_B6	[42, 48]	8.23793	1.60441
A06_C11_P04-E03_LIG143	48	periderm 10	periderm	Epidermis	ectoderm	periderm-other.1	GAP13.48.P9_A4	[42, 48]	10.1246	2.71628
A06_C11_P04-E03_LIG155	48	neurons (gabaergic, glutamatergic; contains Purkinje)	neurons (gabaergic, glutamatergic; contains Purkinje)	Central Nervous System	ectoderm	CNS.4	GAP13.48.P9_H9	[42, 48]	-2.95341	1.36282
A06_C11_P04-E03_LIG157	48	xanthophore	xanthophore	Epidermis	neural crest	periderm-other.15	GAP13.48.P9_B9	[42, 48]	-4.80942	-8.12889
A06_C11_P04-E03_LIG191	48	periderm 12	periderm	Epidermis	ectoderm	periderm-other.24	GAP13.48.P9_B1	[42, 48]	10.5248	1.96434
A06_C11_P04-F01_LIG115	48	periderm 14	periderm	Epidermis	ectoderm	periderm-other.4	GAP13.48.P9_C5	[42, 48]	9.73988	3.67402
A06_C11_P04-F01_LIG120	48	periderm 14	periderm	Epidermis	ectoderm	periderm-other.4	GAP13.48.P9_H10	[42, 48]	8.90287	2.06658
A06_C11_P04-F01_LIG125	48	hatching gland 2	hatching gland	Hatching Gland	ectoderm	periderm-other.9	GAP13.48.P9_E6	[42, 48]	7.10099	0.031322
A06_C11_P04-F01_LIG131	48	periderm 12	periderm	Epidermis	ectoderm	periderm-other.24	GAP13.48.P9_A3	[42, 48]	10.1393	1.53273
A06_C11_P04-F01_LIG168	48	periderm 10	periderm	Epidermis	ectoderm	periderm-other.1	GAP13.48.P9_H3	[42, 48]	10.4029	2.48307
A06_C11_P04-F01_LIG177	48	hatching gland 2	hatching gland	Hatching Gland	ectoderm	periderm-other.9	GAP13.48.P9_H7	[42, 48]	8.78228	1.77022
A06_C11_P04-F01_LIG190	48	periderm 12	periderm	Epidermis	ectoderm	periderm-other.24	GAP13.48.P9_E3	[42, 48]	9.95591	2.61988
A06_C11_P04-F02_LIG112	48	periderm 12	periderm	Epidermis	ectoderm	periderm-other.24	GAP13.48.P9_H10	[42, 48]	10.026	1.86813
A06_C11_P04-F02_LIG117	48	periderm 12	periderm	Epidermis	ectoderm	periderm-other.24	GAP13.48.P9_A3	[42, 48]	10.3442	1.28581
A06_C11_P04-F02_LIG120	48	periderm 12	periderm	Epidermis	ectoderm	periderm-other.24	GAP13.48.P9_E7	[42, 48]	10.2251	1.55041
A06_C11_P04-F02_LIG131	48	hatching gland 2	hatching gland	Hatching Gland	ectoderm	periderm-other.9	GAP13.48.P9_G5	[42, 48]	7.57248	0.415895
A06_C11_P04-F02_LIG139	48	periderm 10	periderm	Epidermis	ectoderm	periderm-other.1	GAP13.48.P9_H11	[42, 48]	9.27187	1.47015
A06_C11_P04-F02_LIG191	48	periderm 16	periderm	Epidermis	ectoderm	periderm-other.7	GAP13.48.P9_F3	[42, 48]	9.91743	0.722357
A06_C11_P04-F03_LIG138	48	periderm 10	periderm	Epidermis	ectoderm	periderm-other.1	GAP13.48.P9_H1	[42, 48]	10.2462	2.89828
A06_C11_P04-F03_LIG148	48	periderm 16	periderm	Epidermis	ectoderm	periderm-other.7	GAP13.48.P9_A5	[42, 48]	9.25463	0.7209
A06_C11_P04-F03_LIG155	48	periderm 14	periderm	Epidermis	ectoderm	periderm-other.4	GAP13.48.P9_B2	[42, 48]	9.49066	0.906304
A06_C11_P04-F03_LIG184	48	periderm 12	periderm	Epidermis	ectoderm	periderm-other.24	GAP13.48.P9_H6	[42, 48]	9.7156	1.11298
A06_C11_P04-F03_LIG99	48	periderm 10	periderm	Epidermis	ectoderm	periderm-other.1	GAP13.48.P9_G1	[42, 48]	10.2203	2.11334
A06_C11_P04-G01_LIG163	48	melanophore	melanophore	Epidermis	neural crest	periderm-other.16	GAP13.48.P9_A5	[42, 48]	-5.72327	-8.39208
A06_C11_P04-G01_LIG169	48	periderm 14	periderm	Epidermis	ectoderm	periderm-other.4	GAP13.48.P9_G1	[42, 48]	9.89819	3.76696
A06_C11_P04-G01_LIG179	48	periderm 10	periderm	Epidermis	ectoderm	periderm-other.1	GAP13.48.P9_B11	[42, 48]	7.95578	2.58305
A06_C11_P04-G01_LIG99	48	cranial neural crest (ntm, foxd3+)	cranial neural crest	Cranial NC	neural crest	periderm-other.18	GAP13.48.P9_C7	[42, 48]	-4.04845	-6.02115
A06_C11_P04-G02_LIG106	48	periderm 10	periderm	Epidermis	ectoderm	periderm-other.1	GAP13.48.P9_A12	[42, 48]	9.44218	0.689184
[truncated: 836,037+ more rows]

## Sheet: Panel B
origin	umap-dim1	umap-dim2	position
CNS	-2.02494	2.69904	0
CNS	-2.01896	2.68368	0.111111
CNS	-2.05581	2.69401	0.222222
CNS	-2.12548	2.62141	0.333333
CNS	-2.93044	2.18087	0.444444
CNS	-3.14381	2.03572	0.555556
CNS	-3.49691	1.95982	0.666667
CNS	-4.00311	1.83003	0.777778
CNS	-5.94344	1.28955	0.888889
CNS	-6.00841	1.02011	1
periderm	8.05051	4.10175	0
periderm	8.08826	3.79811	0.111111
periderm	8.02119	3.26607	0.222222
periderm	8.05121	3.1954	0.333333
periderm	8.15468	2.46661	0.444444
periderm	8.38242	1.43485	0.555556
periderm	8.50257	1.0625	0.666667
periderm	8.71494	0.469319	0.777778
periderm	8.86189	0.12192	0.888889
periderm	8.93203	-0.105726	1

## Sheet: Panel C
timepoint	gene_id	origin	pred	gene_short_name	chromosome	bp1	bp2	gene_strand	num_cells_expressed
18	ENSDARG00000061454	0.1	0.727503	nrxn2a	21	27635788	28340977	-	192474
18	ENSDARG00000061454	0.2	0.633342	nrxn2a	21	27635788	28340977	-	192474
18	ENSDARG00000061454	0.3	0.539181	nrxn2a	21	27635788	28340977	-	192474
18	ENSDARG00000061454	0.4	0.445019	nrxn2a	21	27635788	28340977	-	192474
18	ENSDARG00000061454	0.5	0.350858	nrxn2a	21	27635788	28340977	-	192474
18	ENSDARG00000061454	0.6	0.256697	nrxn2a	21	27635788	28340977	-	192474
18	ENSDARG00000061454	0.7	0.162535	nrxn2a	21	27635788	28340977	-	192474
18	ENSDARG00000061454	0.8	0.0683741	nrxn2a	21	27635788	28340977	-	192474
18	ENSDARG00000061454	0.9	-0.0257872	nrxn2a	21	27635788	28340977	-	192474
18	ENSDARG00000061454	1	-0.119948	nrxn2a	21	27635788	28340977	-	192474
18	ENSDARG00000016551	0.1	1.07995	iqsec1b	11	26704181	27057572	-	213713
18	ENSDARG00000016551	0.2	0.940729	iqsec1b	11	26704181	27057572	-	213713
18	ENSDARG00000016551	0.3	0.801507	iqsec1b	11	26704181	27057572	-	213713
18	ENSDARG00000016551	0.4	0.662285	iqsec1b	11	26704181	27057572	-	213713
18	ENSDARG00000016551	0.5	0.523063	iqsec1b	11	26704181	27057572	-	213713
18	ENSDARG00000016551	0.6	0.383841	iqsec1b	11	26704181	27057572	-	213713
18	ENSDARG00000016551	0.7	0.244619	iqsec1b	11	26704181	27057572	-	213713
18	ENSDARG00000016551	0.8	0.105397	iqsec1b	11	26704181	27057572	-	213713
18	ENSDARG00000016551	0.9	-0.0338252	iqsec1b	11	26704181	27057572	-	213713
18	ENSDARG00000016551	1	-0.173047	iqsec1b	11	26704181	27057572	-	213713
18.6122	ENSDARG00000061454	0.1	0.809596	nrxn2a	21	27635788	28340977	-	192474
18.6122	ENSDARG00000061454	0.2	0.705588	nrxn2a	21	27635788	28340977	-	192474
18.6122	ENSDARG00000061454	0.3	0.601579	nrxn2a	21	27635788	28340977	-	192474
18.6122	ENSDARG00000061454	0.4	0.497571	nrxn2a	21	27635788	28340977	-	192474
18.6122	ENSDARG00000061454	0.5	0.393563	nrxn2a	21	27635788	28340977	-	192474
18.6122	ENSDARG00000061454	0.6	0.289554	nrxn2a	21	27635788	28340977	-	192474
18.6122	ENSDARG00000061454	0.7	0.185546	nrxn2a	21	27635788	28340977	-	192474
18.6122	ENSDARG00000061454	0.8	0.0815374	nrxn2a	21	27635788	28340977	-	192474
18.6122	ENSDARG00000061454	0.9	-0.022471	nrxn2a	21	27635788	28340977	-	192474
18.6122	ENSDARG00000061454	1	-0.126479	nrxn2a	21	27635788	28340977	-	192474
18.6122	ENSDARG00000016551	0.1	1.09022	iqsec1b	11	26704181	27057572	-	213713
18.6122	ENSDARG00000016551	0.2	0.94975	iqsec1b	11	26704181	27057572	-	213713
18.6122	ENSDARG00000016551	0.3	0.809284	iqsec1b	11	26704181	27057572	-	213713
18.6122	ENSDARG00000016551	0.4	0.668818	iqsec1b	11	26704181	27057572	-	213713
18.6122	ENSDARG00000016551	0.5	0.528352	iqsec1b	11	26704181	27057572	-	213713
18.6122	ENSDARG00000016551	0.6	0.387886	iqsec1b	11	26704181	27057572	-	213713
18.6122	ENSDARG00000016551	0.7	0.247421	iqsec1b	11	26704181	27057572	-	213713
18.6122	ENSDARG00000016551	0.8	0.106955	iqsec1b	11	26704181	27057572	-	213713
18.6122	ENSDARG00000016551	0.9	-0.0335111	iqsec1b	11	26704181	27057572	-	213713
18.6122	ENSDARG00000016551	1	-0.173977	iqsec1b	11	26704181	27057572	-	213713
19.2245	ENSDARG00000061454	0.1	0.891007	nrxn2a	21	27635788	28340977	-	192474
19.2245	ENSDARG00000061454	0.2	0.777422	nrxn2a	21	27635788	28340977	-	192474
19.2245	ENSDARG00000061454	0.3	0.663837	nrxn2a	21	27635788	28340977	-	192474
19.2245	ENSDARG00000061454	0.4	0.550252	nrxn2a	21	27635788	28340977	-	192474
19.2245	ENSDARG00000061454	0.5	0.436667	nrxn2a	21	27635788	28340977	-	192474
19.2245	ENSDARG00000061454	0.6	0.323082	nrxn2a	21	27635788	28340977	-	192474
19.2245	ENSDARG00000061454	0.7	0.209497	nrxn2a	21	27635788	28340977	-	192474
19.2245	ENSDARG00000061454	0.8	0.0959124	nrxn2a	21	27635788	28340977	-	192474
19.2245	ENSDARG00000061454	0.9	-0.0176725	nrxn2a	21	27635788	28340977	-	192474
19.2245	ENSDARG00000061454	1	-0.131257	nrxn2a	21	27635788	28340977	-	192474
19.2245	ENSDARG00000016551	0.1	1.09879	iqsec1b	11	26704181	27057572	-	213713
19.2245	ENSDARG00000016551	0.2	0.957392	iqsec1b	11	26704181	27057572	-	213713
19.2245	ENSDARG00000016551	0.3	0.815993	iqsec1b	11	26704181	27057572	-	213713
19.2245	ENSDARG00000016551	0.4	0.674593	iqsec1b	11	26704181	27057572	-	213713
19.2245	ENSDARG00000016551	0.5	0.533194	iqsec1b	11	26704181	27057572	-	213713
19.2245	ENSDARG00000016551	0.6	0.391794	iqsec1b	11	26704181	27057572	-	213713
19.2245	ENSDARG00000016551	0.7	0.250395	iqsec1b	11	26704181	27057572	-	213713
19.2245	ENSDARG00000016551	0.8	0.108995	iqsec1b	11	26704181	27057572	-	213713
19.2245	ENSDARG00000016551	0.9	-0.0324042	iqsec1b	11	26704181	27057572	-	213713
19.2245	ENSDARG00000016551	1	-0.173804	iqsec1b	11	26704181	27057572	-	213713
19.8367	ENSDARG00000061454	0.1	0.970951	nrxn2a	21	27635788	28340977	-	192474
19.8367	ENSDARG00000061454	0.2	0.848135	nrxn2a	21	27635788	28340977	-	192474
19.8367	ENSDARG00000061454	0.3	0.725318	nrxn2a	21	27635788	28340977	-	192474
19.8367	ENSDARG00000061454	0.4	0.602502	nrxn2a	21	27635788	28340977	-	192474
19.8367	ENSDARG00000061454	0.5	0.479685	nrxn2a	21	27635788	28340977	-	192474
19.8367	ENSDARG00000061454	0.6	0.356869	nrxn2a	21	27635788	28340977	-	192474
19.8367	ENSDARG00000061454	0.7	0.234053	nrxn2a	21	27635788	28340977	-	192474
19.8367	ENSDARG00000061454	0.8	0.111236	nrxn2a	21	27635788	28340977	-	192474
19.8367	ENSDARG00000061454	0.9	-0.0115804	nrxn2a	21	27635788	28340977	-	192474
19.8367	ENSDARG00000061454	1	-0.134397	nrxn2a	21	27635788	28340977	-	192474
19.8367	ENSDARG00000016551	0.1	1.10545	iqsec1b	11	26704181	27057572	-	213713
19.8367	ENSDARG00000016551	0.2	0.963455	iqsec1b	11	26704181	27057572	-	213713
19.8367	ENSDARG00000016551	0.3	0.821457	iqsec1b	11	26704181	27057572	-	213713
19.8367	ENSDARG00000016551	0.4	0.679459	iqsec1b	11	26704181	27057572	-	213713
19.8367	ENSDARG00000016551	0.5	0.537461	iqsec1b	11	26704181	27057572	-	213713
19.8367	ENSDARG00000016551	0.6	0.395463	iqsec1b	11	26704181	27057572	-	213713
19.8367	ENSDARG00000016551	0.7	0.253465	iqsec1b	11	26704181	27057572	-	213713
19.8367	ENSDARG00000016551	0.8	0.111467	iqsec1b	11	26704181	27057572	-	213713
19.8367	ENSDARG00000016551	0.9	-0.0305308	iqsec1b	11	26704181	27057572	-	213713
19.8367	ENSDARG00000016551	1	-0.172529	iqsec1b	11	26704181	27057572	-	213713
20.449	ENSDARG00000061454	0.1	1.04871	nrxn2a	21	27635788	28340977	-	192474
20.449	ENSDARG00000061454	0.2	0.917073	nrxn2a	21	27635788	28340977	-	192474
20.449	ENSDARG00000061454	0.3	0.785432	nrxn2a	21	27635788	28340977	-	192474
20.449	ENSDARG00000061454	0.4	0.653791	nrxn2a	21	27635788	28340977	-	192474
20.449	ENSDARG00000061454	0.5	0.52215	nrxn2a	21	27635788	28340977	-	192474
20.449	ENSDARG00000061454	0.6	0.390509	nrxn2a	21	27635788	28340977	-	192474
20.449	ENSDARG00000061454	0.7	0.258868	nrxn2a	21	27635788	28340977	-	192474
20.449	ENSDARG00000061454	0.8	0.127227	nrxn2a	21	27635788	28340977	-	192474
20.449	ENSDARG00000061454	0.9	-0.00441434	nrxn2a	21	27635788	28340977	-	192474
20.449	ENSDARG00000061454	1	-0.136055	nrxn2a	21	27635788	28340977	-	192474
20.449	ENSDARG00000016551	0.1	1.11004	iqsec1b	11	26704181	27057572	-	213713
20.449	ENSDARG00000016551	0.2	0.967791	iqsec1b	11	26704181	27057572	-	213713
20.449	ENSDARG00000016551	0.3	0.825543	iqsec1b	11	26704181	27057572	-	213713
20.449	ENSDARG00000016551	0.4	0.683296	iqsec1b	11	26704181	27057572	-	213713
20.449	ENSDARG00000016551	0.5	0.541048	iqsec1b	11	26704181	27057572	-	213713
20.449	ENSDARG00000016551	0.6	0.3988	iqsec1b	11	26704181	27057572	-	213713
20.449	ENSDARG00000016551	0.7	0.256552	iqsec1b	11	26704181	27057572	-	213713
20.449	ENSDARG00000016551	0.8	0.114305	iqsec1b	11	26704181	27057572	-	213713
20.449	ENSDARG00000016551	0.9	-0.027943	iqsec1b	11	26704181	27057572	-	213713
20.449	ENSDARG00000016551	1	-0.170191	iqsec1b	11	26704181	27057572	-	213713
21.0612	ENSDARG00000061454	0.1	1.12365	nrxn2a	21	27635788	28340977	-	192474
21.0612	ENSDARG00000061454	0.2	0.983638	nrxn2a	21	27635788	28340977	-	192474
21.0612	ENSDARG00000061454	0.3	0.84363	nrxn2a	21	27635788	28340977	-	192474
21.0612	ENSDARG00000061454	0.4	0.703621	nrxn2a	21	27635788	28340977	-	192474
21.0612	ENSDARG00000061454	0.5	0.563612	nrxn2a	21	27635788	28340977	-	192474
21.0612	ENSDARG00000061454	0.6	0.423604	nrxn2a	21	27635788	28340977	-	192474
21.0612	ENSDARG00000061454	0.7	0.283595	nrxn2a	21	27635788	28340977	-	192474
21.0612	ENSDARG00000061454	0.8	0.143587	nrxn2a	21	27635788	28340977	-	192474
21.0612	ENSDARG00000061454	0.9	0.00357788	nrxn2a	21	27635788	28340977	-	192474
21.0612	ENSDARG00000061454	1	-0.136431	nrxn2a	21	27635788	28340977	-	192474
21.0612	ENSDARG00000016551	0.1	1.11246	iqsec1b	11	26704181	27057572	-	213713
21.0612	ENSDARG00000016551	0.2	0.970312	iqsec1b	11	26704181	27057572	-	213713
21.0612	ENSDARG00000016551	0.3	0.828165	iqsec1b	11	26704181	27057572	-	213713
21.0612	ENSDARG00000016551	0.4	0.686019	iqsec1b	11	26704181	27057572	-	213713
21.0612	ENSDARG00000016551	0.5	0.543873	iqsec1b	11	26704181	27057572	-	213713
21.0612	ENSDARG00000016551	0.6	0.401726	iqsec1b	11	26704181	27057572	-	213713
21.0612	ENSDARG00000016551	0.7	0.25958	iqsec1b	11	26704181	27057572	-	213713
21.0612	ENSDARG00000016551	0.8	0.117434	iqsec1b	11	26704181	27057572	-	213713
21.0612	ENSDARG00000016551	0.9	-0.0247126	iqsec1b	11	26704181	27057572	-	213713
21.0612	ENSDARG00000016551	1	-0.166859	iqsec1b	11	26704181	27057572	-	213713
21.6735	ENSDARG00000061454	0.1	1.19517	nrxn2a	21	27635788	28340977	-	192474
21.6735	ENSDARG00000061454	0.2	1.04729	nrxn2a	21	27635788	28340977	-	192474
21.6735	ENSDARG00000061454	0.3	0.89941	nrxn2a	21	27635788	28340977	-	192474
21.6735	ENSDARG00000061454	0.4	0.751529	nrxn2a	21	27635788	28340977	-	192474
21.6735	ENSDARG00000061454	0.5	0.603648	nrxn2a	21	27635788	28340977	-	192474
21.6735	ENSDARG00000061454	0.6	0.455766	nrxn2a	21	27635788	28340977	-	192474
21.6735	ENSDARG00000061454	0.7	0.307885	nrxn2a	21	27635788	28340977	-	192474
21.6735	ENSDARG00000061454	0.8	0.160004	nrxn2a	21	27635788	28340977	-	192474
21.6735	ENSDARG00000061454	0.9	0.0121233	nrxn2a	21	27635788	28340977	-	192474
21.6735	ENSDARG00000061454	1	-0.135758	nrxn2a	21	27635788	28340977	-	192474
21.6735	ENSDARG00000016551	0.1	1.11268	iqsec1b	11	26704181	27057572	-	213713
21.6735	ENSDARG00000016551	0.2	0.970979	iqsec1b	11	26704181	27057572	-	213713
21.6735	ENSDARG00000016551	0.3	0.829278	iqsec1b	11	26704181	27057572	-	213713
21.6735	ENSDARG00000016551	0.4	0.687577	iqsec1b	11	26704181	27057572	-	213713
21.6735	ENSDARG00000016551	0.5	0.545876	iqsec1b	11	26704181	27057572	-	213713
21.6735	ENSDARG00000016551	0.6	0.404176	iqsec1b	11	26704181	27057572	-	213713
21.6735	ENSDARG00000016551	0.7	0.262475	iqsec1b	11	26704181	27057572	-	213713
21.6735	ENSDARG00000016551	0.8	0.120774	iqsec1b	11	26704181	27057572	-	213713
21.6735	ENSDARG00000016551	0.9	-0.0209266	iqsec1b	11	26704181	27057572	-	213713
21.6735	ENSDARG00000016551	1	-0.162627	iqsec1b	11	26704181	27057572	-	213713
22.2857	ENSDARG00000061454	0.1	1.26277	nrxn2a	21	27635788	28340977	-	192474
22.2857	ENSDARG00000061454	0.2	1.10754	nrxn2a	21	27635788	28340977	-	192474
22.2857	ENSDARG00000061454	0.3	0.952311	nrxn2a	21	27635788	28340977	-	192474
22.2857	ENSDARG00000061454	0.4	0.79708	nrxn2a	21	27635788	28340977	-	192474
22.2857	ENSDARG00000061454	0.5	0.641849	nrxn2a	21	27635788	28340977	-	192474
22.2857	ENSDARG00000061454	0.6	0.486618	nrxn2a	21	27635788	28340977	-	192474
22.2857	ENSDARG00000061454	0.7	0.331387	nrxn2a	21	27635788	28340977	-	192474
22.2857	ENSDARG00000061454	0.8	0.176156	nrxn2a	21	27635788	28340977	-	192474
22.2857	ENSDARG00000061454	0.9	0.0209255	nrxn2a	21	27635788	28340977	-	192474
22.2857	ENSDARG00000061454	1	-0.134305	nrxn2a	21	27635788	28340977	-	192474
22.2857	ENSDARG00000016551	0.1	1.11072	iqsec1b	11	26704181	27057572	-	213713
22.2857	ENSDARG00000016551	0.2	0.969794	iqsec1b	11	26704181	27057572	-	213713
22.2857	ENSDARG00000016551	0.3	0.828869	iqsec1b	11	26704181	27057572	-	213713
22.2857	ENSDARG00000016551	0.4	0.687944	iqsec1b	11	26704181	27057572	-	213713
22.2857	ENSDARG00000016551	0.5	0.547019	iqsec1b	11	26704181	27057572	-	213713
22.2857	ENSDARG00000016551	0.6	0.406094	iqsec1b	11	26704181	27057572	-	213713
22.2857	ENSDARG00000016551	0.7	0.265169	iqsec1b	11	26704181	27057572	-	213713
22.2857	ENSDARG00000016551	0.8	0.124244	iqsec1b	11	26704181	27057572	-	213713
22.2857	ENSDARG00000016551	0.9	-0.016681	iqsec1b	11	26704181	27057572	-	213713
22.2857	ENSDARG00000016551	1	-0.157606	iqsec1b	11	26704181	27057572	-	213713
22.898	ENSDARG00000061454	0.1	1.32599	nrxn2a	21	27635788	28340977	-	192474
22.898	ENSDARG00000061454	0.2	1.16395	nrxn2a	21	27635788	28340977	-	192474
22.898	ENSDARG00000061454	0.3	1.00191	nrxn2a	21	27635788	28340977	-	192474
22.898	ENSDARG00000061454	0.4	0.839871	nrxn2a	21	27635788	28340977	-	192474
22.898	ENSDARG00000061454	0.5	0.67783	nrxn2a	21	27635788	28340977	-	192474
22.898	ENSDARG00000061454	0.6	0.515789	nrxn2a	21	27635788	28340977	-	192474
22.898	ENSDARG00000061454	0.7	0.353748	nrxn2a	21	27635788	28340977	-	192474
22.898	ENSDARG00000061454	0.8	0.191707	nrxn2a	21	27635788	28340977	-	192474
22.898	ENSDARG00000061454	0.9	0.0296663	nrxn2a	21	27635788	28340977	-	192474
22.898	ENSDARG00000061454	1	-0.132375	nrxn2a	21	27635788	28340977	-	192474
22.898	ENSDARG00000016551	0.1	1.10662	iqsec1b	11	26704181	27057572	-	213713
22.898	ENSDARG00000016551	0.2	0.966785	iqsec1b	11	26704181	27057572	-	213713
22.898	ENSDARG00000016551	0.3	0.826948	iqsec1b	11	26704181	27057572	-	213713
22.898	ENSDARG00000016551	0.4	0.68711	iqsec1b	11	26704181	27057572	-	213713
22.898	ENSDARG00000016551	0.5	0.547273	iqsec1b	11	26704181	27057572	-	213713
22.898	ENSDARG00000016551	0.6	0.407436	iqsec1b	11	26704181	27057572	-	213713
22.898	ENSDARG00000016551	0.7	0.267599	iqsec1b	11	26704181	27057572	-	213713
22.898	ENSDARG00000016551	0.8	0.127761	iqsec1b	11	26704181	27057572	-	213713
22.898	ENSDARG00000016551	0.9	-0.0120762	iqsec1b	11	26704181	27057572	-	213713
22.898	ENSDARG00000016551	1	-0.151913	iqsec1b	11	26704181	27057572	-	213713
23.5102	ENSDARG00000061454	0.1	1.38443	nrxn2a	21	27635788	28340977	-	192474
23.5102	ENSDARG00000061454	0.2	1.21613	nrxn2a	21	27635788	28340977	-	192474
23.5102	ENSDARG00000061454	0.3	1.04783	nrxn2a	21	27635788	28340977	-	192474
23.5102	ENSDARG00000061454	0.4	0.879522	nrxn2a	21	27635788	28340977	-	192474
23.5102	ENSDARG00000061454	0.5	0.711219	nrxn2a	21	27635788	28340977	-	192474
23.5102	ENSDARG00000061454	0.6	0.542916	nrxn2a	21	27635788	28340977	-	192474
23.5102	ENSDARG00000061454	0.7	0.374614	nrxn2a	21	27635788	28340977	-	192474
23.5102	ENSDARG00000061454	0.8	0.206311	nrxn2a	21	27635788	28340977	-	192474
23.5102	ENSDARG00000061454	0.9	0.0380078	nrxn2a	21	27635788	28340977	-	192474
23.5102	ENSDARG00000061454	1	-0.130295	nrxn2a	21	27635788	28340977	-	192474
23.5102	ENSDARG00000016551	0.1	1.10045	iqsec1b	11	26704181	27057572	-	213713
23.5102	ENSDARG00000016551	0.2	0.961988	iqsec1b	11	26704181	27057572	-	213713
23.5102	ENSDARG00000016551	0.3	0.823531	iqsec1b	11	26704181	27057572	-	213713
23.5102	ENSDARG00000016551	0.4	0.685074	iqsec1b	11	26704181	27057572	-	213713
23.5102	ENSDARG00000016551	0.5	0.546617	iqsec1b	11	26704181	27057572	-	213713
23.5102	ENSDARG00000016551	0.6	0.40816	iqsec1b	11	26704181	27057572	-	213713
23.5102	ENSDARG00000016551	0.7	0.269703	iqsec1b	11	26704181	27057572	-	213713
23.5102	ENSDARG00000016551	0.8	0.131246	iqsec1b	11	26704181	27057572	-	213713
23.5102	ENSDARG00000016551	0.9	-0.00721081	iqsec1b	11	26704181	27057572	-	213713
23.5102	ENSDARG00000016551	1	-0.145668	iqsec1b	11	26704181	27057572	-	213713
24.1224	ENSDARG00000061454	0.1	1.43772	nrxn2a	21	27635788	28340977	-	192474
24.1224	ENSDARG00000061454	0.2	1.26371	nrxn2a	21	27635788	28340977	-	192474
24.1224	ENSDARG00000061454	0.3	1.08969	nrxn2a	21	27635788	28340977	-	192474
24.1224	ENSDARG00000061454	0.4	0.915674	nrxn2a	21	27635788	28340977	-	192474
24.1224	ENSDARG00000061454	0.5	0.741658	nrxn2a	21	27635788	28340977	-	192474
24.1224	ENSDARG00000061454	0.6	0.567642	nrxn2a	21	27635788	28340977	-	192474
24.1224	ENSDARG00000061454	0.7	0.393626	nrxn2a	21	27635788	28340977	-	192474
24.1224	ENSDARG00000061454	0.8	0.219611	nrxn2a	21	27635788	28340977	-	192474
24.1224	ENSDARG00000061454	0.9	0.0455949	nrxn2a	21	27635788	28340977	-	192474
24.1224	ENSDARG00000061454	1	-0.128421	nrxn2a	21	27635788	28340977	-	192474
24.1224	ENSDARG00000016551	0.1	1.09224	iqsec1b	11	26704181	27057572	-	213713
24.1224	ENSDARG00000016551	0.2	0.955438	iqsec1b	11	26704181	27057572	-	213713
24.1224	ENSDARG00000016551	0.3	0.818636	iqsec1b	11	26704181	27057572	-	213713
24.1224	ENSDARG00000016551	0.4	0.681834	iqsec1b	11	26704181	27057572	-	213713
24.1224	ENSDARG00000016551	0.5	0.545032	iqsec1b	11	26704181	27057572	-	213713
24.1224	ENSDARG00000016551	0.6	0.40823	iqsec1b	11	26704181	27057572	-	213713
24.1224	ENSDARG00000016551	0.7	0.271428	iqsec1b	11	26704181	27057572	-	213713
24.1224	ENSDARG00000016551	0.8	0.134626	iqsec1b	11	26704181	27057572	-	213713
24.1224	ENSDARG00000016551	0.9	-0.00217542	iqsec1b	11	26704181	27057572	-	213713
24.1224	ENSDARG00000016551	1	-0.138977	iqsec1b	11	26704181	27057572	-	213713
24.7347	ENSDARG00000061454	0.1	1.48554	nrxn2a	21	27635788	28340977	-	192474
24.7347	ENSDARG00000061454	0.2	1.30635	nrxn2a	21	27635788	28340977	-	192474
24.7347	ENSDARG00000061454	0.3	1.12717	nrxn2a	21	27635788	28340977	-	192474
24.7347	ENSDARG00000061454	0.4	0.947982	nrxn2a	21	27635788	28340977	-	192474
24.7347	ENSDARG00000061454	0.5	0.768797	nrxn2a	21	27635788	28340977	-	192474
24.7347	ENSDARG00000061454	0.6	0.589613	nrxn2a	21	27635788	28340977	-	192474
24.7347	ENSDARG00000061454	0.7	0.410428	nrxn2a	21	27635788	28340977	-	192474
24.7347	ENSDARG00000061454	0.8	0.231243	nrxn2a	21	27635788	28340977	-	192474
24.7347	ENSDARG00000061454	0.9	0.0520584	nrxn2a	21	27635788	28340977	-	192474
24.7347	ENSDARG00000061454	1	-0.127126	nrxn2a	21	27635788	28340977	-	192474
24.7347	ENSDARG00000016551	0.1	1.08204	iqsec1b	11	26704181	27057572	-	213713
24.7347	ENSDARG00000016551	0.2	0.947154	iqsec1b	11	26704181	27057572	-	213713
24.7347	ENSDARG00000016551	0.3	0.812268	iqsec1b	11	26704181	27057572	-	213713
24.7347	ENSDARG00000016551	0.4	0.677383	iqsec1b	11	26704181	27057572	-	213713
24.7347	ENSDARG00000016551	0.5	0.542498	iqsec1b	11	26704181	27057572	-	213713
24.7347	ENSDARG00000016551	0.6	0.407612	iqsec1b	11	26704181	27057572	-	213713
24.7347	ENSDARG00000016551	0.7	0.272727	iqsec1b	11	26704181	27057572	-	213713
24.7347	ENSDARG00000016551	0.8	0.137841	iqsec1b	11	26704181	27057572	-	213713
24.7347	ENSDARG00000016551	0.9	0.00295614	iqsec1b	11	26704181	27057572	-	213713
24.7347	ENSDARG00000016551	1	-0.131929	iqsec1b	11	26704181	27057572	-	213713
25.3469	ENSDARG00000061454	0.1	1.52757	nrxn2a	21	27635788	28340977	-	192474
25.3469	ENSDARG00000061454	0.2	1.34375	nrxn2a	21	27635788	28340977	-	192474
25.3469	ENSDARG00000061454	0.3	1.15993	nrxn2a	21	27635788	28340977	-	192474
25.3469	ENSDARG00000061454	0.4	0.976112	nrxn2a	21	27635788	28340977	-	192474
25.3469	ENSDARG00000061454	0.5	0.792294	nrxn2a	21	27635788	28340977	-	192474
25.3469	ENSDARG00000061454	0.6	0.608476	nrxn2a	21	27635788	28340977	-	192474
25.3469	ENSDARG00000061454	0.7	0.424657	nrxn2a	21	27635788	28340977	-	192474
25.3469	ENSDARG00000061454	0.8	0.240839	nrxn2a	21	27635788	28340977	-	192474
25.3469	ENSDARG00000061454	0.9	0.0570205	nrxn2a	21	27635788	28340977	-	192474
25.3469	ENSDARG00000061454	1	-0.126798	nrxn2a	21	27635788	28340977	-	192474
25.3469	ENSDARG00000016551	0.1	1.06986	iqsec1b	11	26704181	27057572	-	213713
25.3469	ENSDARG00000016551	0.2	0.937143	iqsec1b	11	26704181	27057572	-	213713
25.3469	ENSDARG00000016551	0.3	0.804428	iqsec1b	11	26704181	27057572	-	213713
25.3469	ENSDARG00000016551	0.4	0.671713	iqsec1b	11	26704181	27057572	-	213713
25.3469	ENSDARG00000016551	0.5	0.538998	iqsec1b	11	26704181	27057572	-	213713
25.3469	ENSDARG00000016551	0.6	0.406283	iqsec1b	11	26704181	27057572	-	213713
25.3469	ENSDARG00000016551	0.7	0.273568	iqsec1b	11	26704181	27057572	-	213713
25.3469	ENSDARG00000016551	0.8	0.140853	iqsec1b	11	26704181	27057572	-	213713
25.3469	ENSDARG00000016551	0.9	0.00813746	iqsec1b	11	26704181	27057572	-	213713
25.3469	ENSDARG00000016551	1	-0.124578	iqsec1b	11	26704181	27057572	-	213713
25.9592	ENSDARG00000061454	0.1	1.56351	nrxn2a	21	27635788	28340977	-	192474
25.9592	ENSDARG00000061454	0.2	1.37559	nrxn2a	21	27635788	28340977	-	192474
25.9592	ENSDARG00000061454	0.3	1.18766	nrxn2a	21	27635788	28340977	-	192474
25.9592	ENSDARG00000061454	0.4	0.999734	nrxn2a	21	27635788	28340977	-	192474
25.9592	ENSDARG00000061454	0.5	0.811808	nrxn2a	21	27635788	28340977	-	192474
25.9592	ENSDARG00000061454	0.6	0.623881	nrxn2a	21	27635788	28340977	-	192474
25.9592	ENSDARG00000061454	0.7	0.435955	nrxn2a	21	27635788	28340977	-	192474
25.9592	ENSDARG00000061454	0.8	0.248028	nrxn2a	21	27635788	28340977	-	192474
25.9592	ENSDARG00000061454	0.9	0.0601015	nrxn2a	21	27635788	28340977	-	192474
25.9592	ENSDARG00000061454	1	-0.127825	nrxn2a	21	27635788	28340977	-	192474
25.9592	ENSDARG00000016551	0.1	1.0557	iqsec1b	11	26704181	27057572	-	213713
25.9592	ENSDARG00000016551	0.2	0.925406	iqsec1b	11	26704181	27057572	-	213713
25.9592	ENSDARG00000016551	0.3	0.795114	iqsec1b	11	26704181	27057572	-	213713
25.9592	ENSDARG00000016551	0.4	0.664823	iqsec1b	11	26704181	27057572	-	213713
25.9592	ENSDARG00000016551	0.5	0.534531	iqsec1b	11	26704181	27057572	-	213713
25.9592	ENSDARG00000016551	0.6	0.404239	iqsec1b	11	26704181	27057572	-	213713
25.9592	ENSDARG00000016551	0.7	0.273947	iqsec1b	11	26704181	27057572	-	213713
25.9592	ENSDARG00000016551	0.8	0.143656	iqsec1b	11	26704181	27057572	-	213713
25.9592	ENSDARG00000016551	0.9	0.0133639	iqsec1b	11	26704181	27057572	-	213713
25.9592	ENSDARG00000016551	1	-0.116928	iqsec1b	11	26704181	27057572	-	213713
26.5714	ENSDARG00000061454	0.1	1.59307	nrxn2a	21	27635788	28340977	-	192474
26.5714	ENSDARG00000061454	0.2	1.40155	nrxn2a	21	27635788	28340977	-	192474
26.5714	ENSDARG00000061454	0.3	1.21003	nrxn2a	21	27635788	28340977	-	192474
26.5714	ENSDARG00000061454	0.4	1.01852	nrxn2a	21	27635788	28340977	-	192474
26.5714	ENSDARG00000061454	0.5	0.826999	nrxn2a	21	27635788	28340977	-	192474
26.5714	ENSDARG00000061454	0.6	0.635482	nrxn2a	21	27635788	28340977	-	192474
26.5714	ENSDARG00000061454	0.7	0.443965	nrxn2a	21	27635788	28340977	-	192474
26.5714	ENSDARG00000061454	0.8	0.252448	nrxn2a	21	27635788	28340977	-	192474
26.5714	ENSDARG00000061454	0.9	0.0609313	nrxn2a	21	27635788	28340977	-	192474
26.5714	ENSDARG00000061454	1	-0.130586	nrxn2a	21	27635788	28340977	-	192474
26.5714	ENSDARG00000016551	0.1	1.03956	iqsec1b	11	26704181	27057572	-	213713
26.5714	ENSDARG00000016551	0.2	0.91195	iqsec1b	11	26704181	27057572	-	213713
26.5714	ENSDARG00000016551	0.3	0.784342	iqsec1b	11	26704181	27057572	-	213713
26.5714	ENSDARG00000016551	0.4	0.656733	iqsec1b	11	26704181	27057572	-	213713
26.5714	ENSDARG00000016551	0.5	0.529125	iqsec1b	11	26704181	27057572	-	213713
26.5714	ENSDARG00000016551	0.6	0.401516	iqsec1b	11	26704181	27057572	-	213713
26.5714	ENSDARG00000016551	0.7	0.273908	iqsec1b	11	26704181	27057572	-	213713
26.5714	ENSDARG00000016551	0.8	0.146299	iqsec1b	11	26704181	27057572	-	213713
26.5714	ENSDARG00000016551	0.9	0.0186909	iqsec1b	11	26704181	27057572	-	213713
26.5714	ENSDARG00000016551	1	-0.108918	iqsec1b	11	26704181	27057572	-	213713
27.1837	ENSDARG00000061454	0.1	1.6159	nrxn2a	21	27635788	28340977	-	192474
27.1837	ENSDARG00000061454	0.2	1.42131	nrxn2a	21	27635788	28340977	-	192474
27.1837	ENSDARG00000061454	0.3	1.22672	nrxn2a	21	27635788	28340977	-	192474
27.1837	ENSDARG00000061454	0.4	1.03212	nrxn2a	21	27635788	28340977	-	192474
27.1837	ENSDARG00000061454	0.5	0.837533	nrxn2a	21	27635788	28340977	-	192474
27.1837	ENSDARG00000061454	0.6	0.642941	nrxn2a	21	27635788	28340977	-	192474
27.1837	ENSDARG00000061454	0.7	0.448349	nrxn2a	21	27635788	28340977	-	192474
27.1837	ENSDARG00000061454	0.8	0.253757	nrxn2a	21	27635788	28340977	-	192474
27.1837	ENSDARG00000061454	0.9	0.0591654	nrxn2a	21	27635788	28340977	-	192474
27.1837	ENSDARG00000061454	1	-0.135427	nrxn2a	21	27635788	28340977	-	192474
27.1837	ENSDARG00000016551	0.1	1.02147	iqsec1b	11	26704181	27057572	-	213713
27.1837	ENSDARG00000016551	0.2	0.896821	iqsec1b	11	26704181	27057572	-	213713
27.1837	ENSDARG00000016551	0.3	0.772169	iqsec1b	11	26704181	27057572	-	213713
27.1837	ENSDARG00000016551	0.4	0.647517	iqsec1b	11	26704181	27057572	-	213713
27.1837	ENSDARG00000016551	0.5	0.522865	iqsec1b	11	26704181	27057572	-	213713
27.1837	ENSDARG00000016551	0.6	0.398214	iqsec1b	11	26704181	27057572	-	213713
27.1837	ENSDARG00000016551	0.7	0.273562	iqsec1b	11	26704181	27057572	-	213713
27.1837	ENSDARG00000016551	0.8	0.14891	iqsec1b	11	26704181	27057572	-	213713
27.1837	ENSDARG00000016551	0.9	0.0242579	iqsec1b	11	26704181	27057572	-	213713
27.1837	ENSDARG00000016551	1	-0.100394	iqsec1b	11	26704181	27057572	-	213713
27.7959	ENSDARG00000061454	0.1	1.63167	nrxn2a	21	27635788	28340977	-	192474
27.7959	ENSDARG00000061454	0.2	1.43453	nrxn2a	21	27635788	28340977	-	192474
27.7959	ENSDARG00000061454	0.3	1.23738	nrxn2a	21	27635788	28340977	-	192474
27.7959	ENSDARG00000061454	0.4	1.04024	nrxn2a	21	27635788	28340977	-	192474
27.7959	ENSDARG00000061454	0.5	0.843092	nrxn2a	21	27635788	28340977	-	192474
27.7959	ENSDARG00000061454	0.6	0.645947	nrxn2a	21	27635788	28340977	-	192474
27.7959	ENSDARG00000061454	0.7	0.448801	nrxn2a	21	27635788	28340977	-	192474
27.7959	ENSDARG00000061454	0.8	0.251656	nrxn2a	21	27635788	28340977	-	192474
27.7959	ENSDARG00000061454	0.9	0.0545105	nrxn2a	21	27635788	28340977	-	192474
27.7959	ENSDARG00000061454	1	-0.142635	nrxn2a	21	27635788	28340977	-	192474
27.7959	ENSDARG00000016551	0.1	1.00154	iqsec1b	11	26704181	27057572	-	213713
27.7959	ENSDARG00000016551	0.2	0.880141	iqsec1b	11	26704181	27057572	-	213713
27.7959	ENSDARG00000016551	0.3	0.758738	iqsec1b	11	26704181	27057572	-	213713
27.7959	ENSDARG00000016551	0.4	0.637334	iqsec1b	11	26704181	27057572	-	213713
27.7959	ENSDARG00000016551	0.5	0.515931	iqsec1b	11	26704181	27057572	-	213713
27.7959	ENSDARG00000016551	0.6	0.394528	iqsec1b	11	26704181	27057572	-	213713
27.7959	ENSDARG00000016551	0.7	0.273124	iqsec1b	11	26704181	27057572	-	213713
27.7959	ENSDARG00000016551	0.8	0.151721	iqsec1b	11	26704181	27057572	-	213713
27.7959	ENSDARG00000016551	0.9	0.0303173	iqsec1b	11	26704181	27057572	-	213713
27.7959	ENSDARG00000016551	1	-0.0910862	iqsec1b	11	26704181	27057572	-	213713
28.4082	ENSDARG00000061454	0.1	1.6401	nrxn2a	21	27635788	28340977	-	192474
28.4082	ENSDARG00000061454	0.2	1.44094	nrxn2a	21	27635788	28340977	-	192474
28.4082	ENSDARG00000061454	0.3	1.24178	nrxn2a	21	27635788	28340977	-	192474
28.4082	ENSDARG00000061454	0.4	1.04262	nrxn2a	21	27635788	28340977	-	192474
28.4082	ENSDARG00000061454	0.5	0.843464	nrxn2a	21	27635788	28340977	-	192474
28.4082	ENSDARG00000061454	0.6	0.644303	nrxn2a	21	27635788	28340977	-	192474
28.4082	ENSDARG00000061454	0.7	0.445143	nrxn2a	21	27635788	28340977	-	192474
28.4082	ENSDARG00000061454	0.8	0.245983	nrxn2a	21	27635788	28340977	-	192474
28.4082	ENSDARG00000061454	0.9	0.0468225	nrxn2a	21	27635788	28340977	-	192474
28.4082	ENSDARG00000061454	1	-0.152338	nrxn2a	21	27635788	28340977	-	192474
28.4082	ENSDARG00000016551	0.1	0.980006	iqsec1b	11	26704181	27057572	-	213713
28.4082	ENSDARG00000016551	0.2	0.862163	iqsec1b	11	26704181	27057572	-	213713
28.4082	ENSDARG00000016551	0.3	0.744319	iqsec1b	11	26704181	27057572	-	213713
28.4082	ENSDARG00000016551	0.4	0.626475	iqsec1b	11	26704181	27057572	-	213713
28.4082	ENSDARG00000016551	0.5	0.508632	iqsec1b	11	26704181	27057572	-	213713
28.4082	ENSDARG00000016551	0.6	0.390788	iqsec1b	11	26704181	27057572	-	213713
28.4082	ENSDARG00000016551	0.7	0.272944	iqsec1b	11	26704181	27057572	-	213713
28.4082	ENSDARG00000016551	0.8	0.155101	iqsec1b	11	26704181	27057572	-	213713
28.4082	ENSDARG00000016551	0.9	0.0372572	iqsec1b	11	26704181	27057572	-	213713
28.4082	ENSDARG00000016551	1	-0.0805864	iqsec1b	11	26704181	27057572	-	213713
29.0204	ENSDARG00000061454	0.1	1.64176	nrxn2a	21	27635788	28340977	-	192474
29.0204	ENSDARG00000061454	0.2	1.44113	nrxn2a	21	27635788	28340977	-	192474
29.0204	ENSDARG00000061454	0.3	1.24051	nrxn2a	21	27635788	28340977	-	192474
29.0204	ENSDARG00000061454	0.4	1.03989	nrxn2a	21	27635788	28340977	-	192474
29.0204	ENSDARG00000061454	0.5	0.83927	nrxn2a	21	27635788	28340977	-	192474
29.0204	ENSDARG00000061454	0.6	0.638648	nrxn2a	21	27635788	28340977	-	192474
29.0204	ENSDARG00000061454	0.7	0.438026	nrxn2a	21	27635788	28340977	-	192474
29.0204	ENSDARG00000061454	0.8	0.237405	nrxn2a	21	27635788	28340977	-	192474
29.0204	ENSDARG00000061454	0.9	0.0367831	nrxn2a	21	27635788	28340977	-	192474
29.0204	ENSDARG00000061454	1	-0.163839	nrxn2a	21	27635788	28340977	-	192474
29.0204	ENSDARG00000016551	0.1	0.957286	iqsec1b	11	26704181	27057572	-	213713
29.0204	ENSDARG00000016551	0.2	0.843311	iqsec1b	11	26704181	27057572	-	213713
29.0204	ENSDARG00000016551	0.3	0.729335	iqsec1b	11	26704181	27057572	-	213713
29.0204	ENSDARG00000016551	0.4	0.615359	iqsec1b	11	26704181	27057572	-	213713
29.0204	ENSDARG00000016551	0.5	0.501384	iqsec1b	11	26704181	27057572	-	213713
29.0204	ENSDARG00000016551	0.6	0.387408	iqsec1b	11	26704181	27057572	-	213713
29.0204	ENSDARG00000016551	0.7	0.273433	iqsec1b	11	26704181	27057572	-	213713
29.0204	ENSDARG00000016551	0.8	0.159457	iqsec1b	11	26704181	27057572	-	213713
29.0204	ENSDARG00000016551	0.9	0.0454815	iqsec1b	11	26704181	27057572	-	213713
29.0204	ENSDARG00000016551	1	-0.0684941	iqsec1b	11	26704181	27057572	-	213713
29.6327	ENSDARG00000061454	0.1	1.63782	nrxn2a	21	27635788	28340977	-	192474
29.6327	ENSDARG00000061454	0.2	1.43629	nrxn2a	21	27635788	28340977	-	192474
29.6327	ENSDARG00000061454	0.3	1.23477	nrxn2a	21	27635788	28340977	-	192474
29.6327	ENSDARG00000061454	0.4	1.03324	nrxn2a	21	27635788	28340977	-	192474
29.6327	ENSDARG00000061454	0.5	0.83172	nrxn2a	21	27635788	28340977	-	192474
29.6327	ENSDARG00000061454	0.6	0.630195	nrxn2a	21	27635788	28340977	-	192474
29.6327	ENSDARG00000061454	0.7	0.428671	nrxn2a	21	27635788	28340977	-	192474
29.6327	ENSDARG00000061454	0.8	0.227147	nrxn2a	21	27635788	28340977	-	192474
29.6327	ENSDARG00000061454	0.9	0.0256224	nrxn2a	21	27635788	28340977	-	192474
29.6327	ENSDARG00000061454	1	-0.175902	nrxn2a	21	27635788	28340977	-	192474
29.6327	ENSDARG00000016551	0.1	0.933941	iqsec1b	11	26704181	27057572	-	213713
29.6327	ENSDARG00000016551	0.2	0.824119	iqsec1b	11	26704181	27057572	-	213713
29.6327	ENSDARG00000016551	0.3	0.714297	iqsec1b	11	26704181	27057572	-	213713
29.6327	ENSDARG00000016551	0.4	0.604475	iqsec1b	11	26704181	27057572	-	213713
29.6327	ENSDARG00000016551	0.5	0.494654	iqsec1b	11	26704181	27057572	-	213713
29.6327	ENSDARG00000016551	0.6	0.384832	iqsec1b	11	26704181	27057572	-	213713
29.6327	ENSDARG00000016551	0.7	0.27501	iqsec1b	11	26704181	27057572	-	213713
29.6327	ENSDARG00000016551	0.8	0.165188	iqsec1b	11	26704181	27057572	-	213713
29.6327	ENSDARG00000016551	0.9	0.0553662	iqsec1b	11	26704181	27057572	-	213713
29.6327	ENSDARG00000016551	1	-0.0544557	iqsec1b	11	26704181	27057572	-	213713
30.2449	ENSDARG00000061454	0.1	1.62963	nrxn2a	21	27635788	28340977	-	192474
30.2449	ENSDARG00000061454	0.2	1.42776	nrxn2a	21	27635788	28340977	-	192474
30.2449	ENSDARG00000061454	0.3	1.22588	nrxn2a	21	27635788	28340977	-	192474
30.2449	ENSDARG00000061454	0.4	1.02401	nrxn2a	21	27635788	28340977	-	192474
30.2449	ENSDARG00000061454	0.5	0.822131	nrxn2a	21	27635788	28340977	-	192474
30.2449	ENSDARG00000061454	0.6	0.620255	nrxn2a	21	27635788	28340977	-	192474
30.2449	ENSDARG00000061454	0.7	0.418379	nrxn2a	21	27635788	28340977	-	192474
30.2449	ENSDARG00000061454	0.8	0.216503	nrxn2a	21	27635788	28340977	-	192474
30.2449	ENSDARG00000061454	0.9	0.0146272	nrxn2a	21	27635788	28340977	-	192474
30.2449	ENSDARG00000061454	1	-0.187249	nrxn2a	21	27635788	28340977	-	192474
30.2449	ENSDARG00000016551	0.1	0.910565	iqsec1b	11	26704181	27057572	-	213713
30.2449	ENSDARG00000016551	0.2	0.805152	iqsec1b	11	26704181	27057572	-	213713
30.2449	ENSDARG00000016551	0.3	0.69974	iqsec1b	11	26704181	27057572	-	213713
30.2449	ENSDARG00000016551	0.4	0.594328	iqsec1b	11	26704181	27057572	-	213713
30.2449	ENSDARG00000016551	0.5	0.488916	iqsec1b	11	26704181	27057572	-	213713
30.2449	ENSDARG00000016551	0.6	0.383503	iqsec1b	11	26704181	27057572	-	213713
30.2449	ENSDARG00000016551	0.7	0.278091	iqsec1b	11	26704181	27057572	-	213713
30.2449	ENSDARG00000016551	0.8	0.172679	iqsec1b	11	26704181	27057572	-	213713
30.2449	ENSDARG00000016551	0.9	0.0672665	iqsec1b	11	26704181	27057572	-	213713
30.2449	ENSDARG00000016551	1	-0.0381458	iqsec1b	11	26704181	27057572	-	213713
30.8571	ENSDARG00000061454	0.1	1.6187	nrxn2a	21	27635788	28340977	-	192474
30.8571	ENSDARG00000061454	0.2	1.417	nrxn2a	21	27635788	28340977	-	192474
30.8571	ENSDARG00000061454	0.3	1.21529	nrxn2a	21	27635788	28340977	-	192474
30.8571	ENSDARG00000061454	0.4	1.01359	nrxn2a	21	27635788	28340977	-	192474
30.8571	ENSDARG00000061454	0.5	0.81189	nrxn2a	21	27635788	28340977	-	192474
30.8571	ENSDARG00000061454	0.6	0.610187	nrxn2a	21	27635788	28340977	-	192474
30.8571	ENSDARG00000061454	0.7	0.408485	nrxn2a	21	27635788	28340977	-	192474
30.8571	ENSDARG00000061454	0.8	0.206783	nrxn2a	21	27635788	28340977	-	192474
30.8571	ENSDARG00000061454	0.9	0.00508029	nrxn2a	21	27635788	28340977	-	192474
30.8571	ENSDARG00000061454	1	-0.196622	nrxn2a	21	27635788	28340977	-	192474
30.8571	ENSDARG00000016551	0.1	0.887723	iqsec1b	11	26704181	27057572	-	213713
30.8571	ENSDARG00000016551	0.2	0.78694	iqsec1b	11	26704181	27057572	-	213713
30.8571	ENSDARG00000016551	0.3	0.686156	iqsec1b	11	26704181	27057572	-	213713
30.8571	ENSDARG00000016551	0.4	0.585373	iqsec1b	11	26704181	27057572	-	213713
30.8571	ENSDARG00000016551	0.5	0.484589	iqsec1b	11	26704181	27057572	-	213713
30.8571	ENSDARG00000016551	0.6	0.383806	iqsec1b	11	26704181	27057572	-	213713
30.8571	ENSDARG00000016551	0.7	0.283023	iqsec1b	11	26704181	27057572	-	213713
30.8571	ENSDARG00000016551	0.8	0.182239	iqsec1b	11	26704181	27057572	-	213713
30.8571	ENSDARG00000016551	0.9	0.0814557	iqsec1b	11	26704181	27057572	-	213713
30.8571	ENSDARG00000016551	1	-0.0193277	iqsec1b	11	26704181	27057572	-	213713
31.4694	ENSDARG00000061454	0.1	1.6066	nrxn2a	21	27635788	28340977	-	192474
31.4694	ENSDARG00000061454	0.2	1.40555	nrxn2a	21	27635788	28340977	-	192474
31.4694	ENSDARG00000061454	0.3	1.2045	nrxn2a	21	27635788	28340977	-	192474
31.4694	ENSDARG00000061454	0.4	1.00345	nrxn2a	21	27635788	28340977	-	192474
31.4694	ENSDARG00000061454	0.5	0.802398	nrxn2a	21	27635788	28340977	-	192474
31.4694	ENSDARG00000061454	0.6	0.601347	nrxn2a	21	27635788	28340977	-	192474
31.4694	ENSDARG00000061454	0.7	0.400297	nrxn2a	21	27635788	28340977	-	192474
31.4694	ENSDARG00000061454	0.8	0.199246	nrxn2a	21	27635788	28340977	-	192474
31.4694	ENSDARG00000061454	0.9	-0.00180456	nrxn2a	21	27635788	28340977	-	192474
31.4694	ENSDARG00000061454	1	-0.202855	nrxn2a	21	27635788	28340977	-	192474
31.4694	ENSDARG00000016551	0.1	0.865886	iqsec1b	11	26704181	27057572	-	213713
31.4694	ENSDARG00000016551	0.2	0.769909	iqsec1b	11	26704181	27057572	-	213713
31.4694	ENSDARG00000016551	0.3	0.673932	iqsec1b	11	26704181	27057572	-	213713
31.4694	ENSDARG00000016551	0.4	0.577955	iqsec1b	11	26704181	27057572	-	213713
31.4694	ENSDARG00000016551	0.5	0.481978	iqsec1b	11	26704181	27057572	-	213713
31.4694	ENSDARG00000016551	0.6	0.386	iqsec1b	11	26704181	27057572	-	213713
31.4694	ENSDARG00000016551	0.7	0.290023	iqsec1b	11	26704181	27057572	-	213713
31.4694	ENSDARG00000016551	0.8	0.194046	iqsec1b	11	26704181	27057572	-	213713
31.4694	ENSDARG00000016551	0.9	0.0980686	iqsec1b	11	26704181	27057572	-	213713
31.4694	ENSDARG00000016551	1	0.00209138	iqsec1b	11	26704181	27057572	-	213713
32.0816	ENSDARG00000061454	0.1	1.59495	nrxn2a	21	27635788	28340977	-	192474
32.0816	ENSDARG00000061454	0.2	1.39497	nrxn2a	21	27635788	28340977	-	192474
32.0816	ENSDARG00000061454	0.3	1.19498	nrxn2a	21	27635788	28340977	-	192474
32.0816	ENSDARG00000061454	0.4	0.99499	nrxn2a	21	27635788	28340977	-	192474
32.0816	ENSDARG00000061454	0.5	0.795002	nrxn2a	21	27635788	28340977	-	192474
32.0816	ENSDARG00000061454	0.6	0.595014	nrxn2a	21	27635788	28340977	-	192474
32.0816	ENSDARG00000061454	0.7	0.395026	nrxn2a	21	27635788	28340977	-	192474
32.0816	ENSDARG00000061454	0.8	0.195038	nrxn2a	21	27635788	28340977	-	192474
32.0816	ENSDARG00000061454	0.9	-0.00495039	nrxn2a	21	27635788	28340977	-	192474
32.0816	ENSDARG00000061454	1	-0.204939	nrxn2a	21	27635788	28340977	-	192474
32.0816	ENSDARG00000016551	0.1	0.845364	iqsec1b	11	26704181	27057572	-	213713
32.0816	ENSDARG00000016551	0.2	0.754326	iqsec1b	11	26704181	27057572	-	213713
32.0816	ENSDARG00000016551	0.3	0.663287	iqsec1b	11	26704181	27057572	-	213713
32.0816	ENSDARG00000016551	0.4	0.572249	iqsec1b	11	26704181	27057572	-	213713
32.0816	ENSDARG00000016551	0.5	0.481211	iqsec1b	11	26704181	27057572	-	213713
32.0816	ENSDARG00000016551	0.6	0.390172	iqsec1b	11	26704181	27057572	-	213713
32.0816	ENSDARG00000016551	0.7	0.299134	iqsec1b	11	26704181	27057572	-	213713
32.0816	ENSDARG00000016551	0.8	0.208095	iqsec1b	11	26704181	27057572	-	213713
32.0816	ENSDARG00000016551	0.9	0.117057	iqsec1b	11	26704181	27057572	-	213713
32.0816	ENSDARG00000016551	1	0.0260187	iqsec1b	11	26704181	27057572	-	213713
32.6939	ENSDARG00000061454	0.1	1.58531	nrxn2a	21	27635788	28340977	-	192474
32.6939	ENSDARG00000061454	0.2	1.38671	nrxn2a	21	27635788	28340977	-	192474
32.6939	ENSDARG00000061454	0.3	1.18811	nrxn2a	21	27635788	28340977	-	192474
32.6939	ENSDARG00000061454	0.4	0.989515	nrxn2a	21	27635788	28340977	-	192474
32.6939	ENSDARG00000061454	0.5	0.790917	nrxn2a	21	27635788	28340977	-	192474
32.6939	ENSDARG00000061454	0.6	0.592318	nrxn2a	21	27635788	28340977	-	192474
32.6939	ENSDARG00000061454	0.7	0.39372	nrxn2a	21	27635788	28340977	-	192474
32.6939	ENSDARG00000061454	0.8	0.195122	nrxn2a	21	27635788	28340977	-	192474
32.6939	ENSDARG00000061454	0.9	-0.00347668	nrxn2a	21	27635788	28340977	-	192474
32.6939	ENSDARG00000061454	1	-0.202075	nrxn2a	21	27635788	28340977	-	192474
32.6939	ENSDARG00000016551	0.1	0.826256	iqsec1b	11	26704181	27057572	-	213713
32.6939	ENSDARG00000016551	0.2	0.740245	iqsec1b	11	26704181	27057572	-	213713
32.6939	ENSDARG00000016551	0.3	0.654233	iqsec1b	11	26704181	27057572	-	213713
32.6939	ENSDARG00000016551	0.4	0.568222	iqsec1b	11	26704181	27057572	-	213713
32.6939	ENSDARG00000016551	0.5	0.48221	iqsec1b	11	26704181	27057572	-	213713
32.6939	ENSDARG00000016551	0.6	0.396199	iqsec1b	11	26704181	27057572	-	213713
32.6939	ENSDARG00000016551	0.7	0.310187	iqsec1b	11	26704181	27057572	-	213713
32.6939	ENSDARG00000016551	0.8	0.224176	iqsec1b	11	26704181	27057572	-	213713
32.6939	ENSDARG00000016551	0.9	0.138164	iqsec1b	11	26704181	27057572	-	213713
32.6939	ENSDARG00000016551	1	0.052153	iqsec1b	11	26704181	27057572	-	213713
33.3061	ENSDARG00000061454	0.1	1.57907	nrxn2a	21	27635788	28340977	-	192474
33.3061	ENSDARG00000061454	0.2	1.38209	nrxn2a	21	27635788	28340977	-	192474
33.3061	ENSDARG00000061454	0.3	1.18512	nrxn2a	21	27635788	28340977	-	192474
33.3061	ENSDARG00000061454	0.4	0.988141	nrxn2a	21	27635788	28340977	-	192474
33.3061	ENSDARG00000061454	0.5	0.791165	nrxn2a	21	27635788	28340977	-	192474
33.3061	ENSDARG00000061454	0.6	0.594189	nrxn2a	21	27635788	28340977	-	192474
33.3061	ENSDARG00000061454	0.7	0.397213	nrxn2a	21	27635788	28340977	-	192474
33.3061	ENSDARG00000061454	0.8	0.200237	nrxn2a	21	27635788	28340977	-	192474
33.3061	ENSDARG00000061454	0.9	0.00326069	nrxn2a	21	27635788	28340977	-	192474
33.3061	ENSDARG00000061454	1	-0.193715	nrxn2a	21	27635788	28340977	-	192474
33.3061	ENSDARG00000016551	0.1	0.808426	iqsec1b	11	26704181	27057572	-	213713
33.3061	ENSDARG00000016551	0.2	0.727488	iqsec1b	11	26704181	27057572	-	213713
33.3061	ENSDARG00000016551	0.3	0.64655	iqsec1b	11	26704181	27057572	-	213713
33.3061	ENSDARG00000016551	0.4	0.565612	iqsec1b	11	26704181	27057572	-	213713
33.3061	ENSDARG00000016551	0.5	0.484674	iqsec1b	11	26704181	27057572	-	213713
33.3061	ENSDARG00000016551	0.6	0.403736	iqsec1b	11	26704181	27057572	-	213713
33.3061	ENSDARG00000016551	0.7	0.322798	iqsec1b	11	26704181	27057572	-	213713
33.3061	ENSDARG00000016551	0.8	0.24186	iqsec1b	11	26704181	27057572	-	213713
33.3061	ENSDARG00000016551	0.9	0.160922	iqsec1b	11	26704181	27057572	-	213713
33.3061	ENSDARG00000016551	1	0.0799841	iqsec1b	11	26704181	27057572	-	213713
33.9184	ENSDARG00000061454	0.1	1.57741	nrxn2a	21	27635788	28340977	-	192474
33.9184	ENSDARG00000061454	0.2	1.38219	nrxn2a	21	27635788	28340977	-	192474
33.9184	ENSDARG00000061454	0.3	1.18697	nrxn2a	21	27635788	28340977	-	192474
33.9184	ENSDARG00000061454	0.4	0.991755	nrxn2a	21	27635788	28340977	-	192474
33.9184	ENSDARG00000061454	0.5	0.796535	nrxn2a	21	27635788	28340977	-	192474
33.9184	ENSDARG00000061454	0.6	0.601316	nrxn2a	21	27635788	28340977	-	192474
33.9184	ENSDARG00000061454	0.7	0.406096	nrxn2a	21	27635788	28340977	-	192474
33.9184	ENSDARG00000061454	0.8	0.210877	nrxn2a	21	27635788	28340977	-	192474
33.9184	ENSDARG00000061454	0.9	0.0156575	nrxn2a	21	27635788	28340977	-	192474
33.9184	ENSDARG00000061454	1	-0.179562	nrxn2a	21	27635788	28340977	-	192474
33.9184	ENSDARG00000016551	0.1	0.7915	iqsec1b	11	26704181	27057572	-	213713
33.9184	ENSDARG00000016551	0.2	0.715646	iqsec1b	11	26704181	27057572	-	213713
33.9184	ENSDARG00000016551	0.3	0.639792	iqsec1b	11	26704181	27057572	-	213713
33.9184	ENSDARG00000016551	0.4	0.563938	iqsec1b	11	26704181	27057572	-	213713
33.9184	ENSDARG00000016551	0.5	0.488084	iqsec1b	11	26704181	27057572	-	213713
33.9184	ENSDARG00000016551	0.6	0.41223	iqsec1b	11	26704181	27057572	-	213713
33.9184	ENSDARG00000016551	0.7	0.336376	iqsec1b	11	26704181	27057572	-	213713
33.9184	ENSDARG00000016551	0.8	0.260522	iqsec1b	11	26704181	27057572	-	213713
33.9184	ENSDARG00000016551	0.9	0.184669	iqsec1b	11	26704181	27057572	-	213713
33.9184	ENSDARG00000016551	1	0.108815	iqsec1b	11	26704181	27057572	-	213713
34.5306	ENSDARG00000061454	0.1	1.58128	nrxn2a	21	27635788	28340977	-	192474
34.5306	ENSDARG00000061454	0.2	1.38785	nrxn2a	21	27635788	28340977	-	192474
34.5306	ENSDARG00000061454	0.3	1.19443	nrxn2a	21	27635788	28340977	-	192474
34.5306	ENSDARG00000061454	0.4	1.001	nrxn2a	21	27635788	28340977	-	192474
34.5306	ENSDARG00000061454	0.5	0.807579	nrxn2a	21	27635788	28340977	-	192474
34.5306	ENSDARG00000061454	0.6	0.614155	nrxn2a	21	27635788	28340977	-	192474
34.5306	ENSDARG00000061454	0.7	0.42073	nrxn2a	21	27635788	28340977	-	192474
34.5306	ENSDARG00000061454	0.8	0.227306	nrxn2a	21	27635788	28340977	-	192474
34.5306	ENSDARG00000061454	0.9	0.0338813	nrxn2a	21	27635788	28340977	-	192474
34.5306	ENSDARG00000061454	1	-0.159543	nrxn2a	21	27635788	28340977	-	192474
34.5306	ENSDARG00000016551	0.1	0.774891	iqsec1b	11	26704181	27057572	-	213713
34.5306	ENSDARG00000016551	0.2	0.704103	iqsec1b	11	26704181	27057572	-	213713
34.5306	ENSDARG00000016551	0.3	0.633316	iqsec1b	11	26704181	27057572	-	213713
34.5306	ENSDARG00000016551	0.4	0.562528	iqsec1b	11	26704181	27057572	-	213713
34.5306	ENSDARG00000016551	0.5	0.49174	iqsec1b	11	26704181	27057572	-	213713
34.5306	ENSDARG00000016551	0.6	0.420952	iqsec1b	11	26704181	27057572	-	213713
34.5306	ENSDARG00000016551	0.7	0.350164	iqsec1b	11	26704181	27057572	-	213713
34.5306	ENSDARG00000016551	0.8	0.279376	iqsec1b	11	26704181	27057572	-	213713
34.5306	ENSDARG00000016551	0.9	0.208588	iqsec1b	11	26704181	27057572	-	213713
34.5306	ENSDARG00000016551	1	0.1378	iqsec1b	11	26704181	27057572	-	213713
35.1429	ENSDARG00000061454	0.1	1.59135	nrxn2a	21	27635788	28340977	-	192474
35.1429	ENSDARG00000061454	0.2	1.39967	nrxn2a	21	27635788	28340977	-	192474
35.1429	ENSDARG00000061454	0.3	1.20799	nrxn2a	21	27635788	28340977	-	192474
35.1429	ENSDARG00000061454	0.4	1.01631	nrxn2a	21	27635788	28340977	-	192474
35.1429	ENSDARG00000061454	0.5	0.824636	nrxn2a	21	27635788	28340977	-	192474
35.1429	ENSDARG00000061454	0.6	0.632957	nrxn2a	21	27635788	28340977	-	192474
35.1429	ENSDARG00000061454	0.7	0.441279	nrxn2a	21	27635788	28340977	-	192474
35.1429	ENSDARG00000061454	0.8	0.249601	nrxn2a	21	27635788	28340977	-	192474
35.1429	ENSDARG00000061454	0.9	0.0579223	nrxn2a	21	27635788	28340977	-	192474
35.1429	ENSDARG00000061454	1	-0.133756	nrxn2a	21	27635788	28340977	-	192474
35.1429	ENSDARG00000016551	0.1	0.757844	iqsec1b	11	26704181	27057572	-	213713
35.1429	ENSDARG00000016551	0.2	0.692084	iqsec1b	11	26704181	27057572	-	213713
35.1429	ENSDARG00000016551	0.3	0.626323	iqsec1b	11	26704181	27057572	-	213713
35.1429	ENSDARG00000016551	0.4	0.560563	iqsec1b	11	26704181	27057572	-	213713
35.1429	ENSDARG00000016551	0.5	0.494802	iqsec1b	11	26704181	27057572	-	213713
35.1429	ENSDARG00000016551	0.6	0.429041	iqsec1b	11	26704181	27057572	-	213713
35.1429	ENSDARG00000016551	0.7	0.363281	iqsec1b	11	26704181	27057572	-	213713
35.1429	ENSDARG00000016551	0.8	0.29752	iqsec1b	11	26704181	27057572	-	213713
35.1429	ENSDARG00000016551	0.9	0.23176	iqsec1b	11	26704181	27057572	-	213713
35.1429	ENSDARG00000016551	1	0.165999	iqsec1b	11	26704181	27057572	-	213713
35.7551	ENSDARG00000061454	0.1	1.60812	nrxn2a	21	27635788	28340977	-	192474
35.7551	ENSDARG00000061454	0.2	1.41807	nrxn2a	21	27635788	28340977	-	192474
35.7551	ENSDARG00000061454	0.3	1.22801	nrxn2a	21	27635788	28340977	-	192474
35.7551	ENSDARG00000061454	0.4	1.03795	nrxn2a	21	27635788	28340977	-	192474
35.7551	ENSDARG00000061454	0.5	0.847897	nrxn2a	21	27635788	28340977	-	192474
35.7551	ENSDARG00000061454	0.6	0.65784	nrxn2a	21	27635788	28340977	-	192474
35.7551	ENSDARG00000061454	0.7	0.467784	nrxn2a	21	27635788	28340977	-	192474
35.7551	ENSDARG00000061454	0.8	0.277727	nrxn2a	21	27635788	28340977	-	192474
35.7551	ENSDARG00000061454	0.9	0.0876698	nrxn2a	21	27635788	28340977	-	192474
35.7551	ENSDARG00000061454	1	-0.102387	nrxn2a	21	27635788	28340977	-	192474
35.7551	ENSDARG00000016551	0.1	0.739488	iqsec1b	11	26704181	27057572	-	213713
35.7551	ENSDARG00000016551	0.2	0.678703	iqsec1b	11	26704181	27057572	-	213713
35.7551	ENSDARG00000016551	0.3	0.617918	iqsec1b	11	26704181	27057572	-	213713
35.7551	ENSDARG00000016551	0.4	0.557133	iqsec1b	11	26704181	27057572	-	213713
35.7551	ENSDARG00000016551	0.5	0.496348	iqsec1b	11	26704181	27057572	-	213713
35.7551	ENSDARG00000016551	0.6	0.435564	iqsec1b	11	26704181	27057572	-	213713
35.7551	ENSDARG00000016551	0.7	0.374779	iqsec1b	11	26704181	27057572	-	213713
35.7551	ENSDARG00000016551	0.8	0.313994	iqsec1b	11	26704181	27057572	-	213713
35.7551	ENSDARG00000016551	0.9	0.253209	iqsec1b	11	26704181	27057572	-	213713
35.7551	ENSDARG00000016551	1	0.192425	iqsec1b	11	26704181	27057572	-	213713
36.3673	ENSDARG00000061454	0.1	1.63195	nrxn2a	21	27635788	28340977	-	192474
36.3673	ENSDARG00000061454	0.2	1.44333	nrxn2a	21	27635788	28340977	-	192474
36.3673	ENSDARG00000061454	0.3	1.25471	nrxn2a	21	27635788	28340977	-	192474
36.3673	ENSDARG00000061454	0.4	1.06609	nrxn2a	21	27635788	28340977	-	192474
36.3673	ENSDARG00000061454	0.5	0.877465	nrxn2a	21	27635788	28340977	-	192474
36.3673	ENSDARG00000061454	0.6	0.688843	nrxn2a	21	27635788	28340977	-	192474
36.3673	ENSDARG00000061454	0.7	0.500222	nrxn2a	21	27635788	28340977	-	192474
36.3673	ENSDARG00000061454	0.8	0.3116	nrxn2a	21	27635788	28340977	-	192474
36.3673	ENSDARG00000061454	0.9	0.122978	nrxn2a	21	27635788	28340977	-	192474
36.3673	ENSDARG00000061454	1	-0.0656437	nrxn2a	21	27635788	28340977	-	192474
36.3673	ENSDARG00000016551	0.1	0.718921	iqsec1b	11	26704181	27057572	-	213713
36.3673	ENSDARG00000016551	0.2	0.663054	iqsec1b	11	26704181	27057572	-	213713
36.3673	ENSDARG00000016551	0.3	0.607188	iqsec1b	11	26704181	27057572	-	213713
36.3673	ENSDARG00000016551	0.4	0.551321	iqsec1b	11	26704181	27057572	-	213713
36.3673	ENSDARG00000016551	0.5	0.495454	iqsec1b	11	26704181	27057572	-	213713
36.3673	ENSDARG00000016551	0.6	0.439588	iqsec1b	11	26704181	27057572	-	213713
36.3673	ENSDARG00000016551	0.7	0.383721	iqsec1b	11	26704181	27057572	-	213713
36.3673	ENSDARG00000016551	0.8	0.327855	iqsec1b	11	26704181	27057572	-	213713
36.3673	ENSDARG00000016551	0.9	0.271988	iqsec1b	11	26704181	27057572	-	213713
36.3673	ENSDARG00000016551	1	0.216121	iqsec1b	11	26704181	27057572	-	213713
36.9796	ENSDARG00000061454	0.1	1.66266	nrxn2a	21	27635788	28340977	-	192474
36.9796	ENSDARG00000061454	0.2	1.47525	nrxn2a	21	27635788	28340977	-	192474
36.9796	ENSDARG00000061454	0.3	1.28785	nrxn2a	21	27635788	28340977	-	192474
36.9796	ENSDARG00000061454	0.4	1.10044	nrxn2a	21	27635788	28340977	-	192474
36.9796	ENSDARG00000061454	0.5	0.913029	nrxn2a	21	27635788	28340977	-	192474
36.9796	ENSDARG00000061454	0.6	0.725621	nrxn2a	21	27635788	28340977	-	192474
36.9796	ENSDARG00000061454	0.7	0.538212	nrxn2a	21	27635788	28340977	-	192474
36.9796	ENSDARG00000061454	0.8	0.350804	nrxn2a	21	27635788	28340977	-	192474
36.9796	ENSDARG00000061454	0.9	0.163396	nrxn2a	21	27635788	28340977	-	192474
36.9796	ENSDARG00000061454	1	-0.0240123	nrxn2a	21	27635788	28340977	-	192474
36.9796	ENSDARG00000016551	0.1	0.695682	iqsec1b	11	26704181	27057572	-	213713
36.9796	ENSDARG00000016551	0.2	0.644675	iqsec1b	11	26704181	27057572	-	213713
36.9796	ENSDARG00000016551	0.3	0.593667	iqsec1b	11	26704181	27057572	-	213713
36.9796	ENSDARG00000016551	0.4	0.54266	iqsec1b	11	26704181	27057572	-	213713
36.9796	ENSDARG00000016551	0.5	0.491653	iqsec1b	11	26704181	27057572	-	213713
36.9796	ENSDARG00000016551	0.6	0.440646	iqsec1b	11	26704181	27057572	-	213713
36.9796	ENSDARG00000016551	0.7	0.389639	iqsec1b	11	26704181	27057572	-	213713
36.9796	ENSDARG00000016551	0.8	0.338631	iqsec1b	11	26704181	27057572	-	213713
36.9796	ENSDARG00000016551	0.9	0.287624	iqsec1b	11	26704181	27057572	-	213713
36.9796	ENSDARG00000016551	1	0.236617	iqsec1b	11	26704181	27057572	-	213713
37.5918	ENSDARG00000061454	0.1	1.69982	nrxn2a	21	27635788	28340977	-	192474
37.5918	ENSDARG00000061454	0.2	1.51338	nrxn2a	21	27635788	28340977	-	192474
37.5918	ENSDARG00000061454	0.3	1.32695	nrxn2a	21	27635788	28340977	-	192474
37.5918	ENSDARG00000061454	0.4	1.14052	nrxn2a	21	27635788	28340977	-	192474
37.5918	ENSDARG00000061454	0.5	0.954088	nrxn2a	21	27635788	28340977	-	192474
37.5918	ENSDARG00000061454	0.6	0.767656	nrxn2a	21	27635788	28340977	-	192474
37.5918	ENSDARG00000061454	0.7	0.581224	nrxn2a	21	27635788	28340977	-	192474
37.5918	ENSDARG00000061454	0.8	0.394792	nrxn2a	21	27635788	28340977	-	192474
37.5918	ENSDARG00000061454	0.9	0.20836	nrxn2a	21	27635788	28340977	-	192474
37.5918	ENSDARG00000061454	1	0.0219282	nrxn2a	21	27635788	28340977	-	192474
37.5918	ENSDARG00000016551	0.1	0.669753	iqsec1b	11	26704181	27057572	-	213713
37.5918	ENSDARG00000016551	0.2	0.623542	iqsec1b	11	26704181	27057572	-	213713
37.5918	ENSDARG00000016551	0.3	0.577332	iqsec1b	11	26704181	27057572	-	213713
37.5918	ENSDARG00000016551	0.4	0.531122	iqsec1b	11	26704181	27057572	-	213713
37.5918	ENSDARG00000016551	0.5	0.484912	iqsec1b	11	26704181	27057572	-	213713
37.5918	ENSDARG00000016551	0.6	0.438702	iqsec1b	11	26704181	27057572	-	213713
37.5918	ENSDARG00000016551	0.7	0.392492	iqsec1b	11	26704181	27057572	-	213713
37.5918	ENSDARG00000016551	0.8	0.346282	iqsec1b	11	26704181	27057572	-	213713
37.5918	ENSDARG00000016551	0.9	0.300072	iqsec1b	11	26704181	27057572	-	213713
37.5918	ENSDARG00000016551	1	0.253862	iqsec1b	11	26704181	27057572	-	213713
38.2041	ENSDARG00000061454	0.1	1.74312	nrxn2a	21	27635788	28340977	-	192474
38.2041	ENSDARG00000061454	0.2	1.55742	nrxn2a	21	27635788	28340977	-	192474
38.2041	ENSDARG00000061454	0.3	1.37171	nrxn2a	21	27635788	28340977	-	192474
38.2041	ENSDARG00000061454	0.4	1.186	nrxn2a	21	27635788	28340977	-	192474
38.2041	ENSDARG00000061454	0.5	1.0003	nrxn2a	21	27635788	28340977	-	192474
38.2041	ENSDARG00000061454	0.6	0.814595	nrxn2a	21	27635788	28340977	-	192474
38.2041	ENSDARG00000061454	0.7	0.62889	nrxn2a	21	27635788	28340977	-	192474
38.2041	ENSDARG00000061454	0.8	0.443185	nrxn2a	21	27635788	28340977	-	192474
38.2041	ENSDARG00000061454	0.9	0.25748	nrxn2a	21	27635788	28340977	-	192474
38.2041	ENSDARG00000061454	1	0.0717745	nrxn2a	21	27635788	28340977	-	192474
38.2041	ENSDARG00000016551	0.1	0.64126	iqsec1b	11	26704181	27057572	-	213713
38.2041	ENSDARG00000016551	0.2	0.599776	iqsec1b	11	26704181	27057572	-	213713
38.2041	ENSDARG00000016551	0.3	0.558291	iqsec1b	11	26704181	27057572	-	213713
38.2041	ENSDARG00000016551	0.4	0.516806	iqsec1b	11	26704181	27057572	-	213713
38.2041	ENSDARG00000016551	0.5	0.475321	iqsec1b	11	26704181	27057572	-	213713
38.2041	ENSDARG00000016551	0.6	0.433836	iqsec1b	11	26704181	27057572	-	213713
38.2041	ENSDARG00000016551	0.7	0.392352	iqsec1b	11	26704181	27057572	-	213713
38.2041	ENSDARG00000016551	0.8	0.350867	iqsec1b	11	26704181	27057572	-	213713
38.2041	ENSDARG00000016551	0.9	0.309382	iqsec1b	11	26704181	27057572	-	213713
38.2041	ENSDARG00000016551	1	0.267897	iqsec1b	11	26704181	27057572	-	213713
38.8163	ENSDARG00000061454	0.1	1.79237	nrxn2a	21	27635788	28340977	-	192474
38.8163	ENSDARG00000061454	0.2	1.60714	nrxn2a	21	27635788	28340977	-	192474
38.8163	ENSDARG00000061454	0.3	1.4219	nrxn2a	21	27635788	28340977	-	192474
38.8163	ENSDARG00000061454	0.4	1.23666	nrxn2a	21	27635788	28340977	-	192474
38.8163	ENSDARG00000061454	0.5	1.05143	nrxn2a	21	27635788	28340977	-	192474
38.8163	ENSDARG00000061454	0.6	0.866192	nrxn2a	21	27635788	28340977	-	192474
38.8163	ENSDARG00000061454	0.7	0.680955	nrxn2a	21	27635788	28340977	-	192474
38.8163	ENSDARG00000061454	0.8	0.495718	nrxn2a	21	27635788	28340977	-	192474
38.8163	ENSDARG00000061454	0.9	0.310482	nrxn2a	21	27635788	28340977	-	192474
38.8163	ENSDARG00000061454	1	0.125245	nrxn2a	21	27635788	28340977	-	192474
38.8163	ENSDARG00000016551	0.1	0.610456	iqsec1b	11	26704181	27057572	-	213713
38.8163	ENSDARG00000016551	0.2	0.573608	iqsec1b	11	26704181	27057572	-	213713
38.8163	ENSDARG00000016551	0.3	0.536761	iqsec1b	11	26704181	27057572	-	213713
38.8163	ENSDARG00000016551	0.4	0.499913	iqsec1b	11	26704181	27057572	-	213713
38.8163	ENSDARG00000016551	0.5	0.463066	iqsec1b	11	26704181	27057572	-	213713
38.8163	ENSDARG00000016551	0.6	0.426218	iqsec1b	11	26704181	27057572	-	213713
38.8163	ENSDARG00000016551	0.7	0.389371	iqsec1b	11	26704181	27057572	-	213713
38.8163	ENSDARG00000016551	0.8	0.352524	iqsec1b	11	26704181	27057572	-	213713
38.8163	ENSDARG00000016551	0.9	0.315676	iqsec1b	11	26704181	27057572	-	213713
38.8163	ENSDARG00000016551	1	0.278829	iqsec1b	11	26704181	27057572	-	213713
39.4286	ENSDARG00000061454	0.1	1.84742	nrxn2a	21	27635788	28340977	-	192474
39.4286	ENSDARG00000061454	0.2	1.66238	nrxn2a	21	27635788	28340977	-	192474
39.4286	ENSDARG00000061454	0.3	1.47735	nrxn2a	21	27635788	28340977	-	192474
39.4286	ENSDARG00000061454	0.4	1.29232	nrxn2a	21	27635788	28340977	-	192474
39.4286	ENSDARG00000061454	0.5	1.10728	nrxn2a	21	27635788	28340977	-	192474
39.4286	ENSDARG00000061454	0.6	0.922251	nrxn2a	21	27635788	28340977	-	192474
39.4286	ENSDARG00000061454	0.7	0.737218	nrxn2a	21	27635788	28340977	-	192474
39.4286	ENSDARG00000061454	0.8	0.552185	nrxn2a	21	27635788	28340977	-	192474
39.4286	ENSDARG00000061454	0.9	0.367152	nrxn2a	21	27635788	28340977	-	192474
39.4286	ENSDARG00000061454	1	0.182118	nrxn2a	21	27635788	28340977	-	192474
39.4286	ENSDARG00000016551	0.1	0.577701	iqsec1b	11	26704181	27057572	-	213713
39.4286	ENSDARG00000016551	0.2	0.54538	iqsec1b	11	26704181	27057572	-	213713
39.4286	ENSDARG00000016551	0.3	0.51306	iqsec1b	11	26704181	27057572	-	213713
39.4286	ENSDARG00000016551	0.4	0.48074	iqsec1b	11	26704181	27057572	-	213713
39.4286	ENSDARG00000016551	0.5	0.44842	iqsec1b	11	26704181	27057572	-	213713
39.4286	ENSDARG00000016551	0.6	0.416099	iqsec1b	11	26704181	27057572	-	213713
39.4286	ENSDARG00000016551	0.7	0.383779	iqsec1b	11	26704181	27057572	-	213713
39.4286	ENSDARG00000016551	0.8	0.351459	iqsec1b	11	26704181	27057572	-	213713
39.4286	ENSDARG00000016551	0.9	0.319139	iqsec1b	11	26704181	27057572	-	213713
39.4286	ENSDARG00000016551	1	0.286819	iqsec1b	11	26704181	27057572	-	213713
40.0408	ENSDARG00000061454	0.1	1.90805	nrxn2a	21	27635788	28340977	-	192474
40.0408	ENSDARG00000061454	0.2	1.72295	nrxn2a	21	27635788	28340977	-	192474
40.0408	ENSDARG00000061454	0.3	1.53786	nrxn2a	21	27635788	28340977	-	192474
40.0408	ENSDARG00000061454	0.4	1.35276	nrxn2a	21	27635788	28340977	-	192474
40.0408	ENSDARG00000061454	0.5	1.16766	nrxn2a	21	27635788	28340977	-	192474
40.0408	ENSDARG00000061454	0.6	0.982563	nrxn2a	21	27635788	28340977	-	192474
40.0408	ENSDARG00000061454	0.7	0.797465	nrxn2a	21	27635788	28340977	-	192474
40.0408	ENSDARG00000061454	0.8	0.612368	nrxn2a	21	27635788	28340977	-	192474
40.0408	ENSDARG00000061454	0.9	0.42727	nrxn2a	21	27635788	28340977	-	192474
40.0408	ENSDARG00000061454	1	0.242173	nrxn2a	21	27635788	28340977	-	192474
40.0408	ENSDARG00000016551	0.1	0.543459	iqsec1b	11	26704181	27057572	-	213713
40.0408	ENSDARG00000016551	0.2	0.515529	iqsec1b	11	26704181	27057572	-	213713
40.0408	ENSDARG00000016551	0.3	0.487598	iqsec1b	11	26704181	27057572	-	213713
40.0408	ENSDARG00000016551	0.4	0.459667	iqsec1b	11	26704181	27057572	-	213713
40.0408	ENSDARG00000016551	0.5	0.431736	iqsec1b	11	26704181	27057572	-	213713
40.0408	ENSDARG00000016551	0.6	0.403805	iqsec1b	11	26704181	27057572	-	213713
40.0408	ENSDARG00000016551	0.7	0.375874	iqsec1b	11	26704181	27057572	-	213713
40.0408	ENSDARG00000016551	0.8	0.347943	iqsec1b	11	26704181	27057572	-	213713
40.0408	ENSDARG00000016551	0.9	0.320013	iqsec1b	11	26704181	27057572	-	213713
40.0408	ENSDARG00000016551	1	0.292082	iqsec1b	11	26704181	27057572	-	213713
40.6531	ENSDARG00000061454	0.1	1.97398	nrxn2a	21	27635788	28340977	-	192474
40.6531	ENSDARG00000061454	0.2	1.78855	nrxn2a	21	27635788	28340977	-	192474
40.6531	ENSDARG00000061454	0.3	1.60312	nrxn2a	21	27635788	28340977	-	192474
40.6531	ENSDARG00000061454	0.4	1.4177	nrxn2a	21	27635788	28340977	-	192474
40.6531	ENSDARG00000061454	0.5	1.23227	nrxn2a	21	27635788	28340977	-	192474
40.6531	ENSDARG00000061454	0.6	1.04684	nrxn2a	21	27635788	28340977	-	192474
40.6531	ENSDARG00000061454	0.7	0.861414	nrxn2a	21	27635788	28340977	-	192474
40.6531	ENSDARG00000061454	0.8	0.675986	nrxn2a	21	27635788	28340977	-	192474
40.6531	ENSDARG00000061454	0.9	0.490559	nrxn2a	21	27635788	28340977	-	192474
40.6531	ENSDARG00000061454	1	0.305131	nrxn2a	21	27635788	28340977	-	192474
40.6531	ENSDARG00000016551	0.1	0.508292	iqsec1b	11	26704181	27057572	-	213713
40.6531	ENSDARG00000016551	0.2	0.48458	iqsec1b	11	26704181	27057572	-	213713
40.6531	ENSDARG00000016551	0.3	0.460868	iqsec1b	11	26704181	27057572	-	213713
40.6531	ENSDARG00000016551	0.4	0.437156	iqsec1b	11	26704181	27057572	-	213713
40.6531	ENSDARG00000016551	0.5	0.413444	iqsec1b	11	26704181	27057572	-	213713
40.6531	ENSDARG00000016551	0.6	0.389732	iqsec1b	11	26704181	27057572	-	213713
40.6531	ENSDARG00000016551	0.7	0.36602	iqsec1b	11	26704181	27057572	-	213713
40.6531	ENSDARG00000016551	0.8	0.342308	iqsec1b	11	26704181	27057572	-	213713
40.6531	ENSDARG00000016551	0.9	0.318596	iqsec1b	11	26704181	27057572	-	213713
40.6531	ENSDARG00000016551	1	0.294884	iqsec1b	11	26704181	27057572	-	213713
41.2653	ENSDARG00000061454	0.1	2.04474	nrxn2a	21	27635788	28340977	-	192474
41.2653	ENSDARG00000061454	0.2	1.85873	nrxn2a	21	27635788	28340977	-	192474
41.2653	ENSDARG00000061454	0.3	1.67271	nrxn2a	21	27635788	28340977	-	192474
41.2653	ENSDARG00000061454	0.4	1.4867	nrxn2a	21	27635788	28340977	-	192474
41.2653	ENSDARG00000061454	0.5	1.30068	nrxn2a	21	27635788	28340977	-	192474
41.2653	ENSDARG00000061454	0.6	1.11467	nrxn2a	21	27635788	28340977	-	192474
41.2653	ENSDARG00000061454	0.7	0.928653	nrxn2a	21	27635788	28340977	-	192474
41.2653	ENSDARG00000061454	0.8	0.742638	nrxn2a	21	27635788	28340977	-	192474
41.2653	ENSDARG00000061454	0.9	0.556623	nrxn2a	21	27635788	28340977	-	192474
41.2653	ENSDARG00000061454	1	0.370609	nrxn2a	21	27635788	28340977	-	192474
41.2653	ENSDARG00000016551	0.1	0.472842	iqsec1b	11	26704181	27057572	-	213713
41.2653	ENSDARG00000016551	0.2	0.453142	iqsec1b	11	26704181	27057572	-	213713
41.2653	ENSDARG00000016551	0.3	0.433442	iqsec1b	11	26704181	27057572	-	213713
41.2653	ENSDARG00000016551	0.4	0.413742	iqsec1b	11	26704181	27057572	-	213713
41.2653	ENSDARG00000016551	0.5	0.394042	iqsec1b	11	26704181	27057572	-	213713
41.2653	ENSDARG00000016551	0.6	0.374342	iqsec1b	11	26704181	27057572	-	213713
41.2653	ENSDARG00000016551	0.7	0.354642	iqsec1b	11	26704181	27057572	-	213713
41.2653	ENSDARG00000016551	0.8	0.334942	iqsec1b	11	26704181	27057572	-	213713
41.2653	ENSDARG00000016551	0.9	0.315241	iqsec1b	11	26704181	27057572	-	213713
41.2653	ENSDARG00000016551	1	0.295541	iqsec1b	11	26704181	27057572	-	213713
41.8776	ENSDARG00000061454	0.1	2.11965	nrxn2a	21	27635788	28340977	-	192474
41.8776	ENSDARG00000061454	0.2	1.93281	nrxn2a	21	27635788	28340977	-	192474
41.8776	ENSDARG00000061454	0.3	1.74597	nrxn2a	21	27635788	28340977	-	192474
41.8776	ENSDARG00000061454	0.4	1.55913	nrxn2a	21	27635788	28340977	-	192474
41.8776	ENSDARG00000061454	0.5	1.37228	nrxn2a	21	27635788	28340977	-	192474
41.8776	ENSDARG00000061454	0.6	1.18544	nrxn2a	21	27635788	28340977	-	192474
41.8776	ENSDARG00000061454	0.7	0.998598	nrxn2a	21	27635788	28340977	-	192474
41.8776	ENSDARG00000061454	0.8	0.811755	nrxn2a	21	27635788	28340977	-	192474
41.8776	ENSDARG00000061454	0.9	0.624913	nrxn2a	21	27635788	28340977	-	192474
41.8776	ENSDARG00000061454	1	0.43807	nrxn2a	21	27635788	28340977	-	192474
41.8776	ENSDARG00000016551	0.1	0.437826	iqsec1b	11	26704181	27057572	-	213713
41.8776	ENSDARG00000016551	0.2	0.421892	iqsec1b	11	26704181	27057572	-	213713
41.8776	ENSDARG00000016551	0.3	0.405958	iqsec1b	11	26704181	27057572	-	213713
41.8776	ENSDARG00000016551	0.4	0.390023	iqsec1b	11	26704181	27057572	-	213713
41.8776	ENSDARG00000016551	0.5	0.374089	iqsec1b	11	26704181	27057572	-	213713
41.8776	ENSDARG00000016551	0.6	0.358155	iqsec1b	11	26704181	27057572	-	213713
41.8776	ENSDARG00000016551	0.7	0.342221	iqsec1b	11	26704181	27057572	-	213713
41.8776	ENSDARG00000016551	0.8	0.326286	iqsec1b	11	26704181	27057572	-	213713
41.8776	ENSDARG00000016551	0.9	0.310352	iqsec1b	11	26704181	27057572	-	213713
41.8776	ENSDARG00000016551	1	0.294418	iqsec1b	11	26704181	27057572	-	213713
42.4898	ENSDARG00000061454	0.1	2.19778	nrxn2a	21	27635788	28340977	-	192474
42.4898	ENSDARG00000061454	0.2	2.00989	nrxn2a	21	27635788	28340977	-	192474
42.4898	ENSDARG00000061454	0.3	1.82201	nrxn2a	21	27635788	28340977	-	192474
42.4898	ENSDARG00000061454	0.4	1.63412	nrxn2a	21	27635788	28340977	-	192474
42.4898	ENSDARG00000061454	0.5	1.44623	nrxn2a	21	27635788	28340977	-	192474
42.4898	ENSDARG00000061454	0.6	1.25834	nrxn2a	21	27635788	28340977	-	192474
42.4898	ENSDARG00000061454	0.7	1.07046	nrxn2a	21	27635788	28340977	-	192474
42.4898	ENSDARG00000061454	0.8	0.88257	nrxn2a	21	27635788	28340977	-	192474
42.4898	ENSDARG00000061454	0.9	0.694682	nrxn2a	21	27635788	28340977	-	192474
42.4898	ENSDARG00000061454	1	0.506795	nrxn2a	21	27635788	28340977	-	192474
42.4898	ENSDARG00000016551	0.1	0.404009	iqsec1b	11	26704181	27057572	-	213713
42.4898	ENSDARG00000016551	0.2	0.391555	iqsec1b	11	26704181	27057572	-	213713
42.4898	ENSDARG00000016551	0.3	0.379101	iqsec1b	11	26704181	27057572	-	213713
42.4898	ENSDARG00000016551	0.4	0.366647	iqsec1b	11	26704181	27057572	-	213713
42.4898	ENSDARG00000016551	0.5	0.354193	iqsec1b	11	26704181	27057572	-	213713
42.4898	ENSDARG00000016551	0.6	0.341738	iqsec1b	11	26704181	27057572	-	213713
42.4898	ENSDARG00000016551	0.7	0.329284	iqsec1b	11	26704181	27057572	-	213713
42.4898	ENSDARG00000016551	0.8	0.31683	iqsec1b	11	26704181	27057572	-	213713
42.4898	ENSDARG00000016551	0.9	0.304376	iqsec1b	11	26704181	27057572	-	213713
42.4898	ENSDARG00000016551	1	0.291922	iqsec1b	11	26704181	27057572	-	213713
43.102	ENSDARG00000061454	0.1	2.27791	nrxn2a	21	27635788	28340977	-	192474
43.102	ENSDARG00000061454	0.2	2.0888	nrxn2a	21	27635788	28340977	-	192474
43.102	ENSDARG00000061454	0.3	1.89968	nrxn2a	21	27635788	28340977	-	192474
43.102	ENSDARG00000061454	0.4	1.71056	nrxn2a	21	27635788	28340977	-	192474
43.102	ENSDARG00000061454	0.5	1.52144	nrxn2a	21	27635788	28340977	-	192474
43.102	ENSDARG00000061454	0.6	1.33233	nrxn2a	21	27635788	28340977	-	192474
43.102	ENSDARG00000061454	0.7	1.14321	nrxn2a	21	27635788	28340977	-	192474
43.102	ENSDARG00000061454	0.8	0.954091	nrxn2a	21	27635788	28340977	-	192474
43.102	ENSDARG00000061454	0.9	0.764974	nrxn2a	21	27635788	28340977	-	192474
43.102	ENSDARG00000061454	1	0.575856	nrxn2a	21	27635788	28340977	-	192474
43.102	ENSDARG00000016551	0.1	0.372188	iqsec1b	11	26704181	27057572	-	213713
43.102	ENSDARG00000016551	0.2	0.362889	iqsec1b	11	26704181	27057572	-	213713
43.102	ENSDARG00000016551	0.3	0.35359	iqsec1b	11	26704181	27057572	-	213713
43.102	ENSDARG00000016551	0.4	0.34429	iqsec1b	11	26704181	27057572	-	213713
43.102	ENSDARG00000016551	0.5	0.334991	iqsec1b	11	26704181	27057572	-	213713
43.102	ENSDARG00000016551	0.6	0.325691	iqsec1b	11	26704181	27057572	-	213713
43.102	ENSDARG00000016551	0.7	0.316392	iqsec1b	11	26704181	27057572	-	213713
43.102	ENSDARG00000016551	0.8	0.307093	iqsec1b	11	26704181	27057572	-	213713
43.102	ENSDARG00000016551	0.9	0.297793	iqsec1b	11	26704181	27057572	-	213713
43.102	ENSDARG00000016551	1	0.288494	iqsec1b	11	26704181	27057572	-	213713
43.7143	ENSDARG00000061454	0.1	2.35856	nrxn2a	21	27635788	28340977	-	192474
43.7143	ENSDARG00000061454	0.2	2.16807	nrxn2a	21	27635788	28340977	-	192474
43.7143	ENSDARG00000061454	0.3	1.97757	nrxn2a	21	27635788	28340977	-	192474
43.7143	ENSDARG00000061454	0.4	1.78708	nrxn2a	21	27635788	28340977	-	192474
43.7143	ENSDARG00000061454	0.5	1.59659	nrxn2a	21	27635788	28340977	-	192474
43.7143	ENSDARG00000061454	0.6	1.40609	nrxn2a	21	27635788	28340977	-	192474
43.7143	ENSDARG00000061454	0.7	1.2156	nrxn2a	21	27635788	28340977	-	192474
43.7143	ENSDARG00000061454	0.8	1.02511	nrxn2a	21	27635788	28340977	-	192474
43.7143	ENSDARG00000061454	0.9	0.834612	nrxn2a	21	27635788	28340977	-	192474
43.7143	ENSDARG00000061454	1	0.644119	nrxn2a	21	27635788	28340977	-	192474
43.7143	ENSDARG00000016551	0.1	0.343156	iqsec1b	11	26704181	27057572	-	213713
43.7143	ENSDARG00000016551	0.2	0.33665	iqsec1b	11	26704181	27057572	-	213713
43.7143	ENSDARG00000016551	0.3	0.330143	iqsec1b	11	26704181	27057572	-	213713
43.7143	ENSDARG00000016551	0.4	0.323637	iqsec1b	11	26704181	27057572	-	213713
43.7143	ENSDARG00000016551	0.5	0.317131	iqsec1b	11	26704181	27057572	-	213713
43.7143	ENSDARG00000016551	0.6	0.310624	iqsec1b	11	26704181	27057572	-	213713
43.7143	ENSDARG00000016551	0.7	0.304118	iqsec1b	11	26704181	27057572	-	213713
43.7143	ENSDARG00000016551	0.8	0.297612	iqsec1b	11	26704181	27057572	-	213713
43.7143	ENSDARG00000016551	0.9	0.291105	iqsec1b	11	26704181	27057572	-	213713
43.7143	ENSDARG00000016551	1	0.284599	iqsec1b	11	26704181	27057572	-	213713
44.3265	ENSDARG00000061454	0.1	2.438	nrxn2a	21	27635788	28340977	-	192474
44.3265	ENSDARG00000061454	0.2	2.24603	nrxn2a	21	27635788	28340977	-	192474
44.3265	ENSDARG00000061454	0.3	2.05406	nrxn2a	21	27635788	28340977	-	192474
44.3265	ENSDARG00000061454	0.4	1.86209	nrxn2a	21	27635788	28340977	-	192474
44.3265	ENSDARG00000061454	0.5	1.67011	nrxn2a	21	27635788	28340977	-	192474
44.3265	ENSDARG00000061454	0.6	1.47814	nrxn2a	21	27635788	28340977	-	192474
44.3265	ENSDARG00000061454	0.7	1.28617	nrxn2a	21	27635788	28340977	-	192474
44.3265	ENSDARG00000061454	0.8	1.0942	nrxn2a	21	27635788	28340977	-	192474
44.3265	ENSDARG00000061454	0.9	0.902226	nrxn2a	21	27635788	28340977	-	192474
44.3265	ENSDARG00000061454	1	0.710253	nrxn2a	21	27635788	28340977	-	192474
44.3265	ENSDARG00000016551	0.1	0.317672	iqsec1b	11	26704181	27057572	-	213713
44.3265	ENSDARG00000016551	0.2	0.313565	iqsec1b	11	26704181	27057572	-	213713
44.3265	ENSDARG00000016551	0.3	0.309458	iqsec1b	11	26704181	27057572	-	213713
44.3265	ENSDARG00000016551	0.4	0.30535	iqsec1b	11	26704181	27057572	-	213713
44.3265	ENSDARG00000016551	0.5	0.301243	iqsec1b	11	26704181	27057572	-	213713
44.3265	ENSDARG00000016551	0.6	0.297135	iqsec1b	11	26704181	27057572	-	213713
44.3265	ENSDARG00000016551	0.7	0.293028	iqsec1b	11	26704181	27057572	-	213713
44.3265	ENSDARG00000016551	0.8	0.288921	iqsec1b	11	26704181	27057572	-	213713
44.3265	ENSDARG00000016551	0.9	0.284813	iqsec1b	11	26704181	27057572	-	213713
44.3265	ENSDARG00000016551	1	0.280706	iqsec1b	11	26704181	27057572	-	213713
44.9388	ENSDARG00000061454	0.1	2.51432	nrxn2a	21	27635788	28340977	-	192474
44.9388	ENSDARG00000061454	0.2	2.32082	nrxn2a	21	27635788	28340977	-	192474
44.9388	ENSDARG00000061454	0.3	2.12731	nrxn2a	21	27635788	28340977	-	192474
44.9388	ENSDARG00000061454	0.4	1.93381	nrxn2a	21	27635788	28340977	-	192474
44.9388	ENSDARG00000061454	0.5	1.7403	nrxn2a	21	27635788	28340977	-	192474
44.9388	ENSDARG00000061454	0.6	1.5468	nrxn2a	21	27635788	28340977	-	192474
44.9388	ENSDARG00000061454	0.7	1.35329	nrxn2a	21	27635788	28340977	-	192474
44.9388	ENSDARG00000061454	0.8	1.15979	nrxn2a	21	27635788	28340977	-	192474
44.9388	ENSDARG00000061454	0.9	0.966282	nrxn2a	21	27635788	28340977	-	192474
44.9388	ENSDARG00000061454	1	0.772777	nrxn2a	21	27635788	28340977	-	192474
44.9388	ENSDARG00000016551	0.1	0.296427	iqsec1b	11	26704181	27057572	-	213713
44.9388	ENSDARG00000016551	0.2	0.294298	iqsec1b	11	26704181	27057572	-	213713
44.9388	ENSDARG00000016551	0.3	0.292169	iqsec1b	11	26704181	27057572	-	213713
44.9388	ENSDARG00000016551	0.4	0.290041	iqsec1b	11	26704181	27057572	-	213713
44.9388	ENSDARG00000016551	0.5	0.287912	iqsec1b	11	26704181	27057572	-	213713
44.9388	ENSDARG00000016551	0.6	0.285783	iqsec1b	11	26704181	27057572	-	213713
44.9388	ENSDARG00000016551	0.7	0.283655	iqsec1b	11	26704181	27057572	-	213713
44.9388	ENSDARG00000016551	0.8	0.281526	iqsec1b	11	26704181	27057572	-	213713
44.9388	ENSDARG00000016551	0.9	0.279397	iqsec1b	11	26704181	27057572	-	213713
44.9388	ENSDARG00000016551	1	0.277269	iqsec1b	11	26704181	27057572	-	213713
45.551	ENSDARG00000061454	0.1	2.58549	nrxn2a	21	27635788	28340977	-	192474
45.551	ENSDARG00000061454	0.2	2.39045	nrxn2a	21	27635788	28340977	-	192474
45.551	ENSDARG00000061454	0.3	2.19541	nrxn2a	21	27635788	28340977	-	192474
45.551	ENSDARG00000061454	0.4	2.00036	nrxn2a	21	27635788	28340977	-	192474
45.551	ENSDARG00000061454	0.5	1.80532	nrxn2a	21	27635788	28340977	-	192474
45.551	ENSDARG00000061454	0.6	1.61028	nrxn2a	21	27635788	28340977	-	192474
45.551	ENSDARG00000061454	0.7	1.41524	nrxn2a	21	27635788	28340977	-	192474
45.551	ENSDARG00000061454	0.8	1.22019	nrxn2a	21	27635788	28340977	-	192474
45.551	ENSDARG00000061454	0.9	1.02515	nrxn2a	21	27635788	28340977	-	192474
45.551	ENSDARG00000061454	1	0.830108	nrxn2a	21	27635788	28340977	-	192474
45.551	ENSDARG00000016551	0.1	0.280003	iqsec1b	11	26704181	27057572	-	213713
45.551	ENSDARG00000016551	0.2	0.279415	iqsec1b	11	26704181	27057572	-	213713
45.551	ENSDARG00000016551	0.3	0.278826	iqsec1b	11	26704181	27057572	-	213713
45.551	ENSDARG00000016551	0.4	0.278237	iqsec1b	11	26704181	27057572	-	213713
45.551	ENSDARG00000016551	0.5	0.277649	iqsec1b	11	26704181	27057572	-	213713
45.551	ENSDARG00000016551	0.6	0.27706	iqsec1b	11	26704181	27057572	-	213713
45.551	ENSDARG00000016551	0.7	0.276472	iqsec1b	11	26704181	27057572	-	213713
45.551	ENSDARG00000016551	0.8	0.275883	iqsec1b	11	26704181	27057572	-	213713
45.551	ENSDARG00000016551	0.9	0.275294	iqsec1b	11	26704181	27057572	-	213713
45.551	ENSDARG00000016551	1	0.274706	iqsec1b	11	26704181	27057572	-	213713
46.1633	ENSDARG00000061454	0.1	2.64947	nrxn2a	21	27635788	28340977	-	192474
46.1633	ENSDARG00000061454	0.2	2.45293	nrxn2a	21	27635788	28340977	-	192474
46.1633	ENSDARG00000061454	0.3	2.2564	nrxn2a	21	27635788	28340977	-	192474
46.1633	ENSDARG00000061454	0.4	2.05986	nrxn2a	21	27635788	28340977	-	192474
46.1633	ENSDARG00000061454	0.5	1.86333	nrxn2a	21	27635788	28340977	-	192474
46.1633	ENSDARG00000061454	0.6	1.66679	nrxn2a	21	27635788	28340977	-	192474
46.1633	ENSDARG00000061454	0.7	1.47025	nrxn2a	21	27635788	28340977	-	192474
46.1633	ENSDARG00000061454	0.8	1.27372	nrxn2a	21	27635788	28340977	-	192474
46.1633	ENSDARG00000061454	0.9	1.07718	nrxn2a	21	27635788	28340977	-	192474
46.1633	ENSDARG00000061454	1	0.880647	nrxn2a	21	27635788	28340977	-	192474
46.1633	ENSDARG00000016551	0.1	0.268848	iqsec1b	11	26704181	27057572	-	213713
46.1633	ENSDARG00000016551	0.2	0.269351	iqsec1b	11	26704181	27057572	-	213713
46.1633	ENSDARG00000016551	0.3	0.269855	iqsec1b	11	26704181	27057572	-	213713
46.1633	ENSDARG00000016551	0.4	0.270358	iqsec1b	11	26704181	27057572	-	213713
46.1633	ENSDARG00000016551	0.5	0.270861	iqsec1b	11	26704181	27057572	-	213713
46.1633	ENSDARG00000016551	0.6	0.271365	iqsec1b	11	26704181	27057572	-	213713
46.1633	ENSDARG00000016551	0.7	0.271868	iqsec1b	11	26704181	27057572	-	213713
46.1633	ENSDARG00000016551	0.8	0.272372	iqsec1b	11	26704181	27057572	-	213713
46.1633	ENSDARG00000016551	0.9	0.272875	iqsec1b	11	26704181	27057572	-	213713
46.1633	ENSDARG00000016551	1	0.273379	iqsec1b	11	26704181	27057572	-	213713
46.7755	ENSDARG00000061454	0.1	2.70431	nrxn2a	21	27635788	28340977	-	192474
46.7755	ENSDARG00000061454	0.2	2.50637	nrxn2a	21	27635788	28340977	-	192474
46.7755	ENSDARG00000061454	0.3	2.30843	nrxn2a	21	27635788	28340977	-	192474
46.7755	ENSDARG00000061454	0.4	2.11049	nrxn2a	21	27635788	28340977	-	192474
46.7755	ENSDARG00000061454	0.5	1.91255	nrxn2a	21	27635788	28340977	-	192474
46.7755	ENSDARG00000061454	0.6	1.71461	nrxn2a	21	27635788	28340977	-	192474
46.7755	ENSDARG00000061454	0.7	1.51668	nrxn2a	21	27635788	28340977	-	192474
46.7755	ENSDARG00000061454	0.8	1.31874	nrxn2a	21	27635788	28340977	-	192474
46.7755	ENSDARG00000061454	0.9	1.1208	nrxn2a	21	27635788	28340977	-	192474
46.7755	ENSDARG00000061454	1	0.92286	nrxn2a	21	27635788	28340977	-	192474
46.7755	ENSDARG00000016551	0.1	0.263241	iqsec1b	11	26704181	27057572	-	213713
46.7755	ENSDARG00000016551	0.2	0.264389	iqsec1b	11	26704181	27057572	-	213713
46.7755	ENSDARG00000016551	0.3	0.265537	iqsec1b	11	26704181	27057572	-	213713
46.7755	ENSDARG00000016551	0.4	0.266685	iqsec1b	11	26704181	27057572	-	213713
46.7755	ENSDARG00000016551	0.5	0.267833	iqsec1b	11	26704181	27057572	-	213713
46.7755	ENSDARG00000016551	0.6	0.268981	iqsec1b	11	26704181	27057572	-	213713
46.7755	ENSDARG00000016551	0.7	0.270129	iqsec1b	11	26704181	27057572	-	213713
46.7755	ENSDARG00000016551	0.8	0.271277	iqsec1b	11	26704181	27057572	-	213713
46.7755	ENSDARG00000016551	0.9	0.272425	iqsec1b	11	26704181	27057572	-	213713
46.7755	ENSDARG00000016551	1	0.273573	iqsec1b	11	26704181	27057572	-	213713
47.3878	ENSDARG00000061454	0.1	2.74827	nrxn2a	21	27635788	28340977	-	192474
47.3878	ENSDARG00000061454	0.2	2.54906	nrxn2a	21	27635788	28340977	-	192474
47.3878	ENSDARG00000061454	0.3	2.34985	nrxn2a	21	27635788	28340977	-	192474
47.3878	ENSDARG00000061454	0.4	2.15064	nrxn2a	21	27635788	28340977	-	192474
47.3878	ENSDARG00000061454	0.5	1.95143	nrxn2a	21	27635788	28340977	-	192474
47.3878	ENSDARG00000061454	0.6	1.75222	nrxn2a	21	27635788	28340977	-	192474
47.3878	ENSDARG00000061454	0.7	1.55301	nrxn2a	21	27635788	28340977	-	192474
47.3878	ENSDARG00000061454	0.8	1.3538	nrxn2a	21	27635788	28340977	-	192474
47.3878	ENSDARG00000061454	0.9	1.15459	nrxn2a	21	27635788	28340977	-	192474
47.3878	ENSDARG00000061454	1	0.955381	nrxn2a	21	27635788	28340977	-	192474
47.3878	ENSDARG00000016551	0.1	0.26328	iqsec1b	11	26704181	27057572	-	213713
47.3878	ENSDARG00000016551	0.2	0.264636	iqsec1b	11	26704181	27057572	-	213713
47.3878	ENSDARG00000016551	0.3	0.265992	iqsec1b	11	26704181	27057572	-	213713
47.3878	ENSDARG00000016551	0.4	0.267348	iqsec1b	11	26704181	27057572	-	213713
47.3878	ENSDARG00000016551	0.5	0.268704	iqsec1b	11	26704181	27057572	-	213713
47.3878	ENSDARG00000016551	0.6	0.27006	iqsec1b	11	26704181	27057572	-	213713
47.3878	ENSDARG00000016551	0.7	0.271416	iqsec1b	11	26704181	27057572	-	213713
47.3878	ENSDARG00000016551	0.8	0.272772	iqsec1b	11	26704181	27057572	-	213713
47.3878	ENSDARG00000016551	0.9	0.274128	iqsec1b	11	26704181	27057572	-	213713
47.3878	ENSDARG00000016551	1	0.275484	iqsec1b	11	26704181	27057572	-	213713
48	ENSDARG00000061454	0.1	2.77994	nrxn2a	21	27635788	28340977	-	192474
48	ENSDARG00000061454	0.2	2.57963	nrxn2a	21	27635788	28340977	-	192474
48	ENSDARG00000061454	0.3	2.37931	nrxn2a	21	27635788	28340977	-	192474
48	ENSDARG00000061454	0.4	2.17899	nrxn2a	21	27635788	28340977	-	192474
48	ENSDARG00000061454	0.5	1.97868	nrxn2a	21	27635788	28340977	-	192474
48	ENSDARG00000061454	0.6	1.77836	nrxn2a	21	27635788	28340977	-	192474
48	ENSDARG00000061454	0.7	1.57805	nrxn2a	21	27635788	28340977	-	192474
48	ENSDARG00000061454	0.8	1.37773	nrxn2a	21	27635788	28340977	-	192474
48	ENSDARG00000061454	0.9	1.17742	nrxn2a	21	27635788	28340977	-	192474
48	ENSDARG00000061454	1	0.977104	nrxn2a	21	27635788	28340977	-	192474
48	ENSDARG00000016551	0.1	0.268868	iqsec1b	11	26704181	27057572	-	213713
48	ENSDARG00000016551	0.2	0.270017	iqsec1b	11	26704181	27057572	-	213713
48	ENSDARG00000016551	0.3	0.271166	iqsec1b	11	26704181	27057572	-	213713
48	ENSDARG00000016551	0.4	0.272316	iqsec1b	11	26704181	27057572	-	213713
48	ENSDARG00000016551	0.5	0.273465	iqsec1b	11	26704181	27057572	-	213713
48	ENSDARG00000016551	0.6	0.274614	iqsec1b	11	26704181	27057572	-	213713
48	ENSDARG00000016551	0.7	0.275763	iqsec1b	11	26704181	27057572	-	213713
48	ENSDARG00000016551	0.8	0.276912	iqsec1b	11	26704181	27057572	-	213713
48	ENSDARG00000016551	0.9	0.278061	iqsec1b	11	26704181	27057572	-	213713
48	ENSDARG00000016551	1	0.27921	iqsec1b	11	26704181	27057572	-	213713
18	ENSDARG00000058358	0.1	2.45243	krt8	23	10249126	10254288	-	158859
18	ENSDARG00000058358	0.2	2.22249	krt8	23	10249126	10254288	-	158859
18	ENSDARG00000058358	0.3	1.99254	krt8	23	10249126	10254288	-	158859
18	ENSDARG00000058358	0.4	1.7626	krt8	23	10249126	10254288	-	158859
18	ENSDARG00000058358	0.5	1.53265	krt8	23	10249126	10254288	-	158859
18	ENSDARG00000058358	0.6	1.3027	krt8	23	10249126	10254288	-	158859
18	ENSDARG00000058358	0.7	1.07276	krt8	23	10249126	10254288	-	158859
18	ENSDARG00000058358	0.8	0.842809	krt8	23	10249126	10254288	-	158859
18	ENSDARG00000058358	0.9	0.612862	krt8	23	10249126	10254288	-	158859
18	ENSDARG00000058358	1	0.382916	krt8	23	10249126	10254288	-	158859
18	ENSDARG00000018404	0.1	1.72572	krt18a.1	23	10347851	10352254	+	74116
18	ENSDARG00000018404	0.2	1.5893	krt18a.1	23	10347851	10352254	+	74116
18	ENSDARG00000018404	0.3	1.45289	krt18a.1	23	10347851	10352254	+	74116
18	ENSDARG00000018404	0.4	1.31648	krt18a.1	23	10347851	10352254	+	74116
18	ENSDARG00000018404	0.5	1.18007	krt18a.1	23	10347851	10352254	+	74116
18	ENSDARG00000018404	0.6	1.04366	krt18a.1	23	10347851	10352254	+	74116
18	ENSDARG00000018404	0.7	0.90725	krt18a.1	23	10347851	10352254	+	74116
18	ENSDARG00000018404	0.8	0.770839	krt18a.1	23	10347851	10352254	+	74116
18	ENSDARG00000018404	0.9	0.634428	krt18a.1	23	10347851	10352254	+	74116
18	ENSDARG00000018404	1	0.498018	krt18a.1	23	10347851	10352254	+	74116
18	ENSDARG00000018534	0.1	0.274248	slc6a9	2	33335911	33423298	+	189189
18	ENSDARG00000018534	0.2	0.265796	slc6a9	2	33335911	33423298	+	189189
18	ENSDARG00000018534	0.3	0.257344	slc6a9	2	33335911	33423298	+	189189
18	ENSDARG00000018534	0.4	0.248891	slc6a9	2	33335911	33423298	+	189189
18	ENSDARG00000018534	0.5	0.240439	slc6a9	2	33335911	33423298	+	189189
18	ENSDARG00000018534	0.6	0.231987	slc6a9	2	33335911	33423298	+	189189
18	ENSDARG00000018534	0.7	0.223534	slc6a9	2	33335911	33423298	+	189189
18	ENSDARG00000018534	0.8	0.215082	slc6a9	2	33335911	33423298	+	189189
18	ENSDARG00000018534	0.9	0.20663	slc6a9	2	33335911	33423298	+	189189
18	ENSDARG00000018534	1	0.198177	slc6a9	2	33335911	33423298	+	189189
18.6122	ENSDARG00000058358	0.1	2.2422	krt8	23	10249126	10254288	-	158859
18.6122	ENSDARG00000058358	0.2	2.03099	krt8	23	10249126	10254288	-	158859
18.6122	ENSDARG00000058358	0.3	1.81978	krt8	23	10249126	10254288	-	158859
18.6122	ENSDARG00000058358	0.4	1.60857	krt8	23	10249126	10254288	-	158859
18.6122	ENSDARG00000058358	0.5	1.39736	krt8	23	10249126	10254288	-	158859
18.6122	ENSDARG00000058358	0.6	1.18615	krt8	23	10249126	10254288	-	158859
18.6122	ENSDARG00000058358	0.7	0.974943	krt8	23	10249126	10254288	-	158859
18.6122	ENSDARG00000058358	0.8	0.763734	krt8	23	10249126	10254288	-	158859
18.6122	ENSDARG00000058358	0.9	0.552525	krt8	23	10249126	10254288	-	158859
18.6122	ENSDARG00000058358	1	0.341317	krt8	23	10249126	10254288	-	158859
18.6122	ENSDARG00000018404	0.1	1.54138	krt18a.1	23	10347851	10352254	+	74116
18.6122	ENSDARG00000018404	0.2	1.41859	krt18a.1	23	10347851	10352254	+	74116
18.6122	ENSDARG00000018404	0.3	1.2958	krt18a.1	23	10347851	10352254	+	74116
18.6122	ENSDARG00000018404	0.4	1.17301	krt18a.1	23	10347851	10352254	+	74116
18.6122	ENSDARG00000018404	0.5	1.05022	krt18a.1	23	10347851	10352254	+	74116
18.6122	ENSDARG00000018404	0.6	0.927427	krt18a.1	23	10347851	10352254	+	74116
18.6122	ENSDARG00000018404	0.7	0.804637	krt18a.1	23	10347851	10352254	+	74116
18.6122	ENSDARG00000018404	0.8	0.681846	krt18a.1	23	10347851	10352254	+	74116
18.6122	ENSDARG00000018404	0.9	0.559056	krt18a.1	23	10347851	10352254	+	74116
18.6122	ENSDARG00000018404	1	0.436266	krt18a.1	23	10347851	10352254	+	74116
18.6122	ENSDARG00000018534	0.1	0.274271	slc6a9	2	33335911	33423298	+	189189
18.6122	ENSDARG00000018534	0.2	0.265405	slc6a9	2	33335911	33423298	+	189189
18.6122	ENSDARG00000018534	0.3	0.25654	slc6a9	2	33335911	33423298	+	189189
18.6122	ENSDARG00000018534	0.4	0.247675	slc6a9	2	33335911	33423298	+	189189
18.6122	ENSDARG00000018534	0.5	0.238809	slc6a9	2	33335911	33423298	+	189189
18.6122	ENSDARG00000018534	0.6	0.229944	slc6a9	2	33335911	33423298	+	189189
18.6122	ENSDARG00000018534	0.7	0.221079	slc6a9	2	33335911	33423298	+	189189
18.6122	ENSDARG00000018534	0.8	0.212214	slc6a9	2	33335911	33423298	+	189189
18.6122	ENSDARG00000018534	0.9	0.203348	slc6a9	2	33335911	33423298	+	189189
18.6122	ENSDARG00000018534	1	0.194483	slc6a9	2	33335911	33423298	+	189189
19.2245	ENSDARG00000058358	0.1	2.03307	krt8	23	10249126	10254288	-	158859
19.2245	ENSDARG00000058358	0.2	1.84047	krt8	23	10249126	10254288	-	158859
19.2245	ENSDARG00000058358	0.3	1.64788	krt8	23	10249126	10254288	-	158859
19.2245	ENSDARG00000058358	0.4	1.45528	krt8	23	10249126	10254288	-	158859
19.2245	ENSDARG00000058358	0.5	1.26268	krt8	23	10249126	10254288	-	158859
19.2245	ENSDARG00000058358	0.6	1.07008	krt8	23	10249126	10254288	-	158859
19.2245	ENSDARG00000058358	0.7	0.877481	krt8	23	10249126	10254288	-	158859
19.2245	ENSDARG00000058358	0.8	0.684882	krt8	23	10249126	10254288	-	158859
19.2245	ENSDARG00000058358	0.9	0.492283	krt8	23	10249126	10254288	-	158859
19.2245	ENSDARG00000058358	1	0.299685	krt8	23	10249126	10254288	-	158859
19.2245	ENSDARG00000018404	0.1	1.35975	krt18a.1	23	10347851	10352254	+	74116
19.2245	ENSDARG00000018404	0.2	1.25066	krt18a.1	23	10347851	10352254	+	74116
19.2245	ENSDARG00000018404	0.3	1.14156	krt18a.1	23	10347851	10352254	+	74116
19.2245	ENSDARG00000018404	0.4	1.03247	krt18a.1	23	10347851	10352254	+	74116
19.2245	ENSDARG00000018404	0.5	0.923379	krt18a.1	23	10347851	10352254	+	74116
19.2245	ENSDARG00000018404	0.6	0.814286	krt18a.1	23	10347851	10352254	+	74116
19.2245	ENSDARG00000018404	0.7	0.705193	krt18a.1	23	10347851	10352254	+	74116
19.2245	ENSDARG00000018404	0.8	0.596101	krt18a.1	23	10347851	10352254	+	74116
19.2245	ENSDARG00000018404	0.9	0.487008	krt18a.1	23	10347851	10352254	+	74116
19.2245	ENSDARG00000018404	1	0.377915	krt18a.1	23	10347851	10352254	+	74116
19.2245	ENSDARG00000018534	0.1	0.273212	slc6a9	2	33335911	33423298	+	189189
19.2245	ENSDARG00000018534	0.2	0.263993	slc6a9	2	33335911	33423298	+	189189
19.2245	ENSDARG00000018534	0.3	0.254774	slc6a9	2	33335911	33423298	+	189189
19.2245	ENSDARG00000018534	0.4	0.245555	slc6a9	2	33335911	33423298	+	189189
19.2245	ENSDARG00000018534	0.5	0.236336	slc6a9	2	33335911	33423298	+	189189
19.2245	ENSDARG00000018534	0.6	0.227117	slc6a9	2	33335911	33423298	+	189189
19.2245	ENSDARG00000018534	0.7	0.217898	slc6a9	2	33335911	33423298	+	189189
19.2245	ENSDARG00000018534	0.8	0.20868	slc6a9	2	33335911	33423298	+	189189
19.2245	ENSDARG00000018534	0.9	0.199461	slc6a9	2	33335911	33423298	+	189189
19.2245	ENSDARG00000018534	1	0.190242	slc6a9	2	33335911	33423298	+	189189
19.8367	ENSDARG00000058358	0.1	1.82841	krt8	23	10249126	10254288	-	158859
19.8367	ENSDARG00000058358	0.2	1.65408	krt8	23	10249126	10254288	-	158859
19.8367	ENSDARG00000058358	0.3	1.47975	krt8	23	10249126	10254288	-	158859
19.8367	ENSDARG00000058358	0.4	1.30542	krt8	23	10249126	10254288	-	158859
19.8367	ENSDARG00000058358	0.5	1.13109	krt8	23	10249126	10254288	-	158859
19.8367	ENSDARG00000058358	0.6	0.956761	krt8	23	10249126	10254288	-	158859
19.8367	ENSDARG00000058358	0.7	0.782432	krt8	23	10249126	10254288	-	158859
19.8367	ENSDARG00000058358	0.8	0.608102	krt8	23	10249126	10254288	-	158859
19.8367	ENSDARG00000058358	0.9	0.433772	krt8	23	10249126	10254288	-	158859
19.8367	ENSDARG00000058358	1	0.259443	krt8	23	10249126	10254288	-	158859
19.8367	ENSDARG00000018404	0.1	1.18321	krt18a.1	23	10347851	10352254	+	74116
19.8367	ENSDARG00000018404	0.2	1.08772	krt18a.1	23	10347851	10352254	+	74116
19.8367	ENSDARG00000018404	0.3	0.992232	krt18a.1	23	10347851	10352254	+	74116
19.8367	ENSDARG00000018404	0.4	0.896746	krt18a.1	23	10347851	10352254	+	74116
19.8367	ENSDARG00000018404	0.5	0.801259	krt18a.1	23	10347851	10352254	+	74116
19.8367	ENSDARG00000018404	0.6	0.705773	krt18a.1	23	10347851	10352254	+	74116
19.8367	ENSDARG00000018404	0.7	0.610286	krt18a.1	23	10347851	10352254	+	74116
19.8367	ENSDARG00000018404	0.8	0.514799	krt18a.1	23	10347851	10352254	+	74116
19.8367	ENSDARG00000018404	0.9	0.419313	krt18a.1	23	10347851	10352254	+	74116
19.8367	ENSDARG00000018404	1	0.323826	krt18a.1	23	10347851	10352254	+	74116
19.8367	ENSDARG00000018534	0.1	0.271137	slc6a9	2	33335911	33423298	+	189189
19.8367	ENSDARG00000018534	0.2	0.261625	slc6a9	2	33335911	33423298	+	189189
19.8367	ENSDARG00000018534	0.3	0.252113	slc6a9	2	33335911	33423298	+	189189
19.8367	ENSDARG00000018534	0.4	0.242601	slc6a9	2	33335911	33423298	+	189189
19.8367	ENSDARG00000018534	0.5	0.233089	slc6a9	2	33335911	33423298	+	189189
19.8367	ENSDARG00000018534	0.6	0.223577	slc6a9	2	33335911	33423298	+	189189
19.8367	ENSDARG00000018534	0.7	0.214065	slc6a9	2	33335911	33423298	+	189189
19.8367	ENSDARG00000018534	0.8	0.204553	slc6a9	2	33335911	33423298	+	189189
19.8367	ENSDARG00000018534	0.9	0.195041	slc6a9	2	33335911	33423298	+	189189
19.8367	ENSDARG00000018534	1	0.185529	slc6a9	2	33335911	33423298	+	189189
20.449	ENSDARG00000058358	0.1	1.63125	krt8	23	10249126	10254288	-	158859
20.449	ENSDARG00000058358	0.2	1.47466	krt8	23	10249126	10254288	-	158859
20.449	ENSDARG00000058358	0.3	1.31807	krt8	23	10249126	10254288	-	158859
20.449	ENSDARG00000058358	0.4	1.16147	krt8	23	10249126	10254288	-	158859
20.449	ENSDARG00000058358	0.5	1.00488	krt8	23	10249126	10254288	-	158859
20.449	ENSDARG00000058358	0.6	0.848285	krt8	23	10249126	10254288	-	158859
20.449	ENSDARG00000058358	0.7	0.691691	krt8	23	10249126	10254288	-	158859
20.449	ENSDARG00000058358	0.8	0.535097	krt8	23	10249126	10254288	-	158859
20.449	ENSDARG00000058358	0.9	0.378503	krt8	23	10249126	10254288	-	158859
20.449	ENSDARG00000058358	1	0.221909	krt8	23	10249126	10254288	-	158859
20.449	ENSDARG00000018404	0.1	1.0139	krt18a.1	23	10347851	10352254	+	74116
20.449	ENSDARG00000018404	0.2	0.931763	krt18a.1	23	10347851	10352254	+	74116
20.449	ENSDARG00000018404	0.3	0.849627	krt18a.1	23	10347851	10352254	+	74116
20.449	ENSDARG00000018404	0.4	0.767492	krt18a.1	23	10347851	10352254	+	74116
20.449	ENSDARG00000018404	0.5	0.685357	krt18a.1	23	10347851	10352254	+	74116
20.449	ENSDARG00000018404	0.6	0.603221	krt18a.1	23	10347851	10352254	+	74116
20.449	ENSDARG00000018404	0.7	0.521086	krt18a.1	23	10347851	10352254	+	74116
20.449	ENSDARG00000018404	0.8	0.438951	krt18a.1	23	10347851	10352254	+	74116
20.449	ENSDARG00000018404	0.9	0.356816	krt18a.1	23	10347851	10352254	+	74116
20.449	ENSDARG00000018404	1	0.27468	krt18a.1	23	10347851	10352254	+	74116
20.449	ENSDARG00000018534	0.1	0.268166	slc6a9	2	33335911	33423298	+	189189
20.449	ENSDARG00000018534	0.2	0.25842	slc6a9	2	33335911	33423298	+	189189
20.449	ENSDARG00000018534	0.3	0.248673	slc6a9	2	33335911	33423298	+	189189
20.449	ENSDARG00000018534	0.4	0.238927	slc6a9	2	33335911	33423298	+	189189
20.449	ENSDARG00000018534	0.5	0.229181	slc6a9	2	33335911	33423298	+	189189
20.449	ENSDARG00000018534	0.6	0.219435	slc6a9	2	33335911	33423298	+	189189
20.449	ENSDARG00000018534	0.7	0.209689	slc6a9	2	33335911	33423298	+	189189
20.449	ENSDARG00000018534	0.8	0.199943	slc6a9	2	33335911	33423298	+	189189
20.449	ENSDARG00000018534	0.9	0.190197	slc6a9	2	33335911	33423298	+	189189
20.449	ENSDARG00000018534	1	0.180451	slc6a9	2	33335911	33423298	+	189189
21.0612	ENSDARG00000058358	0.1	1.44421	krt8	23	10249126	10254288	-	158859
21.0612	ENSDARG00000058358	0.2	1.30466	krt8	23	10249126	10254288	-	158859
21.0612	ENSDARG00000058358	0.3	1.1651	krt8	23	10249126	10254288	-	158859
21.0612	ENSDARG00000058358	0.4	1.02555	krt8	23	10249126	10254288	-	158859
21.0612	ENSDARG00000058358	0.5	0.885996	krt8	23	10249126	10254288	-	158859
21.0612	ENSDARG00000058358	0.6	0.746442	krt8	23	10249126	10254288	-	158859
21.0612	ENSDARG00000058358	0.7	0.606888	krt8	23	10249126	10254288	-	158859
21.0612	ENSDARG00000058358	0.8	0.467334	krt8	23	10249126	10254288	-	158859
21.0612	ENSDARG00000058358	0.9	0.327779	krt8	23	10249126	10254288	-	158859
21.0612	ENSDARG00000058358	1	0.188225	krt8	23	10249126	10254288	-	158859
21.0612	ENSDARG00000018404	0.1	0.85368	krt18a.1	23	10347851	10352254	+	74116
21.0612	ENSDARG00000018404	0.2	0.784489	krt18a.1	23	10347851	10352254	+	74116
21.0612	ENSDARG00000018404	0.3	0.715297	krt18a.1	23	10347851	10352254	+	74116
21.0612	ENSDARG00000018404	0.4	0.646106	krt18a.1	23	10347851	10352254	+	74116
21.0612	ENSDARG00000018404	0.5	0.576915	krt18a.1	23	10347851	10352254	+	74116
21.0612	ENSDARG00000018404	0.6	0.507723	krt18a.1	23	10347851	10352254	+	74116
21.0612	ENSDARG00000018404	0.7	0.438532	krt18a.1	23	10347851	10352254	+	74116
21.0612	ENSDARG00000018404	0.8	0.36934	krt18a.1	23	10347851	10352254	+	74116
21.0612	ENSDARG00000018404	0.9	0.300149	krt18a.1	23	10347851	10352254	+	74116
21.0612	ENSDARG00000018404	1	0.230958	krt18a.1	23	10347851	10352254	+	74116
21.0612	ENSDARG00000018534	0.1	0.264451	slc6a9	2	33335911	33423298	+	189189
21.0612	ENSDARG00000018534	0.2	0.254526	slc6a9	2	33335911	33423298	+	189189
21.0612	ENSDARG00000018534	0.3	0.244602	slc6a9	2	33335911	33423298	+	189189
21.0612	ENSDARG00000018534	0.4	0.234677	slc6a9	2	33335911	33423298	+	189189
21.0612	ENSDARG00000018534	0.5	0.224752	slc6a9	2	33335911	33423298	+	189189
21.0612	ENSDARG00000018534	0.6	0.214828	slc6a9	2	33335911	33423298	+	189189
21.0612	ENSDARG00000018534	0.7	0.204903	slc6a9	2	33335911	33423298	+	189189
21.0612	ENSDARG00000018534	0.8	0.194978	slc6a9	2	33335911	33423298	+	189189
21.0612	ENSDARG00000018534	0.9	0.185054	slc6a9	2	33335911	33423298	+	189189
21.0612	ENSDARG00000018534	1	0.175129	slc6a9	2	33335911	33423298	+	189189
21.6735	ENSDARG00000058358	0.1	1.26935	krt8	23	10249126	10254288	-	158859
21.6735	ENSDARG00000058358	0.2	1.14601	krt8	23	10249126	10254288	-	158859
21.6735	ENSDARG00000058358	0.3	1.02267	krt8	23	10249126	10254288	-	158859
21.6735	ENSDARG00000058358	0.4	0.899333	krt8	23	10249126	10254288	-	158859
21.6735	ENSDARG00000058358	0.5	0.775993	krt8	23	10249126	10254288	-	158859
21.6735	ENSDARG00000058358	0.6	0.652653	krt8	23	10249126	10254288	-	158859
21.6735	ENSDARG00000058358	0.7	0.529312	krt8	23	10249126	10254288	-	158859
21.6735	ENSDARG00000058358	0.8	0.405972	krt8	23	10249126	10254288	-	158859
21.6735	ENSDARG00000058358	0.9	0.282632	krt8	23	10249126	10254288	-	158859
21.6735	ENSDARG00000058358	1	0.159292	krt8	23	10249126	10254288	-	158859
21.6735	ENSDARG00000018404	0.1	0.704067	krt18a.1	23	10347851	10352254	+	74116
21.6735	ENSDARG00000018404	0.2	0.647274	krt18a.1	23	10347851	10352254	+	74116
21.6735	ENSDARG00000018404	0.3	0.59048	krt18a.1	23	10347851	10352254	+	74116
21.6735	ENSDARG00000018404	0.4	0.533687	krt18a.1	23	10347851	10352254	+	74116
21.6735	ENSDARG00000018404	0.5	0.476893	krt18a.1	23	10347851	10352254	+	74116
21.6735	ENSDARG00000018404	0.6	0.4201	krt18a.1	23	10347851	10352254	+	74116
21.6735	ENSDARG00000018404	0.7	0.363306	krt18a.1	23	10347851	10352254	+	74116
21.6735	ENSDARG00000018404	0.8	0.306513	krt18a.1	23	10347851	10352254	+	74116
21.6735	ENSDARG00000018404	0.9	0.249719	krt18a.1	23	10347851	10352254	+	74116
21.6735	ENSDARG00000018404	1	0.192926	krt18a.1	23	10347851	10352254	+	74116
21.6735	ENSDARG00000018534	0.1	0.260167	slc6a9	2	33335911	33423298	+	189189
21.6735	ENSDARG00000018534	0.2	0.250114	slc6a9	2	33335911	33423298	+	189189
21.6735	ENSDARG00000018534	0.3	0.240061	slc6a9	2	33335911	33423298	+	189189
21.6735	ENSDARG00000018534	0.4	0.230008	slc6a9	2	33335911	33423298	+	189189
21.6735	ENSDARG00000018534	0.5	0.219955	slc6a9	2	33335911	33423298	+	189189
21.6735	ENSDARG00000018534	0.6	0.209902	slc6a9	2	33335911	33423298	+	189189
21.6735	ENSDARG00000018534	0.7	0.199849	slc6a9	2	33335911	33423298	+	189189
21.6735	ENSDARG00000018534	0.8	0.189796	slc6a9	2	33335911	33423298	+	189189
21.6735	ENSDARG00000018534	0.9	0.179743	slc6a9	2	33335911	33423298	+	189189
21.6735	ENSDARG00000018534	1	0.16969	slc6a9	2	33335911	33423298	+	189189
22.2857	ENSDARG00000058358	0.1	1.10817	krt8	23	10249126	10254288	-	158859
22.2857	ENSDARG00000058358	0.2	1.00012	krt8	23	10249126	10254288	-	158859
22.2857	ENSDARG00000058358	0.3	0.892073	krt8	23	10249126	10254288	-	158859
22.2857	ENSDARG00000058358	0.4	0.784025	krt8	23	10249126	10254288	-	158859
22.2857	ENSDARG00000058358	0.5	0.675977	krt8	23	10249126	10254288	-	158859
22.2857	ENSDARG00000058358	0.6	0.567929	krt8	23	10249126	10254288	-	158859
22.2857	ENSDARG00000058358	0.7	0.459881	krt8	23	10249126	10254288	-	158859
22.2857	ENSDARG00000058358	0.8	0.351833	krt8	23	10249126	10254288	-	158859
22.2857	ENSDARG00000058358	0.9	0.243785	krt8	23	10249126	10254288	-	158859
22.2857	ENSDARG00000058358	1	0.135738	krt8	23	10249126	10254288	-	158859
22.2857	ENSDARG00000018404	0.1	0.566216	krt18a.1	23	10347851	10352254	+	74116
22.2857	ENSDARG00000018404	0.2	0.521152	krt18a.1	23	10347851	10352254	+	74116
22.2857	ENSDARG00000018404	0.3	0.476088	krt18a.1	23	10347851	10352254	+	74116
22.2857	ENSDARG00000018404	0.4	0.431025	krt18a.1	23	10347851	10352254	+	74116
22.2857	ENSDARG00000018404	0.5	0.385961	krt18a.1	23	10347851	10352254	+	74116
22.2857	ENSDARG00000018404	0.6	0.340897	krt18a.1	23	10347851	10352254	+	74116
22.2857	ENSDARG00000018404	0.7	0.295834	krt18a.1	23	10347851	10352254	+	74116
22.2857	ENSDARG00000018404	0.8	0.25077	krt18a.1	23	10347851	10352254	+	74116
22.2857	ENSDARG00000018404	0.9	0.205707	krt18a.1	23	10347851	10352254	+	74116
22.2857	ENSDARG00000018404	1	0.160643	krt18a.1	23	10347851	10352254	+	74116
22.2857	ENSDARG00000018534	0.1	0.255491	slc6a9	2	33335911	33423298	+	189189
22.2857	ENSDARG00000018534	0.2	0.245353	slc6a9	2	33335911	33423298	+	189189
22.2857	ENSDARG00000018534	0.3	0.235216	slc6a9	2	33335911	33423298	+	189189
22.2857	ENSDARG00000018534	0.4	0.225078	slc6a9	2	33335911	33423298	+	189189
22.2857	ENSDARG00000018534	0.5	0.21494	slc6a9	2	33335911	33423298	+	189189
22.2857	ENSDARG00000018534	0.6	0.204803	slc6a9	2	33335911	33423298	+	189189
22.2857	ENSDARG00000018534	0.7	0.194665	slc6a9	2	33335911	33423298	+	189189
22.2857	ENSDARG00000018534	0.8	0.184527	slc6a9	2	33335911	33423298	+	189189
22.2857	ENSDARG00000018534	0.9	0.174389	slc6a9	2	33335911	33423298	+	189189
22.2857	ENSDARG00000018534	1	0.164252	slc6a9	2	33335911	33423298	+	189189
22.898	ENSDARG00000058358	0.1	0.961571	krt8	23	10249126	10254288	-	158859
22.898	ENSDARG00000058358	0.2	0.86783	krt8	23	10249126	10254288	-	158859
22.898	ENSDARG00000058358	0.3	0.77409	krt8	23	10249126	10254288	-	158859
22.898	ENSDARG00000058358	0.4	0.680349	krt8	23	10249126	10254288	-	158859
22.898	ENSDARG00000058358	0.5	0.586609	krt8	23	10249126	10254288	-	158859
22.898	ENSDARG00000058358	0.6	0.492868	krt8	23	10249126	10254288	-	158859
22.898	ENSDARG00000058358	0.7	0.399128	krt8	23	10249126	10254288	-	158859
22.898	ENSDARG00000058358	0.8	0.305388	krt8	23	10249126	10254288	-	158859
22.898	ENSDARG00000058358	0.9	0.211647	krt8	23	10249126	10254288	-	158859
22.898	ENSDARG00000058358	1	0.117907	krt8	23	10249126	10254288	-	158859
22.898	ENSDARG00000018404	0.1	0.440928	krt18a.1	23	10347851	10352254	+	74116
22.898	ENSDARG00000018404	0.2	0.406822	krt18a.1	23	10347851	10352254	+	74116
22.898	ENSDARG00000018404	0.3	0.372716	krt18a.1	23	10347851	10352254	+	74116
22.898	ENSDARG00000018404	0.4	0.33861	krt18a.1	23	10347851	10352254	+	74116
22.898	ENSDARG00000018404	0.5	0.304504	krt18a.1	23	10347851	10352254	+	74116
22.898	ENSDARG00000018404	0.6	0.270398	krt18a.1	23	10347851	10352254	+	74116
22.898	ENSDARG00000018404	0.7	0.236292	krt18a.1	23	10347851	10352254	+	74116
22.898	ENSDARG00000018404	0.8	0.202186	krt18a.1	23	10347851	10352254	+	74116
22.898	ENSDARG00000018404	0.9	0.168081	krt18a.1	23	10347851	10352254	+	74116
22.898	ENSDARG00000018404	1	0.133975	krt18a.1	23	10347851	10352254	+	74116
22.898	ENSDARG00000018534	0.1	0.250594	slc6a9	2	33335911	33423298	+	189189
22.898	ENSDARG00000018534	0.2	0.240407	slc6a9	2	33335911	33423298	+	189189
22.898	ENSDARG00000018534	0.3	0.23022	slc6a9	2	33335911	33423298	+	189189
22.898	ENSDARG00000018534	0.4	0.220033	slc6a9	2	33335911	33423298	+	189189
22.898	ENSDARG00000018534	0.5	0.209846	slc6a9	2	33335911	33423298	+	189189
22.898	ENSDARG00000018534	0.6	0.19966	slc6a9	2	33335911	33423298	+	189189
22.898	ENSDARG00000018534	0.7	0.189473	slc6a9	2	33335911	33423298	+	189189
22.898	ENSDARG00000018534	0.8	0.179286	slc6a9	2	33335911	33423298	+	189189
22.898	ENSDARG00000018534	0.9	0.169099	slc6a9	2	33335911	33423298	+	189189
22.898	ENSDARG00000018534	1	0.158912	slc6a9	2	33335911	33423298	+	189189
23.5102	ENSDARG00000058358	0.1	0.82994	krt8	23	10249126	10254288	-	158859
23.5102	ENSDARG00000058358	0.2	0.749487	krt8	23	10249126	10254288	-	158859
23.5102	ENSDARG00000058358	0.3	0.669035	krt8	23	10249126	10254288	-	158859
23.5102	ENSDARG00000058358	0.4	0.588583	krt8	23	10249126	10254288	-	158859
23.5102	ENSDARG00000058358	0.5	0.508131	krt8	23	10249126	10254288	-	158859
23.5102	ENSDARG00000058358	0.6	0.427678	krt8	23	10249126	10254288	-	158859
23.5102	ENSDARG00000058358	0.7	0.347226	krt8	23	10249126	10254288	-	158859
23.5102	ENSDARG00000058358	0.8	0.266774	krt8	23	10249126	10254288	-	158859
23.5102	ENSDARG00000058358	0.9	0.186322	krt8	23	10249126	10254288	-	158859
23.5102	ENSDARG00000058358	1	0.105869	krt8	23	10249126	10254288	-	158859
23.5102	ENSDARG00000018404	0.1	0.328676	krt18a.1	23	10347851	10352254	+	74116
23.5102	ENSDARG00000018404	0.2	0.30467	krt18a.1	23	10347851	10352254	+	74116
23.5102	ENSDARG00000018404	0.3	0.280663	krt18a.1	23	10347851	10352254	+	74116
23.5102	ENSDARG00000018404	0.4	0.256657	krt18a.1	23	10347851	10352254	+	74116
23.5102	ENSDARG00000018404	0.5	0.23265	krt18a.1	23	10347851	10352254	+	74116
23.5102	ENSDARG00000018404	0.6	0.208644	krt18a.1	23	10347851	10352254	+	74116
23.5102	ENSDARG00000018404	0.7	0.184637	krt18a.1	23	10347851	10352254	+	74116
23.5102	ENSDARG00000018404	0.8	0.160631	krt18a.1	23	10347851	10352254	+	74116
23.5102	ENSDARG00000018404	0.9	0.136624	krt18a.1	23	10347851	10352254	+	74116
23.5102	ENSDARG00000018404	1	0.112618	krt18a.1	23	10347851	10352254	+	74116
23.5102	ENSDARG00000018534	0.1	0.245628	slc6a9	2	33335911	33423298	+	189189
23.5102	ENSDARG00000018534	0.2	0.235418	slc6a9	2	33335911	33423298	+	189189
23.5102	ENSDARG00000018534	0.3	0.225209	slc6a9	2	33335911	33423298	+	189189
23.5102	ENSDARG00000018534	0.4	0.215	slc6a9	2	33335911	33423298	+	189189
23.5102	ENSDARG00000018534	0.5	0.20479	slc6a9	2	33335911	33423298	+	189189
23.5102	ENSDARG00000018534	0.6	0.194581	slc6a9	2	33335911	33423298	+	189189
23.5102	ENSDARG00000018534	0.7	0.184372	slc6a9	2	33335911	33423298	+	189189
23.5102	ENSDARG00000018534	0.8	0.174162	slc6a9	2	33335911	33423298	+	189189
23.5102	ENSDARG00000018534	0.9	0.163953	slc6a9	2	33335911	33423298	+	189189
23.5102	ENSDARG00000018534	1	0.153743	slc6a9	2	33335911	33423298	+	189189
24.1224	ENSDARG00000058358	0.1	0.713192	krt8	23	10249126	10254288	-	158859
24.1224	ENSDARG00000058358	0.2	0.644999	krt8	23	10249126	10254288	-	158859
24.1224	ENSDARG00000058358	0.3	0.576806	krt8	23	10249126	10254288	-	158859
24.1224	ENSDARG00000058358	0.4	0.508613	krt8	23	10249126	10254288	-	158859
24.1224	ENSDARG00000058358	0.5	0.440419	krt8	23	10249126	10254288	-	158859
24.1224	ENSDARG00000058358	0.6	0.372226	krt8	23	10249126	10254288	-	158859
24.1224	ENSDARG00000058358	0.7	0.304033	krt8	23	10249126	10254288	-	158859
24.1224	ENSDARG00000058358	0.8	0.235839	krt8	23	10249126	10254288	-	158859
24.1224	ENSDARG00000058358	0.9	0.167646	krt8	23	10249126	10254288	-	158859
24.1224	ENSDARG00000058358	1	0.0994527	krt8	23	10249126	10254288	-	158859
24.1224	ENSDARG00000018404	0.1	0.229645	krt18a.1	23	10347851	10352254	+	74116
24.1224	ENSDARG00000018404	0.2	0.21481	krt18a.1	23	10347851	10352254	+	74116
24.1224	ENSDARG00000018404	0.3	0.199975	krt18a.1	23	10347851	10352254	+	74116
24.1224	ENSDARG00000018404	0.4	0.18514	krt18a.1	23	10347851	10352254	+	74116
24.1224	ENSDARG00000018404	0.5	0.170306	krt18a.1	23	10347851	10352254	+	74116
24.1224	ENSDARG00000018404	0.6	0.155471	krt18a.1	23	10347851	10352254	+	74116
24.1224	ENSDARG00000018404	0.7	0.140636	krt18a.1	23	10347851	10352254	+	74116
24.1224	ENSDARG00000018404	0.8	0.125802	krt18a.1	23	10347851	10352254	+	74116
24.1224	ENSDARG00000018404	0.9	0.110967	krt18a.1	23	10347851	10352254	+	74116
24.1224	ENSDARG00000018404	1	0.0961323	krt18a.1	23	10347851	10352254	+	74116
24.1224	ENSDARG00000018534	0.1	0.240719	slc6a9	2	33335911	33423298	+	189189
24.1224	ENSDARG00000018534	0.2	0.230505	slc6a9	2	33335911	33423298	+	189189
24.1224	ENSDARG00000018534	0.3	0.22029	slc6a9	2	33335911	33423298	+	189189
24.1224	ENSDARG00000018534	0.4	0.210076	slc6a9	2	33335911	33423298	+	189189
24.1224	ENSDARG00000018534	0.5	0.199861	slc6a9	2	33335911	33423298	+	189189
24.1224	ENSDARG00000018534	0.6	0.189647	slc6a9	2	33335911	33423298	+	189189
24.1224	ENSDARG00000018534	0.7	0.179433	slc6a9	2	33335911	33423298	+	189189
24.1224	ENSDARG00000018534	0.8	0.169218	slc6a9	2	33335911	33423298	+	189189
24.1224	ENSDARG00000018534	0.9	0.159004	slc6a9	2	33335911	33423298	+	189189
24.1224	ENSDARG00000018534	1	0.148789	slc6a9	2	33335911	33423298	+	189189
24.7347	ENSDARG00000058358	0.1	0.610876	krt8	23	10249126	10254288	-	158859
24.7347	ENSDARG00000058358	0.2	0.553921	krt8	23	10249126	10254288	-	158859
24.7347	ENSDARG00000058358	0.3	0.496966	krt8	23	10249126	10254288	-	158859
24.7347	ENSDARG00000058358	0.4	0.440011	krt8	23	10249126	10254288	-	158859
24.7347	ENSDARG00000058358	0.5	0.383056	krt8	23	10249126	10254288	-	158859
24.7347	ENSDARG00000058358	0.6	0.326101	krt8	23	10249126	10254288	-	158859
24.7347	ENSDARG00000058358	0.7	0.269146	krt8	23	10249126	10254288	-	158859
24.7347	ENSDARG00000058358	0.8	0.212191	krt8	23	10249126	10254288	-	158859
24.7347	ENSDARG00000058358	0.9	0.155236	krt8	23	10249126	10254288	-	158859
24.7347	ENSDARG00000058358	1	0.098281	krt8	23	10249126	10254288	-	158859
24.7347	ENSDARG00000018404	0.1	0.143776	krt18a.1	23	10347851	10352254	+	74116
24.7347	ENSDARG00000018404	0.2	0.137132	krt18a.1	23	10347851	10352254	+	74116
24.7347	ENSDARG00000018404	0.3	0.130487	krt18a.1	23	10347851	10352254	+	74116
24.7347	ENSDARG00000018404	0.4	0.123843	krt18a.1	23	10347851	10352254	+	74116
24.7347	ENSDARG00000018404	0.5	0.117198	krt18a.1	23	10347851	10352254	+	74116
24.7347	ENSDARG00000018404	0.6	0.110554	krt18a.1	23	10347851	10352254	+	74116
24.7347	ENSDARG00000018404	0.7	0.103909	krt18a.1	23	10347851	10352254	+	74116
24.7347	ENSDARG00000018404	0.8	0.0972649	krt18a.1	23	10347851	10352254	+	74116
24.7347	ENSDARG00000018404	0.9	0.0906205	krt18a.1	23	10347851	10352254	+	74116
24.7347	ENSDARG00000018404	1	0.0839761	krt18a.1	23	10347851	10352254	+	74116
24.7347	ENSDARG00000018534	0.1	0.235965	slc6a9	2	33335911	33423298	+	189189
24.7347	ENSDARG00000018534	0.2	0.225754	slc6a9	2	33335911	33423298	+	189189
24.7347	ENSDARG00000018534	0.3	0.215542	slc6a9	2	33335911	33423298	+	189189
24.7347	ENSDARG00000018534	0.4	0.205331	slc6a9	2	33335911	33423298	+	189189
24.7347	ENSDARG00000018534	0.5	0.195119	slc6a9	2	33335911	33423298	+	189189
24.7347	ENSDARG00000018534	0.6	0.184908	slc6a9	2	33335911	33423298	+	189189
24.7347	ENSDARG00000018534	0.7	0.174696	slc6a9	2	33335911	33423298	+	189189
24.7347	ENSDARG00000018534	0.8	0.164485	slc6a9	2	33335911	33423298	+	189189
24.7347	ENSDARG00000018534	0.9	0.154273	slc6a9	2	33335911	33423298	+	189189
24.7347	ENSDARG00000018534	1	0.144062	slc6a9	2	33335911	33423298	+	189189
25.3469	ENSDARG00000058358	0.1	0.522265	krt8	23	10249126	10254288	-	158859
25.3469	ENSDARG00000058358	0.2	0.47555	krt8	23	10249126	10254288	-	158859
25.3469	ENSDARG00000058358	0.3	0.428834	krt8	23	10249126	10254288	-	158859
25.3469	ENSDARG00000058358	0.4	0.382118	krt8	23	10249126	10254288	-	158859
25.3469	ENSDARG00000058358	0.5	0.335402	krt8	23	10249126	10254288	-	158859
25.3469	ENSDARG00000058358	0.6	0.288687	krt8	23	10249126	10254288	-	158859
25.3469	ENSDARG00000058358	0.7	0.241971	krt8	23	10249126	10254288	-	158859
25.3469	ENSDARG00000058358	0.8	0.195255	krt8	23	10249126	10254288	-	158859
25.3469	ENSDARG00000058358	0.9	0.148539	krt8	23	10249126	10254288	-	158859
25.3469	ENSDARG00000058358	1	0.101824	krt8	23	10249126	10254288	-	158859
25.3469	ENSDARG00000018404	0.1	0.0708287	krt18a.1	23	10347851	10352254	+	74116
25.3469	ENSDARG00000018404	0.2	0.0713523	krt18a.1	23	10347851	10352254	+	74116
25.3469	ENSDARG00000018404	0.3	0.0718758	krt18a.1	23	10347851	10352254	+	74116
25.3469	ENSDARG00000018404	0.4	0.0723994	krt18a.1	23	10347851	10352254	+	74116
25.3469	ENSDARG00000018404	0.5	0.0729229	krt18a.1	23	10347851	10352254	+	74116
25.3469	ENSDARG00000018404	0.6	0.0734465	krt18a.1	23	10347851	10352254	+	74116
25.3469	ENSDARG00000018404	0.7	0.07397	krt18a.1	23	10347851	10352254	+	74116
25.3469	ENSDARG00000018404	0.8	0.0744936	krt18a.1	23	10347851	10352254	+	74116
25.3469	ENSDARG00000018404	0.9	0.0750171	krt18a.1	23	10347851	10352254	+	74116
25.3469	ENSDARG00000018404	1	0.0755407	krt18a.1	23	10347851	10352254	+	74116
25.3469	ENSDARG00000018534	0.1	0.23143	slc6a9	2	33335911	33423298	+	189189
25.3469	ENSDARG00000018534	0.2	0.221221	slc6a9	2	33335911	33423298	+	189189
25.3469	ENSDARG00000018534	0.3	0.211011	slc6a9	2	33335911	33423298	+	189189
25.3469	ENSDARG00000018534	0.4	0.200801	slc6a9	2	33335911	33423298	+	189189
25.3469	ENSDARG00000018534	0.5	0.190591	slc6a9	2	33335911	33423298	+	189189
25.3469	ENSDARG00000018534	0.6	0.180381	slc6a9	2	33335911	33423298	+	189189
25.3469	ENSDARG00000018534	0.7	0.170171	slc6a9	2	33335911	33423298	+	189189
25.3469	ENSDARG00000018534	0.8	0.159962	slc6a9	2	33335911	33423298	+	189189
25.3469	ENSDARG00000018534	0.9	0.149752	slc6a9	2	33335911	33423298	+	189189
25.3469	ENSDARG00000018534	1	0.139542	slc6a9	2	33335911	33423298	+	189189
25.9592	ENSDARG00000058358	0.1	0.446454	krt8	23	10249126	10254288	-	158859
25.9592	ENSDARG00000058358	0.2	0.409008	krt8	23	10249126	10254288	-	158859
25.9592	ENSDARG00000058358	0.3	0.371562	krt8	23	10249126	10254288	-	158859
25.9592	ENSDARG00000058358	0.4	0.334116	krt8	23	10249126	10254288	-	158859
25.9592	ENSDARG00000058358	0.5	0.29667	krt8	23	10249126	10254288	-	158859
25.9592	ENSDARG00000058358	0.6	0.259224	krt8	23	10249126	10254288	-	158859
25.9592	ENSDARG00000058358	0.7	0.221779	krt8	23	10249126	10254288	-	158859
25.9592	ENSDARG00000058358	0.8	0.184333	krt8	23	10249126	10254288	-	158859
25.9592	ENSDARG00000058358	0.9	0.146887	krt8	23	10249126	10254288	-	158859
25.9592	ENSDARG00000058358	1	0.109441	krt8	23	10249126	10254288	-	158859
25.9592	ENSDARG00000018404	0.1	0.0104307	krt18a.1	23	10347851	10352254	+	74116
25.9592	ENSDARG00000018404	0.2	0.0170699	krt18a.1	23	10347851	10352254	+	74116
25.9592	ENSDARG00000018404	0.3	0.0237091	krt18a.1	23	10347851	10352254	+	74116
25.9592	ENSDARG00000018404	0.4	0.0303483	krt18a.1	23	10347851	10352254	+	74116
25.9592	ENSDARG00000018404	0.5	0.0369875	krt18a.1	23	10347851	10352254	+	74116
25.9592	ENSDARG00000018404	0.6	0.0436267	krt18a.1	23	10347851	10352254	+	74116
25.9592	ENSDARG00000018404	0.7	0.0502659	krt18a.1	23	10347851	10352254	+	74116
25.9592	ENSDARG00000018404	0.8	0.0569051	krt18a.1	23	10347851	10352254	+	74116
25.9592	ENSDARG00000018404	0.9	0.0635442	krt18a.1	23	10347851	10352254	+	74116
25.9592	ENSDARG00000018404	1	0.0701834	krt18a.1	23	10347851	10352254	+	74116
25.9592	ENSDARG00000018534	0.1	0.227142	slc6a9	2	33335911	33423298	+	189189
25.9592	ENSDARG00000018534	0.2	0.216925	slc6a9	2	33335911	33423298	+	189189
25.9592	ENSDARG00000018534	0.3	0.206707	slc6a9	2	33335911	33423298	+	189189
25.9592	ENSDARG00000018534	0.4	0.196489	slc6a9	2	33335911	33423298	+	189189
25.9592	ENSDARG00000018534	0.5	0.186271	slc6a9	2	33335911	33423298	+	189189
25.9592	ENSDARG00000018534	0.6	0.176053	slc6a9	2	33335911	33423298	+	189189
25.9592	ENSDARG00000018534	0.7	0.165835	slc6a9	2	33335911	33423298	+	189189
25.9592	ENSDARG00000018534	0.8	0.155618	slc6a9	2	33335911	33423298	+	189189
25.9592	ENSDARG00000018534	0.9	0.1454	slc6a9	2	33335911	33423298	+	189189
25.9592	ENSDARG00000018534	1	0.135182	slc6a9	2	33335911	33423298	+	189189
26.5714	ENSDARG00000058358	0.1	0.382443	krt8	23	10249126	10254288	-	158859
26.5714	ENSDARG00000058358	0.2	0.35333	krt8	23	10249126	10254288	-	158859
26.5714	ENSDARG00000058358	0.3	0.324217	krt8	23	10249126	10254288	-	158859
26.5714	ENSDARG00000058358	0.4	0.295104	krt8	23	10249126	10254288	-	158859
26.5714	ENSDARG00000058358	0.5	0.265991	krt8	23	10249126	10254288	-	158859
26.5714	ENSDARG00000058358	0.6	0.236877	krt8	23	10249126	10254288	-	158859
26.5714	ENSDARG00000058358	0.7	0.207764	krt8	23	10249126	10254288	-	158859
26.5714	ENSDARG00000058358	0.8	0.178651	krt8	23	10249126	10254288	-	158859
26.5714	ENSDARG00000058358	0.9	0.149538	krt8	23	10249126	10254288	-	158859
26.5714	ENSDARG00000058358	1	0.120424	krt8	23	10249126	10254288	-	158859
26.5714	ENSDARG00000018404	0.1	-0.0378676	krt18a.1	23	10347851	10352254	+	74116
26.5714	ENSDARG00000018404	0.2	-0.0261872	krt18a.1	23	10347851	10352254	+	74116
26.5714	ENSDARG00000018404	0.3	-0.0145068	krt18a.1	23	10347851	10352254	+	74116
26.5714	ENSDARG00000018404	0.4	-0.00282644	krt18a.1	23	10347851	10352254	+	74116
26.5714	ENSDARG00000018404	0.5	0.00885394	krt18a.1	23	10347851	10352254	+	74116
26.5714	ENSDARG00000018404	0.6	0.0205343	krt18a.1	23	10347851	10352254	+	74116
26.5714	ENSDARG00000018404	0.7	0.0322147	krt18a.1	23	10347851	10352254	+	74116
26.5714	ENSDARG00000018404	0.8	0.0438951	krt18a.1	23	10347851	10352254	+	74116
26.5714	ENSDARG00000018404	0.9	0.0555754	krt18a.1	23	10347851	10352254	+	74116
26.5714	ENSDARG00000018404	1	0.0672558	krt18a.1	23	10347851	10352254	+	74116
26.5714	ENSDARG00000018534	0.1	0.223089	slc6a9	2	33335911	33423298	+	189189
26.5714	ENSDARG00000018534	0.2	0.212846	slc6a9	2	33335911	33423298	+	189189
26.5714	ENSDARG00000018534	0.3	0.202603	slc6a9	2	33335911	33423298	+	189189
26.5714	ENSDARG00000018534	0.4	0.192361	slc6a9	2	33335911	33423298	+	189189
26.5714	ENSDARG00000018534	0.5	0.182118	slc6a9	2	33335911	33423298	+	189189
26.5714	ENSDARG00000018534	0.6	0.171876	slc6a9	2	33335911	33423298	+	189189
26.5714	ENSDARG00000018534	0.7	0.161633	slc6a9	2	33335911	33423298	+	189189
26.5714	ENSDARG00000018534	0.8	0.151391	slc6a9	2	33335911	33423298	+	189189
26.5714	ENSDARG00000018534	0.9	0.141148	slc6a9	2	33335911	33423298	+	189189
26.5714	ENSDARG00000018534	1	0.130906	slc6a9	2	33335911	33423298	+	189189
27.1837	ENSDARG00000058358	0.1	0.329216	krt8	23	10249126	10254288	-	158859
27.1837	ENSDARG00000058358	0.2	0.307528	krt8	23	10249126	10254288	-	158859
27.1837	ENSDARG00000058358	0.3	0.28584	krt8	23	10249126	10254288	-	158859
27.1837	ENSDARG00000058358	0.4	0.264152	krt8	23	10249126	10254288	-	158859
27.1837	ENSDARG00000058358	0.5	0.242465	krt8	23	10249126	10254288	-	158859
27.1837	ENSDARG00000058358	0.6	0.220777	krt8	23	10249126	10254288	-	158859
27.1837	ENSDARG00000058358	0.7	0.199089	krt8	23	10249126	10254288	-	158859
27.1837	ENSDARG00000058358	0.8	0.177401	krt8	23	10249126	10254288	-	158859
27.1837	ENSDARG00000058358	0.9	0.155713	krt8	23	10249126	10254288	-	158859
27.1837	ENSDARG00000058358	1	0.134026	krt8	23	10249126	10254288	-	158859
27.1837	ENSDARG00000018404	0.1	-0.0745453	krt18a.1	23	10347851	10352254	+	74116
27.1837	ENSDARG00000018404	0.2	-0.0589151	krt18a.1	23	10347851	10352254	+	74116
27.1837	ENSDARG00000018404	0.3	-0.043285	krt18a.1	23	10347851	10352254	+	74116
27.1837	ENSDARG00000018404	0.4	-0.0276548	krt18a.1	23	10347851	10352254	+	74116
27.1837	ENSDARG00000018404	0.5	-0.0120246	krt18a.1	23	10347851	10352254	+	74116
27.1837	ENSDARG00000018404	0.6	0.00360552	krt18a.1	23	10347851	10352254	+	74116
27.1837	ENSDARG00000018404	0.7	0.0192357	krt18a.1	23	10347851	10352254	+	74116
27.1837	ENSDARG00000018404	0.8	0.0348658	krt18a.1	23	10347851	10352254	+	74116
27.1837	ENSDARG00000018404	0.9	0.050496	krt18a.1	23	10347851	10352254	+	74116
27.1837	ENSDARG00000018404	1	0.0661262	krt18a.1	23	10347851	10352254	+	74116
27.1837	ENSDARG00000018534	0.1	0.21921	slc6a9	2	33335911	33423298	+	189189
27.1837	ENSDARG00000018534	0.2	0.208921	slc6a9	2	33335911	33423298	+	189189
27.1837	ENSDARG00000018534	0.3	0.198632	slc6a9	2	33335911	33423298	+	189189
27.1837	ENSDARG00000018534	0.4	0.188344	slc6a9	2	33335911	33423298	+	189189
27.1837	ENSDARG00000018534	0.5	0.178055	slc6a9	2	33335911	33423298	+	189189
27.1837	ENSDARG00000018534	0.6	0.167766	slc6a9	2	33335911	33423298	+	189189
27.1837	ENSDARG00000018534	0.7	0.157477	slc6a9	2	33335911	33423298	+	189189
27.1837	ENSDARG00000018534	0.8	0.147188	slc6a9	2	33335911	33423298	+	189189
27.1837	ENSDARG00000018534	0.9	0.136899	slc6a9	2	33335911	33423298	+	189189
27.1837	ENSDARG00000018534	1	0.126611	slc6a9	2	33335911	33423298	+	189189
27.7959	ENSDARG00000058358	0.1	0.285794	krt8	23	10249126	10254288	-	158859
27.7959	ENSDARG00000058358	0.2	0.270648	krt8	23	10249126	10254288	-	158859
27.7959	ENSDARG00000058358	0.3	0.255501	krt8	23	10249126	10254288	-	158859
27.7959	ENSDARG00000058358	0.4	0.240354	krt8	23	10249126	10254288	-	158859
27.7959	ENSDARG00000058358	0.5	0.225207	krt8	23	10249126	10254288	-	158859
27.7959	ENSDARG00000058358	0.6	0.21006	krt8	23	10249126	10254288	-	158859
27.7959	ENSDARG00000058358	0.7	0.194913	krt8	23	10249126	10254288	-	158859
27.7959	ENSDARG00000058358	0.8	0.179767	krt8	23	10249126	10254288	-	158859
27.7959	ENSDARG00000058358	0.9	0.16462	krt8	23	10249126	10254288	-	158859
27.7959	ENSDARG00000058358	1	0.149473	krt8	23	10249126	10254288	-	158859
27.7959	ENSDARG00000018404	0.1	-0.100068	krt18a.1	23	10347851	10352254	+	74116
27.7959	ENSDARG00000018404	0.2	-0.0815939	krt18a.1	23	10347851	10352254	+	74116
27.7959	ENSDARG00000018404	0.3	-0.0631202	krt18a.1	23	10347851	10352254	+	74116
27.7959	ENSDARG00000018404	0.4	-0.0446464	krt18a.1	23	10347851	10352254	+	74116
27.7959	ENSDARG00000018404	0.5	-0.0261726	krt18a.1	23	10347851	10352254	+	74116
27.7959	ENSDARG00000018404	0.6	-0.00769889	krt18a.1	23	10347851	10352254	+	74116
27.7959	ENSDARG00000018404	0.7	0.0107749	krt18a.1	23	10347851	10352254	+	74116
27.7959	ENSDARG00000018404	0.8	0.0292486	krt18a.1	23	10347851	10352254	+	74116
27.7959	ENSDARG00000018404	0.9	0.0477224	krt18a.1	23	10347851	10352254	+	74116
27.7959	ENSDARG00000018404	1	0.0661962	krt18a.1	23	10347851	10352254	+	74116
27.7959	ENSDARG00000018534	0.1	0.215396	slc6a9	2	33335911	33423298	+	189189
27.7959	ENSDARG00000018534	0.2	0.205037	slc6a9	2	33335911	33423298	+	189189
27.7959	ENSDARG00000018534	0.3	0.194679	slc6a9	2	33335911	33423298	+	189189
27.7959	ENSDARG00000018534	0.4	0.18432	slc6a9	2	33335911	33423298	+	189189
27.7959	ENSDARG00000018534	0.5	0.173961	slc6a9	2	33335911	33423298	+	189189
27.7959	ENSDARG00000018534	0.6	0.163602	slc6a9	2	33335911	33423298	+	189189
27.7959	ENSDARG00000018534	0.7	0.153244	slc6a9	2	33335911	33423298	+	189189
27.7959	ENSDARG00000018534	0.8	0.142885	slc6a9	2	33335911	33423298	+	189189
27.7959	ENSDARG00000018534	0.9	0.132526	slc6a9	2	33335911	33423298	+	189189
27.7959	ENSDARG00000018534	1	0.122168	slc6a9	2	33335911	33423298	+	189189
28.4082	ENSDARG00000058358	0.1	0.25125	krt8	23	10249126	10254288	-	158859
28.4082	ENSDARG00000058358	0.2	0.241774	krt8	23	10249126	10254288	-	158859
28.4082	ENSDARG00000058358	0.3	0.232298	krt8	23	10249126	10254288	-	158859
28.4082	ENSDARG00000058358	0.4	0.222823	krt8	23	10249126	10254288	-	158859
28.4082	ENSDARG00000058358	0.5	0.213347	krt8	23	10249126	10254288	-	158859
28.4082	ENSDARG00000058358	0.6	0.203871	krt8	23	10249126	10254288	-	158859
28.4082	ENSDARG00000058358	0.7	0.194395	krt8	23	10249126	10254288	-	158859
28.4082	ENSDARG00000058358	0.8	0.184919	krt8	23	10249126	10254288	-	158859
28.4082	ENSDARG00000058358	0.9	0.175444	krt8	23	10249126	10254288	-	158859
28.4082	ENSDARG00000058358	1	0.165968	krt8	23	10249126	10254288	-	158859
28.4082	ENSDARG00000018404	0.1	-0.114925	krt18a.1	23	10347851	10352254	+	74116
28.4082	ENSDARG00000018404	0.2	-0.0947211	krt18a.1	23	10347851	10352254	+	74116
28.4082	ENSDARG00000018404	0.3	-0.0745169	krt18a.1	23	10347851	10352254	+	74116
28.4082	ENSDARG00000018404	0.4	-0.0543127	krt18a.1	23	10347851	10352254	+	74116
28.4082	ENSDARG00000018404	0.5	-0.0341086	krt18a.1	23	10347851	10352254	+	74116
28.4082	ENSDARG00000018404	0.6	-0.0139044	krt18a.1	23	10347851	10352254	+	74116
28.4082	ENSDARG00000018404	0.7	0.00629976	krt18a.1	23	10347851	10352254	+	74116
28.4082	ENSDARG00000018404	0.8	0.0265039	krt18a.1	23	10347851	10352254	+	74116
28.4082	ENSDARG00000018404	0.9	0.0467081	krt18a.1	23	10347851	10352254	+	74116
28.4082	ENSDARG00000018404	1	0.0669122	krt18a.1	23	10347851	10352254	+	74116
28.4082	ENSDARG00000018534	0.1	0.211479	slc6a9	2	33335911	33423298	+	189189
28.4082	ENSDARG00000018534	0.2	0.201029	slc6a9	2	33335911	33423298	+	189189
28.4082	ENSDARG00000018534	0.3	0.190578	slc6a9	2	33335911	33423298	+	189189
28.4082	ENSDARG00000018534	0.4	0.180128	slc6a9	2	33335911	33423298	+	189189
28.4082	ENSDARG00000018534	0.5	0.169677	slc6a9	2	33335911	33423298	+	189189
28.4082	ENSDARG00000018534	0.6	0.159227	slc6a9	2	33335911	33423298	+	189189
28.4082	ENSDARG00000018534	0.7	0.148776	slc6a9	2	33335911	33423298	+	189189
28.4082	ENSDARG00000018534	0.8	0.138326	slc6a9	2	33335911	33423298	+	189189
28.4082	ENSDARG00000018534	0.9	0.127875	slc6a9	2	33335911	33423298	+	189189
28.4082	ENSDARG00000018534	1	0.117425	slc6a9	2	33335911	33423298	+	189189
29.0204	ENSDARG00000058358	0.1	0.224233	krt8	23	10249126	10254288	-	158859
29.0204	ENSDARG00000058358	0.2	0.21961	krt8	23	10249126	10254288	-	158859
29.0204	ENSDARG00000058358	0.3	0.214987	krt8	23	10249126	10254288	-	158859
29.0204	ENSDARG00000058358	0.4	0.210364	krt8	23	10249126	10254288	-	158859
29.0204	ENSDARG00000058358	0.5	0.205741	krt8	23	10249126	10254288	-	158859
29.0204	ENSDARG00000058358	0.6	0.201118	krt8	23	10249126	10254288	-	158859
29.0204	ENSDARG00000058358	0.7	0.196496	krt8	23	10249126	10254288	-	158859
29.0204	ENSDARG00000058358	0.8	0.191873	krt8	23	10249126	10254288	-	158859
29.0204	ENSDARG00000058358	0.9	0.18725	krt8	23	10249126	10254288	-	158859
29.0204	ENSDARG00000058358	1	0.182627	krt8	23	10249126	10254288	-	158859
29.0204	ENSDARG00000018404	0.1	-0.120392	krt18a.1	23	10347851	10352254	+	74116
29.0204	ENSDARG00000018404	0.2	-0.0994825	krt18a.1	23	10347851	10352254	+	74116
29.0204	ENSDARG00000018404	0.3	-0.0785732	krt18a.1	23	10347851	10352254	+	74116
29.0204	ENSDARG00000018404	0.4	-0.0576638	krt18a.1	23	10347851	10352254	+	74116
29.0204	ENSDARG00000018404	0.5	-0.0367545	krt18a.1	23	10347851	10352254	+	74116
29.0204	ENSDARG00000018404	0.6	-0.0158451	krt18a.1	23	10347851	10352254	+	74116
29.0204	ENSDARG00000018404	0.7	0.00506422	krt18a.1	23	10347851	10352254	+	74116
29.0204	ENSDARG00000018404	0.8	0.0259736	krt18a.1	23	10347851	10352254	+	74116
29.0204	ENSDARG00000018404	0.9	0.0468829	krt18a.1	23	10347851	10352254	+	74116
29.0204	ENSDARG00000018404	1	0.0677923	krt18a.1	23	10347851	10352254	+	74116
29.0204	ENSDARG00000018534	0.1	0.207281	slc6a9	2	33335911	33423298	+	189189
29.0204	ENSDARG00000018534	0.2	0.196724	slc6a9	2	33335911	33423298	+	189189
29.0204	ENSDARG00000018534	0.3	0.186167	slc6a9	2	33335911	33423298	+	189189
29.0204	ENSDARG00000018534	0.4	0.17561	slc6a9	2	33335911	33423298	+	189189
29.0204	ENSDARG00000018534	0.5	0.165053	slc6a9	2	33335911	33423298	+	189189
29.0204	ENSDARG00000018534	0.6	0.154496	slc6a9	2	33335911	33423298	+	189189
29.0204	ENSDARG00000018534	0.7	0.143939	slc6a9	2	33335911	33423298	+	189189
29.0204	ENSDARG00000018534	0.8	0.133382	slc6a9	2	33335911	33423298	+	189189
29.0204	ENSDARG00000018534	0.9	0.122825	slc6a9	2	33335911	33423298	+	189189
29.0204	ENSDARG00000018534	1	0.112267	slc6a9	2	33335911	33423298	+	189189
29.6327	ENSDARG00000058358	0.1	0.203337	krt8	23	10249126	10254288	-	158859
29.6327	ENSDARG00000058358	0.2	0.202814	krt8	23	10249126	10254288	-	158859
29.6327	ENSDARG00000058358	0.3	0.202291	krt8	23	10249126	10254288	-	158859
29.6327	ENSDARG00000058358	0.4	0.201769	krt8	23	10249126	10254288	-	158859
29.6327	ENSDARG00000058358	0.5	0.201246	krt8	23	10249126	10254288	-	158859
29.6327	ENSDARG00000058358	0.6	0.200724	krt8	23	10249126	10254288	-	158859
29.6327	ENSDARG00000058358	0.7	0.200201	krt8	23	10249126	10254288	-	158859
29.6327	ENSDARG00000058358	0.8	0.199678	krt8	23	10249126	10254288	-	158859
29.6327	ENSDARG00000058358	0.9	0.199156	krt8	23	10249126	10254288	-	158859
29.6327	ENSDARG00000058358	1	0.198633	krt8	23	10249126	10254288	-	158859
29.6327	ENSDARG00000018404	0.1	-0.118089	krt18a.1	23	10347851	10352254	+	74116
29.6327	ENSDARG00000018404	0.2	-0.097359	krt18a.1	23	10347851	10352254	+	74116
29.6327	ENSDARG00000018404	0.3	-0.076629	krt18a.1	23	10347851	10352254	+	74116
29.6327	ENSDARG00000018404	0.4	-0.0558989	krt18a.1	23	10347851	10352254	+	74116
29.6327	ENSDARG00000018404	0.5	-0.0351689	krt18a.1	23	10347851	10352254	+	74116
29.6327	ENSDARG00000018404	0.6	-0.0144388	krt18a.1	23	10347851	10352254	+	74116
29.6327	ENSDARG00000018404	0.7	0.00629121	krt18a.1	23	10347851	10352254	+	74116
29.6327	ENSDARG00000018404	0.8	0.0270213	krt18a.1	23	10347851	10352254	+	74116
29.6327	ENSDARG00000018404	0.9	0.0477513	krt18a.1	23	10347851	10352254	+	74116
29.6327	ENSDARG00000018404	1	0.0684814	krt18a.1	23	10347851	10352254	+	74116
29.6327	ENSDARG00000018534	0.1	0.202644	slc6a9	2	33335911	33423298	+	189189
29.6327	ENSDARG00000018534	0.2	0.191976	slc6a9	2	33335911	33423298	+	189189
29.6327	ENSDARG00000018534	0.3	0.181308	slc6a9	2	33335911	33423298	+	189189
29.6327	ENSDARG00000018534	0.4	0.17064	slc6a9	2	33335911	33423298	+	189189
29.6327	ENSDARG00000018534	0.5	0.159972	slc6a9	2	33335911	33423298	+	189189
29.6327	ENSDARG00000018534	0.6	0.149304	slc6a9	2	33335911	33423298	+	189189
29.6327	ENSDARG00000018534	0.7	0.138636	slc6a9	2	33335911	33423298	+	189189
29.6327	ENSDARG00000018534	0.8	0.127968	slc6a9	2	33335911	33423298	+	189189
29.6327	ENSDARG00000018534	0.9	0.117299	slc6a9	2	33335911	33423298	+	189189
29.6327	ENSDARG00000018534	1	0.106631	slc6a9	2	33335911	33423298	+	189189
30.2449	ENSDARG00000058358	0.1	0.187485	krt8	23	10249126	10254288	-	158859
30.2449	ENSDARG00000058358	0.2	0.190357	krt8	23	10249126	10254288	-	158859
30.2449	ENSDARG00000058358	0.3	0.193229	krt8	23	10249126	10254288	-	158859
30.2449	ENSDARG00000058358	0.4	0.196101	krt8	23	10249126	10254288	-	158859
30.2449	ENSDARG00000058358	0.5	0.198973	krt8	23	10249126	10254288	-	158859
30.2449	ENSDARG00000058358	0.6	0.201845	krt8	23	10249126	10254288	-	158859
30.2449	ENSDARG00000058358	0.7	0.204717	krt8	23	10249126	10254288	-	158859
30.2449	ENSDARG00000058358	0.8	0.207589	krt8	23	10249126	10254288	-	158859
30.2449	ENSDARG00000058358	0.9	0.210461	krt8	23	10249126	10254288	-	158859
30.2449	ENSDARG00000058358	1	0.213333	krt8	23	10249126	10254288	-	158859
30.2449	ENSDARG00000018404	0.1	-0.109411	krt18a.1	23	10347851	10352254	+	74116
30.2449	ENSDARG00000018404	0.2	-0.0896155	krt18a.1	23	10347851	10352254	+	74116
30.2449	ENSDARG00000018404	0.3	-0.0698199	krt18a.1	23	10347851	10352254	+	74116
30.2449	ENSDARG00000018404	0.4	-0.0500244	krt18a.1	23	10347851	10352254	+	74116
30.2449	ENSDARG00000018404	0.5	-0.0302289	krt18a.1	23	10347851	10352254	+	74116
30.2449	ENSDARG00000018404	0.6	-0.0104334	krt18a.1	23	10347851	10352254	+	74116
30.2449	ENSDARG00000018404	0.7	0.00936217	krt18a.1	23	10347851	10352254	+	74116
30.2449	ENSDARG00000018404	0.8	0.0291577	krt18a.1	23	10347851	10352254	+	74116
30.2449	ENSDARG00000018404	0.9	0.0489532	krt18a.1	23	10347851	10352254	+	74116
30.2449	ENSDARG00000018404	1	0.0687487	krt18a.1	23	10347851	10352254	+	74116
30.2449	ENSDARG00000018534	0.1	0.197448	slc6a9	2	33335911	33423298	+	189189
30.2449	ENSDARG00000018534	0.2	0.186674	slc6a9	2	33335911	33423298	+	189189
30.2449	ENSDARG00000018534	0.3	0.1759	slc6a9	2	33335911	33423298	+	189189
30.2449	ENSDARG00000018534	0.4	0.165126	slc6a9	2	33335911	33423298	+	189189
30.2449	ENSDARG00000018534	0.5	0.154353	slc6a9	2	33335911	33423298	+	189189
30.2449	ENSDARG00000018534	0.6	0.143579	slc6a9	2	33335911	33423298	+	189189
30.2449	ENSDARG00000018534	0.7	0.132805	slc6a9	2	33335911	33423298	+	189189
30.2449	ENSDARG00000018534	0.8	0.122031	slc6a9	2	33335911	33423298	+	189189
30.2449	ENSDARG00000018534	0.9	0.111258	slc6a9	2	33335911	33423298	+	189189
30.2449	ENSDARG00000018534	1	0.100484	slc6a9	2	33335911	33423298	+	189189
30.8571	ENSDARG00000058358	0.1	0.175883	krt8	23	10249126	10254288	-	158859
30.8571	ENSDARG00000058358	0.2	0.181478	krt8	23	10249126	10254288	-	158859
30.8571	ENSDARG00000058358	0.3	0.187074	krt8	23	10249126	10254288	-	158859
30.8571	ENSDARG00000058358	0.4	0.19267	krt8	23	10249126	10254288	-	158859
30.8571	ENSDARG00000058358	0.5	0.198266	krt8	23	10249126	10254288	-	158859
30.8571	ENSDARG00000058358	0.6	0.203861	krt8	23	10249126	10254288	-	158859
30.8571	ENSDARG00000058358	0.7	0.209457	krt8	23	10249126	10254288	-	158859
30.8571	ENSDARG00000058358	0.8	0.215053	krt8	23	10249126	10254288	-	158859
30.8571	ENSDARG00000058358	0.9	0.220649	krt8	23	10249126	10254288	-	158859
30.8571	ENSDARG00000058358	1	0.226245	krt8	23	10249126	10254288	-	158859
30.8571	ENSDARG00000018404	0.1	-0.0955537	krt18a.1	23	10347851	10352254	+	74116
30.8571	ENSDARG00000018404	0.2	-0.0773292	krt18a.1	23	10347851	10352254	+	74116
30.8571	ENSDARG00000018404	0.3	-0.0591046	krt18a.1	23	10347851	10352254	+	74116
30.8571	ENSDARG00000018404	0.4	-0.0408801	krt18a.1	23	10347851	10352254	+	74116
30.8571	ENSDARG00000018404	0.5	-0.0226556	krt18a.1	23	10347851	10352254	+	74116
30.8571	ENSDARG00000018404	0.6	-0.00443109	krt18a.1	23	10347851	10352254	+	74116
30.8571	ENSDARG00000018404	0.7	0.0137934	krt18a.1	23	10347851	10352254	+	74116
30.8571	ENSDARG00000018404	0.8	0.032018	krt18a.1	23	10347851	10352254	+	74116
30.8571	ENSDARG00000018404	0.9	0.0502425	krt18a.1	23	10347851	10352254	+	74116
30.8571	ENSDARG00000018404	1	0.068467	krt18a.1	23	10347851	10352254	+	74116
30.8571	ENSDARG00000018534	0.1	0.191625	slc6a9	2	33335911	33423298	+	189189
30.8571	ENSDARG00000018534	0.2	0.180759	slc6a9	2	33335911	33423298	+	189189
30.8571	ENSDARG00000018534	0.3	0.169893	slc6a9	2	33335911	33423298	+	189189
30.8571	ENSDARG00000018534	0.4	0.159028	slc6a9	2	33335911	33423298	+	189189
30.8571	ENSDARG00000018534	0.5	0.148162	slc6a9	2	33335911	33423298	+	189189
30.8571	ENSDARG00000018534	0.6	0.137296	slc6a9	2	33335911	33423298	+	189189
30.8571	ENSDARG00000018534	0.7	0.12643	slc6a9	2	33335911	33423298	+	189189
30.8571	ENSDARG00000018534	0.8	0.115565	slc6a9	2	33335911	33423298	+	189189
30.8571	ENSDARG00000018534	0.9	0.104699	slc6a9	2	33335911	33423298	+	189189
30.8571	ENSDARG00000018534	1	0.0938331	slc6a9	2	33335911	33423298	+	189189
31.4694	ENSDARG00000058358	0.1	0.167958	krt8	23	10249126	10254288	-	158859
31.4694	ENSDARG00000058358	0.2	0.175637	krt8	23	10249126	10254288	-	158859
31.4694	ENSDARG00000058358	0.3	0.183316	krt8	23	10249126	10254288	-	158859
31.4694	ENSDARG00000058358	0.4	0.190995	krt8	23	10249126	10254288	-	158859
31.4694	ENSDARG00000058358	0.5	0.198674	krt8	23	10249126	10254288	-	158859
31.4694	ENSDARG00000058358	0.6	0.206352	krt8	23	10249126	10254288	-	158859
31.4694	ENSDARG00000058358	0.7	0.214031	krt8	23	10249126	10254288	-	158859
31.4694	ENSDARG00000058358	0.8	0.22171	krt8	23	10249126	10254288	-	158859
31.4694	ENSDARG00000058358	0.9	0.229389	krt8	23	10249126	10254288	-	158859
31.4694	ENSDARG00000058358	1	0.237068	krt8	23	10249126	10254288	-	158859
31.4694	ENSDARG00000018404	0.1	-0.0775549	krt18a.1	23	10347851	10352254	+	74116
31.4694	ENSDARG00000018404	0.2	-0.0614271	krt18a.1	23	10347851	10352254	+	74116
31.4694	ENSDARG00000018404	0.3	-0.0452993	krt18a.1	23	10347851	10352254	+	74116
31.4694	ENSDARG00000018404	0.4	-0.0291715	krt18a.1	23	10347851	10352254	+	74116
31.4694	ENSDARG00000018404	0.5	-0.0130437	krt18a.1	23	10347851	10352254	+	74116
31.4694	ENSDARG00000018404	0.6	0.00308406	krt18a.1	23	10347851	10352254	+	74116
31.4694	ENSDARG00000018404	0.7	0.0192118	krt18a.1	23	10347851	10352254	+	74116
31.4694	ENSDARG00000018404	0.8	0.0353396	krt18a.1	23	10347851	10352254	+	74116
31.4694	ENSDARG00000018404	0.9	0.0514674	krt18a.1	23	10347851	10352254	+	74116
31.4694	ENSDARG00000018404	1	0.0675952	krt18a.1	23	10347851	10352254	+	74116
31.4694	ENSDARG00000018534	0.1	0.185179	slc6a9	2	33335911	33423298	+	189189
31.4694	ENSDARG00000018534	0.2	0.17424	slc6a9	2	33335911	33423298	+	189189
31.4694	ENSDARG00000018534	0.3	0.163302	slc6a9	2	33335911	33423298	+	189189
31.4694	ENSDARG00000018534	0.4	0.152364	slc6a9	2	33335911	33423298	+	189189
31.4694	ENSDARG00000018534	0.5	0.141425	slc6a9	2	33335911	33423298	+	189189
31.4694	ENSDARG00000018534	0.6	0.130487	slc6a9	2	33335911	33423298	+	189189
31.4694	ENSDARG00000018534	0.7	0.119548	slc6a9	2	33335911	33423298	+	189189
31.4694	ENSDARG00000018534	0.8	0.10861	slc6a9	2	33335911	33423298	+	189189
31.4694	ENSDARG00000018534	0.9	0.0976711	slc6a9	2	33335911	33423298	+	189189
31.4694	ENSDARG00000018534	1	0.0867326	slc6a9	2	33335911	33423298	+	189189
32.0816	ENSDARG00000058358	0.1	0.163301	krt8	23	10249126	10254288	-	158859
32.0816	ENSDARG00000058358	0.2	0.172456	krt8	23	10249126	10254288	-	158859
32.0816	ENSDARG00000058358	0.3	0.18161	krt8	23	10249126	10254288	-	158859
32.0816	ENSDARG00000058358	0.4	0.190764	krt8	23	10249126	10254288	-	158859
32.0816	ENSDARG00000058358	0.5	0.199918	krt8	23	10249126	10254288	-	158859
32.0816	ENSDARG00000058358	0.6	0.209073	krt8	23	10249126	10254288	-	158859
32.0816	ENSDARG00000058358	0.7	0.218227	krt8	23	10249126	10254288	-	158859
32.0816	ENSDARG00000058358	0.8	0.227381	krt8	23	10249126	10254288	-	158859
32.0816	ENSDARG00000058358	0.9	0.236535	krt8	23	10249126	10254288	-	158859
32.0816	ENSDARG00000058358	1	0.24569	krt8	23	10249126	10254288	-	158859
32.0816	ENSDARG00000018404	0.1	-0.0563332	krt18a.1	23	10347851	10352254	+	74116
32.0816	ENSDARG00000018404	0.2	-0.0427224	krt18a.1	23	10347851	10352254	+	74116
32.0816	ENSDARG00000018404	0.3	-0.0291117	krt18a.1	23	10347851	10352254	+	74116
32.0816	ENSDARG00000018404	0.4	-0.015501	krt18a.1	23	10347851	10352254	+	74116
32.0816	ENSDARG00000018404	0.5	-0.00189023	krt18a.1	23	10347851	10352254	+	74116
32.0816	ENSDARG00000018404	0.6	0.0117205	krt18a.1	23	10347851	10352254	+	74116
32.0816	ENSDARG00000018404	0.7	0.0253312	krt18a.1	23	10347851	10352254	+	74116
32.0816	ENSDARG00000018404	0.8	0.038942	krt18a.1	23	10347851	10352254	+	74116
32.0816	ENSDARG00000018404	0.9	0.0525527	krt18a.1	23	10347851	10352254	+	74116
32.0816	ENSDARG00000018404	1	0.0661634	krt18a.1	23	10347851	10352254	+	74116
32.0816	ENSDARG00000018534	0.1	0.178189	slc6a9	2	33335911	33423298	+	189189
32.0816	ENSDARG00000018534	0.2	0.167199	slc6a9	2	33335911	33423298	+	189189
32.0816	ENSDARG00000018534	0.3	0.156209	slc6a9	2	33335911	33423298	+	189189
32.0816	ENSDARG00000018534	0.4	0.145219	slc6a9	2	33335911	33423298	+	189189
32.0816	ENSDARG00000018534	0.5	0.13423	slc6a9	2	33335911	33423298	+	189189
32.0816	ENSDARG00000018534	0.6	0.12324	slc6a9	2	33335911	33423298	+	189189
32.0816	ENSDARG00000018534	0.7	0.11225	slc6a9	2	33335911	33423298	+	189189
32.0816	ENSDARG00000018534	0.8	0.10126	slc6a9	2	33335911	33423298	+	189189
32.0816	ENSDARG00000018534	0.9	0.0902706	slc6a9	2	33335911	33423298	+	189189
32.0816	ENSDARG00000018534	1	0.0792809	slc6a9	2	33335911	33423298	+	189189
32.6939	ENSDARG00000058358	0.1	0.161593	krt8	23	10249126	10254288	-	158859
32.6939	ENSDARG00000058358	0.2	0.171659	krt8	23	10249126	10254288	-	158859
32.6939	ENSDARG00000058358	0.3	0.181724	krt8	23	10249126	10254288	-	158859
32.6939	ENSDARG00000058358	0.4	0.191789	krt8	23	10249126	10254288	-	158859
32.6939	ENSDARG00000058358	0.5	0.201854	krt8	23	10249126	10254288	-	158859
32.6939	ENSDARG00000058358	0.6	0.211919	krt8	23	10249126	10254288	-	158859
32.6939	ENSDARG00000058358	0.7	0.221984	krt8	23	10249126	10254288	-	158859
32.6939	ENSDARG00000058358	0.8	0.232049	krt8	23	10249126	10254288	-	158859
32.6939	ENSDARG00000058358	0.9	0.242114	krt8	23	10249126	10254288	-	158859
32.6939	ENSDARG00000058358	1	0.252179	krt8	23	10249126	10254288	-	158859
32.6939	ENSDARG00000018404	0.1	-0.0327281	krt18a.1	23	10347851	10352254	+	74116
32.6939	ENSDARG00000018404	0.2	-0.021952	krt18a.1	23	10347851	10352254	+	74116
32.6939	ENSDARG00000018404	0.3	-0.0111759	krt18a.1	23	10347851	10352254	+	74116
32.6939	ENSDARG00000018404	0.4	-0.000399736	krt18a.1	23	10347851	10352254	+	74116
32.6939	ENSDARG00000018404	0.5	0.0103764	krt18a.1	23	10347851	10352254	+	74116
32.6939	ENSDARG00000018404	0.6	0.0211525	krt18a.1	23	10347851	10352254	+	74116
32.6939	ENSDARG00000018404	0.7	0.0319287	krt18a.1	23	10347851	10352254	+	74116
32.6939	ENSDARG00000018404	0.8	0.0427048	krt18a.1	23	10347851	10352254	+	74116
32.6939	ENSDARG00000018404	0.9	0.053481	krt18a.1	23	10347851	10352254	+	74116
32.6939	ENSDARG00000018404	1	0.0642571	krt18a.1	23	10347851	10352254	+	74116
32.6939	ENSDARG00000018534	0.1	0.170803	slc6a9	2	33335911	33423298	+	189189
32.6939	ENSDARG00000018534	0.2	0.159782	slc6a9	2	33335911	33423298	+	189189
32.6939	ENSDARG00000018534	0.3	0.148761	slc6a9	2	33335911	33423298	+	189189
32.6939	ENSDARG00000018534	0.4	0.137741	slc6a9	2	33335911	33423298	+	189189
32.6939	ENSDARG00000018534	0.5	0.12672	slc6a9	2	33335911	33423298	+	189189
32.6939	ENSDARG00000018534	0.6	0.1157	slc6a9	2	33335911	33423298	+	189189
32.6939	ENSDARG00000018534	0.7	0.104679	slc6a9	2	33335911	33423298	+	189189
32.6939	ENSDARG00000018534	0.8	0.0936583	slc6a9	2	33335911	33423298	+	189189
32.6939	ENSDARG00000018534	0.9	0.0826377	slc6a9	2	33335911	33423298	+	189189
32.6939	ENSDARG00000018534	1	0.071617	slc6a9	2	33335911	33423298	+	189189
33.3061	ENSDARG00000058358	0.1	0.162532	krt8	23	10249126	10254288	-	158859
33.3061	ENSDARG00000058358	0.2	0.173002	krt8	23	10249126	10254288	-	158859
33.3061	ENSDARG00000058358	0.3	0.183473	krt8	23	10249126	10254288	-	158859
33.3061	ENSDARG00000058358	0.4	0.193944	krt8	23	10249126	10254288	-	158859
33.3061	ENSDARG00000058358	0.5	0.204415	krt8	23	10249126	10254288	-	158859
33.3061	ENSDARG00000058358	0.6	0.214886	krt8	23	10249126	10254288	-	158859
33.3061	ENSDARG00000058358	0.7	0.225356	krt8	23	10249126	10254288	-	158859
33.3061	ENSDARG00000058358	0.8	0.235827	krt8	23	10249126	10254288	-	158859
33.3061	ENSDARG00000058358	0.9	0.246298	krt8	23	10249126	10254288	-	158859
33.3061	ENSDARG00000058358	1	0.256769	krt8	23	10249126	10254288	-	158859
33.3061	ENSDARG00000018404	0.1	-0.00753877	krt18a.1	23	10347851	10352254	+	74116
33.3061	ENSDARG00000018404	0.2	0.000187715	krt18a.1	23	10347851	10352254	+	74116
33.3061	ENSDARG00000018404	0.3	0.0079142	krt18a.1	23	10347851	10352254	+	74116
33.3061	ENSDARG00000018404	0.4	0.0156407	krt18a.1	23	10347851	10352254	+	74116
33.3061	ENSDARG00000018404	0.5	0.0233672	krt18a.1	23	10347851	10352254	+	74116
33.3061	ENSDARG00000018404	0.6	0.0310937	krt18a.1	23	10347851	10352254	+	74116
33.3061	ENSDARG00000018404	0.7	0.0388202	krt18a.1	23	10347851	10352254	+	74116
33.3061	ENSDARG00000018404	0.8	0.0465466	krt18a.1	23	10347851	10352254	+	74116
33.3061	ENSDARG00000018404	0.9	0.0542731	krt18a.1	23	10347851	10352254	+	74116
33.3061	ENSDARG00000018404	1	0.0619996	krt18a.1	23	10347851	10352254	+	74116
33.3061	ENSDARG00000018534	0.1	0.163229	slc6a9	2	33335911	33423298	+	189189
33.3061	ENSDARG00000018534	0.2	0.152194	slc6a9	2	33335911	33423298	+	189189
33.3061	ENSDARG00000018534	0.3	0.141158	slc6a9	2	33335911	33423298	+	189189
33.3061	ENSDARG00000018534	0.4	0.130123	slc6a9	2	33335911	33423298	+	189189
33.3061	ENSDARG00000018534	0.5	0.119088	slc6a9	2	33335911	33423298	+	189189
33.3061	ENSDARG00000018534	0.6	0.108053	slc6a9	2	33335911	33423298	+	189189
33.3061	ENSDARG00000018534	0.7	0.0970175	slc6a9	2	33335911	33423298	+	189189
33.3061	ENSDARG00000018534	0.8	0.0859823	slc6a9	2	33335911	33423298	+	189189
33.3061	ENSDARG00000018534	0.9	0.0749471	slc6a9	2	33335911	33423298	+	189189
33.3061	ENSDARG00000018534	1	0.0639119	slc6a9	2	33335911	33423298	+	189189
33.9184	ENSDARG00000058358	0.1	0.16576	krt8	23	10249126	10254288	-	158859
33.9184	ENSDARG00000058358	0.2	0.176211	krt8	23	10249126	10254288	-	158859
33.9184	ENSDARG00000058358	0.3	0.186662	krt8	23	10249126	10254288	-	158859
33.9184	ENSDARG00000058358	0.4	0.197114	krt8	23	10249126	10254288	-	158859
33.9184	ENSDARG00000058358	0.5	0.207565	krt8	23	10249126	10254288	-	158859
33.9184	ENSDARG00000058358	0.6	0.218016	krt8	23	10249126	10254288	-	158859
33.9184	ENSDARG00000058358	0.7	0.228467	krt8	23	10249126	10254288	-	158859
33.9184	ENSDARG00000058358	0.8	0.238918	krt8	23	10249126	10254288	-	158859
33.9184	ENSDARG00000058358	0.9	0.24937	krt8	23	10249126	10254288	-	158859
33.9184	ENSDARG00000058358	1	0.259821	krt8	23	10249126	10254288	-	158859
33.9184	ENSDARG00000018404	0.1	0.0184414	krt18a.1	23	10347851	10352254	+	74116
33.9184	ENSDARG00000018404	0.2	0.0230073	krt18a.1	23	10347851	10352254	+	74116
33.9184	ENSDARG00000018404	0.3	0.0275732	krt18a.1	23	10347851	10352254	+	74116
33.9184	ENSDARG00000018404	0.4	0.0321391	krt18a.1	23	10347851	10352254	+	74116
33.9184	ENSDARG00000018404	0.5	0.036705	krt18a.1	23	10347851	10352254	+	74116
33.9184	ENSDARG00000018404	0.6	0.0412709	krt18a.1	23	10347851	10352254	+	74116
33.9184	ENSDARG00000018404	0.7	0.0458368	krt18a.1	23	10347851	10352254	+	74116
33.9184	ENSDARG00000018404	0.8	0.0504027	krt18a.1	23	10347851	10352254	+	74116
33.9184	ENSDARG00000018404	0.9	0.0549686	krt18a.1	23	10347851	10352254	+	74116
33.9184	ENSDARG00000018404	1	0.0595345	krt18a.1	23	10347851	10352254	+	74116
33.9184	ENSDARG00000018534	0.1	0.155714	slc6a9	2	33335911	33423298	+	189189
33.9184	ENSDARG00000018534	0.2	0.144675	slc6a9	2	33335911	33423298	+	189189
33.9184	ENSDARG00000018534	0.3	0.133635	slc6a9	2	33335911	33423298	+	189189
33.9184	ENSDARG00000018534	0.4	0.122595	slc6a9	2	33335911	33423298	+	189189
33.9184	ENSDARG00000018534	0.5	0.111555	slc6a9	2	33335911	33423298	+	189189
33.9184	ENSDARG00000018534	0.6	0.100515	slc6a9	2	33335911	33423298	+	189189
33.9184	ENSDARG00000018534	0.7	0.0894751	slc6a9	2	33335911	33423298	+	189189
33.9184	ENSDARG00000018534	0.8	0.0784353	slc6a9	2	33335911	33423298	+	189189
33.9184	ENSDARG00000018534	0.9	0.0673954	slc6a9	2	33335911	33423298	+	189189
33.9184	ENSDARG00000018534	1	0.0563555	slc6a9	2	33335911	33423298	+	189189
34.5306	ENSDARG00000058358	0.1	0.17081	krt8	23	10249126	10254288	-	158859
34.5306	ENSDARG00000058358	0.2	0.180918	krt8	23	10249126	10254288	-	158859
34.5306	ENSDARG00000058358	0.3	0.191027	krt8	23	10249126	10254288	-	158859
34.5306	ENSDARG00000058358	0.4	0.201135	krt8	23	10249126	10254288	-	158859
34.5306	ENSDARG00000058358	0.5	0.211244	krt8	23	10249126	10254288	-	158859
34.5306	ENSDARG00000058358	0.6	0.221352	krt8	23	10249126	10254288	-	158859
34.5306	ENSDARG00000058358	0.7	0.23146	krt8	23	10249126	10254288	-	158859
34.5306	ENSDARG00000058358	0.8	0.241569	krt8	23	10249126	10254288	-	158859
34.5306	ENSDARG00000058358	0.9	0.251677	krt8	23	10249126	10254288	-	158859
34.5306	ENSDARG00000058358	1	0.261785	krt8	23	10249126	10254288	-	158859
34.5306	ENSDARG00000018404	0.1	0.0443949	krt18a.1	23	10347851	10352254	+	74116
34.5306	ENSDARG00000018404	0.2	0.0457962	krt18a.1	23	10347851	10352254	+	74116
34.5306	ENSDARG00000018404	0.3	0.0471976	krt18a.1	23	10347851	10352254	+	74116
34.5306	ENSDARG00000018404	0.4	0.0485989	krt18a.1	23	10347851	10352254	+	74116
34.5306	ENSDARG00000018404	0.5	0.0500003	krt18a.1	23	10347851	10352254	+	74116
34.5306	ENSDARG00000018404	0.6	0.0514017	krt18a.1	23	10347851	10352254	+	74116
34.5306	ENSDARG00000018404	0.7	0.052803	krt18a.1	23	10347851	10352254	+	74116
34.5306	ENSDARG00000018404	0.8	0.0542044	krt18a.1	23	10347851	10352254	+	74116
34.5306	ENSDARG00000018404	0.9	0.0556057	krt18a.1	23	10347851	10352254	+	74116
34.5306	ENSDARG00000018404	1	0.0570071	krt18a.1	23	10347851	10352254	+	74116
34.5306	ENSDARG00000018534	0.1	0.148527	slc6a9	2	33335911	33423298	+	189189
34.5306	ENSDARG00000018534	0.2	0.137484	slc6a9	2	33335911	33423298	+	189189
34.5306	ENSDARG00000018534	0.3	0.126442	slc6a9	2	33335911	33423298	+	189189
34.5306	ENSDARG00000018534	0.4	0.115399	slc6a9	2	33335911	33423298	+	189189
34.5306	ENSDARG00000018534	0.5	0.104357	slc6a9	2	33335911	33423298	+	189189
34.5306	ENSDARG00000018534	0.6	0.0933146	slc6a9	2	33335911	33423298	+	189189
34.5306	ENSDARG00000018534	0.7	0.0822721	slc6a9	2	33335911	33423298	+	189189
34.5306	ENSDARG00000018534	0.8	0.0712297	slc6a9	2	33335911	33423298	+	189189
34.5306	ENSDARG00000018534	0.9	0.0601872	slc6a9	2	33335911	33423298	+	189189
34.5306	ENSDARG00000018534	1	0.0491448	slc6a9	2	33335911	33423298	+	189189
35.1429	ENSDARG00000058358	0.1	0.177061	krt8	23	10249126	10254288	-	158859
35.1429	ENSDARG00000058358	0.2	0.186627	krt8	23	10249126	10254288	-	158859
35.1429	ENSDARG00000058358	0.3	0.196193	krt8	23	10249126	10254288	-	158859
35.1429	ENSDARG00000058358	0.4	0.205759	krt8	23	10249126	10254288	-	158859
35.1429	ENSDARG00000058358	0.5	0.215325	krt8	23	10249126	10254288	-	158859
35.1429	ENSDARG00000058358	0.6	0.224892	krt8	23	10249126	10254288	-	158859
35.1429	ENSDARG00000058358	0.7	0.234458	krt8	23	10249126	10254288	-	158859
35.1429	ENSDARG00000058358	0.8	0.244024	krt8	23	10249126	10254288	-	158859
35.1429	ENSDARG00000058358	0.9	0.25359	krt8	23	10249126	10254288	-	158859
35.1429	ENSDARG00000058358	1	0.263156	krt8	23	10249126	10254288	-	158859
35.1429	ENSDARG00000018404	0.1	0.0694599	krt18a.1	23	10347851	10352254	+	74116
35.1429	ENSDARG00000018404	0.2	0.0678033	krt18a.1	23	10347851	10352254	+	74116
35.1429	ENSDARG00000018404	0.3	0.0661466	krt18a.1	23	10347851	10352254	+	74116
35.1429	ENSDARG00000018404	0.4	0.0644899	krt18a.1	23	10347851	10352254	+	74116
35.1429	ENSDARG00000018404	0.5	0.0628332	krt18a.1	23	10347851	10352254	+	74116
35.1429	ENSDARG00000018404	0.6	0.0611765	krt18a.1	23	10347851	10352254	+	74116
35.1429	ENSDARG00000018404	0.7	0.0595198	krt18a.1	23	10347851	10352254	+	74116
35.1429	ENSDARG00000018404	0.8	0.0578631	krt18a.1	23	10347851	10352254	+	74116
35.1429	ENSDARG00000018404	0.9	0.0562064	krt18a.1	23	10347851	10352254	+	74116
35.1429	ENSDARG00000018404	1	0.0545497	krt18a.1	23	10347851	10352254	+	74116
35.1429	ENSDARG00000018534	0.1	0.141934	slc6a9	2	33335911	33423298	+	189189
35.1429	ENSDARG00000018534	0.2	0.130883	slc6a9	2	33335911	33423298	+	189189
[truncated: 638 more rows]
